# Supplementary material for: Kinase activities in pancreatic ductal adenocarcinoma with prognostic and therapeutic avenues
Source: Mol Oncol. 2024 Apr 22;18(8):2020–41. doi: 10.1002/1878-0261.13625 (PMC11306541; doi:10.1002/1878-0261.13625)
Supplement: Supplementary file 1 — Fig. S1. Large‐scale proteomic and phosphoproteomic analysis of pancreatic ductal adenocarcinoma. Fig. S2. Data overview of the pS/T phosphoproteome of pancreatic ductal adenocarcinoma. Fig. S3. Data overview of the pY phosphoproteome of pancreatic ductal adenocarcinoma. Fig. S4. Data overview of the proteome of pancreatic ductal adenocarcinoma. Fig. S5. Consensus clustering analyses of proteome and phosphoproteome. Fig. S6. Comprehensive analysis of PDAC (phospho)proteome subtypes. Fig. S7. Overall survival analysis of subtypes based on mRNA, proteome and phosphoproteome. Fig. S8. Differential kinase activities among the identified PDAC phosphoproteome subtypes. Fig. S9. Phosphoproteomic signatures among KRAS alleles G12D, G12V and G12R. Fig. S10. Association of TP53 gene mutations with pY phosphoproteome. Fig. S11. Phosphoproteome differences in short and long survival (treatment naïve) patients. Table S1. Clinicopathological characteristics of the subset (42/90) of SPACIOUS cohort tumors. Table S2. Differential proteins between the proteome subtypes. Table S3. Differential pS/T phosphosites between the phosphoproteome subtypes. Table S4. pS/T‐based INKA profiling of 42 PDAC tumors. Table S5. pY‐based INKA profiling of 33 PDAC tumors. Table S6. Mutation sequencing panel of frequently mutated genes in 42 PDAC tumors. Table S7. Differential analysis of pS/T sites between KRAS G12D mutated and the rest of tumors (G12V, G12R). Table S8. Differential analysis of pS/T sites between TP53 mutated and wildtype tumors. Table S9. Differential analysis of pY sites between TP53 mutated and wildtype tumors. Table S10. Differential analysis of pS/T sites between long (n = 3) and short survival (n = 3) patients. Table S11. Differential analysis of pY sites between long (n = 3) and short survival (n = 3) patients. [file MOL2-18-2020-s001.zip › mol213625-sup-0012-TableS1.xlsx]

## Sheet: spacious
ID	Clin_Sex	Clin_Pt_Age	Serie pY IP	protein input (mg)	Protein Subtypes	Phospho Subtypes	Res_mRNA_subtype_Mar17	Res_mRNA_PurIST_new_score	SPACIOUS_ID	Revision_GE_specialists	PA_histdiagn_revision_final	PA_location_tumor	PA_Histologic_type	Chir_type_OK	FU_Death	FU_DFS_days_2020	FU_DFS_months_2020	FU_PFS_days_2020	FU_PFS_months_2020	FU_OS_days_2020	FU_OS_months_2020	OSgroup	Naïve	Tumour cellularity	Res_RIN	Res_PurIST__probability_score	PA_Tumorlocation	PA_Diameterpostop	PA_Diameter_coded	PA_Lymph_comp	PA_Radicality	PA_Diff_categories	PA_perineural_growth	PA_vasoinvasive_growth	PA_IPMN	PA_PanIN	PA_numlym	PA_numlympos	LNM_ratio	PA_N_classification	PA_stageptpanc	TNM_classificatie_Sept17	PA_LAPC	PA_distantMeta	Ther_NeoadjTher	Ther_NeoRespons	Ther_Adj_ChRTh	Ther_Pall_ChRTh	Ther_PallResp
PDAC.1	female	52	3	2	Prot1	Phos2	compound pancreatic	classical	A267	PDAC	PDAC	head	pancreaticobiliary	PPPD	dead	960	31	715	23	1675	55	better	No	10	8,9	-6.81	head	1,9	0-2 cm	minor	R0-microscopically radical,marge >=1mm	moderate	yes	no	no	yes	15	0	,00	no	T3: tumor extends byond the pancreas, but without involvement of the celiac axis or SMA	T3N0M0	LAPD	no	GEM + RT	PR	Gemcitabine	Capacetabin
PDAC.10	male	79	1	2	Prot3	Phos2	mesenchymal	basal	A5	PDAC	PDAC	head	pancreaticobiliary	Whipple	dead	176	5	27	0	203	6	worse	Yes	75	8,8	2228	head	3,5	2-4 cm		R0-microscopically radical,marge >=1mm	poor	yes	no	yes			0	,00	no	T2: tumor limited to pancreas, more than 2 cm in largest dimension	T2N0M0	resectable	no	none	not applicable	none	none	no therapy
PDAC.11	male	72	6	2	Prot3	Phos2	mesenchymal	basal	A92	PDAC	PDAC	head	pancreaticobiliary	PPPD	dead					502	16	worse	Yes	55	8,9	2228	head	2,5	2-4 cm		R0-microscopically radical,marge >=1mm	poor	yes	no	no	no	13	4	,31	yes	T2: tumor limited to pancreas, more than 2 cm in largest dimension	T2N2M0	resectable	no	none	not applicable	none	none	no therapy
PDAC.12	male	65	6	2	Prot2	Phos3	compound pancreatic	classical	A98	PDAC	PDAC	head	pancreaticobiliary	Whipple	dead	916	30	51	1	967	31	better	Yes	45	9,2	-6.81	head	3,0	2-4 cm	minor	R0-microscopically radical,marge >=1mm	poor	yes	no	no	yes	7	1	,14	yes	T2: tumor limited to pancreas, more than 2 cm in largest dimension	T2N1M0	resectable	no	none	not applicable	none	none	no therapy
PDAC.13	female	59	6	2	Prot3	Phos3	compound pancreatic	classical	A173	PDAC	PDAC	head	unknown	PPPD	dead	442	14	211	6	653	21	worse	No	70	7,9	-4959	head	2,7	2-4 cm	minor	R0-microscopically radical,marge >=1mm	poor	no	yes	no	no	22	4	,18	yes	T2: tumor limited to pancreas, more than 2 cm in largest dimension	T2N2M0	resectable	no	none	not applicable	Gemcitabine	none	no therapy
PDAC.14	female	51	5	1	Prot2	Phos3	mesenchymal	classical	A138	PDAC	PDAC	head	pancreaticobiliary	PPPD	dead					497	16	worse	No	40	8,5	-2239	head	2,0	2-4 cm	minor	R1-microscopically irradical, marge <1 mm or tumor in resection margin	poor	yes	yes	no	no	3	1	,33	yes	T3: tumor extends byond the pancreas, but without involvement of the celiac axis or SMA	T3N1M0	resectable	no	none	not applicable	Gemcitabine	none	no therapy
PDAC.15	male	52	4	2	Prot2	Phos1	compound pancreatic	classical	A135	PDAC	PDAC	head	pancreaticobiliary	PPPD	dead	1640	53	840	27	2480	81	better	No	75	8,9	-1784	head	3,0	2-4 cm	not assessed	R1-microscopically irradical, marge <1 mm or tumor in resection margin	poor		yes			7	4	,57	yes	T3: tumor extends byond the pancreas, but without involvement of the celiac axis or SMA	T3N2M0	resectable	no	none	not applicable	Gemcitabine	none	no therapy
PDAC.16.2	female	55	1	2	Prot1	Phos2	epithelial	classical	A44	PDAC	PDAC	head	pancreaticobiliary	PPPD	dead	974	32	174	5	1148	37	better	Yes	50	9,1	-6.81	head	3,5	2-4 cm		R0-microscopically radical,marge >=1mm	moderate	yes	no			11	2	,18	yes	T2: tumor limited to pancreas, more than 2 cm in largest dimension	T2N1M0	resectable	no	none	not applicable	none	none	no therapy
PDAC.17	male	61	2	2	Prot1	Phos2	epithelial	classical	A115	PDAC	PDAC	head	pancreaticobiliary	PPPD	dead	219	7	50	1	269	8	worse	No	43	6,4	-6.81	head	4,5	4-6 cm	minor	R0-microscopically radical,marge >=1mm	moderate	no	no	no	yes	4	2	,50	yes	T3: tumor extends byond the pancreas, but without involvement of the celiac axis or SMA	T3N1M0	resectable	no	none	not applicable	Gemcitabine	none	no therapy
PDAC.18	male	49	2	2	Prot1	Phos2	secretory	classical	A83	PDAC	PDAC	head	pancreaticobiliary	PPPD	dead	1324	43	274	9	1598	52	better	No	25	8,8	-6.81	head	2,5	2-4 cm		R0-microscopically radical,marge >=1mm	moderate	yes	yes	no	no	3	1	,33	yes	T2: tumor limited to pancreas, more than 2 cm in largest dimension	T2N1M0	resectable	no	none	not applicable	none	Gemcitabine	PD
PDAC.19	male	60	3	2	Prot2	Phos3	compound pancreatic	classical	A127	PDAC	PDAC	head	pancreaticobiliary	PPPD	dead					537	17	worse	Yes	30.11	8,8	-0.897	head	4,5	4-6 cm	moderate	R0-microscopically radical,marge >=1mm	moderate	yes	no			5	2	,40	yes	T2: tumor limited to pancreas, more than 2 cm in largest dimension	T2N1M1	resectable	yes	none	not applicable	none	none	no therapy
PDAC.20	male	61	5	1.5	Prot2	Phos3	mesenchymal	classical	A145	PDAC	PDAC	corpus	pancreaticobiliary	PPPD	dead	349	11	121	3	470	15	worse	No	30	8,5	-2269	corpus	2,0	2-4 cm	moderate	R0-microscopically radical,marge >=1mm	poor	yes	no	no	no	17	1	,06	yes	T3: tumor extends byond the pancreas, but without involvement of the celiac axis or SMA	T3N1M0	resectable	no	none	not applicable	Gemcitabine	Radiotherapy	PD
PDAC.21	male	68	4	2	Prot2	Phos2	compound pancreatic	classical	A126	PDAC	PDAC	head	intestinal	PPPD	dead	168	5	8	0	176	5	worse	Yes	40	9,1	-6.81	head	5,0	4-6 cm	moderate	R1-microscopically irradical, marge <1 mm or tumor in resection margin	poor	yes	yes	yes	no	9	9	1,00	yes	T2: tumor limited to pancreas, more than 2 cm in largest dimension	T2N2M0	resectable	no	none	not applicable	none	none	no therapy
PDAC.22	male	57	4	2	Prot2	Phos2	epithelial	classical	A205	PDAC	PDAC	head	pancreaticobiliary	Whipple	dead	1578	0	108	12	1773	58,25	better	No	30.11	7,6	-5881	head	4,7	4-6 cm	minor	R0-microscopically radical,marge >=1mm	well	yes	yes	no	yes	18	6	,33	yes	T3: tumor extends byond the pancreas, but without involvement of the celiac axis or SMA	T3N2M1	resectable	yes	none	not applicable	none	Radiotherapy	PD
PDAC.23	male	55	4	2	Prot1	Phos3	mesenchymal	classical	A84	PDAC	PDAC	head	pancreaticobiliary	PPPD	dead	299	9	194	6	493	16	worse	No	50	8,4	-2232	head	3,8	2-4 cm	not assessed	R1-microscopically irradical, marge <1 mm or tumor in resection margin	poor	yes	no			11	5	,45	yes	T3: tumor extends byond the pancreas, but without involvement of the celiac axis or SMA	T3N2M0	resectable	no	none	not applicable	none	Gemcitabine	PD
PDAC.24	male	76	3	2	Prot1	Phos1	compound pancreatic	classical	A75	PDAC	PDAC	head	pancreaticobiliary	PPPD	dead					319	10	worse	Yes	60	6,2	-5192	head	3,5	2-4 cm	minor	R0-microscopically radical,marge >=1mm	well	yes	yes	no	no	9	3	,33	yes	T3: tumor extends byond the pancreas, but without involvement of the celiac axis or SMA	T3N1M0	resectable	no	none	not applicable	none	none	no therapy
PDAC.26	male	75	1	2	Prot3	Phos3	compound pancreatic	classical	A20	PDAC	PDAC	head	pancreaticobiliary	PPPD	dead					537	17	worse	Yes	65	9,2	-6.81	head	3,4	2-4 cm	minor	R1-microscopically irradical, marge <1 mm or tumor in resection margin	moderate	yes	no	no	yes	5	0	,00	no	T2: tumor limited to pancreas, more than 2 cm in largest dimension	T2N0M0	resectable	no	none	not applicable	none	none	no therapy
PDAC.28	male	62	3	2	Prot2	Phos2	secretory	basal	A2	PDAC	PDAC	head	pancreaticobiliary	Whipple	dead	149	4	-83	-2	66	2	worse	Yes	35	6,0	1295	head	,8	0-2 cm		R1-microscopically irradical, marge <1 mm or tumor in resection margin	poor	yes	no	no	yes	16	14	,88	yes	T3: tumor extends byond the pancreas, but without involvement of the celiac axis or SMA	T3N2M0	resectable	no	none	not applicable	none	none	no therapy
PDAC.29	female	71	4	2	Prot2	Phos3	mesenchymal	classical	A136	PDAC	PDAC	head	pancreaticobiliary	PPPD	dead	407	13	415	13	822	27	better	No	35	7,9	-5881	head	2,5	2-4 cm	moderate	R1-microscopically irradical, marge <1 mm or tumor in resection margin	moderate	no	no	no	no	6	1	,17	yes	T2: tumor limited to pancreas, more than 2 cm in largest dimension	T2N1M0	resectable	no	none	not applicable	Gemcitabine	none	no therapy
PDAC.3	male	63	1	2	Prot3	Phos1	compound pancreatic	classical	A246	PDAC	PDAC	head		PPPD	dead	270	8	31	1	301	9	worse	No	60	8,6	-6.81	head	2,8	2-4 cm		R1-microscopically irradical, marge <1 mm or tumor in resection margin	moderate	yes	yes			25	6	,24	yes	T3: tumor extends byond the pancreas, but without involvement of the celiac axis or SMA	T3N2M0	resectable	no	none	not applicable	Gemcitabine	none
PDAC.31	female	74	6	2	Prot3	Phos3	compound pancreatic	classical	A151	PDAC	PDAC	corpus	pancreaticobiliary	PPPD	dead	409	13	111	3	520	17	worse	Yes	35	8,9	-4263	corpus			minor	R1-microscopically irradical, marge <1 mm or tumor in resection margin	poor	yes	yes	no	yes	8	1	,13	yes	T3: tumor extends byond the pancreas, but without involvement of the celiac axis or SMA	T3N1M0	resectable	no	none	not applicable	none	none	no therapy
PDAC.32	male	69	6	2	Prot2	Phos3	secretory	classical	A142	PDAC	PDAC	head	intestinal	PPPD	dead	318	10	212	6	530	17	worse	No	40	7,0	-1.21	head	2,9	2-4 cm	minor	R1-microscopically irradical, marge <1 mm or tumor in resection margin	poor	yes	no	yes	no	8	0	,00	no	T1: tumor limited to pancreas, 2 cm or less in greatest dimension	T1N0M0	resectable	no	none	not applicable	Gemcitabine	none	no therapy
PDAC.33	female	53	6	2	Prot1	Phos2	epithelial	classical	PDAC	PDAC	PDAC	head	pancreaticobiliary	PPPD	dead	228	7	660	21	888	29	better	No	70	8,6	-4816	head	3,0	2-4 cm		R0-microscopically radical,marge >=1mm	moderate		yes			5	5	1,00	yes	T2: tumor limited to pancreas, more than 2 cm in largest dimension	T2N2M0	resectable	no	none	not applicable	none	Gemcitabine	yes/no therapy unknown
PDAC.35	male	55	5	1	Prot2	Phos3	secretory	basal	A296	PDAC	PDAC	head	pancreaticobiliary	PPPD	dead	56	1	451	14	507	16	worse	No	30	5,5	2397	head	3,0	2-4 cm	minor	R0-microscopically radical,marge >=1mm	moderate	yes	yes	no	yes	25	3	,12	yes	T2: tumor limited to pancreas, more than 2 cm in largest dimension	T2N1M0	resectable	no	none	not applicable	Gemcitabine	none
PDAC.36	female	78	3	2	Prot3	Phos3	compound pancreatic	classical	A109	PDAC	PDAC	head	pancreaticobiliary	PPPD	dead					225	7	worse	Yes	50	8,5	-5881	head	2,5	2-4 cm	minor	R1-microscopically irradical, marge <1 mm or tumor in resection margin	moderate	yes	no	no	yes	7	3	,43	yes	T3: tumor extends byond the pancreas, but without involvement of the celiac axis or SMA	T3N1M0	resectable	no	none	not applicable	none	none	no therapy
PDAC.37	male	53	3	2	Prot1	Phos2	secretory	classical	A26	PDAC	PDAC	head	pancreaticobiliary	PPPD	dead	179	5	46	1	225	7	worse	Yes	70	4,9	-6.81	head	3,5	2-4 cm	minor	R1-microscopically irradical, marge <1 mm or tumor in resection margin	poor	yes	no	no	yes	7	1	,14	yes	T4: tumor involves celiac axis or SMA (unresectable)	T4N1M0	resectable	no	none	not applicable	none	none	no therapy
PDAC.38	female	72	3	2	Prot1	Phos2	secretory	classical	A30	PDAC	PDAC	head	pancreaticobiliary	PPPD	dead					308	10	worse	Yes	35	9,1	-6.81	head	2,7	2-4 cm	minor	R0-microscopically radical,marge >=1mm	moderate	yes	no	no	yes	4	4	1,00	yes	T3: tumor extends byond the pancreas, but without involvement of the celiac axis or SMA	T3N2M0	resectable	no	none	not applicable	none	none	no therapy
PDAC.39	male	74	2	2	Prot2	Phos1	mesenchymal	basal	A37	PDAC	PDAC	head		PPPD	dead					328	10	worse	Yes	60	8,0	4733	head	4,5	4-6 cm	not assessed	R0-microscopically radical,marge >=1mm	moderate		no			1	0	,00	no	T2: tumor limited to pancreas, more than 2 cm in largest dimension	T2N0M0	resectable	no	none	not applicable	none	none	no therapy
PDAC.40	female	62	2	2	Prot3	Phos2	mesenchymal	classical	A105	PDAC	PDAC	head	pancreaticobiliary	PPPD	dead	353	11	104	3	457	15	worse	Yes	50	8,1	-6.81	head	1,5	0-2 cm	minor	R0-microscopically radical,marge >=1mm		yes	no	yes	no	12	0	,00	no	T1: tumor limited to pancreas, 2 cm or less in greatest dimension	T1N0M0	resectable	no	none	not applicable	none	none	no therapy
PDAC.42	male	66	5	1	Prot2	Phos3	secretory	classical	A266	PDAC	PDAC	head	pancreaticobiliary	PPPD	dead					882	29	better	No	10	6,8	-4294	head	3,8	2-4 cm	moderate	R1-microscopically irradical, marge <1 mm or tumor in resection margin	well	yes	yes	no	yes	24	1	,04	yes	T2: tumor limited to pancreas, more than 2 cm in largest dimension	T2N1M0	resectable	no	none	not applicable	Gemcitabine	Gemcitabine
PDAC.43	male	69	3	2	Prot1	Phos1	mesenchymal	classical	A289	PDAC	PDAC	head	pancreaticobiliary	PPPD	dead					649	21	worse	No	30	8,3	-6.81	head	2,3	2-4 cm	moderate	R1-microscopically irradical, marge <1 mm or tumor in resection margin	moderate	yes	yes	no	yes	18	0	,00	no	T3: tumor extends byond the pancreas, but without involvement of the celiac axis or SMA	T3N0M0	resectable	no	none	not applicable	Capecitabine	FOLFIRINOX
PDAC.45	male	71	3	2	Prot1	Phos1	mesenchymal	classical	A96	PDAC	PDAC	head	pancreaticobiliary	PPPD	dead	272	8	241	7	513	16	worse	Yes	30	8,4	-3887	head	3,0	2-4 cm	minor	R1-microscopically irradical, marge <1 mm or tumor in resection margin	poor	no	no	no	yes	7	3	,43	yes	T2: tumor limited to pancreas, more than 2 cm in largest dimension	T2N1M0	resectable	no	none	not applicable	none	none	no therapy
PDAC.46	male	70	5	1	Prot2	Phos3	mesenchymal	classical	A88	PDAC	PDAC	head	pancreaticobiliary	PPPD	dead	263	8	87	2	350	11	worse	Yes	40	6,8	-3887	head	3,2	2-4 cm	not assessed	R1-microscopically irradical, marge <1 mm or tumor in resection margin	poor	yes	no			11	3	,27	yes	T2: tumor limited to pancreas, more than 2 cm in largest dimension	T2N1M0	resectable	no	none	not applicable	none	none	no therapy
PDAC.48	male	65	2	2	Prot1	Phos1	mesenchymal	classical	A242	PDAC	PDAC	head	pancreaticobiliary	PPPD	dead	248	8	124	4	372	12	worse	No	10	7,3	-2269	head	3,5	2-4 cm	minor	R0-microscopically radical,marge >=1mm	moderate	yes	no	no	no	27	5	,19	yes	T3: tumor extends byond the pancreas, but without involvement of the celiac axis or SMA	T3N2M0	resectable	no	none	not applicable	Gemcitabine	none
PDAC.49	female	75	2	2	Prot1	Phos3	secretory	classical	A67	PDAC	PDAC	head		PPPD	dead	157	5	86	2	243	8	worse	Yes	40	7,7	-1.21	head	3,0	2-4 cm		R1-microscopically irradical, marge <1 mm or tumor in resection margin	poor		yes	yes	no	5	1	,20	yes	T2: tumor limited to pancreas, more than 2 cm in largest dimension	T2N1M0	resectable	no	none	not applicable	none	none	no therapy
PDAC.5	female	72	1	2	Prot3	Phos2	compound pancreatic	classical	A238	PDAC	PDAC	tail	pancreaticobiliary	corpus/tail resectie	dead	314	10	128	4	442	14	worse	No	30	9,3	-6325	tail	5,2	4-6 cm	moderate	R1-microscopically irradical, marge <1 mm or tumor in resection margin	well	yes	yes	yes	no	16	4	,25	yes	T2: tumor limited to pancreas, more than 2 cm in largest dimension	T2N2M0	resectable	no	none	not applicable	Gemcitabine	none
PDAC.50	female	48	2	2	Prot2	Phos3	mesenchymal	basal	A13	PDAC	PDAC	head	pancreaticobiliary	PPPD	dead	221	7	434	14	655	21	worse	Yes	30	8,7	4733	head	2,9	2-4 cm	minor	R1-microscopically irradical, marge <1 mm or tumor in resection margin	moderate	yes	no	no	yes	6	3	,50	yes	T3: tumor extends byond the pancreas, but without involvement of the celiac axis or SMA	T3N1M0	resectable	no	none	not applicable	none	none	no therapy
PDAC.53.2	male	60	4	2	Prot3	Phos3	mesenchymal	classical	A76	PDAC	PDAC	head	pancreaticobiliary	PPPD	dead					426	13	worse	Yes	40	7,7	-6.81	head	4,0	4-6 cm	minor	R0-microscopically radical,marge >=1mm	poor	yes	yes	no	yes	6	0	,00	no	T3: tumor extends byond the pancreas, but without involvement of the celiac axis or SMA	T3N0M0	resectable	no	none	not applicable	none	none	no therapy
PDAC.55	male	53	4	2	Prot1	Phos3	mesenchymal	classical	A102	PDAC	PDAC	head	pancreaticobiliary	PPPD	dead	272	8	102	3	374	12	worse	Yes	60	7,6	-5192	head	3,0	2-4 cm	moderate	R0-microscopically radical,marge >=1mm	moderate	no	yes	no	no	15	4	,27	yes	T3: tumor extends byond the pancreas, but without involvement of the celiac axis or SMA	T3N2M0	resectable	no	none	not applicable	none	none	no therapy
PDAC.6	male	75	1	2	Prot1	Phos1	mesenchymal	classical	A74	PDAC	PDAC	head	pancreaticobiliary	PPPD	dead					379	12	worse	Yes	30	7,4	-6325	head	4,5	4-6 cm	minor	R1-microscopically irradical, marge <1 mm or tumor in resection margin	moderate	no	no	no	yes	4	2	,50	yes	T2: tumor limited to pancreas, more than 2 cm in largest dimension	T2N1M0	resectable	no	none	not applicable	none	none	no therapy
PDAC.7	female	81	1	2	Prot3	Phos2	compound pancreatic	classical	A249	PDAC	PDAC	head	pancreaticobiliary	PPPD	dead					1114	36	better	No	30	7,9	-6.81	head	2,4	2-4 cm	moderate	R0-microscopically radical,marge >=1mm	poor	no	no	no	yes	7	3	,43	yes	T3: tumor extends byond the pancreas, but without involvement of the celiac axis or SMA	T3N1M0	resectable	no	none	not applicable	unknown	none
PDAC.9	female	52	5	1.5	Prot2	Phos3	compound pancreatic	classical	A267	PDAC	PDAC	head	pancreaticobiliary	PPPD	dead	960	31	715	23	1675	55	better	No	90	8,9	-6.81	head	1,9	0-2 cm	minor	R0-microscopically radical,marge >=1mm	moderate	yes	no	no	yes	15	0	,00	no	T3: tumor extends byond the pancreas, but without involvement of the celiac axis or SMA	T3N0M0	LAPD	no	GEM + RT	PR	Gemcitabine	Capacetabin

## Sheet: comparison
		SPACIOUS cohort	Fundan cohort	CPTAC cohort
Area
	Asia	0	229 (100%)	21 (15%)
	Europe	42 (100%)	0	60 (43%)
	America	0	0	47 (34%)
	Other	0	0	12 (9%)
Sex	Female	15 (36%)	96 (42%)	66 (47%)
	Male	27 (64%)	133 (58%)	74 (53%)
Age	≤ 60	16 (38%)	89 (39%)	40 (29%)
	>60	26 (62%)	140 (61%)	100 (71%)
TNM stage
	IA	2 (5%)	28 (12%)	7 (5%)
	IB	3 (7%)	77 (34%)	16 (11%)
	IIA	4 (9%)	16 (7%)	8 (6%)
	IIB	18 (43%)	89 (39%)	52 (37%)
	III	13 (31%)	19 (8%)	42 (30%)
	IV	2 (5%)	0	9 (7%)
	not sure	0	0	6(4%)
Location
	Pancreaticoduodenum	39 (93%)	145 (63%)	105 (75%)
	Pancreatic body and tail	3 (7%)	84 (37%)	33 (24%)
	not sure	0	0	2 (1%)
