# Supplementary material for: Kinase activities in pancreatic ductal adenocarcinoma with prognostic and therapeutic avenues
Source: Mol Oncol. 2024 Apr 22;18(8):2020–41. doi: 10.1002/1878-0261.13625 (PMC11306541; doi:10.1002/1878-0261.13625)
Supplement: Supplementary file 1 — Fig. S1. Large‐scale proteomic and phosphoproteomic analysis of pancreatic ductal adenocarcinoma. Fig. S2. Data overview of the pS/T phosphoproteome of pancreatic ductal adenocarcinoma. Fig. S3. Data overview of the pY phosphoproteome of pancreatic ductal adenocarcinoma. Fig. S4. Data overview of the proteome of pancreatic ductal adenocarcinoma. Fig. S5. Consensus clustering analyses of proteome and phosphoproteome. Fig. S6. Comprehensive analysis of PDAC (phospho)proteome subtypes. Fig. S7. Overall survival analysis of subtypes based on mRNA, proteome and phosphoproteome. Fig. S8. Differential kinase activities among the identified PDAC phosphoproteome subtypes. Fig. S9. Phosphoproteomic signatures among KRAS alleles G12D, G12V and G12R. Fig. S10. Association of TP53 gene mutations with pY phosphoproteome. Fig. S11. Phosphoproteome differences in short and long survival (treatment naïve) patients. Table S1. Clinicopathological characteristics of the subset (42/90) of SPACIOUS cohort tumors. Table S2. Differential proteins between the proteome subtypes. Table S3. Differential pS/T phosphosites between the phosphoproteome subtypes. Table S4. pS/T‐based INKA profiling of 42 PDAC tumors. Table S5. pY‐based INKA profiling of 33 PDAC tumors. Table S6. Mutation sequencing panel of frequently mutated genes in 42 PDAC tumors. Table S7. Differential analysis of pS/T sites between KRAS G12D mutated and the rest of tumors (G12V, G12R). Table S8. Differential analysis of pS/T sites between TP53 mutated and wildtype tumors. Table S9. Differential analysis of pY sites between TP53 mutated and wildtype tumors. Table S10. Differential analysis of pS/T sites between long (n = 3) and short survival (n = 3) patients. Table S11. Differential analysis of pY sites between long (n = 3) and short survival (n = 3) patients. [file MOL2-18-2020-s001.zip › mol213625-sup-0013-TableS2.xlsx]

## Sheet: Read Me
Table a. Differential proteins between Prot2 and Prot3
Table b. Differential proteins between Prot1 and Prot3
Table c. Differential proteins between Prot1 and Prot2

## Sheet: a. Prot2 vs Prot3
Protein name	Gene name	FC	pval	pval.BH
CON__P05787	KRT8	62.4658	0.00615134	0.0437928
P05783	KRT18	43.6908	0.00197098	0.025189
Q7Z406-6	MYH14	42.6974	0.00174934	0.0238968
CON__P08727	KRT19	41.3253	0.0179461	0.08102
O43707	ACTN4	40.8753	0.00941657	0.0572976
Q09666	AHNAK	27.2055	0.211358	0.377265
CON__Q3KNV1	KRT7	20.9128	0.0480411	0.148083
O60437	PPL	19.5626	0.0511374	0.154287
P63261	ACTG1	18.7218	0.317527	0.496823
P09525	ANXA4	18.6655	0.112226	0.251837
Q01082	SPTBN1	18.3615	0.177852	0.337299
P56470	LGALS4	17.5197	0.00771452	0.050817
P00367	GLUD1	17.3872	7.27793e-07	0.000384899
P21796	VDAC1	16.4003	0.00437566	0.0372384
P07339	CTSD	16.006	0.00590345	0.0427682
P05023-4	ATP1A1	15.9871	0.000589867	0.0130804
P20591	MX1	15.6202	0.0191375	0.0841414
P63104	YWHAZ	15.4674	3.02819e-05	0.00284355
Q13813	SPTAN1	14.7776	0.309726	0.48771
P35221	CTNNA1	14.3334	4.74864e-06	0.00131909
P50440-2	GATM	14.1461	0.0253817	0.100067
P04792	HSPB1	14.0408	0.00075852	0.0149364
P01275	GCG	13.9822	0.0556847	0.161534
P04264	KRT1	13.5542	0.00328071	0.0330464
P13639	EEF2	13.5013	0.0392307	0.132511
Q9Y6N5	SQRDL	12.9039	0.00146058	0.0219799
Q13576	IQGAP2	12.8964	0.00493916	0.0393356
O60716	CTNND1	12.8403	2.1523e-05	0.00228097
P78527	PRKDC	12.75	0.024258	0.0975061
P61978-2	HNRNPK	12.613	4.58945e-05	0.00346738
P22626	HNRNPA2B1	12.5774	0.0198886	0.0859133
P42224	STAT1	12.4127	0.0601564	0.168967
P14923	JUP	12.224	0.00600349	0.0433234
P12429	ANXA3	12.1808	0.0112787	0.0638298
P11216	PYGB	12.1477	0.00838428	0.0529669
P19338	NCL	12.0252	0.00211717	0.0262132
P42704	LRPPRC	11.8684	0.000371999	0.0104538
Q6NUK1	SLC25A24	11.8386	0.000189152	0.007219
P15924	DSP	11.7101	0.187324	0.346801
Q08211	DHX9	11.3501	3.66927e-05	0.00295297
O75874	IDH1	11.2326	0.000150277	0.00633011
P55072	VCP	10.7753	0.0395101	0.132969
P06576	ATP5B	10.5036	0.0111988	0.0636725
O75369-8	FLNB	10.4726	0.489922	0.641017
P07384	CAPN1	10.1485	3.97115e-06	0.00131909
Q92945	KHSRP	10.032	5.05745e-06	0.00131909
Q9BVA1	TUBB2B	9.83965	0.232313	0.401173
P13667	PDIA4	9.55078	0.0923892	0.222817
P40939	HADHA	9.5323	0.00237494	0.0281796
Q86VP6	CAND1	9.50118	0.00856729	0.053635
Q14204	DYNC1H1	9.46294	0.172938	0.330691
P30740	SERPINB1	9.41759	0.000530654	0.0122018
P20810-9	CAST	9.37342	0.000117437	0.00562929
Q06830	PRDX1	9.25779	0.00605432	0.0434547
O95994	AGR2	9.25285	0.130025	0.274914
P52272	HNRNPM	9.23185	0.0378457	0.130088
P14866	HNRNPL	9.22202	1.20848e-05	0.00182178
P40926	MDH2	9.14647	0.0079985	0.0516762
P05091	ALDH2	9.11361	0.00114457	0.0193479
P11940	PABPC1;PABPC3	8.8785	0.000129464	0.00599093
P04632	CAPNS1	8.82845	1.79544e-07	0.000221558
Q9Y6K5	OAS3	8.79337	0.00152486	0.0223789
P25815	S100P	8.77575	0.00363717	0.034334
P31327-3	CPS1	8.71162	0.0614255	0.171104
Q9UHB6	LIMA1	8.68407	0.000474511	0.0113255
P38159	RBMX	8.64148	0.000252412	0.00843947
P49411	TUFM	8.54975	0.000269372	0.00859542
P00966	ASS1	8.4535	0.0275443	0.104892
Q96AE4-2	FUBP1	8.35317	6.61062e-09	2.44725e-05
P62258	YWHAE	8.27141	0.00153859	0.0223789
Q13423	NNT	8.26806	0.00219021	0.0266716
P23396	RPS3	8.22195	6.41372e-06	0.00131909
P38646	HSPA9	8.13924	0.00130021	0.0205272
P13010	XRCC5	8.11184	0.000988516	0.0177645
P08238	HSP90AB1	8.01433	0.108564	0.24687
P05026-2	ATP1B1	7.99295	0.000337326	0.00991096
P37802	TAGLN2	7.88479	0.151262	0.303836
P00390-2	GSR	7.8531	0.0108271	0.0628244
Q9Y2Q3	GSTK1	7.83057	0.000150473	0.00633011
P50570	DNM2	7.8215	0.00163771	0.023234
P31946	YWHAB	7.67642	0.000186734	0.007219
Q8WUM4	PDCD6IP	7.61257	0.00145287	0.0219532
P28838-2	LAP3	7.54289	0.0079255	0.0515623
P10809	HSPD1	7.53159	0.335271	0.515781
Q99714	HSD17B10	7.48164	3.15634e-06	0.00116848
P12532	CKMT1A	7.47181	0.00131621	0.0206466
P61160	ACTR2	7.45654	0.000477929	0.0113255
Q13011	ECH1	7.45078	0.00427171	0.0368622
P31948	STIP1	7.40548	5.52522e-05	0.00352661
Q92817	EVPL	7.37119	0.10133	0.235186
Q12906-7	ILF3	7.20541	0.00388944	0.0350333
P53621	COPA	7.17974	0.0331426	0.119352
Q14980	NUMA1	7.17221	0.0345829	0.122262
P06703	S100A6	7.15524	0.00242847	0.0283602
Q02218	OGDH	7.12776	0.000441433	0.0109677
P55084	HADHB	7.08957	0.00818791	0.0521775
P08559	PDHA1	7.02062	4.75374e-06	0.00131909
P11586	MTHFD1	7.01451	0.00573427	0.0423345
Q15149	PLEC	6.98052	0.877136	0.922462
P07910-2	HNRNPC	6.89856	0.00182054	0.0244189
P46940	IQGAP1	6.85285	0.26234	0.43569
P25705	ATP5A1	6.84745	0.125762	0.270725
Q9UJS0	SLC25A13	6.82685	2.58854e-05	0.00258994
Q00839	HNRNPU	6.82681	0.0136773	0.0696333
Q56VL3	OCIAD2	6.72564	0.0107528	0.0625892
P17655	CAPN2	6.71538	0.000383471	0.0104538
Q13263	TRIM28	6.70194	0.00197986	0.025189
P99999	CYCS	6.68364	0.000323574	0.00966025
P38117-2	ETFB	6.62264	0.000811545	0.0154863
Q00325-2	SLC25A3	6.56542	0.001246	0.0200551
P09210	GSTA2	6.55999	0.021477	0.0897381
Q63HN8	RNF213	6.51425	0.0125692	0.0674364
Q16762	TST	6.50281	0.00475115	0.0384034
Q9P2E9	RRBP1	6.49076	0.354445	0.531884
P26599	PTBP1	6.31907	0.00515313	0.0398177
Q14651	PLS1	6.30526	0.00945674	0.0572976
P09960	LTA4H	6.26154	0.0592428	0.167035
Q9NZ08	ERAP1	6.23673	5.46234e-05	0.00352661
P16233	PNLIP	6.20871	0.145665	0.295804
P30048-2	PRDX3	6.2006	0.000155967	0.00641546
Q9UL46	PSME2	6.19236	0.0170791	0.0792158
P09651	HNRNPA1	6.17726	0.141214	0.289466
P22314-2	UBA1	6.13228	0.198449	0.360748
P37059	HSD17B2	6.08883	0.000699039	0.0140556
P12956	XRCC6	6.07772	0.0158109	0.0763128
P0DP25		6.0698	0.000733364	0.0145183
P12236	SLC25A6	5.99214	0.00602438	0.0433896
P50552	VASP	5.95226	0.00308354	0.0322465
P49748-3	ACADVL	5.94091	0.0371455	0.128397
P35606-2	COPB2	5.94001	0.0143927	0.0719051
P60900	PSMA6	5.92369	0.000456991	0.0111301
P35222	CTNNB1	5.91814	0.0170578	0.0792158
P17844	DDX5	5.86202	0.0111514	0.0635116
P08217	CELA2A	5.83102	0.127475	0.272153
Q1KMD3	HNRNPUL2	5.82642	1.97844e-05	0.00221945
Q99623	PHB2	5.81928	0.00330512	0.0330464
P43304	GPD2	5.79305	0.0015415	0.0223789
P30085	CMPK1	5.73972	0.00849745	0.0534084
Q99798	ACO2	5.73247	0.0970357	0.229098
P23786	CPT2	5.70606	1.79079e-05	0.00207172
Q9UQ80	PA2G4	5.70139	0.00428446	0.0368862
P16615	ATP2A2	5.63605	0.107285	0.245269
Q14247	CTTN	5.60538	0.000319901	0.00962824
Q6GPI1	CTRB2	5.59167	0.165341	0.323174
P40121	CAPG	5.58664	0.0196987	0.0854917
P29590	PML	5.5842	0.105618	0.242411
P51991	HNRNPA3	5.57616	0.114755	0.255443
Q9NSE4	IARS2	5.56456	4.39522e-05	0.00346194
P13804	ETFA	5.51591	0.0100866	0.0599369
P31947	SFN	5.50819	0.0986787	0.231648
Q92616	GCN1L1	5.39469	0.00654283	0.0458276
Q7KZF4	SND1	5.37854	0.080433	0.204227
P35232	PHB	5.34578	0.00293039	0.0311733
P54886-2	ALDH18A1	5.29199	0.0066256	0.046192
P27816	MAP4	5.26536	0.0302007	0.111586
P31930	UQCRC1	5.25101	0.0110001	0.0633581
Q92499	DDX1	5.16261	0.000363786	0.0103595
P49588	AARS	5.14538	0.00313982	0.032733
P34897-3	SHMT2	5.13869	0.000620855	0.0134453
Q99832	CCT7	5.13263	0.0409124	0.136081
P50416	CPT1A	5.10254	0.00346772	0.0331718
P35237	SERPINB6	5.07605	0.0412331	0.136889
Q969X5	ERGIC1	5.05914	9.11947e-05	0.00468893
Q8WWI1-3	LMO7	5.03805	0.0202161	0.0865202
P51148	RAB5C	5.02061	0.00283162	0.0304729
P58107	EPPK1	5.01463	0.182902	0.341281
Q06210-2	GFPT1	5.00904	0.034388	0.121822
P02787	TF	4.97494	0.725791	0.830565
Q16891-2	IMMT	4.95386	0.0445357	0.143001
Q9UJ72	ANXA10	4.91818	0.0251851	0.0997166
Q96QK1	VPS35	4.90394	0.00241546	0.0282975
O75643	SNRNP200	4.89762	0.00129673	0.0205272
P02790	HPX	4.88901	0.110164	0.249588
Q06323	PSME1	4.8877	0.0145332	0.0723144
O75390	CS	4.8724	0.00240236	0.0282975
P20618	PSMB1	4.87112	0.000187845	0.007219
P61106	RAB14	4.84999	0.00215768	0.0265373
Q04917	YWHAH	4.82296	0.0453582	0.143643
P31040	SDHA	4.80836	0.0112963	0.0638298
Q08380	LGALS3BP	4.7893	0.0583574	0.165547
O60664-4	PLIN3	4.78928	0.109028	0.247773
Q14152	EIF3A	4.7601	0.00432756	0.0370848
P23246	SFPQ	4.75413	0.0302083	0.111586
P60660-2	MYL6	4.75348	0.0312348	0.1146
P05141	SLC25A5	4.73756	0.000261069	0.00847788
P53396	ACLY	4.73691	0.0679334	0.183837
P29728	OAS2	4.71235	0.0199906	0.0859526
O00151	PDLIM1	4.70176	0.00379592	0.034766
Q9UJU6	DBNL	4.69074	0.00435662	0.0371916
Q16543	CDC37	4.68323	5.33694e-05	0.00352661
P33176	KIF5B	4.66564	0.013703	0.0696333
P61224	RAP1B	4.62197	0.000120159	0.00563075
Q8NFV4	ABHD11	4.60179	1.04926e-05	0.00182178
Q14573	ITPR3	4.60167	0.00549877	0.0412909
P60228	EIF3E	4.58932	0.00133942	0.0209221
Q10567-3	AP1B1	4.58474	8.02455e-05	0.00434376
P20700	LMNB1	4.573	0.329414	0.509903
Q14192	FHL2	4.57281	0.11588	0.256725
P47756-2	CAPZB	4.55458	0.0383775	0.130541
P39687	ANP32A	4.55056	0.000135171	0.00602893
P12830	CDH1	4.54818	0.000909974	0.0166769
P28331	NDUFS1	4.51335	0.0123334	0.0669476
Q08257	CRYZ	4.4872	0.119913	0.262829
Q99729-3	HNRNPAB	4.48049	1.54609e-05	0.00202882
P39019	RPS19	4.41988	0.0187264	0.0833237
O95786-2	DDX58	4.41557	0.00777683	0.0508654
P50395	GDI2	4.38708	0.144221	0.293839
Q12931-2	TRAP1	4.38668	0.00335913	0.0330464
Q15437	SEC23B	4.38667	0.000200316	0.00742817
Q6P4A8	PLBD1	4.38555	8.77976e-06	0.00162513
P15311	EZR	4.36331	0.335549	0.515781
Q9BPW8	NIPSNAP1	4.35336	0.000593598	0.0130804
Q8WVV4-1	POF1B	4.34922	1.74834e-05	0.00207172
P50453	SERPINB9	4.3164	0.0728915	0.192197
P19835	CEL	4.29283	0.162927	0.320657
P16435	POR	4.28795	0.00636531	0.0448845
Q9UKM9	RALY	4.2698	2.21813e-05	0.00228097
P36957	DLST	4.2602	0.000555249	0.0126194
P09327	VIL1	4.22011	0.0846361	0.211035
P53992	SEC24C	4.21309	0.00774821	0.050858
P15086	CPB1	4.20871	0.200996	0.36342
Q9Y230	RUVBL2	4.19889	0.00330687	0.0330464
P18077	RPL35A	4.19459	0.00197149	0.025189
P06396	GSN	4.15947	0.288197	0.464276
Q9Y446	PKP3	4.15531	0.0533226	0.157166
Q9UDY2-3	TJP2	4.14298	9.76363e-05	0.00486554
P62820	RAB1A	4.13727	0.00287228	0.0307317
Q8NC51	SERBP1	4.13532	0.000397223	0.0105793
O00567	NOP56	4.12822	0.000202659	0.00742817
P52597	HNRNPF	4.12327	0.01687	0.0789708
O94832	MYO1D	4.11837	0.171129	0.32893
P60842	EIF4A1	4.11171	0.139792	0.287532
P00918	CA2	4.10461	0.10217	0.236821
P48681	NES	4.0817	0.00150266	0.0223407
P26640	VARS	4.05778	0.112381	0.251837
P39656	DDOST	4.04989	0.0268893	0.103692
P16144-4	ITGB4	4.04574	0.220559	0.389186
Q9H4A4	RNPEP	4.03858	0.00306205	0.0322037
P11142	HSPA8	4.03408	0.24388	0.41472
P07602	PSAP	4.01957	0.0117253	0.0651119
Q6P2Q9	PRPF8	4.0077	0.00996078	0.0593797
Q8NBQ5	HSD17B11	4.00118	0.000924269	0.0168554
O95831	AIFM1	3.98788	0.00547553	0.0412
P19971	TYMP	3.98506	0.397613	0.569536
P98179	RBM3	3.959	3.48925e-05	0.00295297
P15144	ANPEP	3.94844	0.174536	0.33323
P14868	DARS	3.94203	0.0380297	0.130305
P43243	MATR3	3.93015	0.0548292	0.160203
P61026	RAB10	3.92833	0.000276939	0.00861537
Q9NSD9	FARSB	3.92386	0.000499979	0.0115683
Q92841	DDX17	3.92333	0.00552389	0.0413957
P13073	COX4I1	3.91696	0.000250785	0.00843947
P21912	SDHB	3.91205	0.000648498	0.0137461
Q16822	PCK2	3.90987	0.000260846	0.00847788
P68431	HIST1H3A;HIST3H3	3.90853	0.197332	0.359509
O14880	MGST3	3.90749	0.00163192	0.023234
P07954-2	FH	3.89688	0.00111974	0.0192748
Q9HC35	EML4	3.88661	0.00164423	0.023234
P55060-3	CSE1L	3.88611	0.0495341	0.150802
P62701	RPS4X	3.88597	0.0607576	0.17014
P31949	S100A11	3.87888	0.478583	0.631772
Q13151	HNRNPA0	3.86962	0.000661736	0.0137461
P78417	GSTO1	3.86778	0.139365	0.287352
Q96PK6	RBM14	3.85332	0.00136889	0.0212925
P30086	PEBP1	3.85277	0.204177	0.36728
O43684-2	BUB3	3.85212	0.000118607	0.00562929
Q16836	HADH	3.84772	0.0147419	0.0729605
P05455	SSB	3.8292	0.00534201	0.0406081
Q13838	DDX39B	3.80884	0.0237092	0.0959251
P84243	H3F3A	3.79363	0.357418	0.535373
P19367	HK1	3.78233	0.300721	0.477856
Q12864	CDH17	3.7702	0.120717	0.264123
P61158	ACTR3	3.74753	0.0368186	0.127505
Q13087-2	PDIA2	3.74627	0.0696678	0.186217
Q9UEY8-2	ADD3	3.74207	0.000434581	0.0108704
P00505	GOT2	3.72824	0.136714	0.283634
Q16181	SEPT7	3.72775	0.122152	0.265691
Q99613	EIF3C;EIF3CL	3.72493	0.00436012	0.0371916
P62241	RPS8	3.71162	0.0911747	0.220463
Q9Y2B0	CNPY2	3.70424	5.43253e-07	0.000384899
P07686	HEXB	3.70052	0.00794447	0.0515623
P53618	COPB1	3.70042	0.181846	0.340381
Q9Y4W6	AFG3L2	3.69013	0.0129693	0.0687529
P62244	RPS15A	3.68308	0.000303577	0.00936535
Q9BWM7	SFXN3	3.65713	0.0468361	0.146776
P11387	TOP1	3.6553	0.00540941	0.0408687
Q9Y4L1	HYOU1	3.64647	0.108207	0.246244
Q16698-2	DECR1	3.64307	0.0031816	0.0328963
P27797	CALR	3.6372	0.266347	0.440776
P14550	AKR1A1	3.61434	0.0559415	0.161724
Q9H3P7	ACBD3	3.60417	3.14418e-05	0.00284355
Q02978	SLC25A11	3.59487	0.00848294	0.0534079
P47897	QARS	3.59289	0.0163785	0.077771
P30044-2	PRDX5	3.58831	0.0551484	0.160503
P16444	DPEP1	3.58466	0.0172248	0.0793111
Q14126	DSG2	3.57599	0.0418114	0.138325
P30153	PPP2R1A	3.56245	0.00689942	0.0474217
P22392-2	NME2	3.5422	0.100987	0.234963
Q12905	ILF2	3.54076	0.014381	0.0719051
P31943	HNRNPH1	3.53043	0.0230346	0.0945544
Q27J81	INF2	3.51652	0.0153801	0.0750993
P49327	FASN	3.4879	0.423295	0.587346
O75533	SF3B1	3.48374	0.0488258	0.149878
Q9BUJ2-4	HNRNPUL1	3.47652	3.14926e-05	0.00284355
P36776	LONP1	3.46555	0.0190661	0.0841414
O00299	CLIC1	3.45945	0.134865	0.280963
Q9P258	RCC2	3.45249	0.000555634	0.0126194
P00491	PNP	3.45113	0.0272414	0.104533
O43809	NUDT21	3.44175	0.000901326	0.0166525
O76094	SRP72	3.44036	0.00191591	0.0251514
P46782	RPS5	3.43956	0.0364499	0.127028
Q93008-3	USP9X	3.42326	0.0016825	0.0235042
O60313-9	OPA1	3.42188	0.0070542	0.048182
P61088	UBE2N;UBE2NL	3.4147	0.00725272	0.0489063
P31939	ATIC	3.41291	0.199352	0.361589
P62333	PSMC6	3.40886	0.00185001	0.0245475
P00352	ALDH1A1	3.38983	0.0836415	0.209493
P24844	MYL9	3.38807	0.0355794	0.124967
O14879	IFIT3	3.36145	0.0628159	0.173644
P49368	CCT3	3.34043	0.136635	0.283634
Q9UNM6	PSMD13	3.33267	0.000242298	0.00843947
P62753	RPS6	3.33213	0.0390149	0.132386
Q9Y277	VDAC3	3.32514	0.0137173	0.0696333
Q9BR76	CORO1B	3.32227	0.0180239	0.081272
P27338	MAOB	3.31621	0.160507	0.317533
P54136	RARS	3.30678	0.024984	0.0993018
P14174	MIF	3.30452	0.00336534	0.0330464
P46777	RPL5	3.29416	0.0224489	0.0926484
Q9HC84	MUC5B	3.29326	0.430229	0.592525
Q9UHD8	SEPT9	3.28412	0.0810502	0.204951
Q14258	TRIM25	3.28354	4.86785e-05	0.00352661
P50990	CCT8	3.27242	0.138821	0.286464
O60610	DIAPH1	3.27043	0.0185765	0.0829428
Q96TA1-2	FAM129B	3.26419	0.0633456	0.174353
P27635	RPL10	3.25646	0.0198647	0.08591
P12270	TPR	3.25412	0.00504784	0.0393413
P25786	PSMA1	3.2485	0.0289032	0.108629
Q9HCC0	MCCC2	3.24451	0.000115349	0.00561872
P08574	CYC1	3.23558	0.000255924	0.00845921
P15559	NQO1	3.23391	0.448587	0.607636
Q6NVY1	HIBCH	3.2312	0.0133841	0.0693648
Q15233	NONO	3.22973	0.0721192	0.190806
Q2TB90	HKDC1	3.22934	0.0136882	0.0696333
P08621	SNRNP70	3.21598	0.000144602	0.0062404
Q14203-3	DCTN1	3.20052	0.021448	0.0897381
P61626	LYZ	3.18486	0.0617879	0.171468
P23381	WARS	3.18224	0.496225	0.645023
P07737	PFN1	3.18216	0.523667	0.669155
O14773-2	TPP1	3.16394	0.0236199	0.0958945
O94826	TOMM70A	3.15882	0.00391787	0.0351709
P56385	ATP5I	3.15363	7.81785e-05	0.00434376
P22307-7	SCP2	3.148	0.00485552	0.0389917
Q32MZ4-3	LRRFIP1	3.12918	0.00724242	0.0489063
Q8N163	CCAR2	3.12493	0.00449102	0.0375299
O00483	NDUFA4	3.11421	0.000208937	0.0075832
P46459	NSF	3.1026	0.0742912	0.193954
P22695	UQCRC2	3.0979	0.13001	0.274914
Q15365	PCBP1	3.09643	0.0134582	0.0694301
P48735	IDH2	3.07294	0.309132	0.486981
Q9UIA9	XPO7	3.06965	0.00443855	0.037387
Q13045	FLII	3.06298	0.00365679	0.034334
P01833	PIGR	3.05803	0.432283	0.594203
Q9Y383	LUC7L2	3.041	0.00130305	0.0205272
Q96CW1-2	AP2M1	3.03865	0.0110881	0.0634438
P63244	GNB2L1	3.02368	0.121926	0.265512
P26440	IVD	3.02255	8.00586e-05	0.00434376
Q01844-6	EWSR1	3.01989	0.000343935	0.0100256
Q8NBX0	SCCPDH	3.01947	0.0711818	0.189035
Q9Y2W1	THRAP3	3.0184	0.0046903	0.0383796
O00410	IPO5	3.01736	0.0492409	0.150653
Q96HC4	PDLIM5	3.01461	0.278454	0.454281
P56199	ITGA1	3.00733	0.0231629	0.0947505
P62913	RPL11	3.00255	0.0147218	0.0729605
P54920	NAPA	2.99378	0.000683022	0.0139699
Q9H223	EHD4	2.99012	0.0112313	0.0636725
P16422	EPCAM	2.97525	0.0200782	0.0862086
O96008	TOMM40	2.97309	0.000568221	0.0128266
Q07021	C1QBP	2.96801	1.40816e-05	0.00193074
O43865	AHCYL1	2.96094	0.0137017	0.0696333
Q14165	MLEC	2.95055	0.0125032	0.0672743
Q9UGM3-4	DMBT1	2.93133	0.0873529	0.215053
P62424	RPL7A	2.92115	0.0801662	0.203907
Q15717	ELAVL1	2.92041	0.00740229	0.0493753
P46783	RPS10	2.91862	0.0101717	0.060249
O14979	HNRNPDL	2.91477	0.00690446	0.0474217
Q9UPN3	MACF1	2.91146	0.01457	0.0724001
O95202	LETM1	2.89647	0.000901279	0.0166525
Q16658	FSCN1	2.89273	0.433337	0.595035
Q04637-3	EIF4G1	2.87912	0.119185	0.261689
P62280	RPS11	2.8777	0.0334914	0.12016
P36952	SERPINB5	2.87622	0.240063	0.410286
Q9NZ01	TECR	2.87419	0.0101541	0.0602409
P55265-4	ADAR	2.86078	0.0034129	0.0331718
P48444	ARCN1	2.85534	0.130254	0.274914
P09914	IFIT1	2.84985	0.0523324	0.156238
Q6XQN6	NAPRT	2.84808	0.00489293	0.0391223
Q08J23	NSUN2	2.8463	0.000413347	0.0106832
P61163	ACTR1A	2.83126	0.000696919	0.0140556
O60506	SYNCRIP	2.8161	0.157258	0.312491
Q04837	SSBP1	2.81133	0.00596688	0.0431434
P05386	RPLP1	2.8007	0.0338818	0.120722
P04843	RPN1	2.7942	0.266688	0.441144
P50991	CCT4	2.79338	0.0434789	0.141565
P62937	PPIA	2.79236	0.426441	0.589942
P37108	SRP14	2.78549	0.00252817	0.028921
P25774-2	CTSS	2.77983	0.011601	0.0645819
Q00577	PURA	2.77294	0.00197899	0.025189
P45974-2	USP5	2.77216	0.0185887	0.0829428
P00403	MT-CO2	2.77032	0.00174778	0.0238968
O00487	PSMD14	2.76395	0.0122082	0.0665607
P29692	EEF1D	2.75944	0.116241	0.257293
O15145	ARPC3	2.75271	0.0228174	0.0938555
P52907	CAPZA1	2.75173	0.0854327	0.212405
O43237	DYNC1LI2	2.73856	0.0009012	0.0166525
P18124	RPL7	2.72983	0.0842668	0.210354
P08865	RPSA	2.72451	0.0112143	0.0636725
Q03518	TAP1	2.72269	0.121785	0.265478
P36543-2	ATP6V1E1	2.7174	0.000466618	0.0112903
Q14103-3	HNRNPD	2.7153	0.0590605	0.166902
Q13347	EIF3I	2.71128	0.00822071	0.0521775
P46781	RPS9	2.7108	0.0244642	0.0980576
P22102	GART	2.69693	0.00041127	0.0106832
Q9P2M7	CGN	2.6955	0.000389686	0.0104538
Q8IXQ6-2	PARP9	2.68897	0.00331878	0.0330464
P35611-2	ADD1	2.67463	0.0424899	0.139696
Q9UM54-6	MYO6	2.66259	0.0162042	0.0776043
P21397	MAOA	2.64953	0.166535	0.324309
P35270	SPR	2.64694	0.0032387	0.0330294
O43704	SULT1B1	2.63956	0.0472942	0.147705
P61247	RPS3A	2.63607	0.124791	0.270073
Q02878	RPL6	2.6331	0.195048	0.356577
Q9NTJ5	SACM1L	2.62361	0.00231386	0.0278114
O60218	AKR1B10	2.62012	0.0821711	0.206796
P04118	CLPS	2.61958	0.0616926	0.171389
P50213	IDH3A	2.61745	0.0302324	0.111586
P03956	MMP1	2.61349	0.259274	0.43158
Q15046	KARS	2.6127	0.0188685	0.0837544
Q15185	PTGES3	2.61228	0.0110218	0.0633581
P30041	PRDX6	2.61098	0.240172	0.410286
O00182-3	LGALS9	2.60978	0.010903	0.0630673
P25789	PSMA4	2.60951	0.00295434	0.0312484
P54868	HMGCS2	2.59598	0.061333	0.171104
Q9BS26	ERP44	2.59203	0.0154053	0.0750993
P04424	ASL	2.59195	0.00320602	0.0328963
Q9Y3Z3	SAMHD1	2.59194	0.529839	0.674702
Q9NVI7-2	ATAD3A	2.58762	0.0218888	0.0908435
P35914	HMGCL	2.58528	0.000133393	0.00602219
Q7Z2W4	ZC3HAV1	2.58462	4.58259e-05	0.00346738
P31689	DNAJA1	2.57595	0.00171572	0.0237301
Q9UBX5	FBLN5	2.57567	0.326955	0.506862
P62266	RPS23	2.56943	0.00165861	0.0232583
P43686	PSMC4	2.56673	0.0751889	0.19547
P19224	UGT1A6	2.56606	0.00848275	0.0534079
Q9Y4P3	TBL2	2.56109	0.0128301	0.0682426
P20340-2	RAB6A	2.55687	0.00110567	0.0192169
P11177	PDHB	2.5552	0.0569195	0.163531
Q15366-3	PCBP2	2.55478	0.000415368	0.0106832
O15533-2	TAPBP	2.54482	0.0192931	0.0845244
P17987	TCP1	2.53257	0.301684	0.479122
Q8NBS9	TXNDC5	2.53068	0.43495	0.595923
Q8WXH0	SYNE2	2.52301	0.0191794	0.0842258
P48047	ATP5O	2.51337	0.0346113	0.122262
P28799	GRN	2.50986	0.0195713	0.0853393
O43143	DHX15	2.50815	0.00472341	0.0383796
P18283	GPX2	2.49579	0.0213725	0.0897381
O75955	FLOT1	2.4901	0.0614861	0.171104
Q00796	SORD	2.48554	0.182521	0.340915
Q9Y305-2	ACOT9	2.47689	0.0597226	0.168004
Q9H7Z7	PTGES2	2.47309	8.17749e-08	0.000151365
Q16527	CSRP2	2.47171	0.15582	0.310376
Q13435	SF3B2	2.46253	0.0037884	0.034766
O43747	AP1G1	2.4624	0.0171	0.0792158
P05198	EIF2S1	2.45765	0.00482669	0.0388444
P63010-2	AP2B1	2.44582	0.412896	0.581238
Q15631	TSN	2.44522	0.000664869	0.0137461
Q9UH65	SWAP70	2.44498	0.00184743	0.0245475
Q15056	EIF4H	2.43763	0.00628573	0.0444929
P38919	EIF4A3	2.43366	0.0464115	0.14577
Q14974	KPNB1	2.40485	0.33499	0.515781
P51659	HSD17B4	2.4044	0.226488	0.395458
P61604	HSPE1	2.40244	0.179028	0.338293
Q96DG6	CMBL	2.40165	0.0158798	0.0764463
P84077	ARF1;ARF3	2.39813	0.108185	0.246244
Q14978	NOLC1	2.39578	0.0127147	0.067922
O14974	PPP1R12A	2.38881	0.00409331	0.035867
O75396	SEC22B	2.38758	0.0337968	0.120535
P50851	LRBA	2.38278	0.00155113	0.0224308
P09622	DLD	2.37525	0.115575	0.256202
P27708	CAD	2.36191	0.00821677	0.0521775
O00264	PGRMC1	2.35905	0.00366369	0.034334
O60488-2	ACSL4	2.34852	0.0873788	0.215053
Q14011	CIRBP	2.34571	0.00499793	0.0393356
P12931	SRC	2.34246	0.00151648	0.0223789
Q13510-2	ASAH1	2.33395	0.0443266	0.142942
Q16666-2	IFI16	2.33353	0.237427	0.407489
Q9HD45	TM9SF3	2.33228	0.0104802	0.0615836
P05161	ISG15	2.32903	0.0276256	0.104892
Q14019	COTL1	2.3235	0.124187	0.26917
Q9Y6R7	FCGBP	2.32012	0.246851	0.417885
P10515	DLAT	2.31459	0.00605689	0.0434547
Q92688	ANP32B	2.31359	0.00472523	0.0383796
Q96SQ9	CYP2S1	2.30924	0.0159343	0.0766086
P30040	ERP29	2.29975	0.0873757	0.215053
P05387	RPLP2	2.29853	0.00654229	0.0458276
P09874	PARP1	2.28956	0.308484	0.486259
P30084	ECHS1	2.28689	0.0137938	0.0696655
P09497-2	CLTB	2.2796	0.000133239	0.00602219
Q9BUP3-3	HTATIP2	2.27604	0.00203469	0.0257079
Q9NX63	CHCHD3	2.27538	0.0095138	0.0575153
O00231	PSMD11	2.26831	0.0851431	0.211828
O43772	SLC25A20	2.26357	0.0158001	0.0763128
Q02817	MUC2	2.25906	0.226085	0.395355
O15400-2	STX7	2.24864	0.0133025	0.0692626
P56856-2	CLDN18	2.24221	0.00140294	0.0214615
Q9Y512	SAMM50	2.2375	0.00164433	0.023234
P36542	ATP5C1	2.23699	0.178827	0.338293
Q92900-2	UPF1	2.23579	0.010077	0.0599369
O14818	PSMA7	2.22435	0.0158039	0.0763128
Q9Y624	F11R	2.20953	6.69548e-05	0.00406339
P01308	INS;INS-IGF2	2.20493	0.0676438	0.183188
P19525-2	EIF2AK2	2.19599	0.00732758	0.0491426
P36578	RPL4	2.19356	0.350626	0.528823
Q13561	DCTN2	2.19346	0.100742	0.234666
Q9UKK3	PARP4	2.18899	0.000810147	0.0154863
P52926	HMGA2	2.18774	0.469658	0.624523
O95865	DDAH2	2.18173	0.184167	0.342607
O15260	SURF4	2.18035	0.118739	0.261184
P61916	NPC2	2.18019	0.0160465	0.0770484
Q8TCJ2	STT3B	2.17978	0.061397	0.171104
P38606	ATP6V1A	2.17114	0.182033	0.340519
P52789	HK2	2.16042	0.0895863	0.21819
Q96M27	PRRC1	2.15839	0.0117314	0.0651119
Q00610-2	CLTC	2.15679	0.749036	0.846955
P20674	COX5A	2.1545	0.0846535	0.211035
O75431	MTX2	2.15164	0.000904149	0.0166525
Q07157-2	TJP1	2.15138	9.85725e-05	0.00486554
P14314-2	PRKCSH	2.14876	0.110774	0.250238
Q9UBQ5	EIF3K	2.14655	0.00337521	0.0330556
Q8IY21	DDX60	2.14028	0.0164071	0.077771
Q99959-2	PKP2	2.13716	0.0137526	0.0696333
Q9Y224	C14orf166	2.13679	0.00388066	0.0350333
Q9H9B4	SFXN1	2.13583	0.0784133	0.20089
P55795	HNRNPH2	2.12933	0.0255281	0.100537
Q92973	TNPO1	2.12728	0.0375673	0.129371
Q9UBS4	DNAJB11	2.12595	0.00106669	0.0187151
P07099	EPHX1	2.12509	0.120372	0.263524
P24539	ATP5F1	2.12408	0.0694877	0.186039
Q9H2U2	PPA2	2.11231	0.0164719	0.0778785
P83111	LACTB	2.10972	0.00889117	0.0551342
P34932	HSPA4	2.10916	0.280691	0.457156
O14579	COPE	2.10483	0.126974	0.271709
P05166	PCCB	2.10321	0.000483245	0.0113255
Q9C0C2	TNKS1BP1	2.09456	0.225342	0.394691
O14980	XPO1	2.09419	0.149901	0.301758
P47985	UQCRFS1;UQCRFS1P1	2.09333	0.00608749	0.0435897
P30536	TSPO	2.09319	0.00794548	0.0515623
P62269	RPS18	2.09174	0.0270342	0.104142
P49721	PSMB2	2.08814	0.00633509	0.0447567
Q9Y2X3	NOP58	2.08601	0.00924781	0.0567751
Q14444-2	CAPRIN1	2.07828	0.00408626	0.035867
P10606	COX5B	2.07753	0.128163	0.272991
O60763	USO1	2.07365	0.180762	0.34
P61019	RAB2A	2.07352	0.0592295	0.167035
Q9Y265	RUVBL1	2.07172	0.0452717	0.143643
Q14697	GANAB	2.0709	0.608127	0.738369
P55735	SEC13	2.0655	0.00583011	0.0426543
Q9H3U1-2	UNC45A	2.06355	0.000802858	0.0154863
Q8NE71	ABCF1	2.05224	0.00796033	0.0515623
Q9NS69	TOMM22	2.05067	0.000185292	0.007219
P20592	MX2	2.05065	0.0117667	0.0651126
P49821-2	NDUFV1	2.04953	0.00370069	0.0343658
O75323	GBAS	2.04899	0.00504488	0.0393413
P62306	SNRPF	2.04894	0.000702403	0.0140556
CON__P07477	PRSS1	2.02936	0.399662	0.571254
Q7L1Q6	BZW1	2.0263	0.0933643	0.224584
O75947	ATP5H	2.01581	0.0524366	0.156331
P22059	OSBP	2.01104	5.36664e-05	0.00352661
Q99460	PSMD1	2.00771	0.123373	0.267875
P49419-2	ALDH7A1	2.00695	0.0196603	0.0854546
Q96EP5-2	DAZAP1	2.00463	0.0013903	0.0214454
P63208	SKP1	1.99906	0.00862277	0.0537399
Q9UJZ1	STOML2	1.99871	0.173316	0.331242
Q02790	FKBP4	1.9986	0.0607083	0.17013
O95573	ACSL3	1.998	0.0150446	0.0740628
P48643	CCT5	1.99403	0.376435	0.55344
P04899	GNAI2	1.99181	0.348095	0.526839
Q5XKP0	QIL1	1.9894	0.0017179	0.0237301
P29992	GNA11	1.98732	0.0185982	0.0829428
O76038	SCGN	1.98207	0.057811	0.164249
O15195-2	VILL	1.98134	0.0951578	0.226775
O95425-4	SVIL	1.98095	0.0231198	0.0946785
P30626-2	SRI	1.97211	0.187299	0.346801
P17980	PSMC3	1.96925	0.0459626	0.144935
O60869-2	EDF1	1.96369	0.000269093	0.00859542
Q9NUQ9	FAM49B	1.96204	0.106447	0.244001
Q9Y5B9	SUPT16H	1.961	0.0091545	0.0564189
O00429-4	DNM1L	1.96067	0.10071	0.234666
P07814	EPRS	1.96033	0.209716	0.375601
P22234	PAICS	1.94821	0.0154172	0.0750993
Q9NZB2-6	FAM120A	1.94751	0.0645587	0.176903
Q93052	LPP	1.94237	0.29378	0.4702
Q8NE86-3	MCU	1.94183	0.344504	0.522901
P30038	ALDH4A1	1.9415	0.0605721	0.169877
P11279	LAMP1	1.93182	0.00223164	0.0269984
P13796	LCP1	1.93017	0.775234	0.864694
O00338	SULT1C2	1.92958	0.000719219	0.0143148
Q13247	SRSF6	1.9292	5.52229e-05	0.00352661
Q9Y394-2	DHRS7	1.92518	0.0141386	0.0711157
P55327-2	TPD52	1.92468	0.00144412	0.0219103
P23141	CES1	1.92183	0.378159	0.554433
Q9UIJ7	AK3	1.92175	0.0341913	0.121328
Q9BXP5-4	SRRT	1.91386	0.00824524	0.0521775
Q96I99	SUCLG2	1.91379	0.00589704	0.0427682
Q9H299	SH3BGRL3	1.9062	0.032041	0.116853
P84103-2	SRSF3	1.901	0.0757369	0.196343
P28070	PSMB4	1.90042	0.0221756	0.0919307
Q13724	MOGS	1.896	0.0333371	0.119936
P25685	DNAJB1	1.89567	0.00447049	0.0374691
O75746	SLC25A12	1.89256	0.00502751	0.0393413
O00186	STXBP3	1.88767	5.27743e-05	0.00352661
Q13464	ROCK1	1.88702	0.0145014	0.0722534
O00422	SAP18	1.87846	0.00461572	0.0380566
Q15691	MAPRE1	1.87131	0.110548	0.249999
Q07020	RPL18	1.87031	0.140326	0.287964
Q9NX40	OCIAD1	1.8669	0.0169393	0.0790539
Q01085-2	TIAL1	1.8593	0.000762915	0.0149434
O00571	DDX3X	1.85861	0.109628	0.248983
P18621-3	RPL17	1.85591	0.114749	0.255443
P28066	PSMA5	1.85151	0.00280122	0.0303687
P61513	RPL37A	1.84799	0.0394488	0.132884
O75964	ATP5L	1.84469	0.0479854	0.148035
Q8IVT2	MISP	1.84313	0.021176	0.0894337
E9PAV3	NACA	1.84065	0.000591199	0.0130804
Q9UGT4	SUSD2	1.84055	0.5702	0.706453
A0AV96-2	RBM47	1.83866	6.40277e-05	0.00395051
P46977	STT3A	1.83268	0.124986	0.270073
Q6UW68	TMEM205	1.82967	0.00141348	0.0215337
P27216-2	ANXA13	1.82769	0.253095	0.423779
Q9H6S3	EPS8L2	1.82698	0.0111453	0.0635116
P09496-2	CLTA	1.82561	0.0260809	0.101906
P35527	KRT9	1.82513	0.156545	0.311408
P61981	YWHAG	1.81927	0.179845	0.338996
P61221	ABCE1	1.81881	0.0214768	0.0897381
Q9UBF2	COPG2	1.81676	0.0123525	0.0669532
Q8IXB1	DNAJC10	1.81477	0.0310363	0.114098
P27144	AK4	1.81375	0.232229	0.401173
Q13283	G3BP1	1.80913	0.0889109	0.217403
Q14677-3	CLINT1	1.80835	0.0578053	0.164249
P14406	COX7A2	1.80778	0.00153414	0.0223789
P50148	GNAQ	1.80641	0.00471665	0.0383796
P14678-2	SNRPB;SNRPN	1.80557	0.00320788	0.0328963
Q9NUQ6	SPATS2L	1.8053	0.0643513	0.176596
P49720	PSMB3	1.80331	0.0319707	0.11677
Q9P2R7-2	SUCLA2	1.79744	0.0124082	0.0669948
P07919	UQCRH;UQCRHL	1.79584	0.00678159	0.0470133
P80188	LCN2	1.79466	0.468364	0.62413
Q16630-3	CPSF6	1.78946	0.00665941	0.0463405
P09493-5		1.78754	5.14729e-05	0.00352661
Q07666-2	KHDRBS1	1.78578	0.00944701	0.0572976
Q9Y678	COPG1	1.78223	0.548701	0.690211
Q9H8H3	METTL7A	1.78207	0.0102992	0.0609067
O43399	TPD52L2	1.78094	0.0442191	0.142942
P42166	TMPO	1.78065	0.114192	0.254791
Q6NUM9	RETSAT	1.77921	2.93146e-06	0.00116848
P61619	SEC61A1;SEC61A2	1.77544	0.225405	0.394691
Q86V81	ALYREF	1.77189	0.00438687	0.0372481
P83881	RPL36A	1.77146	0.0272486	0.104533
Q86TX2	ACOT1	1.76125	0.0057984	0.0425063
Q96HY6	DDRGK1	1.75947	0.0318119	0.116371
P61254	RPL26	1.75939	0.0172779	0.0793583
Q9NP72	RAB18	1.75719	0.000388207	0.0104538
P0DMN0	SULT1A4;SULT1A3	1.75432	0.134683	0.280742
P61011	SRP54	1.75388	0.00156636	0.0225629
Q9UQE7	SMC3	1.74945	0.0197671	0.0856885
O15484	CAPN5	1.74176	0.0127391	0.0679538
Q9HBL0	TNS1	1.73705	0.528786	0.674008
O00425	IGF2BP3	1.73389	0.034998	0.123393
Q15942	ZYX	1.73079	0.466751	0.623345
Q08379	GOLGA2	1.72298	5.64003e-06	0.00131909
P19075	TSPAN8	1.71887	0.137023	0.28402
P26641	EEF1G	1.71843	0.318973	0.498312
Q9Y2S2-2	CRYL1	1.71596	0.0473197	0.147705
P25787	PSMA2	1.71327	0.057143	0.163607
P41240	CSK	1.71297	0.0119876	0.065843
Q5VW32	BROX	1.70837	0.0308768	0.113624
Q00765	REEP5	1.70542	0.0479188	0.147953
Q9UHG3	PCYOX1	1.70523	0.219669	0.387799
P55011-3	SLC12A2	1.70345	0.000613663	0.0134425
P45880	VDAC2	1.68778	0.469513	0.624523
Q9UM00-1	TMCO1	1.68568	0.0010413	0.0184445
Q9P0M6	H2AFY2	1.68391	0.182348	0.340763
Q8N1F7	NUP93	1.68153	0.0113971	0.0639272
Q8N2S1-2	LTBP4	1.68143	0.396277	0.569494
O95292	VAPB	1.68086	0.0162782	0.077771
Q12846	STX4	1.678	0.00247272	0.0285172
Q53GQ0	HSD17B12	1.67635	0.00857916	0.053635
Q9Y262	EIF3L	1.66763	0.236463	0.406399
P32455	GBP1	1.66709	0.524009	0.669155
P51572	BCAP31	1.66299	0.228862	0.398142
O95154	AKR7A3	1.66214	0.101191	0.235013
Q9Y6C9	MTCH2	1.65576	0.0130607	0.0688755
O43760	SYNGR2	1.65454	0.000177688	0.00710507
P62993	GRB2	1.65287	0.0997258	0.233046
Q13217	DNAJC3	1.65234	0.0294902	0.110133
Q8WXF1	PSPC1	1.65162	0.0038746	0.0350333
O00515	LAD1	1.64795	0.166148	0.32415
P09093	CELA3A	1.64739	0.552108	0.69245
P37837	TALDO1	1.64402	0.471012	0.625014
P43034	PAFAH1B1	1.64261	0.00280553	0.0303687
P01889	HLA-B	1.63823	0.361679	0.539458
Q96AY3	FKBP10	1.63757	0.0494724	0.150738
P25788-2	PSMA3	1.63503	0.0888878	0.217403
Q92575	UBXN4	1.63305	0.00447362	0.0374691
O15173	PGRMC2	1.63065	0.00399896	0.0354166
Q7L576	CYFIP1	1.6306	0.196972	0.359207
Q96HE7	ERO1L	1.63012	0.319286	0.498312
Q13148	TARDBP	1.62817	0.000658492	0.0137461
O15372	EIF3H	1.62486	0.00265162	0.0295486
P32119	PRDX2	1.61396	0.180837	0.34
Q02818	NUCB1	1.61361	0.000380353	0.0104538
Q9UBV8	PEF1	1.60862	0.00710809	0.0484607
Q9UGI8-2	TES	1.60795	0.0296775	0.110529
Q16706	MAN2A1	1.6077	0.00105163	0.0185387
Q8N766-2	EMC1	1.60106	1.5893e-05	0.00202882
Q99735-2	MGST2	1.60064	0.000863066	0.016242
Q9C002	NMES1	1.60063	0.0216036	0.0901654
O00534	VWA5A	1.59997	0.0137146	0.0696333
P17813-2	ENG	1.59742	0.0162916	0.077771
Q15637-4	SF1	1.59712	0.00758976	0.0502635
P54727	RAD23B	1.59463	0.0265086	0.102759
Q9H2G2	SLK	1.59295	0.016534	0.0779732
P62851	RPS25	1.59289	0.102743	0.237722
P30519	HMOX2	1.59221	0.0285089	0.107475
P23588	EIF4B	1.59193	0.000387783	0.0104538
P04054	PLA2G1B	1.59056	0.203066	0.366171
Q8WWA0	ITLN1	1.58971	0.226314	0.395458
P49585	PCYT1A	1.58196	0.00380341	0.034766
O60504	SORBS3	1.5808	0.086954	0.214857
P40429	RPL13A	1.57536	0.0517975	0.155244
Q9Y3U8	RPL36	1.57524	0.0201442	0.0863125
Q9P2J5	LARS	1.56443	0.056848	0.163521
Q92747	ARPC1A	1.56253	0.00712963	0.0485182
Q08722	CD47	1.55663	0.000271867	0.00859542
P05388	RPLP0;RPLP0P6	1.55561	0.20901	0.374651
P62191	PSMC1	1.55467	0.0429787	0.140735
Q5TGZ0	MINOS1	1.55298	0.00227282	0.027407
P09758	TACSTD2	1.55225	0.0874271	0.215053
O00303	EIF3F	1.54827	0.0158508	0.0764057
Q14155-1	ARHGEF7	1.54736	0.000402359	0.0106395
P24752	ACAT1	1.54697	0.187792	0.347256
O00217	NDUFS8	1.54527	0.00049411	0.0115044
P53007	SLC25A1	1.54519	0.0747159	0.194773
O76041-2	NEBL	1.53716	0.000363594	0.0103595
P43490	NAMPT	1.53585	0.48984	0.641017
Q13310-3	PABPC4	1.53577	0.0106338	0.0620424
Q3LXA3	DAK	1.53361	0.0377737	0.129961
O95171-3	SCEL	1.53251	0.0914534	0.220993
Q9H845	ACAD9	1.52949	0.00260979	0.0292771
Q9GZT3-2	SLIRP	1.52788	0.00209867	0.0260714
P31946-2	YWHAB	1.52013	0.0133176	0.0692626
P10321	HLA-C	1.51879	0.125783	0.270725
O96019	ACTL6A	1.51846	0.0628535	0.173644
Q9Y5L4	TIMM13	1.51574	0.000483369	0.0113255
P52815	MRPL12	1.50826	0.00813262	0.0519982
P53990-2	IST1	1.50489	0.00966903	0.0580142
Q5JPE7-2	NOMO2;NOMO3	1.503	0.0951941	0.226775
O14828	SCAMP3	1.5014	0.00525218	0.0402213
P46060	RANGAP1	1.49904	0.00715471	0.0485995
Q92804-2	TAF15	1.49871	0.0178581	0.080721
Q9NYU2-2	UGGT1	1.49777	0.496452	0.645091
Q9Y3I0	RTCB	1.49759	0.0329381	0.118963
Q16576	RBBP7	1.49746	0.0260958	0.101906
P20073-2	ANXA7	1.4915	0.103766	0.239543
P60468	SEC61B	1.48903	0.0334967	0.12016
Q9UN37	VPS4A	1.48775	0.00990791	0.0591598
Q2TAY7	SMU1	1.48725	5.4827e-05	0.00352661
Q13232	NME3	1.48618	0.00554698	0.0414847
L0R6Q1	SLC35A4	1.4831	0.000253047	0.00843947
P23919	DTYMK	1.48144	0.0110047	0.0633581
Q6WCQ1-3	MPRIP	1.48049	0.0473866	0.147751
P49458	SRP9	1.47991	0.00420292	0.0365362
P62899	RPL31	1.47518	0.0381528	0.130538
O60701	UGDH	1.47064	0.412328	0.581238
Q15005	SPCS2	1.47009	0.080051	0.203907
Q9Y2A7	NCKAP1	1.46864	0.0691728	0.185564
P49792	RANBP2	1.46811	0.101107	0.234963
P09012	SNRPA	1.46423	0.0171399	0.0792158
P30405	PPIF	1.46251	0.0330656	0.119307
O43813	LANCL1	1.4589	0.0689075	0.18512
Q71DI3	HIST2H3A	1.45804	0.587541	0.721418
P04040	CAT	1.45738	0.0393967	0.132829
P05090	APOD	1.45735	0.0947243	0.225947
O00203	AP3B1	1.4548	0.11541	0.25611
Q9H307	PNN	1.45398	0.00500461	0.0393356
Q15907	RAB11B	1.45319	0.233913	0.402953
Q9ULZ3	PYCARD	1.45302	0.0565666	0.162838
P21964-2	COMT	1.45275	0.0800322	0.203907
P62316	SNRPD2	1.45272	0.0460726	0.145158
P51114	FXR1	1.45149	0.004407	0.0373334
O43491	EPB41L2	1.44988	0.557582	0.69759
Q9UII2	ATPIF1	1.44942	0.187965	0.34739
Q9BVG4	PBDC1	1.44324	8.09616e-05	0.00434376
P62917	RPL8	1.44102	0.294526	0.47099
P05165	PCCA	1.44058	0.0542829	0.158984
Q9Y6Q5	AP1M2	1.43668	0.00218092	0.0266716
P11310	ACADM	1.43509	0.190874	0.351201
Q16204	CCDC6	1.43376	0.00444362	0.037387
O94874	UFL1	1.43218	0.137517	0.284725
P09110	ACAA1	1.43198	0.220802	0.389427
P16152	CBR1	1.43149	0.202051	0.364519
P0DN76	U2AF1	1.43075	0.0106421	0.0620424
O75251	NDUFS7	1.43043	0.00314774	0.032733
O43681	ASNA1	1.42779	0.125732	0.270725
Q9Y5M8	SRPRB	1.42472	0.101473	0.235372
O75146	HIP1R	1.41863	0.00270302	0.0297814
Q07866-5	KLC1	1.4177	0.0494363	0.150738
P78344	EIF4G2	1.41319	0.0552705	0.160673
O95486	SEC24A	1.40851	0.00241249	0.0282975
Q99873-3	PRMT1	1.40482	0.00360731	0.0343297
Q14789-4	GOLGB1	1.40129	0.0862545	0.213731
P40763-3	STAT3	1.39924	0.259084	0.431457
O15355	PPM1G	1.3952	0.000201315	0.00742817
P62308	SNRPG;SNRPGP15	1.39502	0.00386363	0.0350333
P00750	PLAT	1.39292	0.10733	0.245269
Q96CS3	FAF2	1.38918	0.0192399	0.0843913
Q08623	HDHD1	1.3854	0.00807092	0.0518752
P13693	TPT1	1.38535	0.32632	0.506653
P16070	CD44	1.38359	0.234712	0.403697
Q13557-8	CAMK2D	1.38295	0.231673	0.400649
Q8IV36	HID1	1.37786	0.00033518	0.00991096
Q99733	NAP1L4	1.37686	0.0542768	0.158984
Q16555	DPYSL2	1.37413	0.641962	0.768859
Q9H4M9	EHD1	1.37258	0.181256	0.340381
P06748	NPM1	1.36893	0.509296	0.65808
Q8N684-2	CPSF7	1.36611	0.000313217	0.00958288
P20042	EIF2S2	1.36417	0.0683051	0.18438
P12268	IMPDH2	1.3631	0.204772	0.367994
Q9NQW7-3	XPNPEP1	1.35931	0.051832	0.155244
Q9BV40	VAMP8	1.35887	0.00812412	0.0519982
P63000	RAC1;RAC3	1.3584	0.260099	0.432757
P54819-2	AK2	1.35676	0.376289	0.55344
Q68CZ2	TNS3	1.35634	0.00218746	0.0266716
Q15459	SF3A1	1.35574	0.0589215	0.166764
Q96DV4	MRPL38	1.35338	6.17324e-05	0.00387345
P29466-2	CASP1	1.35317	0.0908441	0.219951
P26583	HMGB2	1.35304	0.323208	0.502949
P23526	AHCY	1.35101	0.0994877	0.232763
P52895	AKR1C2	1.34831	0.20159	0.363968
Q9P1F3	ABRACL	1.34596	0.051735	0.155205
P35998	PSMC2	1.34451	0.24568	0.417014
P63218	GNG5	1.34256	0.0133399	0.0692626
Q96JB5	CDK5RAP3	1.34095	0.0861617	0.213644
P67809	YBX1	1.33613	0.246909	0.417885
Q92621	NUP205	1.33463	0.000349656	0.0101127
P26885	FKBP2	1.33435	0.0871152	0.214857
P06753-2	TPM3	1.33125	0.80127	0.878384
Q9NYL9	TMOD3	1.32952	0.230923	0.400224
Q9UQN3	CHMP2B	1.32926	1.30208e-06	0.000602537
Q9HD20	ATP13A1	1.32867	0.0239869	0.0966262
O95373	IPO7	1.32695	0.0998408	0.233046
Q04828	AKR1C1	1.32376	0.65283	0.777098
Q8WVM8	SCFD1	1.31799	0.063274	0.174314
Q92930	RAB8B	1.31705	0.0154943	0.0752753
Q8TAX9-2	GSDMB	1.31529	0.0169912	0.0791213
Q9NUU7	DDX19A;DDX19B	1.31404	0.00727384	0.0489596
Q07955	SRSF1	1.31149	0.441644	0.601438
Q02750	MAP2K1	1.30848	0.0560626	0.161724
P09543-2	CNP	1.30292	0.253485	0.424041
Q93084-4	ATP2A3	1.3022	0.00955481	0.0575153
O14639-2	ABLIM1	1.30179	0.00409825	0.035867
P08590	MYL3;MYL1	1.29754	0.0120131	0.0658851
Q96A26	FAM162A	1.29453	0.0144875	0.0722534
P41091	EIF2S3;EIF2S3L	1.29118	0.300064	0.477384
Q14683	SMC1A	1.28834	0.0733607	0.19273
Q99805	TM9SF2	1.28587	0.175369	0.33413
O75436	VPS26A	1.28483	0.0173511	0.0793991
Q96T51	RUFY1	1.28444	0.135664	0.282151
Q86SF2	GALNT7	1.28244	0.0370653	0.128239
Q6YN16	HSDL2	1.28057	0.0429961	0.140735
Q96FQ6	S100A16	1.28035	0.143437	0.292887
Q9NR28-2	DIABLO	1.28031	0.00188689	0.0249076
Q16851	UGP2	1.27583	0.416409	0.583477
P14324-2	FDPS	1.27439	0.0665409	0.181014
P16219	ACADS	1.27319	0.132463	0.277835
Q9NQG5	RPRD1B	1.27218	0.0396619	0.133117
Q13242	SRSF9	1.27124	0.0759619	0.196721
Q9H1C4	UNC93B1	1.26996	6.80822e-05	0.00406516
P03905	MT-ND4	1.26858	6.16957e-07	0.000384899
Q92599-2	SEPT8	1.26727	0.0113785	0.0639199
O15498	YKT6	1.26556	0.00643826	0.0453126
Q9NTK5	OLA1	1.26442	0.0684184	0.18438
Q9H444	CHMP4B	1.26233	0.0216938	0.0903379
Q12907	LMAN2	1.26231	0.197691	0.359986
O00291	HIP1	1.25837	0.0382731	0.130541
P39059	COL15A1	1.258	0.253707	0.42417
O43390	HNRNPR	1.25582	0.497423	0.645899
Q9BWF3	RBM4	1.2548	0.00944957	0.0572976
P02786	TFRC	1.25381	0.240465	0.410421
P11233	RALA	1.25335	0.0364096	0.127028
P15954	COX7C	1.24439	0.000956029	0.0173491
P18085	ARF4	1.23908	0.0705067	0.188291
P63220	RPS21	1.23443	0.0245295	0.0980652
Q92614-4	MYO18A	1.23278	0.0830023	0.20804
O43837	IDH3B	1.23219	0.00585816	0.0427585
P25398	RPS12	1.22508	0.296202	0.473259
P12004	PCNA	1.22487	0.000638629	0.0136659
Q9NR56	MBNL1	1.2248	0.00586745	0.0427585
Q9UJ70	NAGK	1.22467	0.385453	0.560467
Q9BW04	SARG	1.22397	8.49181e-06	0.00162513
P27361	MAPK3	1.22329	0.127989	0.272913
Q5VYY1	ANKRD22	1.22017	0.00270236	0.0297814
Q5R3I4	TTC38	1.21885	0.00322111	0.0329407
P30101	PDIA3	1.21604	0.816721	0.88555
Q13620	CUL4B	1.21384	0.00986921	0.0590239
Q12768	KIAA0196	1.21283	0.0027537	0.0300714
O14964	HGS	1.21071	0.00821853	0.0521775
Q8WUY1	THEM6	1.21049	0.00253546	0.028921
Q9Y2D5-6	AKAP2	1.20957	0.00116242	0.019399
P55010	EIF5	1.20927	0.070875	0.188368
P62330	ARF6	1.20837	0.00113098	0.0192944
O14950	MYL12B;MYL12A	1.20585	0.0603552	0.169397
P55196	MLLT4	1.2058	0.0212749	0.0897037
Q6ZMP0	THSD4	1.20459	0.38992	0.563861
P28062-2	PSMB8	1.19961	0.188468	0.347811
O95758-1	PTBP3	1.19854	0.0114159	0.0639358
P55786	NPEPPS	1.19606	0.341016	0.519589
O75131	CPNE3	1.194	0.311937	0.490708
Q10589-2	BST2	1.19258	0.00367268	0.034334
P04080	CSTB	1.19221	0.131183	0.276089
Q8IWA5-2	SLC44A2	1.19166	0.00271629	0.0298389
Q9NSK0-5	KLC4	1.19101	0.002465	0.0285172
Q9NV70-2	EXOC1	1.19091	0.000374139	0.0104538
P00568	AK1	1.18993	0.481956	0.634721
P31483	TIA1	1.18865	0.00589809	0.0427682
Q9UBC2-2	EPS15L1	1.18811	0.00370375	0.0343658
P46939	UTRN	1.18704	0.557005	0.697104
P23497	SP100	1.18633	0.0532812	0.157166
P11182	DBT	1.18426	0.00774438	0.050858
Q96C01	FAM136A	1.18278	1.1199e-05	0.00182178
O95716	RAB3D	1.1804	0.0223955	0.0925314
P39023	RPL3	1.17974	0.615538	0.745287
O75915	ARL6IP5	1.17707	0.11905	0.261689
P61978-3	HNRNPK	1.1769	0.00086431	0.016242
O00161	SNAP23	1.17602	0.0143328	0.0717999
P21281	ATP6V1B2	1.17529	0.404747	0.575413
Q460N5-4	PARP14	1.173	0.003021	0.0318625
Q9Y2Q5	LAMTOR2	1.1728	0.000273976	0.00859542
Q9Y6H1	CHCHD2;CHCHD2P9	1.17112	0.0126988	0.067922
P62277	RPS13	1.16846	0.286568	0.462658
O00194	RAB27B	1.16782	0.00196187	0.025189
Q9H0D6	XRN2	1.16634	0.00943821	0.0572976
Q86UP2	KTN1	1.16578	0.738406	0.840584
Q9Y3D6	FIS1	1.16387	0.0635819	0.174874
Q86UE4	MTDH	1.15646	0.0926567	0.223172
Q12904	AIMP1	1.15554	0.0721364	0.190806
Q9Y2R0	COA3	1.15498	0.00259579	0.0292771
O00330	PDHX	1.1546	0.00824335	0.0521775
Q9UNF0-2	PACSIN2	1.15448	0.23407	0.403036
O43252	PAPSS1	1.15239	0.0187746	0.0834375
Q8N6H7	ARFGAP2	1.1512	0.00397081	0.0353364
O95793-2	STAU1	1.14999	0.00335469	0.0330464
O14949	UQCRQ	1.14906	0.0706981	0.188291
Q15029	EFTUD2	1.14809	0.24158	0.411943
O00468-6	AGRN	1.14699	0.607319	0.738114
Q8WU39	MZB1	1.14564	0.0321872	0.116974
O00750	PIK3C2B	1.14562	0.0114398	0.0639732
P62829	RPL23	1.14535	0.247317	0.417885
O95049-5	TJP3	1.14513	0.012207	0.0665607
P62841	RPS15	1.14377	0.179595	0.338869
O75531	BANF1	1.1436	0.0363749	0.127028
P61077	UBE2D3;UBE2D2	1.14333	0.0255696	0.100594
P06731-2	CEACAM5	1.14134	0.484053	0.636125
P04439	HLA-A	1.14046	0.65219	0.776586
Q13405	MRPL49	1.1402	0.00281859	0.0304211
Q15599	SLC9A3R2	1.13988	0.0194268	0.0850097
Q14738-3	PPP2R5D	1.13761	0.000592394	0.0130804
Q99627-2	COPS8	1.13737	0.000860207	0.016242
Q15836	VAMP3	1.13703	0.0168447	0.0789708
Q92506	HSD17B8	1.13676	0.000430363	0.0108381
Q9NUP9	LIN7C	1.13279	0.0525834	0.156331
P51648	ALDH3A2	1.13181	0.216985	0.384527
O60832	DKC1	1.12955	0.00048227	0.0113255
O94901-9	SUN1	1.12746	0.16853	0.327472
Q9Y2Z0	SUGT1	1.12508	0.0779378	0.200365
Q9UHQ9	CYB5R1	1.125	0.420094	0.585979
P13747	HLA-E	1.12454	0.00473784	0.0383796
P14854	COX6B1	1.12331	0.00516275	0.0398177
O75844	ZMPSTE24	1.11889	0.0475847	0.147933
Q6PKG0	LARP1	1.11753	0.00944075	0.0572976
Q9Y5K6	CD2AP	1.11689	0.0251406	0.0996474
Q9Y285	FARSA	1.11474	0.087043	0.214857
P62826	RAN	1.11356	0.393335	0.567559
Q13200	PSMD2	1.1133	0.605398	0.736263
Q9UBB4	ATXN10	1.11124	0.0115252	0.0642564
P10155	TROVE2	1.10898	0.171046	0.32893
Q8IZ83	ALDH16A1	1.10856	0.134583	0.280691
Q07812-2	BAX	1.10825	0.0130486	0.0688755
Q5EBM0	CMPK2	1.10564	0.0454067	0.143643
O95834	EML2	1.10545	0.228157	0.39744
P57088	TMEM33	1.10518	0.00375108	0.0347163
P09493-8		1.10215	0.0574351	0.163854
Q9Y4E1-6	FAM21C;FAM21A	1.1014	0.00198001	0.025189
Q9NR31	SAR1A	1.10028	0.0433258	0.141439
Q9BZZ5-2	API5	1.09877	0.0296646	0.110529
P13861	PRKAR2A	1.09858	0.348728	0.527163
P27348	YWHAQ	1.09564	0.419282	0.58595
Q9UHR4	BAIAP2L1	1.09223	0.0151634	0.0744017
P09917	ALOX5	1.08919	0.254169	0.424608
Q92769	HDAC2	1.08899	0.00518291	0.0398901
P31937	HIBADH	1.0881	0.139484	0.287352
O95197-3	RTN3	1.08702	0.0289359	0.108642
Q5JTH9	RRP12	1.08497	0.00183483	0.0245219
P63313	TMSB10	1.08457	0.0686594	0.184722
P62312	LSM6	1.08114	3.61777e-05	0.00295297
Q8WUW1	BRK1	1.08035	0.00704862	0.048182
Q9BW27	NUP85	1.0756	0.00320554	0.0328963
Q9BVJ7	DUSP23	1.07444	3.33889e-05	0.00294299
Q9UHV9	PFDN2	1.07279	0.000141841	0.0062404
P01116-2	KRAS	1.07213	0.00189061	0.0249076
P23193	TCEA1	1.07065	0.029348	0.109855
Q9UHB9	SRP68	1.07062	0.169096	0.327485
Q9BRA2	TXNDC17	1.06936	0.095714	0.227574
Q9HCY8	S100A14	1.0689	0.246476	0.417707
O60749	SNX2	1.06884	0.271654	0.446763
P61421	ATP6V0D1	1.06857	0.0574004	0.163854
Q9Y241	HIGD1A	1.06797	0.00383629	0.0349801
Q9HAW8	UGT1A10;UGT1A8;UGT1A7;UGT1A6;UGT1A9;UGT1A5;UGT1A3;UGT1A4	1.06615	0.0067942	0.0470133
Q96N66	MBOAT7	1.06602	0.0489048	0.149879
Q5SSJ5	HP1BP3	1.06575	0.537706	0.681475
Q9Y3B4	SF3B6	1.06567	0.00431378	0.0370525
P08195-2	SLC3A2	1.06548	0.092187	0.222475
P07305	H1F0	1.06369	0.4158	0.5834
P43246	MSH2	1.06251	0.024337	0.0977177
P43307	SSR1	1.06226	0.163536	0.321343
Q9H4G0-2	EPB41L1	1.06163	0.000415556	0.0106832
P59998	ARPC4	1.05993	0.100788	0.234666
P62140	PPP1CB	1.05926	0.0151738	0.0744017
Q7RTV0	PHF5A	1.05893	0.00178007	0.0241385
O95487-2	SEC24B	1.05872	0.0113107	0.0638298
P40199	CEACAM6	1.05864	0.0375517	0.129371
Q9Y3L3-2	SH3BP1	1.0568	0.0164992	0.0779081
Q92542-2	NCSTN	1.05558	0.0285076	0.107475
P17612-2	PRKACA	1.05532	0.0013794	0.0213663
P14091-3	CTSE	1.05108	0.00364659	0.034334
Q13501	SQSTM1	1.04997	0.0178473	0.080721
O76095-2	JTB	1.04832	0.00176588	0.0240342
P47895	ALDH1A3	1.04825	0.0172653	0.0793583
Q9UBM7	DHCR7	1.04817	0.0115041	0.0642357
Q9P035	HACD3	1.04704	0.0522366	0.156077
O75489	NDUFS3	1.043	0.0768046	0.19814
O15258	RER1	1.04299	0.0256483	0.100796
P20036	HLA-DPA1	1.04191	0.0291339	0.109164
Q16134	ETFDH	1.04144	0.00442266	0.0373805
Q96AQ6	PBXIP1	1.04122	0.0186076	0.0829428
Q9NPJ3	ACOT13	1.04022	0.0995254	0.232763
P54577	YARS	1.04021	0.116713	0.257798
Q8NFH5	NUP35	1.04009	7.1717e-05	0.00414838
Q14344-2	GNA13	1.03626	0.053406	0.157287
Q01105-2	SET	1.0355	0.236663	0.406556
Q96AB3	ISOC2	1.03332	0.065973	0.180245
Q8IV08	PLD3	1.03248	0.0010318	0.0183641
P51649	ALDH5A1	1.03214	0.0328191	0.118649
Q86U42-2	PABPN1	1.02957	0.000451109	0.0110596
O95747	OXSR1	1.02596	0.0339903	0.120835
Q9C0E8-2	LNP	1.02582	0.0105076	0.0616467
Q14498-3	RBM39	1.02581	0.128398	0.273037
O94875-11	SORBS2	1.02546	0.37043	0.549102
P60953	CDC42	1.02487	0.36398	0.541864
O15371-2	EIF3D	1.02371	0.0261341	0.101948
Q9BPW9	DHRS9	1.02181	0.388115	0.56213
O75363	BCAS1	1.02059	0.0199423	0.0859419
P07900	HSP90AA1	1.01887	0.925939	0.954563
Q9Y5Y6	ST14	1.01692	0.00108385	0.0189264
P18669	PGAM1	1.01232	0.216132	0.383663
Q96IJ6	GMPPA	1.01008	0.00574065	0.0423345
P55209	NAP1L1	1.01002	0.0577181	0.164237
Q9UBX3	SLC25A10	1.00683	0.0182039	0.0818124
O14776	TCERG1	1.00378	0.0477756	0.147933
Q9BU23	LMF2	1.00235	0.0171906	0.0793111
P08579	SNRPB2	1.00214	0.0573893	0.163854
P17858	PFKL	1.00182	0.385042	0.560088
P06454-2	PTMA	1.0011	0.195682	0.357383
O14976	GAK	1.00063	0.00404545	0.0357429
Q14157-5	UBAP2L	0.998506	0.108077	0.246244
Q14566	MCM6	0.99753	0.176544	0.335851
P52294	KPNA1	0.99452	0.130365	0.274993
O15027-2	SEC16A	0.993314	0.0713365	0.18931
Q9C037-3	TRIM4	0.990743	0.0449777	0.143643
Q6P179-3	ERAP2	0.990721	0.543795	0.686606
Q8N6T3	ARFGAP1	0.990706	0.0196115	0.0854139
Q9UBV2	SEL1L	0.989545	0.207384	0.371965
Q99442	SEC62	0.989198	0.145219	0.295385
Q16629-3	SRSF7	0.987906	0.190996	0.351251
O94906	PRPF6	0.986999	0.0521623	0.156077
P32456	GBP2	0.986799	0.0738809	0.193702
P49961	ENTPD1	0.985097	0.222106	0.390797
P13284	IFI30	0.981957	0.256463	0.427787
Q9BRP8-2	WIBG	0.981135	1.21448e-05	0.00182178
O14745	SLC9A3R1	0.979499	0.00214135	0.0264243
Q8TC12	RDH11	0.979181	0.112246	0.251837
P53367	ARFIP1	0.978171	0.00559851	0.0415274
P78347-2	GTF2I	0.973843	0.222088	0.390797
P84090	ERH	0.97286	0.140168	0.287799
O76027	ANXA9	0.971899	0.00370394	0.0343658
Q8N1G4	LRRC47	0.971363	0.161867	0.31891
Q9UI12	ATP6V1H	0.971221	0.0801625	0.203907
P51553-2	IDH3G	0.971035	0.063284	0.174314
Q9Y5J7	TIMM9	0.96709	0.0304712	0.112355
O75348	ATP6V1G1	0.963273	0.00420433	0.0365362
P40925-3	MDH1	0.962866	0.69117	0.807031
Q8N2K0-3	ABHD12	0.960081	0.034608	0.122262
Q15642-2	TRIP10	0.959816	0.0779978	0.20038
Q9ULA0-2	DNPEP	0.959052	0.0759888	0.196721
Q96BQ1	FAM3D	0.95863	0.352001	0.530149
O75400-3	PRPF40A	0.957314	0.0403546	0.134953
Q8TCS8	PNPT1	0.956885	0.0905516	0.21953
Q15363	TMED2	0.956429	0.31973	0.498585
Q9Y3F4	STRAP	0.954201	0.0399281	0.133768
P21399	ACO1	0.953255	0.560768	0.699921
O95857	TSPAN13	0.952078	0.00116546	0.019399
Q9HC38-2	GLOD4	0.950419	0.19022	0.350171
Q9P0L0	VAPA	0.94918	0.585523	0.719896
Q6P996	PDXDC1	0.946691	0.0337964	0.120535
Q4G176	ACSF3	0.946613	0.00927768	0.0568642
Q9BX66-9	SORBS1	0.94392	0.530847	0.675325
O95470	SGPL1	0.941117	0.216186	0.383663
Q9NXW2	DNAJB12	0.940408	0.00193924	0.025189
P26639	TARS	0.939994	0.00240845	0.0282975
Q8NBJ7	SUMF2	0.93931	0.0437884	0.141948
Q9BZE4	GTPBP4	0.938756	0.00209388	0.0260714
Q8N5K1	CISD2	0.936449	0.0198231	0.0858304
Q9HA77	CARS2	0.936351	0.0168404	0.0789708
P09132	SRP19	0.935125	0.00625263	0.0444285
Q15293	RCN1	0.934235	0.483652	0.636125
P52630	STAT2	0.932266	0.439838	0.599812
P08758	ANXA5	0.93112	0.882362	0.925618
A0A075B6K4	IGLV3-10	0.930414	0.024016	0.0966381
Q01469	FABP5	0.929463	0.413706	0.581449
Q8WY22	BRI3BP	0.927245	0.0334747	0.12016
P61966	AP1S1	0.925052	0.00578424	0.0424866
Q13057	COASY	0.924941	0.0342158	0.121328
P30050	RPL12	0.924474	0.335995	0.515781
Q9Y5S2	CDC42BPB	0.923893	0.0362823	0.126954
Q9H269-2	VPS16	0.923762	0.00388669	0.0350333
Q16790	CA9	0.920675	0.195489	0.357207
Q6PCB7	SLC27A1	0.920658	0.0136555	0.0696333
Q13442	PDAP1	0.920125	2.79233e-05	0.00272032
Q92538-3	GBF1	0.919854	0.0613699	0.171104
Q4G0F5	VPS26B	0.9185	0.0300711	0.111323
O15078	CEP290	0.915371	0.00180691	0.024413
Q96HD1	CRELD1	0.913705	0.0194972	0.0851163
Q12965	MYO1E	0.911784	0.0573857	0.163854
Q9NVD7	PARVA	0.907792	0.409453	0.579654
Q9NRD8	DUOX2	0.905359	0.0968769	0.228869
O95340	PAPSS2	0.905145	0.405508	0.576052
P24557	TBXAS1	0.904088	0.0558454	0.161724
P80748	IGLV3-9	0.903305	0.147708	0.298642
Q8N0U8	VKORC1L1	0.892537	0.0182321	0.0818124
P53597	SUCLG1	0.890235	0.171588	0.329128
P35268	RPL22	0.887949	0.144027	0.293606
Q9UI30	TRMT112	0.887544	0.00910317	0.0562603
Q96Q11-2	TRNT1	0.885501	0.000235815	0.0083941
O14908	GIPC1	0.885085	0.00116855	0.019399
Q7Z7A1-3	CNTRL	0.883352	0.0152349	0.0746026
O60784	TOM1	0.883227	0.175055	0.333876
Q96AZ6	ISG20	0.882289	0.0105528	0.0617638
P53999	SUB1	0.880179	0.149329	0.300934
P67812-4	SEC11A	0.879602	0.0838602	0.209493
Q969L2	MAL2	0.875508	0.00121758	0.0199445
Q5JRA6	MIA3	0.875315	0.0297839	0.110592
Q96C19	EFHD2	0.874222	0.290688	0.466664
Q9UKV3	ACIN1	0.871303	0.117516	0.259082
Q9H2D6-5	TRIOBP	0.869895	0.0706604	0.188291
Q70J99-3	UNC13D	0.869522	0.275547	0.451161
Q99598	TSNAX	0.868173	0.0861142	0.213644
Q12765-2	SCRN1	0.867235	0.0956511	0.227571
P53365	ARFIP2	0.866229	0.000318204	0.00962824
O95433	AHSA1	0.864354	0.0424867	0.139696
Q8WWY3	PRPF31	0.863387	0.0032806	0.0330464
Q15833-2	STXBP2	0.863153	0.131757	0.276824
P09471-2	GNAO1	0.862623	0.166418	0.324309
P35659	DEK	0.861682	0.0137687	0.0696333
P43897	TSFM	0.860563	0.0218484	0.0907774
P57737-3	CORO7	0.857937	0.491892	0.641417
Q9BY50	SEC11C	0.857935	0.0693751	0.185971
Q9H1C7	CYSTM1	0.857715	0.00195657	0.025189
P84098	RPL19	0.855501	0.367923	0.54635
Q9BPX5	ARPC5L	0.854695	0.00235823	0.0280713
P56134-4	ATP5J2	0.85298	0.0298558	0.110748
P55259	GP2	0.852537	0.239748	0.410286
Q7Z3D6-4	C14orf159	0.850514	0.105578	0.242411
O15231-7	ZNF185	0.847579	0.0570726	0.163531
P17066	HSPA6	0.847121	0.036581	0.127277
Q8N3V7-2	SYNPO	0.846544	0.0406731	0.135773
Q6P1M3-2	LLGL2	0.845622	0.0208424	0.0887902
Q9P016	THYN1	0.844311	0.0445283	0.143001
P52948-5	NUP98	0.843797	0.0408818	0.136081
P50502	ST13;ST13P5;ST13P4	0.843193	0.0930562	0.223988
Q9NYF8-2	BCLAF1	0.842643	0.0898012	0.218426
Q96FW1	OTUB1	0.839087	0.507481	0.655968
O00471	EXOC5	0.839064	0.00307852	0.0322465
Q86Y82	STX12	0.838087	0.117334	0.259016
Q9Y6E0-2	STK24	0.837161	0.217923	0.385083
Q13595-4	TRA2A	0.832966	0.00279796	0.0303687
O95168	NDUFB4	0.832831	0.0379252	0.13024
Q12874	SF3A3	0.83246	0.360954	0.539246
Q6PIU2-2	NCEH1	0.831517	0.428116	0.590935
O60613	SEPT15	0.828658	0.0574506	0.163854
O43583	DENR	0.828627	0.00734705	0.0491841
P62314	SNRPD1	0.828568	0.220929	0.389465
O43291	SPINT2	0.82807	0.015134	0.0744017
Q14166	TTLL12	0.827567	0.338472	0.518568
Q9UI09	NDUFA12	0.826621	0.184479	0.343014
P51812	RPS6KA3	0.826266	0.097644	0.229948
P80365	HSD11B2	0.825271	0.188218	0.347523
P01034	CST3	0.825205	0.0335847	0.12019
Q14160-3	SCRIB	0.82378	0.0104084	0.0614313
O75351	VPS4B	0.823703	0.119251	0.261689
P03928	MT-ATP8	0.823242	0.0049937	0.0393356
Q9BPX6-2	MICU1	0.823197	0.0530251	0.156914
P83731	RPL24	0.823025	0.303307	0.480875
O00165-5	HAX1	0.82238	0.000447975	0.011056
Q8N5M9	JAGN1	0.818029	0.00796694	0.0515623
P63279	UBE2I	0.815765	0.14793	0.298766
O43181	NDUFS4	0.815348	0.0294891	0.110133
Q9Y263	PLAA	0.813837	0.0483263	0.148591
O15438	ABCC3	0.813366	0.174946	0.333841
P42330	AKR1C3	0.813148	0.585433	0.719896
P51610-4	HCFC1	0.812614	0.0339436	0.120826
Q96T76-9	MMS19	0.812428	0.171346	0.328932
P80217	IFI35	0.812016	0.017447	0.0797392
Q9Y679-3	AUP1	0.809501	0.00955248	0.0575153
Q01970	PLCB3	0.80929	0.00452062	0.0376282
Q9BVK6	TMED9	0.808339	0.269742	0.444804
Q16531	DDB1	0.808264	0.458994	0.618339
Q9H0E2	TOLLIP	0.80805	0.0121202	0.0663741
P50402	EMD	0.806244	0.322029	0.501537
Q9Y6R1-2	SLC4A4	0.803258	0.0617131	0.171389
Q9H6K4	OPA3	0.803014	0.0185915	0.0829428
Q9NR45	NANS	0.802223	0.0837459	0.209493
Q9NZJ7-2	MTCH1	0.801598	0.00455555	0.0377285
Q13630	TSTA3	0.799927	0.142123	0.291007
O43670-2	ZNF207	0.799839	0.00937645	0.0572976
P15374	UCHL3	0.799822	0.0168892	0.0789708
Q9UNH7	SNX6	0.798853	0.394974	0.568376
Q9NXV6	CDKN2AIP	0.798841	0.00160135	0.0229775
Q9P0S9	TMEM14C	0.798689	0.0261658	0.101964
Q9Y371	SH3GLB1	0.79748	0.169829	0.327623
Q9Y6Y8	SEC23IP	0.796985	0.0200967	0.0862086
Q8NCN5	PDPR	0.796246	0.00394832	0.0352209
P60891	PRPS1	0.796071	0.276173	0.451787
Q8WYA6	CTNNBL1	0.79544	0.00558432	0.0415274
O15162-2	PLSCR1	0.795342	0.0275289	0.104892
Q15738	NSDHL	0.793911	0.0224918	0.0927223
Q5SXH7-4	PLEKHS1	0.793871	0.0384006	0.130541
P30566	ADSL	0.793697	0.00245637	0.0285172
O00592-2	PODXL	0.793101	0.282565	0.458947
P48163	ME1	0.790917	0.199288	0.361589
Q9Y5X3	SNX5	0.790813	0.215308	0.382839
Q9BRT3	MIEN1	0.790461	0.00274459	0.0300606
Q16775-2	HAGH	0.790217	0.0237626	0.0960363
P27694	RPA1	0.78834	0.192959	0.353807
Q9BZF9-2	UACA	0.788152	0.274187	0.449729
Q9Y2S6	TMA7	0.787652	0.0422246	0.139195
P28065-2	PSMB9	0.786702	0.0489069	0.149879
Q49A26-2	GLYR1	0.783948	0.0782255	0.200687
P62834	RAP1A	0.7831	0.0108582	0.0629064
Q709C8-3	VPS13C	0.782933	0.0741411	0.193862
P61289	PSME3	0.78067	0.0408898	0.136081
P04155	TFF1	0.779981	0.0825911	0.20743
P08134	RHOC	0.778816	0.0235667	0.0958723
Q15424	SAFB	0.777408	0.0705703	0.188291
Q5VWZ2	LYPLAL1	0.776748	0.00380151	0.034766
P51452	DUSP3	0.77656	0.277399	0.453216
Q08945	SSRP1	0.775905	0.192499	0.353488
Q96HR9-2	REEP6	0.775681	0.0259906	0.101817
Q9UQ35	SRRM2	0.775251	0.144769	0.294632
P35542	SAA4	0.775231	0.176023	0.335163
Q8NFJ5	GPRC5A	0.775017	0.232969	0.401889
P42574	CASP3	0.774697	0.00270164	0.0297814
Q9NWB6	ARGLU1	0.774649	0.0156114	0.0757451
Q15067-3	ACOX1	0.773759	0.138225	0.285711
Q86WA6-2	BPHL	0.770767	0.00745692	0.0496502
P55145	MANF	0.770095	0.421926	0.587346
Q00653	NFKB2	0.770044	0.126513	0.271194
P58546	MTPN	0.769009	0.191715	0.352343
Q7Z6Z7-2	HUWE1	0.766863	0.39367	0.567559
P50897	PPT1	0.765191	0.267904	0.442759
Q8IX12-2	CCAR1	0.764596	0.00806027	0.0518752
O60264	SMARCA5	0.764161	0.20098	0.36342
O95299	NDUFA10	0.76416	0.0652395	0.178504
P00326	ADH1C	0.764058	0.667997	0.788811
Q02880-2	TOP2B	0.763452	0.160568	0.317533
P27695	APEX1	0.763351	0.437837	0.598108
P29144	TPP2	0.759408	0.13098	0.275819
Q8NE62	CHDH	0.757602	0.072158	0.190806
Q9BTE1	DCTN5	0.757424	0.00895616	0.0554443
Q15008	PSMD6	0.757107	0.338273	0.518545
Q9BW30	TPPP3	0.755657	0.0284386	0.107428
O14493	CLDN4	0.755433	0.00399062	0.0354166
P36969-2	GPX4	0.75399	0.0944296	0.22568
Q8TEA8	DTD1	0.753799	0.0191255	0.0841414
Q9Y6M1-1	IGF2BP2	0.752018	0.0649609	0.177874
Q96KP4	CNDP2	0.751931	0.193681	0.354778
Q13162	PRDX4	0.751257	0.226001	0.395355
O75937	DNAJC8	0.751175	0.0734062	0.19273
P52565	ARHGDIA	0.749194	0.0751439	0.19547
O43615	TIMM44	0.746409	0.0593587	0.167107
P00846	MT-ATP6	0.745433	0.00473751	0.0383796
Q13428-3	TCOF1	0.745391	0.160351	0.317443
O00116	AGPS	0.745037	0.00870743	0.0541763
P62304	SNRPE	0.744658	0.0194776	0.0851163
Q9BWJ5	SF3B5	0.7443	0.010822	0.0628244
P49750	YLPM1	0.744064	0.026447	0.102686
Q9BYZ8	REG4	0.74099	0.102953	0.238058
P05114	HMGN1	0.740984	0.126265	0.271042
Q7Z2K6	ERMP1	0.740123	0.0663745	0.180808
P29972	AQP1	0.739357	0.397693	0.569536
Q6PCE3	PGM2L1	0.738351	0.00808546	0.0518758
Q8TE68	EPS8L1	0.735239	0.104433	0.24043
P19474	TRIM21	0.735021	0.0478505	0.147933
Q9Y266	NUDC	0.734848	0.0283587	0.107236
Q9UMY4-1	SNX12	0.734345	0.324966	0.505048
Q9H330	TMEM245	0.732764	0.00286626	0.0307317
P52735-3	VAV2	0.730171	0.0478078	0.147933
O75663	TIPRL	0.729765	0.00258788	0.0292771
Q13596	SNX1	0.727754	0.329605	0.509903
Q9P0J0	NDUFA13	0.726813	0.132353	0.277762
Q9H0A0	NAT10	0.726237	0.0109336	0.0631456
Q14139	UBE4A	0.725138	0.0280304	0.106211
P12081-4	HARS	0.724832	0.136455	0.283477
Q9NP61	ARFGAP3	0.724636	0.0104398	0.061444
Q9NVE7	PANK4	0.72087	0.0012083	0.0198805
Q7Z434	MAVS	0.720397	0.0754174	0.195926
O15126	SCAMP1	0.718849	0.0995309	0.232763
P49321	NASP	0.718529	0.178126	0.337473
P14927	UQCRB	0.71807	0.393704	0.567559
Q9UHX1-2	PUF60	0.718031	0.264117	0.437869
P45954-2	ACADSB	0.716491	0.0258284	0.101289
Q9Y5L0	TNPO3	0.716154	0.0781588	0.200655
P06730	EIF4E	0.716023	0.139805	0.287532
P35241	RDX	0.714569	0.123571	0.268147
Q6PGP7	TTC37	0.71097	0.027311	0.104555
Q52LJ0	FAM98B	0.710525	0.155662	0.310318
Q86V48-2	LUZP1	0.710087	0.043177	0.141202
Q8IZP0-2	ABI1	0.708683	0.150332	0.302461
P28288	ABCD3	0.708473	0.0393705	0.132829
P52758	HRSP12	0.706897	0.0512014	0.154355
Q99417	MYCBP	0.706749	6.10268e-06	0.00131909
O75534	CSDE1	0.703708	0.0879858	0.215711
Q06124-1	PTPN11	0.7036	0.008515	0.053428
Q9BVL2-2	NUPL1	0.703354	0.00721669	0.0489063
O60888-3	CUTA	0.702879	0.00365241	0.034334
P24928	POLR2A	0.702484	0.0209719	0.0888305
Q5RI15	COX20	0.702149	0.00292103	0.0311633
Q9BZL4-3	PPP1R12C	0.701112	0.00327757	0.0330464
P23368	ME2	0.699823	0.36953	0.548296
Q15121	PEA15	0.699026	0.131523	0.276597
Q15149-3	PLEC	0.698812	0.130932	0.275819
O75506	HSBP1	0.69811	0.0182225	0.0818124
O95810	SDPR	0.697211	0.00197819	0.025189
Q9Y5P6	GMPPB	0.696479	0.211099	0.377166
Q8TD06	AGR3	0.696373	0.163411	0.321268
O43324	EEF1E1	0.695904	0.156512	0.311408
Q8TDB6	DTX3L	0.695523	0.0561252	0.161724
Q13404	UBE2V1	0.69379	0.0076856	0.0507168
Q13155	AIMP2	0.693406	0.049375	0.150738
Q4VC31	CCDC58	0.693375	0.00112463	0.0192748
Q86VU5	COMTD1	0.693362	0.0121789	0.0665607
Q06033-2	ITIH3	0.692122	0.62325	0.752813
Q16186	ADRM1	0.691824	0.0910258	0.220247
Q9UKV8	AGO2	0.691303	0.0110735	0.0634438
P09467	FBP1	0.691154	0.0367505	0.127388
Q9UJU6-2	DBNL	0.690224	0.0125208	0.0672743
Q15006	EMC2	0.688627	0.0425457	0.139711
Q9GZZ9	UBA5	0.687038	6.33437e-06	0.00131909
P15085	CPA1	0.685527	0.0792297	0.202421
O60220	TIMM8A	0.685478	0.00124045	0.0200551
P18206	VCL	0.684834	0.901741	0.939328
Q8NBJ4-2	GOLM1	0.684265	0.122029	0.265581
Q9ULC4-3	MCTS1	0.683584	0.0165988	0.0781791
P32321	DCTD	0.681964	0.00524865	0.0402213
Q0JRZ9	FCHO2	0.681492	0.000192703	0.00727944
P84085	ARF5	0.681386	0.0154937	0.0752753
Q6FI13	HIST2H2AA3;HIST2H2AC	0.680443	0.16159	0.318703
Q9BT22	ALG1	0.680183	0.0127788	0.0680678
Q9UJW0-3	DCTN4	0.679161	0.00468826	0.0383796
O75410-9	TACC1	0.677968	0.00111295	0.019253
O75116	ROCK2	0.677814	0.251454	0.422936
Q9H3K6	BOLA2	0.677066	0.00119961	0.0198257
P57735	RAB25	0.676887	0.0118961	0.06562
Q969Z3	Mar/02	0.676365	0.0662582	0.180624
Q9NX14	NDUFB11	0.67591	0.0510767	0.15423
Q96HS1	PGAM5	0.674875	0.0336179	0.12019
Q13617-2	CUL2	0.674756	0.0119116	0.06562
Q9UKR5	C14orf1	0.674608	0.0133394	0.0692626
Q9H1E3	NUCKS1	0.67248	0.0283024	0.107132
Q9NVA2	SEPT11	0.670038	0.76023	0.854912
P51532-5	SMARCA4	0.669468	0.0190084	0.0840732
P42285	SKIV2L2	0.669071	0.00115414	0.019399
P62857	RPS28	0.66802	0.216722	0.384245
Q03519	TAP2	0.667112	0.669817	0.790205
Q9NRX4	PHPT1	0.664763	0.057068	0.163531
Q13153	PAK1	0.664757	0.00424996	0.0367602
Q9UL42	PNMA2	0.662251	0.00957722	0.0575566
Q9UDW1	UQCR10	0.662092	0.0529407	0.156789
Q9P0J7	KCMF1	0.657339	0.12781	0.272711
O43169	CYB5B	0.656886	0.421393	0.587346
P52943	CRIP2	0.656772	0.396623	0.569505
Q92974-3	ARHGEF2	0.656622	0.080345	0.204144
Q16851-2	UGP2	0.656017	0.00424715	0.0367602
Q8WUM0	NUP133	0.654078	0.027401	0.104684
Q92608	DOCK2	0.653883	0.0498569	0.151536
P49591	SARS	0.653837	0.237362	0.407489
A0AVT1	UBA6	0.653279	0.604842	0.735828
Q9Y5K5-2	UCHL5	0.652131	0.151822	0.304302
Q9NUJ1	ABHD10	0.651603	0.0504296	0.153025
Q9H4A5-2	GOLPH3L	0.651376	0.0366162	0.12728
Q99848	EBNA1BP2	0.65115	0.0140165	0.0705974
Q9H0P0-1	NT5C3A	0.650423	0.0272942	0.104555
Q9BZH6	WDR11	0.650404	0.0136262	0.0696333
Q15181	PPA1	0.649782	0.0536418	0.157605
Q9HAT2	SIAE	0.647705	0.0555104	0.161176
P60604	UBE2G2	0.647028	0.0382443	0.130541
Q9NUQ2	AGPAT5	0.646162	0.0191361	0.0841414
P35443	THBS4	0.645581	0.653802	0.77759
Q30154	HLA-DRB5	0.644917	0.440445	0.600341
P50750	CDK9	0.64408	0.0169554	0.0790539
Q9GZS3	WDR61	0.643867	0.153457	0.306582
Q92882	OSTF1	0.642849	0.0591182	0.166938
P61225	RAP2B	0.642403	0.0366638	0.127305
Q92734-2	TFG	0.641395	0.23114	0.400412
O14672	ADAM10	0.640787	0.229342	0.398229
Q9Y5S9	RBM8A	0.639457	0.0433725	0.141467
Q9HD42	CHMP1A	0.63886	0.103544	0.239275
Q9NRV9	HEBP1	0.637437	0.270211	0.445379
Q8TBA6-2	GOLGA5	0.636872	0.0244747	0.0980576
P26368-2	U2AF2	0.636722	0.29797	0.475364
Q9Y673	ALG5	0.636601	0.126883	0.271672
Q86X29-6	LSR	0.633743	0.0454366	0.143643
O43765	SGTA	0.633732	0.0364752	0.127028
Q9NZU5	LMCD1	0.633574	0.38764	0.56166
P05062	ALDOB	0.633179	0.239857	0.410286
Q99615	DNAJC7	0.629613	0.0404496	0.135148
Q9NY12-2	GAR1	0.629298	0.031984	0.11677
Q14558	PRPSAP1	0.62798	0.00526143	0.0402213
Q8NEZ2	VPS37A	0.627352	0.0034647	0.0331718
O43301	HSPA12A	0.625671	0.238926	0.409114
Q9GZM8-3	NDEL1;NDE1	0.625598	0.0168949	0.0789708
Q15287-3	RNPS1	0.625082	0.133809	0.279579
P55083	MFAP4	0.621965	0.680437	0.798309
P11498	PC	0.621849	0.0490958	0.150333
Q9P2X0-2	DPM3	0.621063	0.0382215	0.130541
Q9NQT8	KIF13B	0.619402	0.306987	0.484439
P47755	CAPZA2	0.618468	0.443415	0.603058
Q9Y6M9	NDUFB9	0.618458	0.247049	0.417885
Q9Y376	CAB39	0.615816	0.242533	0.413378
P61020	RAB5B	0.613286	0.231377	0.400635
Q9BXJ9	NAA15	0.612634	0.0901889	0.219225
Q12959-5	DLG1	0.611458	0.0428581	0.140532
Q14376	GALE	0.6101	0.0828261	0.207739
P68400	CSNK2A1;CSNK2A3	0.608776	0.164305	0.322
P47813	EIF1AX	0.608316	0.176889	0.336162
Q9Y6I9	TEX264	0.608225	0.0105609	0.0617638
O00743-2	PPP6C	0.608073	0.0124145	0.0669948
Q8NBN7	RDH13	0.607883	0.0252806	0.0998815
Q9NVJ2	ARL8B	0.606849	0.36561	0.543569
Q9P2I0	CPSF2	0.606028	0.0412665	0.136889
P60866	RPS20	0.605757	0.322948	0.502756
P18754	RCC1	0.604723	0.562375	0.700538
O43290	SART1	0.604263	0.0271624	0.104473
Q9NTZ6	RBM12	0.604054	0.0824002	0.207208
Q9P2R3	ANKFY1	0.602511	0.241308	0.411669
C4AMC7	WASH3P;WASH2P;WASH1;WASH4P	0.602151	8.65813e-05	0.00457891
Q13325	IFIT5	0.599929	0.0487455	0.149756
P36269-3	GGT5	0.599892	0.752279	0.848032
Q9BZL1	UBL5	0.598138	0.0041189	0.0359627
Q9HAV7	GRPEL1	0.59648	0.0262768	0.102289
P15531	NME1	0.596406	0.0383887	0.130541
Q9Y3E7	CHMP3	0.59478	0.0779068	0.200365
O43278-2	SPINT1	0.594239	0.00101521	0.0181561
Q04941	PLP2	0.594169	0.284592	0.460874
P01591	IGJ	0.593514	0.741198	0.841975
Q14802	FXYD3	0.593047	0.0550412	0.160317
Q13488	TCIRG1	0.592551	0.270932	0.446109
Q8IWX8	CHERP	0.592367	0.0118826	0.06562
Q6ZMI0-2	PPP1R21	0.59139	0.0218061	0.0907037
Q15388	TOMM20	0.590097	0.137274	0.284382
Q04323	UBXN1	0.589243	0.127352	0.272092
P39210	MPV17	0.587293	0.00558824	0.0415274
Q9BVT8	TMUB1	0.587245	0.0189108	0.0838066
P35613-2	BSG	0.587161	0.371525	0.550154
P51809-3	VAMP7	0.587002	0.0189255	0.0838066
Q9BXS5	AP1M1	0.586791	0.0340113	0.120835
Q9NY33	DPP3	0.585796	0.119198	0.261689
Q5T1M5	FKBP15	0.585483	0.212949	0.37924
Q9BRR6-2	ADPGK	0.582813	0.118415	0.260625
Q96C86	DCPS	0.582509	0.171396	0.328932
P30622-2	CLIP1	0.581117	0.00510701	0.0396151
Q09161	NCBP1	0.580994	0.00497369	0.0393356
Q86XP3	DDX42	0.579972	0.0988878	0.231991
Q9NZT2-2	OGFR	0.579846	0.0396082	0.133111
P62328	TMSB4X	0.578219	0.0361756	0.1267
Q15418-4	RPS6KA1	0.578153	0.00502802	0.0393413
Q9NWV8	BABAM1	0.578129	0.00125652	0.0201369
O14933	UBE2L6	0.577218	0.37796	0.554409
Q9NPL8	TIMMDC1	0.575365	0.00147149	0.0220544
P18583-5	SON	0.573737	0.103789	0.239543
Q13547	HDAC1	0.573489	0.0236826	0.0959251
Q9UNZ2	NSFL1C	0.572814	0.0449042	0.143643
Q8IZ81	ELMOD2	0.572605	0.0238058	0.096106
Q8TB61-3	SLC35B2	0.572507	0.0391403	0.132511
Q9H074-3	PAIP1	0.571874	0.00576981	0.0424649
P19388	POLR2E	0.571856	0.0481588	0.148199
P18031	PTPN1	0.571449	0.240027	0.410286
Q9UN36-2	NDRG2	0.569945	0.300758	0.477856
Q04206-3	RELA	0.569414	0.0613144	0.171104
Q9NXG2	THUMPD1	0.569149	0.181617	0.340381
P01700		0.568471	0.238893	0.409114
Q13131-2	PRKAA1	0.568206	0.265555	0.439858
Q15370	TCEB2	0.568182	0.0958607	0.227594
P46734-2	MAP2K3	0.567063	0.0863926	0.213881
Q99436	PSMB7	0.566221	0.252562	0.423644
A6NHR9	SMCHD1	0.565914	0.0893274	0.217846
P05451	REG1A	0.565493	0.376192	0.55344
P30043	BLVRB	0.565242	0.671025	0.79038
P08575-4	PTPRC	0.565228	0.681013	0.798578
Q8TE77	SSH3	0.565215	0.0297434	0.110592
O75306	NDUFS2	0.564445	0.543195	0.686551
Q9NUV9	GIMAP4	0.563896	0.45963	0.618706
O00584	RNASET2	0.563422	0.223904	0.393027
Q9H3K2	GHITM	0.563163	0.0276159	0.104892
Q05209	PTPN12	0.562396	0.0813292	0.205376
P00395	MT-CO1	0.561417	0.0122963	0.06689
O75223	GGCT	0.561104	0.161414	0.318526
Q9UP83-2	COG5	0.560316	0.00507667	0.0394828
Q9P253	VPS18	0.559623	0.112359	0.251837
P55769	NHP2L1	0.559219	0.490883	0.641274
Q9BSD7	NTPCR	0.558701	0.0773899	0.199511
P67775	PPP2CA	0.556649	0.0275367	0.104892
Q9Y2X7	GIT1	0.55578	0.146977	0.29749
P60660	MYL6	0.553791	0.128621	0.273182
P07203	GPX1	0.552616	0.697235	0.811018
O43633	CHMP2A	0.552465	0.0035622	0.0339877
Q86UX7-2	FERMT3	0.551358	0.678344	0.796783
P53701	HCCS	0.551174	0.0443123	0.142942
Q04446	GBE1	0.550997	0.0903878	0.219283
P35080-2	PFN2	0.547862	0.355828	0.533743
Q12888	TP53BP1	0.547744	0.126369	0.271042
O75592-2	MYCBP2	0.547608	0.0477266	0.147933
Q6UXV4	APOOL	0.547498	0.0253239	0.0999458
Q9Y3B7-2	MRPL11	0.545873	0.00496673	0.0393356
Q8WU90	ZC3H15	0.545207	0.0730919	0.192335
P43155	CRAT	0.544149	0.0349925	0.123393
P20337	RAB3B	0.544101	0.0939438	0.225538
O75122-3	CLASP2	0.543956	0.0053919	0.0408197
P19440	GGT1	0.54164	0.0741515	0.193862
Q99643-5	SDHC	0.541584	0.131917	0.277004
O75821	EIF3G	0.540834	0.184127	0.342607
Q86VR2	FAM134C	0.54047	0.0331254	0.119352
P78371	CCT2	0.539513	0.802651	0.879377
O60825	PFKFB2	0.53896	0.0453693	0.143643
Q15019	SEPT2	0.538864	0.756991	0.852565
Q8NCW5-2	APOA1BP	0.538854	0.262568	0.43569
Q7L0Y3	TRMT10C	0.538446	0.155859	0.310376
Q9Y676	MRPS18B	0.537553	0.000624685	0.0134453
Q15020	SART3	0.53562	0.0561358	0.161724
Q6UWM9	UGT2A3	0.534308	0.0747629	0.194773
P29350	PTPN6	0.533898	0.57814	0.71295
Q12929	EPS8	0.533168	0.132904	0.278286
O15243	LEPROT	0.531689	0.0031897	0.0328963
Q9NVH6-7	TMLHE	0.531224	0.0320698	0.116853
O43819	SCO2	0.531096	0.025731	0.101014
Q96BS2	TESC	0.531054	0.0237088	0.0959251
Q86TM6-2	SYVN1	0.530869	0.203578	0.366381
Q9Y295	DRG1	0.529877	0.0447164	0.143201
Q9BQ48	MRPL34	0.529518	0.00560878	0.0415274
Q6UW02-2	CYP20A1	0.526763	0.00497587	0.0393356
Q96N67-4	DOCK7	0.526762	0.0052694	0.0402213
Q9H936	SLC25A22	0.526658	0.340599	0.51953
P42167	TMPO	0.52644	0.601963	0.733786
P28290	SSFA2	0.526307	0.0288396	0.1085
P53582	METAP1	0.525729	0.0907447	0.219854
O76024	WFS1	0.524753	0.0167832	0.0789473
Q9BZQ8	FAM129A	0.524418	0.538892	0.682744
Q9BXK5	BCL2L13	0.523074	0.0324503	0.117545
P00973	OAS1	0.522389	0.0809586	0.204951
O14907	TAX1BP3	0.521117	0.142853	0.291855
Q9BUR5	APOO	0.520367	0.00542326	0.0408898
Q9BY44	EIF2A	0.520228	0.302076	0.479129
O15269	SPTLC1	0.519735	0.252438	0.423644
Q00535	CDK5	0.519344	0.073753	0.193504
P51692	STAT5B	0.519125	0.164676	0.322524
Q92667	AKAP1	0.51758	0.000655638	0.0137461
P49959	MRE11A	0.517282	0.00627313	0.0444887
Q8IYT4-2	KATNAL2	0.516837	0.0468637	0.146776
Q96QR8	PURB	0.515557	0.151817	0.304302
O95081-2	AGFG2	0.515118	0.00511507	0.0396151
Q86W42	THOC6	0.514712	0.000656698	0.0137461
Q15643-2	TRIP11	0.514168	0.0660311	0.180271
P40222	TXLNA	0.514156	0.0236239	0.0958945
P04746	AMY2A	0.514145	0.0818151	0.206181
Q9UH62	ARMCX3	0.512317	0.00476331	0.0384178
Q9BRX2	PELO	0.512241	0.113906	0.254467
P49023-2	PXN	0.512111	0.429534	0.592009
P17480-2	UBTF	0.509746	0.0801968	0.203907
Q9NRP2	CMC2	0.509293	0.000668367	0.0137461
Q0VGL1	LAMTOR4	0.508635	0.00536955	0.0407338
A0A0J9YXX1		0.508396	0.15851	0.314298
O00233	PSMD9	0.508039	0.0507216	0.153408
P50238	CRIP1	0.507523	0.711446	0.819614
Q02318	CYP27A1	0.507102	0.162882	0.320657
Q9BV36-2	MLPH	0.505709	0.00454202	0.0377008
P17568	NDUFB7	0.504886	0.0724178	0.191357
Q9H9H4	VPS37B	0.503754	0.00459868	0.0380007
P42677	RPS27	0.501255	0.400337	0.571777
O43488	AKR7A2	0.500538	0.567894	0.704303
O95782-2	AP2A1	0.500123	0.706754	0.817371
Q969Q0	RPL36AL	0.499804	0.316248	0.495242
Q6Y7W6-4	GIGYF2	0.499622	0.498731	0.646917
P51668	UBE2D1;UBE2D4	0.499124	0.13582	0.282317
Q96TC7	RMDN3	0.499108	0.408235	0.579029
P30711	GSTT1	0.499002	0.384789	0.560088
Q9BQE5	APOL2	0.49876	0.596664	0.728993
Q99471	PFDN5	0.496921	0.0618855	0.171611
Q9P0J1-2	PDP1	0.496899	0.0957983	0.227594
Q16799	RTN1	0.496626	0.0992937	0.232649
Q9BQS8	FYCO1	0.496532	0.0729749	0.19228
O43402	EMC8	0.496297	0.019667	0.0854546
O60234	GMFG	0.495977	0.0799116	0.203907
Q9UQB8-3	BAIAP2	0.495869	0.0266681	0.103161
Q53EL6-2	PDCD4	0.49558	0.186531	0.346135
Q96BM9	ARL8A	0.495248	0.130155	0.274914
P61956-2	SUMO2	0.49421	0.343747	0.52218
P51571	SSR4	0.494082	0.567457	0.703997
Q92643-2	PIGK	0.493697	0.0631616	0.174236
Q7Z4W1	DCXR	0.493391	0.0526594	0.156331
Q10588	BST1	0.4928	0.0964045	0.228136
Q8N2G8-2	GHDC	0.492142	0.104972	0.24152
Q13033-2	STRN3	0.491952	0.0424288	0.139696
P01717		0.490679	0.0476925	0.147933
Q9BX84-3	TRPM6	0.489422	0.0186184	0.0829428
Q92685	ALG3	0.489317	0.064075	0.175969
Q9BQB6	VKORC1	0.488849	0.133489	0.279196
Q9NQC3-2	RTN4	0.488426	0.714601	0.821226
Q969G3-2	SMARCE1	0.487115	0.0113501	0.0639199
P20645	M6PR	0.486928	0.525835	0.670957
P63151	PPP2R2A	0.485581	0.435712	0.596121
Q8TEX9	IPO4	0.485239	0.169616	0.327485
Q03252	LMNB2	0.483706	0.87761	0.922462
P07478	PRSS2	0.481914	0.281346	0.45801
P62136	PPP1CA	0.479794	0.665033	0.786924
Q16864	ATP6V1F	0.479334	0.171341	0.328932
O60684	KPNA6	0.47889	0.216575	0.384169
Q9H8S9	MOB1A	0.478102	0.33594	0.515781
Q96CN7	ISOC1	0.477022	0.179794	0.338996
Q16795	NDUFA9	0.476754	0.416726	0.5837
Q5T5P2	KIAA1217	0.476263	0.701811	0.814452
Q7Z7H8	MRPL10	0.475534	0.0870638	0.214857
Q9H078-2	CLPB	0.472032	0.115423	0.25611
P08962-3	CD63	0.471891	0.437488	0.597937
Q9UBE0	SAE1	0.471867	0.0474145	0.147751
Q13505-3	MTX1	0.471626	0.06619	0.180571
Q8TDX7	NEK7	0.469568	0.0266629	0.103161
Q8N490-2	PNKD	0.46798	0.0163858	0.077771
O95671	ASMTL	0.467667	0.0864307	0.213881
O95777	LSM8	0.46744	0.0361416	0.1267
Q96T37-4	RBM15	0.466675	0.0400799	0.134155
O14521-2	SDHD	0.46517	0.0203313	0.0869127
Q96DE0	NUDT16	0.464246	0.0504241	0.153025
Q9ULV4	CORO1C	0.464175	0.747691	0.84621
P31150	GDI1	0.462644	0.71198	0.819828
Q96I24	FUBP3	0.461633	0.192909	0.353807
O95395	GCNT3	0.460291	0.435765	0.596121
P37198	NUP62	0.45966	0.116385	0.257293
Q03403	TFF2	0.459518	0.13676	0.283634
O15247	CLIC2	0.457672	0.131574	0.276597
Q4L180-2	FILIP1L	0.45754	0.0379603	0.13024
Q96C36	PYCR2	0.457107	0.272094	0.447227
P61764	STXBP1	0.456745	0.227493	0.39688
Q96EY7	PTCD3	0.45628	0.00556029	0.0415004
Q9NTX5-3	ECHDC1	0.456074	0.0505984	0.153161
P00739	HPR	0.455965	0.00683859	0.0471875
O76021	RSL1D1	0.455785	0.226571	0.395458
Q9UK45	LSM7	0.455695	0.0208971	0.0888188
Q8IVM0	CCDC50	0.45532	0.0275695	0.104892
A0A075B6I9	IGLV7-46	0.454849	0.329512	0.509903
Q8TBC4	UBA3	0.454419	0.33932	0.519075
Q5VIR6	VPS53	0.453273	0.0391795	0.132511
Q29RF7	PDS5A	0.453171	0.265407	0.439811
Q5K651	SAMD9	0.451501	0.0177527	0.0804414
Q99536	VAT1	0.451488	0.764827	0.859039
Q53H12	AGK	0.451478	0.223058	0.391913
P62318-2	SNRPD3	0.451008	0.46266	0.621253
O00401	WASL	0.450977	0.148375	0.299501
Q12999	TSPAN31	0.450237	0.0207255	0.0884959
Q9Y6D6	ARFGEF1	0.450117	0.0233296	0.0951434
Q9GZM5	YIPF3	0.449332	0.0211867	0.0894337
Q92878-2	RAD50	0.449205	0.511467	0.65928
Q13185	CBX3	0.449091	0.469473	0.624523
Q9P015	MRPL15	0.448545	0.0560156	0.161724
Q8N138-4	ORMDL3	0.447758	0.020951	0.0888305
Q6FI81	CIAPIN1	0.447624	0.00776833	0.0508654
P21741	MDK	0.447372	0.345139	0.52322
Q9HB58-2	SP110	0.447297	0.0392024	0.132511
Q5BKZ1	ZNF326	0.44634	0.0209638	0.0888305
Q96JQ2	CLMN	0.446016	0.00327108	0.0330464
Q4V328-4	GRIPAP1	0.445005	0.0890688	0.217645
P61923	COPZ1	0.444855	0.152189	0.304542
O75694	NUP155	0.444064	0.347916	0.526784
Q969X1	TMBIM1	0.442491	0.0247544	0.0986814
Q86UU1	PHLDB1	0.442363	0.165617	0.323397
Q96IX5	USMG5	0.441578	0.245393	0.416718
Q8NBJ5	COLGALT1	0.441209	0.775726	0.864721
O00764	PDXK	0.440896	0.425193	0.589095
Q9UHG2	PCSK1N	0.440872	0.640451	0.768043
Q99828	CIB1	0.440498	0.0150446	0.0740628
O00400	SLC33A1	0.440273	0.121142	0.264599
P10620-2	MGST1	0.440095	0.0451775	0.143643
Q9NPF4	OSGEP	0.43939	0.0396241	0.133111
Q96RS6	NUDCD1	0.43924	0.060109	0.168963
Q00341	HDLBP	0.437752	0.903849	0.94043
Q9Y282-3	ERGIC3	0.4375	0.409105	0.579383
Q9NRL2-2	BAZ1A	0.437324	0.023095	0.0946785
Q9Y6E2	BZW2	0.437295	0.191781	0.352343
P15529-16	CD46	0.437286	0.044671	0.143179
Q8WVV9-4	HNRNPLL	0.437243	0.00330666	0.0330464
Q13084	MRPL28	0.43697	0.0142718	0.071591
Q92959	SLCO2A1	0.436187	0.0214136	0.0897381
P61009	SPCS3	0.435779	0.495334	0.644771
P46976	GYG1	0.435133	0.404596	0.575413
Q14257	RCN2	0.435009	0.443787	0.603156
Q8TF42	UBASH3B	0.433622	0.238246	0.40857
P45985	MAP2K4	0.433299	0.00335565	0.0330464
P49006	MARCKSL1	0.433227	0.0726354	0.191658
Q16740	CLPP	0.432795	0.00333321	0.0330464
Q13287	NMI	0.432599	0.00334716	0.0330464
Q9UBQ7	GRHPR	0.432578	0.592659	0.725537
Q9H2W6	MRPL46	0.432236	0.0147236	0.0729605
Q14232	EIF2B1	0.431879	0.069051	0.185371
O75822	EIF3J	0.431475	0.0173499	0.0793991
Q9H2M9	RAB3GAP2	0.430167	0.201647	0.363968
P22897	MRC1	0.430027	0.863345	0.912754
O75477	ERLIN1	0.428962	0.210834	0.376874
Q9HCD5	NCOA5	0.428063	0.0383015	0.130541
Q9NW97	TMEM51	0.427557	0.0161627	0.0775056
P08727	KRT19	0.42722	0.291845	0.467913
Q5T2E6	C10orf76	0.42619	0.0235519	0.0958723
O96013	PAK4	0.425784	0.0175196	0.079874
Q12996	CSTF3	0.425497	0.00342325	0.0331718
Q9GZT9	EGLN1	0.425497	0.00342325	0.0331718
P11172	UMPS	0.425037	0.0164597	0.0778785
Q9Y6D5	ARFGEF2	0.424966	0.0176091	0.0801575
O60568	PLOD3	0.424361	0.857092	0.909678
O43508-2	TNFSF13	0.424285	0.111788	0.251559
Q08209-2	PPP3CA	0.424227	0.573954	0.709562
P39880-9	CUX1	0.423811	0.0743714	0.194026
P36873	PPP1CC	0.423173	0.151964	0.304421
Q14240	EIF4A2	0.422939	0.612102	0.742221
O75179-7	ANKRD17	0.422823	0.00345561	0.0331718
Q8N4Q1	CHCHD4	0.422165	0.00346219	0.0331718
Q8TDD1	DDX54	0.421707	0.00346643	0.0331718
Q15435	PPP1R7	0.421205	0.340207	0.51953
O76003	GLRX3	0.41977	0.291844	0.467913
Q14435	GALNT3	0.419463	0.161224	0.318372
O43556	SGCE	0.419242	0.0250266	0.0993018
Q969E2-2	SCAMP4	0.418148	0.0524952	0.156331
Q9H270	VPS11	0.417129	0.0610797	0.170783
P05107	ITGB2	0.416309	0.90301	0.939821
Q9NPQ8-4	RIC8A	0.415996	0.221913	0.390797
P09619	PDGFRB	0.415234	0.470897	0.625014
O75208	COQ9	0.415011	0.0552937	0.160673
Q05519-2	SRSF11	0.414275	0.0622924	0.17248
Q9NX24	NHP2	0.413316	0.0610234	0.170755
Q86SZ2-2	TRAPPC6B	0.412836	0.0775905	0.199889
P82979	SARNP	0.412377	0.22822	0.39744
P04233-2	CD74	0.412335	0.589488	0.722769
Q8NFW8	CMAS	0.410829	0.376291	0.55344
Q16881-5	TXNRD1	0.410719	0.641845	0.768859
Q00059-2	TFAM	0.409485	0.0824467	0.207208
P08138-2	NGFR	0.408598	0.212977	0.37924
Q9NRG7	SDR39U1	0.408397	0.055022	0.160317
A5YKK6	CNOT1	0.408389	0.211987	0.378205
Q9H0U4	RAB1B;RAB1C	0.4082	0.419646	0.585979
Q9H9E3	COG4	0.407534	0.117564	0.259082
P01780		0.406653	0.498484	0.646824
Q12974	PTP4A2	0.406216	0.0496774	0.151114
Q9NWH9	SLTM	0.405808	0.0943695	0.22568
Q96JJ3	ELMO2	0.404718	0.151784	0.304302
A0A0C4DH34	IGHV4-28	0.404551	0.15096	0.303395
Q5VTU8	ATP5EP2;ATP5E	0.40449	0.240276	0.410286
Q14116	IL18	0.403932	0.374171	0.552525
Q96EE3	SEH1L	0.40333	0.0838108	0.209493
Q13586	STIM1	0.402419	0.169008	0.327485
P22830	FECH	0.400722	0.0514178	0.154504
Q9H3Z4-2	DNAJC5	0.400404	0.0440179	0.142567
P17538	CTRB1	0.400092	0.232952	0.401889
O95352	ATG7	0.399612	0.350835	0.528823
Q32P44	EML3	0.39961	0.127373	0.272092
Q8WWI5-3	SLC44A1	0.399575	0.463066	0.621337
Q92530	PSMF1	0.39849	0.280536	0.457106
Q9NRX5	SERINC1	0.398362	0.120292	0.263503
Q8N335	GPD1L	0.397917	0.319245	0.498312
P28907	CD38	0.39785	0.379736	0.556306
Q9BZK7	TBL1XR1;TBL1X	0.397552	0.0505967	0.153161
Q9UKZ1	CNOT11	0.397183	0.0264621	0.102686
Q16718	NDUFA5	0.397006	0.462457	0.621253
Q53HC9	TSSC1	0.395177	0.0859319	0.213503
Q9Y3D9	MRPS23	0.39514	0.0247636	0.0986814
P16930	FAH	0.394086	0.116412	0.257293
P10644	PRKAR1A	0.394042	0.659604	0.782896
Q13445	TMED1	0.393756	0.0575351	0.163968
Q9HAB8	PPCS	0.393557	0.093548	0.22488
P21217	FUT3;FUT6;FUT5	0.393145	0.0877884	0.21537
O95870	ABHD16A	0.39286	0.252718	0.423716
Q96A33	CCDC47	0.392538	0.55542	0.695826
Q12979-4	ABR	0.392349	0.181494	0.340381
Q6ZNJ1-2	NBEAL2	0.390921	0.0481185	0.148199
O43395	PRPF3	0.390595	0.0211599	0.0894337
Q5VYK3	ECM29	0.3905	0.26735	0.442041
O43396	TXNL1	0.39035	0.0666208	0.181051
O60711	LPXN	0.388986	0.121292	0.264599
O43493	TGOLN2	0.387163	0.25874	0.431077
O14786	NRP1	0.38689	0.265795	0.440059
Q6NYC8	PPP1R18	0.386693	0.200268	0.362801
P48556	PSMD8	0.386401	0.388369	0.562277
Q96A72	MAGOHB	0.386048	0.0278017	0.105453
Q9NR30	DDX21	0.383413	0.287357	0.463729
P20290	BTF3	0.382861	0.10241	0.2371
Q93009	USP7	0.38168	0.151402	0.303953
P22061	PCMT1	0.381583	0.274149	0.449729
Q8NI27	THOC2	0.381458	0.163701	0.321496
Q9H0U3	MAGT1	0.381446	0.466198	0.622831
Q9H0C8	ILKAP	0.381184	0.0944267	0.22568
Q7L2H7	EIF3M	0.380516	0.247277	0.417885
P49902	NT5C2	0.380448	0.364024	0.541864
P98194-2	ATP2C1	0.379908	0.384914	0.560088
O15240	VGF	0.379621	0.229554	0.398411
Q9H0J9	PARP12	0.378255	0.172212	0.329823
Q96DZ1	ERLEC1	0.377563	0.133899	0.279579
Q96GQ5	C16orf58	0.376516	0.0208263	0.0887902
Q8N257	HIST3H2BB	0.375927	0.145941	0.296203
Q7Z4H8	KDELC2	0.374518	0.491034	0.641274
Q9C005	DPY30	0.374472	0.186813	0.346311
P62495	ETF1	0.374092	0.490805	0.641274
Q02543	RPL18A	0.373506	0.661685	0.784773
Q6UN15	FIP1L1	0.373499	0.0208681	0.0887973
P14209-3	CD99	0.371324	0.203422	0.366279
Q9H4A6	GOLPH3	0.371312	0.448037	0.607114
Q8IYB3-2	SRRM1	0.37065	0.212407	0.378757
P39748	FEN1	0.370649	0.0961801	0.227805
A3KMH1	VWA8	0.370534	0.0895577	0.21819
P11717	IGF2R	0.370488	0.743498	0.843736
Q9H4G4	GLIPR2	0.36961	0.0514155	0.154504
Q7Z7K0	CMC1	0.369494	0.0123826	0.0669948
Q16850	CYP51A1	0.369044	0.051488	0.154589
P42025	ACTR1B	0.368668	0.349779	0.528093
Q9Y320-2	TMX2	0.368038	0.158592	0.314298
O95833	CLIC3	0.367633	0.25142	0.422936
Q96PP8	GBP5	0.367597	0.0548834	0.160235
P56378	MP68	0.367161	0.0903905	0.219283
P33121	ACSL1	0.366517	0.81327	0.884207
Q8NBN3	TMEM87A	0.366245	0.0959066	0.227594
P54710	FXYD2	0.366236	0.0535776	0.157541
Q13330	MTA1	0.365822	0.0238833	0.0963139
Q9BXW7-2	CECR5	0.364813	0.0227259	0.0935831
Q99538-3	LGMN	0.363877	0.516692	0.664396
P62310	LSM3	0.363336	0.012712	0.067922
Q02487	DSC2	0.362624	0.319046	0.498312
P49773	HINT1	0.362578	0.36467	0.542607
P46100-4	ATRX	0.362441	0.0621053	0.172091
Q8N2F6-6	ARMC10	0.361966	0.33996	0.51953
Q9Y3A5	SBDS	0.361658	0.646786	0.772886
P50225	SULT1A1	0.361581	0.460621	0.619404
Q9ULG6-4	CCPG1	0.360778	0.671033	0.79038
Q9P2W9	STX18	0.360668	0.112113	0.251837
O43464-2	HTRA2	0.360532	0.137819	0.285031
P33240-2	CSTF2	0.359887	0.0527504	0.156476
P05408-2	SCG5	0.359577	0.152129	0.304542
Q658Y4	FAM91A1	0.359512	0.0526523	0.156331
O75381-2	PEX14	0.359339	0.0250216	0.0993018
Q5VZK9-2	LRRC16A	0.359332	0.0956381	0.227571
P52594-2	AGFG1	0.359115	0.275766	0.45132
Q5SNT2	TMEM201	0.358184	0.0739727	0.193784
P19838-2	NFKB1	0.35797	0.552165	0.69245
P20020-6	ATP2B1;ATP2B2	0.357098	0.115088	0.255736
P43487	RANBP1	0.35701	0.0130507	0.0688755
O94776	MTA2	0.356888	0.106741	0.244223
P62072	TIMM10	0.356861	0.105621	0.242411
P23634-4	ATP2B4	0.356792	0.7701	0.861563
Q5VT79	ANXA8L2	0.356703	0.879682	0.923857
Q9BW60	ELOVL1	0.356319	0.306985	0.484439
Q8TF05-2	PPP4R1	0.355768	0.0372671	0.128577
Q9P2T1	GMPR2	0.355608	0.499315	0.647221
O95881	TXNDC12	0.355388	0.0593554	0.167107
P62633-2	CNBP	0.35514	0.0787727	0.201532
Q15813	TBCE	0.354424	0.128761	0.273201
Q7L2E3-3	DHX30	0.353646	0.297644	0.475152
Q8WWP7	GIMAP1	0.353639	0.511403	0.65928
Q02338	BDH1	0.353276	0.133876	0.279579
Q92890-1	UFD1L	0.353143	0.0476987	0.147933
P03915	MT-ND5	0.352654	0.0129817	0.0687529
Q05086-2	UBE3A	0.350832	0.111015	0.250562
Q8N392	ARHGAP18	0.350576	0.146444	0.296897
Q8TEM1	NUP210	0.34994	0.0467538	0.14668
Q13395	TARBP1	0.349503	0.0131801	0.0692093
Q9H4G0	EPB41L1	0.349349	0.0131597	0.0692008
Q8N4A0	GALNT4	0.34918	0.0131158	0.069068
Q9NRG9	AAAS	0.349067	0.0756923	0.196343
Q9BRG1	VPS25	0.348536	0.312766	0.49166
P20962	PTMS	0.348422	0.607933	0.738369
O75027-2	ABCB7	0.348053	0.0132099	0.0692626
Q9P013	CWC15	0.347734	0.0876865	0.21537
P52888	THOP1	0.347348	0.156887	0.311921
P10412	HIST1H1E	0.347104	0.913567	0.945796
P82650	MRPS22	0.346958	0.047804	0.147933
P67870	CSNK2B	0.346584	0.427774	0.590874
P30049	ATP5D	0.346283	0.424012	0.58812
P53985	SLC16A1	0.345993	0.0133	0.0692626
Q9UMS4	PRPF19	0.345725	0.561278	0.700085
Q8WXA9-2	SREK1	0.345517	0.0133221	0.0692626
P06493	CDK1	0.345171	0.312028	0.490708
P78318	IGBP1	0.344853	0.0132892	0.0692626
P09234	SNRPC	0.344569	0.306755	0.484439
Q9H6Z4-3	RANBP3	0.344562	0.108222	0.246244
Q9H8Y8	GORASP2	0.344362	0.713868	0.820727
Q14103-4	HNRNPD	0.34329	0.128482	0.273043
Q9H9P8	L2HGDH	0.343231	0.0134158	0.0693648
O60547	GMDS	0.34286	0.397845	0.569536
Q15031	LARS2	0.342797	0.0134659	0.0694301
P11532	DMD	0.342435	0.1814	0.340381
P0DOX2		0.341497	0.812307	0.884199
O95372	LYPLA2	0.341277	0.281696	0.45819
Q8IYU8	MICU2	0.341087	0.0464116	0.14577
Q5TDH0-3	DDI2	0.340869	0.0809018	0.204951
Q16513-3	PKN2	0.340167	0.013627	0.0696333
Q15149-4	PLEC	0.340135	0.409962	0.580153
Q01433-3	AMPD2	0.339612	0.0504718	0.153027
Q9Y6B6	SAR1B	0.339331	0.0777762	0.200228
P82673	MRPS35	0.339027	0.013611	0.0696333
P40313	CTRL	0.338973	0.128052	0.272913
Q4V9L6	TMEM119	0.338765	0.428765	0.591388
P55884	EIF3B	0.338582	0.807184	0.881994
Q14694	USP10	0.338338	0.119368	0.261788
Q9NZ32	ACTR10	0.338038	0.0136505	0.0696333
P63241	EIF5A;EIF5AL1	0.335706	0.844971	0.902986
P07311	ACYP1	0.335695	0.0137667	0.0696333
Q10713	PMPCA	0.335278	0.0942583	0.22568
Q8TCT9-5	HM13	0.334788	0.532087	0.676205
Q9BS40	LXN	0.334314	0.662056	0.784773
Q13564-2	NAE1	0.333564	0.326153	0.506653
Q6ZMG9	CERS6	0.333531	0.0726334	0.191658
O43447	PPIH	0.33337	0.150849	0.303337
P51991-2	HNRNPA3	0.333172	0.166488	0.324309
O75935-3	DCTN3	0.332298	0.183023	0.341336
Q6P587	FAHD1	0.330813	0.164055	0.321813
Q13795-4	ARFRP1	0.328929	0.056012	0.161724
Q92604	LPGAT1	0.328685	0.233362	0.402378
Q14914	PTGR1	0.328428	0.438881	0.599092
P26572	MGAT1	0.328377	0.316935	0.496108
Q92598-2	HSPH1	0.328266	0.57605	0.710846
Q16537-2	PPP2R5E	0.327753	0.126286	0.271042
Q9BRX8-2	FAM213A	0.32654	0.446583	0.606475
P52434	POLR2H	0.325353	0.30847	0.486259
O14681-3	EI24	0.325105	0.129304	0.274003
Q8N183	NDUFAF2	0.324481	0.306682	0.484439
P46779	RPL28	0.322865	0.76265	0.857113
O60826	CCDC22	0.32271	0.230428	0.39974
P23229-4	ITGA6	0.322643	0.881543	0.925546
Q15434	RBMS2	0.321292	0.125431	0.27044
Q2M389	KIAA1033	0.31993	0.470669	0.625014
Q14141-2	SEPT6	0.319889	0.390871	0.564575
P13798	APEH	0.319839	0.271237	0.446276
Q13618	CUL3	0.319534	0.431532	0.594098
Q969N2-5	PIGT	0.319472	0.159845	0.316612
P43353	ALDH3B1	0.319347	0.111135	0.250562
Q9Y3A6	TMED5	0.318564	0.112754	0.252519
P62263	RPS14	0.318139	0.827697	0.892563
Q5QJE6	DNTTIP2	0.318013	0.0682284	0.184366
Q9BUT1	BDH2	0.317678	0.731269	0.835285
P50336	PPOX	0.316994	0.147311	0.298003
Q02252-2	ALDH6A1	0.31589	0.72176	0.827374
P42126	ECI1	0.315854	0.633928	0.762557
Q96Q80-5	DERL3	0.315235	0.173533	0.331486
P55036	PSMD4	0.315082	0.694757	0.809591
P40306	PSMB10	0.312829	0.53529	0.678941
O43678	NDUFA2	0.312571	0.226415	0.395458
Q9BQ69	MACROD1	0.312067	0.313263	0.492233
Q8IXI1	RHOT2	0.311739	0.230665	0.399963
Q92520	FAM3C	0.311342	0.782786	0.868255
Q8TBX8	PIP4K2C	0.309754	0.170406	0.328222
Q6PI48	DARS2	0.309676	0.410653	0.580669
Q13884	SNTB1	0.30937	0.143957	0.293606
P16035	TIMP2	0.308845	0.31411	0.493144
Q9NR46	SH3GLB2	0.308123	0.285473	0.461765
O76071	CIAO1	0.307809	0.0808227	0.204935
Q96DB5	RMDN1	0.306964	0.262451	0.43569
Q6NXG1-2	ESRP1	0.306476	0.0876405	0.21537
Q16563-2	SYPL1	0.306464	0.578032	0.71295
[truncated: 1,703 more rows]

## Sheet: b. Prot1 vs Prot3
Protein name	Gene name	FC	pval	pval.BH
Q15149	PLEC	113.458	0.0338934	0.187269
P35579	MYH9	13.1519	0.797656	0.902907
P21333-2	FLNA	-157.705	0.0457317	0.217608
P63261	ACTG1	-49.3975	0.105866	0.326054
P08670	VIM	5.70989	0.808942	0.906811
P12111	COL6A3	-106.938	0.000450157	0.0216426
P35555	FBN1	47.1916	0.0823616	0.288783
P02768-1	ALB	29.717	0.404495	0.642955
P35749-2	MYH11	-405.702	0.00229883	0.0496158
P02751	FN1	-38.1827	0.349136	0.590183
Q09666	AHNAK	77.0401	0.00219956	0.0490793
P02545	LMNA	11.1834	0.237288	0.489927
P98160	HSPG2	-46.2377	0.0367018	0.193272
P04406	GAPDH	-9.37485	0.431532	0.664047
P01024	C3	-25.0879	0.226403	0.480312
O43707	ACTN4	11.8645	0.460034	0.684779
P07900	HSP90AA1	13.8267	0.166914	0.404925
Q9Y490	TLN1	-37.0566	0.0932866	0.306228
P05787	KRT8	-10.9185	0.577642	0.763998
Q9BVA1	TUBB2B	17.3441	0.0340443	0.187269
P68871	HBB	-105.61	0.0193115	0.143846
P07355	ANXA2;ANXA2P2	35.691	2.74066e-05	0.00510325
Q05707	COL14A1	60.4175	0.00579105	0.078971
P14618	PKM	39.3492	0.00172314	0.0424632
P68363	TUBA1B	9.85769	0.0399094	0.202471
Q00610-2	CLTC	-10.6974	0.213333	0.464005
P0DOX5	IGHG1	-4.40366	0.77812	0.894464
P14625	HSP90B1	-15.3414	0.435239	0.667462
P06733	ENO1	6.29403	0.613193	0.792336
P68104	EEF1A1;EEF1A1P5	-6.96771	0.186547	0.431301
P08727	KRT19	27.1991	0.109783	0.332856
O75369-8	FLNB	41.8912	0.0108786	0.108907
Q99715	COL12A1	15.8492	0.611669	0.791039
P01009	SERPINA1	27.8486	0.0575391	0.243423
P69905	HBA1	-77.4283	0.00573992	0.0787007
P63267	ACTG2	-99.9344	0.00108921	0.033602
P18206	VCL	-18.3353	0.14128	0.376155
Q01995	TAGLN	-70.7884	0.0203233	0.146435
Q15063	POSTN	25.4666	0.129239	0.363007
P12109	COL6A1	-44.3679	0.00275588	0.0549561
Q01082	SPTBN1	22.1692	0.0833845	0.289576
P05783	KRT18	-8.10574	0.525713	0.725919
P11021	HSPA5	-11.1827	0.226833	0.480673
P07237	P4HB	-21.2076	0.149564	0.387464
P11142	HSPA8	3.41711	0.255277	0.507964
P08133	ANXA6	-15.8642	0.0197514	0.144505
Q13813	SPTAN1	29.9592	0.0242897	0.160286
P04075	ALDOA	2.91144	0.627566	0.802753
P13639	EEF2	4.58014	0.499231	0.712331
P12814-3	ACTN1	-35.55	0.0284191	0.17325
P10809	HSPD1	7.50154	0.306195	0.551061
P21980	TGM2	29.6949	0.00776598	0.0912688
Q14204	DYNC1H1	6.14693	0.271373	0.525224
P25705	ATP5A1	-8.25513	0.137752	0.372232
Q9P2E9	RRBP1	-28.492	0.0728045	0.27197
P51884	LUM	35.6534	7.56304e-05	0.00938035
P06576	ATP5B	-7.23751	0.187303	0.431754
P29401	TKT	-18.3183	0.00652009	0.0830406
P02675	FGB	-70.9704	0.0805102	0.284942
P08238	HSP90AB1	10.7397	0.077877	0.280448
P01859	IGHG2	-8.11113	0.38965	0.626923
P04083	ANXA1	7.62539	0.325327	0.5689
P02787	TF	8.09608	0.498133	0.712278
Q05682	CALD1	-37.5332	0.0833895	0.289576
P30101	PDIA3	-0.016027	0.998214	1
P62805	HIST1H4A	15.8765	0.0310646	0.179689
P00558	PGK1	13.623	0.00601395	0.0808143
P46940	IQGAP1	12.4358	0.0345625	0.188462
P17661	DES	-191.141	0.000422626	0.0205863
P07951-2	TPM2	-35.8622	0.0302277	0.177342
P00338	LDHA	8.04818	0.165629	0.40366
P02671-2	FGA	-48.9384	0.0691199	0.263565
Q01518	CAP1	6.56114	0.0958469	0.310268
P02452	COL1A1	4.73362	0.469138	0.693036
P09525	ANXA4	9.81711	0.38271	0.620666
P08758	ANXA5	16.8848	0.000219054	0.014227
P63104	YWHAZ	5.10005	0.271393	0.525224
Q16778	HIST2H2BE;HIST1H2BJ;HIST1H2BB	6.03902	0.182034	0.425822
P22626	HNRNPA2B1	13.4241	0.0106969	0.107957
P62937	PPIA	4.61642	0.139889	0.374995
P01023	A2M	-2.82972	0.761386	0.883842
P37802	TAGLN2	12.4733	0.06795	0.262412
P08123	COL1A2	3.61165	0.413928	0.652123
P0DOX7		-2.41608	0.662576	0.827549
P02679-2	FGG	-34.9848	0.023982	0.159129
P12110	COL6A2	-30.9269	0.000125669	0.0119654
P11047	LAMC1	-18.5066	0.0512492	0.229413
P51888	PRELP	48.6868	1.20034e-06	0.000740611
P06396	GSN	3.35985	0.529261	0.727832
P07996	THBS1	28.9622	0.0437017	0.211713
P52272	HNRNPM	11.6695	0.00719183	0.087007
P26038	MSN	14.8775	0.0199957	0.145175
Q07065	CKAP4	-7.52547	0.25437	0.507939
P0C0L5	C4B	-4.16046	0.626665	0.802753
Q15582	TGFBI	-22.7559	0.015995	0.133663
P50454	SERPINH1	6.77851	0.360736	0.601823
P22314-2	UBA1	6.94469	0.153607	0.39174
P0DMV8	HSPA1A;HSPA1B	3.62486	0.392493	0.629827
P06744	GPI	-10.7451	0.0188722	0.142796
Q9NZM1-6	MYOF	32.2019	0.0103461	0.105513
Q3KNV1	KRT7	15.3992	0.235529	0.488474
P05023-4	ATP1A1	-7.13175	0.382052	0.620666
P20700	LMNB1	-0.894183	0.818313	0.912193
P78527	PRKDC	6.12974	0.171932	0.411355
P08603	CFH	13.8823	0.0497819	0.228127
P24821-4	TNC	-65.1231	0.00187886	0.0439365
P23284	PPIB	-3.38696	0.506621	0.71557
P04792	HSPB1	2.3335	0.641343	0.812543
P49327	FASN	1.8429	0.768101	0.888554
P13010	XRCC5	2.10857	0.530948	0.728799
Q03252	LMNB2	10.5821	0.000753393	0.0263119
Q14764	MVP	8.61309	0.063391	0.253427
Q06830	PRDX1	6.96952	0.0414518	0.206355
P13796	LCP1	-4.1679	0.706769	0.853392
P21796	VDAC1	7.56416	0.18686	0.431301
P55072	VCP	0.813293	0.896869	0.949988
P35580	MYH10	23.795	0.0273888	0.171177
Q7Z406-6	MYH14	18.659	0.183506	0.428066
P63244	GNB2L1	-1.28108	0.643335	0.813675
Q9Y6C2	EMILIN1	-2.62358	0.554244	0.745571
P61978-2	HNRNPK	10.6097	0.00035521	0.0190578
P13667	PDIA4	-3.38111	0.790233	0.899306
P01876	IGHA1	18.9897	0.00341535	0.0611553
P40939	HADHA	4.45961	0.234369	0.487821
P40926	MDH2	1.58695	0.587483	0.772598
P02647	APOA1	-9.68697	0.117453	0.343454
P31949	S100A11	8.85256	0.0944372	0.308513
P07585	DCN	9.37838	0.0241892	0.159908
P10412	HIST1H1E	5.70092	0.100239	0.316354
P04114	APOB	-43.3487	0.00381936	0.0640621
P19338	NCL	7.41338	0.0994222	0.315644
P15311	EZR	3.35015	0.392356	0.629827
P27797	CALR	4.37603	0.302753	0.550218
P04843	RPN1	-9.54094	0.0393486	0.201475
P60660-2	MYL6	-9.48405	0.0548951	0.239467
Q9BXN1	ASPN	19.11	0.00368569	0.0634625
P01871	IGHM	19.2155	0.122411	0.351563
P68371	TUBB4B	1.39161	0.509487	0.717702
Q00839	HNRNPU	15.5859	2.75702e-05	0.00510325
P22392-2	NME2	4.66472	0.0194951	0.144248
P36578	RPL4	0.886255	0.781355	0.896089
P50395	GDI2	6.09725	0.0272276	0.171103
P26641	EEF1G	-3.81879	0.0838729	0.290015
Q04695	KRT17	-3.83789	0.765412	0.886412
Q8WUM4	PDCD6IP	1.98994	0.631156	0.805426
P02788	LTF	-71.0301	0.0120502	0.113511
P45880	VDAC2	-0.83363	0.722743	0.864375
P23528	CFL1	2.70742	0.290494	0.538782
P07339	CTSD	8.96535	0.146191	0.382202
P09651	HNRNPA1	11.7645	0.0101304	0.10427
P61158	ACTR3	5.09135	0.170459	0.408705
P09429	HMGB1	5.66003	0.229174	0.481887
P07942	LAMB1	-0.772474	0.906771	0.956645
P38646	HSPA9	1.8815	0.54167	0.734039
P00325	ADH1B	-5.66821	0.550217	0.742583
P53621	COPA	-8.89307	0.0357219	0.190563
P16104	H2AFX	4.09904	0.0357241	0.190563
Q8WX93	PALLD	4.05142	0.624444	0.801781
P12956	XRCC6	6.59235	0.00611848	0.0811849
Q7KZF4	SND1	-3.51071	0.428304	0.662038
P60842	EIF4A1	-1.16731	0.685472	0.839992
P23142	FBLN1	8.58709	0.0213297	0.149268
P0DOX8	IGLL5;IGLC1	7.30657	0.0294963	0.176156
P62979	RPS27A;UBB;UBC	-2.61276	0.418412	0.654764
P15924	DSP	-3.69438	0.698124	0.848858
P42704	LRPPRC	-0.0854648	0.982402	0.994219
P00367	GLUD1	13.5057	0.00114159	0.0345681
P78371	CCT2	0.922068	0.561481	0.751755
P06753-2	TPM3	2.31528	0.670178	0.831405
P20774	OGN	5.89345	0.288556	0.536801
Q14697	GANAB	2.44116	0.562254	0.752245
Q9Y678	COPG1	-10.7562	0.0064923	0.0830406
P27824	CANX	-4.33765	0.242897	0.495911
P61247	RPS3A	2.72484	0.236721	0.489849
P13611-2	VCAN	30.1222	3.31284e-06	0.00143171
P50990	CCT8	-1.28541	0.545513	0.738117
P35442	THBS2	30.7593	0.000172353	0.0133289
P05164-2	MPO	-63.6998	0.0130421	0.120404
P05556	ITGB1	-2.34363	0.48546	0.70657
Q14974	KPNB1	1.91153	0.399376	0.637005
Q86VP6	CAND1	7.7029	0.008285	0.0948254
Q14315	FLNC	-80.8962	0.00487255	0.0733413
P48643	CCT5	0.163778	0.935165	0.972193
P07737	PFN1	1.14797	0.835783	0.920032
P67936	TPM4	3.27884	0.581647	0.767103
P12236	SLC25A6	1.36884	0.546796	0.739324
O75083	WDR1	-0.0658008	0.986265	0.996222
P40227	CCT6A	-1.94968	0.175458	0.415458
P35232	PHB	2.60471	0.134017	0.368597
P26599	PTBP1	7.9831	0.000351568	0.0190578
P23396	RPS3	-0.728182	0.664243	0.828641
P17987	TCP1	1.13415	0.595757	0.779877
P13797	PLS3	14.2946	0.0044097	0.0683042
P30153	PPP2R1A	0.673479	0.526643	0.726918
P21291	CSRP1	-13.4434	0.0438066	0.211713
P11940	PABPC1;PABPC3	2.76222	0.200305	0.448868
P07195	LDHB	-6.27473	0.00349501	0.0611558
Q9NR12	PDLIM7	-10.8423	0.199649	0.447669
P63010-2	AP2B1	3.90629	0.121275	0.34993
P62258	YWHAE	3.02945	0.247665	0.501562
Q12805-2	EFEMP1	18.7239	1.65904e-05	0.00361281
P62701	RPS4X	2.08807	0.413121	0.651351
P23246	SFPQ	5.13559	0.0463091	0.219228
P00738	HP	-7.79554	0.238014	0.490878
O60506	SYNCRIP	3.4595	0.0575031	0.243423
Q15084-3	PDIA6	-3.26771	0.428607	0.662162
Q71DI3	HIST2H3A	5.65137	0.0657215	0.259166
P09493-7		-28.6196	0.00550676	0.0775134
Q00341	HDLBP	-2.22103	0.588222	0.773294
P24844	MYL9	-13.7513	0.0366715	0.193272
Q16891-2	IMMT	-0.234563	0.922703	0.965747
P14923	JUP	4.6188	0.305217	0.550475
Q99832	CCT7	5.03059	0.0609786	0.248615
P07814	EPRS	1.55894	0.513955	0.719765
P49368	CCT3	-2.40213	0.272972	0.525229
P14543-2	NID1	-11.5321	0.0203261	0.146435
P51991	HNRNPA3	9.21728	0.00953525	0.102914
P05109	S100A8	-39.2967	0.0129558	0.120207
P51911	CNN1	-45.3078	0.00888117	0.0978604
P30086	PEBP1	3.3282	0.381369	0.620649
P07910-2	HNRNPC	6.14886	0.00376388	0.0640621
P55084	HADHB	5.53812	0.0764956	0.278614
P43243	MATR3	5.66579	0.003244	0.0594519
P00751	CFB	5.20728	0.239914	0.492329
Q8IUX7	AEBP1	22.3925	0.00028685	0.0165925
P53618	COPB1	-5.78752	0.0596848	0.246346
Q14195-2	DPYSL3	6.54792	0.111977	0.335931
P04899	GNAI2	-4.13909	0.21344	0.464005
P39023	RPL3	3.12314	0.300413	0.548388
Q9Y3Z3	SAMHD1	5.82421	0.0249919	0.162601
P48735	IDH2	-0.0298981	0.994615	0.998661
P16615	ATP2A2	-0.549361	0.842987	0.923842
P21810	BGN	5.9742	0.0301529	0.177342
Q15365	PCBP1	-0.0191495	0.987148	0.996841
P06703	S100A6	7.73946	0.00771519	0.0912688
P13489	RNH1	-0.506046	0.815625	0.910729
Q16181	SEPT7	9.7463	0.000414259	0.0204478
O95994	AGR2	-19.5243	0.0799197	0.2841
P06702	S100A9	-40.1176	0.0135998	0.121905
P46777	RPL5	-3.16432	0.189233	0.433503
P25398	RPS12	-3.71826	0.0214445	0.14966
P0DOY3		0.0725217	0.973465	0.988417
O15143	ARPC1B	3.98662	0.0904046	0.302329
P18124	RPL7	3.01523	0.235687	0.488511
Q02878	RPL6	1.96339	0.46132	0.686142
Q08211	DHX9	5.10304	0.094759	0.308801
P49411	TUFM	-0.636326	0.787862	0.898434
P35606-2	COPB2	-6.31811	0.0276416	0.171348
P12429	ANXA3	-4.6471	0.437015	0.668525
P19823	ITIH2	10.2194	0.0181672	0.140213
P60903	S100A10	2.3499	0.217108	0.46865
P62241	RPS8	7.32424	0.0108848	0.108907
P19971	TYMP	16.4226	0.00393627	0.0645014
O15144	ARPC2	4.7705	0.0854146	0.293054
P53396	ACLY	3.1545	0.32208	0.564989
Q13200	PSMD2	2.85712	0.181067	0.424785
Q14980	NUMA1	6.02607	0.0349681	0.189386
P06748	NPM1	0.401192	0.831526	0.917528
P15880	RPS2	2.79232	0.11534	0.341088
O00299	CLIC1	4.78648	0.0801537	0.2841
O15230	LAMA5	-24.7722	0.00233213	0.0496158
Q8NBS9	TXNDC5	-0.790913	0.810457	0.90781
Q16658	FSCN1	6.60887	0.069318	0.263913
P98088	MUC5AC	-14.6654	0.475695	0.697712
Q99623	PHB2	-0.54149	0.746687	0.876267
P50991	CCT4	-2.27646	0.101537	0.317963
Q96HC4	PDLIM5	9.84494	0.00846173	0.0948726
P35221	CTNNA1	3.04271	0.41185	0.650456
P04179-4	SOD2	-2.63748	0.551406	0.743885
P61981	YWHAG	0.385911	0.818569	0.912204
P04844	RPN2	-6.32434	0.050286	0.228127
P02462	COL4A1	2.23258	0.35453	0.594416
P14866	HNRNPL	4.27778	0.0189753	0.142796
P20671	HIST1H2AD	-1.46556	0.541706	0.734039
P26640	VARS	-0.502179	0.863235	0.931423
P0DP25		-3.91338	0.109326	0.331896
P39019	RPS19	0.328819	0.875918	0.939321
P98095	FBLN2	11.086	0.0167357	0.13557
P31948	STIP1	0.33942	0.85808	0.929922
P17655	CAPN2	7.47476	0.00293872	0.0566622
Q14103-3	HNRNPD	7.06846	0.00185753	0.0439365
P31930	UQCRC1	-7.95399	0.00382434	0.0640621
O15061	SYNM	-62.0563	0.0148546	0.12815
P27348	YWHAQ	0.534976	0.715584	0.859481
Q13642-1	FHL1	-21.5794	0.00456402	0.0703999
P31943	HNRNPH1	1.47658	0.445857	0.673974
P50440-2	GATM	-8.93009	0.646669	0.817054
P17931	LGALS3	9.11914	0.00187587	0.0439365
P01011	SERPINA3	7.21465	0.043191	0.210109
O60716	CTNND1	7.40384	0.0221949	0.152115
O00159-3	MYO1C	1.17794	0.704253	0.852566
P47756-2	CAPZB	-1.30501	0.559549	0.750522
P00747	PLG	-3.75443	0.453865	0.679533
Q12906-7	ILF3	6.2244	0.00132884	0.0369878
P50995-2	ANXA11	-0.363542	0.860872	0.930594
P63241	EIF5A;EIF5AL1	0.480699	0.803788	0.906091
P61160	ACTR2	0.13358	0.961234	0.984765
P31040	SDHA	-0.714427	0.740641	0.875152
Q15746-6	MYLK	-30.6926	0.0132834	0.120892
P04632	CAPNS1	7.30937	1.48557e-05	0.00343723
P17844	DDX5	4.47536	0.0540044	0.236877
Q96QK1	VPS35	3.61369	0.00611744	0.0811849
P61604	HSPE1	7.43677	0.000277936	0.016332
Q15661-2	TPSAB1;TPSB2	-5.61858	0.288818	0.537019
Q99798	ACO2	0.730496	0.857664	0.929743
P19827	ITIH1	10.443	0.0131984	0.120892
P42224	STAT1	14.089	0.0601674	0.247764
P00505	GOT2	-1.37814	0.574543	0.762078
Q6NZI2	PTRF	-1.33321	0.704974	0.85288
Q6GPI1	CTRB2	-28.4674	0.31071	0.554871
P04004	VTN	1.73331	0.449893	0.677309
Q04917	YWHAH	1.68839	0.418406	0.654764
P31946	YWHAB	2.11527	0.298805	0.546542
P10909-6	CLU	1.57101	0.615559	0.794619
P39656	DDOST	-1.33984	0.517523	0.722165
Q14767	LTBP2	27.1137	5.05453e-09	1.87119e-05
P07384	CAPN1	8.07175	0.000258666	0.0156981
P01860	IGHG3	1.91838	0.385475	0.622884
P62873	GNB1	0.309116	0.798715	0.902907
P26373	RPL13	3.73595	0.0200302	0.145175
Q9UHD8	SEPT9	4.16426	0.0604853	0.24797
Q14112	NID2	-3.96436	0.288518	0.536801
P62424	RPL7A	1.92192	0.382312	0.620666
Q14152	EIF3A	2.59139	0.121754	0.350765
P09382	LGALS1	1.36788	0.443813	0.673428
P23381	WARS	4.27977	0.304252	0.550475
P30044-2	PRDX5	3.79357	0.0349919	0.189386
P05388	RPLP0;RPLP0P6	-1.32006	0.371162	0.611336
Q00325-2	SLC25A3	-1.42164	0.478101	0.699853
P56470	LGALS4	5.18078	0.403495	0.64164
P46781	RPS9	-0.879017	0.534216	0.730446
P30050	RPL12	1.07882	0.272401	0.525224
P31146	CORO1A	-6.129	0.173056	0.412717
P22695	UQCRC2	-4.15164	0.0760797	0.278244
P35222	CTNNB1	2.1707	0.464316	0.688755
P07437	TUBB	2.25426	0.0481949	0.224425
Q07960	ARHGAP1	1.03957	0.563967	0.753946
P08865	RPSA	0.54541	0.631922	0.805848
P16233	PNLIP	-20.4008	0.330548	0.572267
Q15436	SEC23A	0.482247	0.824825	0.914771
Q16363-2	LAMA4	-6.76562	0.101992	0.318722
Q13263	TRIM28	7.88662	0.000129286	0.0119654
P55268	LAMB2	-23.8144	0.00344237	0.0611558
P52209-2	PGD	1.31187	0.597681	0.781219
O75367-2	H2AFY	4.34944	0.0324053	0.183152
O60664-4	PLIN3	6.55909	0.0244597	0.160624
P04439	HLA-A	-0.8177	0.838332	0.921469
Q13418	ILK	-3.23749	0.312598	0.557406
Q15233	NONO	3.20398	0.108976	0.331767
Q04637-3	EIF4G1	1.88642	0.195915	0.443596
Q9NYU2-2	UGGT1	-1.54601	0.570421	0.758512
P11413	G6PD	-1.22958	0.717876	0.860398
Q07954	LRP1	13.0018	0.0012542	0.0359926
Q9Y6N5	SQRDL	8.53875	0.073639	0.273982
P37837	TALDO1	-0.459166	0.852382	0.928084
O75874	IDH1	11.3627	0.000151262	0.0130226
P33176	KIF5B	0.226375	0.897449	0.950059
P11586	MTHFD1	3.89933	0.145884	0.381939
P36955	SERPINF1	10.0889	0.000845898	0.0289955
P16401	HIST1H1B	1.47304	0.565451	0.754777
Q99497	PARK7	0.0320066	0.991381	0.997905
O00571	DDX3X	-0.101521	0.924701	0.966745
P49748-3	ACADVL	-3.63779	0.270379	0.524879
Q16555	DPYSL2	5.48601	0.0193981	0.1442
P62820	RAB1A	-2.454	0.119227	0.346654
P24752	ACAT1	-8.64741	0.0994338	0.315644
P40925-3	MDH1	0.690031	0.796237	0.902907
Q6UX06	OLFM4	0.530126	0.958952	0.983907
P29692	EEF1D	-1.1718	0.452973	0.67946
Q86UP2	KTN1	5.29687	0.0818597	0.288339
Q9ULV4	CORO1C	-4.50573	0.225708	0.479938
O94979-3	SEC31A	0.880141	0.701705	0.85143
O15145	ARPC3	1.05584	0.533825	0.730446
O60763	USO1	-2.86604	0.227127	0.480746
P08572	COL4A2	-3.01315	0.327929	0.570486
P38159	RBMX	5.94886	0.00774147	0.0912688
P26447	S100A4	-3.61957	0.404759	0.643098
P39060-2	COL18A1	-1.9562	0.490202	0.708516
P51148	RAB5C	2.81429	0.0954268	0.309614
P62081	RPS7	-1.654	0.369227	0.609907
P19367	HK1	8.62723	0.0323718	0.183152
Q9HBL0	TNS1	-1.26041	0.845228	0.925238
O75390	CS	2.8461	0.0689139	0.263525
P24539	ATP5F1	-6.72288	0.00171996	0.0424632
Q15019	SEPT2	6.08033	0.00039872	0.0202594
P62277	RPS13	2.16168	0.209854	0.460023
Q9UQ80	PA2G4	1.27218	0.571178	0.758957
Q13011	ECH1	-2.36211	0.371376	0.611336
O43390	HNRNPR	4.04997	0.0641551	0.255285
Q07955	SRSF1	0.327059	0.827449	0.915678
P40121	CAPG	4.1876	0.140402	0.375556
Q92616	GCN1L1	0.907987	0.655108	0.822808
Q9BSJ8	ESYT1	0.594983	0.678611	0.835734
P09622	DLD	-3.89187	0.0324783	0.183285
P27635	RPL10	2.15019	0.215342	0.465924
P62913	RPL11	1.43388	0.276121	0.528015
Q14847	LASP1	-1.38136	0.589852	0.774063
P31939	ATIC	9.67181	0.000164878	0.0132691
P09960	LTA4H	-1.37814	0.728168	0.868438
P20073-2	ANXA7	1.27873	0.264164	0.516879
P28331	NDUFS1	-5.6021	0.0207242	0.147711
P62753	RPS6	1.44049	0.375931	0.615991
P34932	HSPA4	3.03177	0.123372	0.353501
P62249	RPS16	0.776954	0.702522	0.85148
P30048-2	PRDX3	-1.24796	0.442737	0.673106
O95782-2	AP2A1	5.75128	0.000227618	0.0145283
P06454-2	PTMA	1.27214	0.272836	0.525229
Q99439	CNN2	5.86805	0.0915881	0.303797
Q9UL46	PSME2	4.44573	0.0801957	0.2841
Q92945	KHSRP	7.14415	0.000396142	0.0202594
P62269	RPS18	0.299264	0.818834	0.912225
P00387-2	CYB5R3	2.1074	0.0814802	0.287559
P32119	PRDX2	-1.55019	0.188121	0.432365
Q14247	CTTN	5.31677	0.00547319	0.0773349
Q92499	DDX1	4.46467	0.00259278	0.0527389
P49257	LMAN1	-9.22174	0.00653664	0.0830406
O75947	ATP5H	-1.93962	0.229002	0.481887
P59666	DEFA3	-8.13554	0.0369831	0.193876
P04003	C4BPA	-8.49526	0.00774359	0.0912688
P51572	BCAP31	-0.449259	0.789597	0.899205
P24043	LAMA2	8.30116	0.192013	0.43736
Q08257	CRYZ	7.28929	0.0182718	0.140628
P27816	MAP4	9.65554	0.000641994	0.0251645
P48047	ATP5O	0.344702	0.829886	0.916558
P48444	ARCN1	-0.79682	0.560387	0.750623
Q9NZN4	EHD2	-8.09378	0.0838142	0.290015
Q15417	CNN3	7.31035	0.00302936	0.0572178
P16403	HIST1H1C	4.04641	0.0364567	0.193095
P36542	ATP5C1	-0.04631	0.985772	0.996002
P46782	RPS5	-0.379042	0.840492	0.922199
P30085	CMPK1	7.14266	0.00341954	0.0611553
Q07507	DPT	8.74873	0.000133861	0.0120867
P00488	F13A1	9.74098	0.000804539	0.0278355
O14980	XPO1	3.40621	0.00711011	0.08687
P09874	PARP1	0.69059	0.797854	0.902907
Q16853	AOC3	-10.1299	0.0145325	0.126885
Q92841	DDX17	2.99385	0.0273266	0.171173
P51659	HSD17B4	0.52564	0.832154	0.917948
P13804	ETFA	1.74744	0.405879	0.644325
Q9NVA2	SEPT11	5.98371	0.00768262	0.0912688
P55786	NPEPPS	0.950135	0.576769	0.763662
P52597	HNRNPF	2.69537	0.025934	0.166526
Q6P2Q9	PRPF8	3.75858	0.0617331	0.250588
P18621-3	RPL17	-0.0542809	0.968729	0.986829
P01834	IGKC	-1.02751	0.32813	0.570486
Q12905	ILF2	4.5105	0.000354073	0.0190578
Q99714	HSD17B10	2.86972	0.114775	0.340189
Q02952-2	AKAP12	2.53137	0.131655	0.366182
P54819-2	AK2	4.42878	0.0278917	0.171448
Q9Y4L1	HYOU1	0.426925	0.915524	0.962322
P11216	PYGB	11.5919	0.00697918	0.0860613
P31947	SFN	6.3467	0.0133063	0.120892
Q07020	RPL18	3.71194	0.0535426	0.235409
P50570	DNM2	7.73125	0.00292674	0.0566622
P63000	RAC1;RAC3	4.67395	0.000558696	0.0240499
Q15404	RSU1	0.70903	0.658023	0.824649
P99999	CYCS	3.90532	0.0254406	0.164653
Q02218	OGDH	0.329618	0.886957	0.944624
P27105	STOM	-10.1801	0.000482366	0.0226041
P55884	EIF3B	-0.053218	0.970163	0.987325
P61626	LYZ	-11.6549	0.00512459	0.0748229
P60900	PSMA6	4.15918	0.00393769	0.0645014
Q13838	DDX39B	4.82618	0.00957983	0.103019
P00390-2	GSR	4.73109	0.125831	0.357027
P15559	NQO1	-1.20497	0.776334	0.8939
P62244	RPS15A	-1.8387	0.149444	0.387464
P50552	VASP	-0.0811263	0.970256	0.987325
P42765	ACAA2	-0.487961	0.885943	0.944568
P46779	RPL28	2.33579	0.125784	0.357027
P46783	RPS10	1.91901	0.18907	0.433503
O95831	AIFM1	-2.09683	0.330439	0.572267
P67809	YBX1	1.44339	0.344498	0.586899
Q9Y277	VDAC3	-0.717188	0.784803	0.897609
P14868	DARS	1.04284	0.430994	0.663979
P29590	PML	12.3024	0.00138556	0.0376216
P55060-3	CSE1L	1.71246	0.282464	0.533783
Q8NC51	SERBP1	1.26697	0.348822	0.590183
P07305	H1F0	3.4346	0.00546908	0.0773349
P38606	ATP6V1A	1.57301	0.333677	0.576154
P52907	CAPZA1	-0.0953965	0.943337	0.977185
Q13423	NNT	0.47356	0.892193	0.946932
P60174-3	TPI1	1.09632	0.425764	0.658661
O75533	SF3B1	4.57456	0.0103421	0.105513
O60701	UGDH	2.73314	0.229023	0.481887
P41091	EIF2S3;EIF2S3L	0.930615	0.348002	0.589882
O00410	IPO5	0.83281	0.512068	0.719695
Q14192	FHL2	10.1962	0.00276117	0.0549561
P54136	RARS	1.97883	0.173524	0.413377
Q6NUK1	SLC25A24	8.7396	0.00321986	0.0593031
P60228	EIF3E	1.40641	0.289075	0.537226
P35998	PSMC2	1.15307	0.206497	0.45503
P46977	STT3A	-2.8928	0.130715	0.36465
Q16531	DDB1	-0.787264	0.499616	0.712472
Q13151	HNRNPA0	3.73584	0.000274039	0.016332
P02042	HBD	-12.0483	0.0181742	0.140213
Q9GZM7	TINAGL1	0.145598	0.959813	0.984001
P02749	APOH	8.15643	0.00119045	0.0355056
P49588	AARS	3.75939	0.0828077	0.289475
P62750	RPL23A	0.740882	0.668518	0.830544
P38919	EIF4A3	1.79117	0.177171	0.41803
P61313	RPL15	3.05089	0.0655889	0.259136
O75643	SNRNP200	2.49328	0.156529	0.393518
P01275	GCG	27.5535	6.42609e-06	0.00216131
Q9HDC9	APMAP	-4.47718	0.0527486	0.233304
Q16836	HADH	1.28859	0.512463	0.719703
O75396	SEC22B	-0.421147	0.743925	0.875853
P25786	PSMA1	3.65809	0.0275596	0.171348
Q96AG4	LRRC59	-1.71741	0.436968	0.668525
P13073	COX4I1	-1.93933	0.304703	0.550475
P62906	RPL10A	-1.37309	0.501402	0.713097
Q15942	ZYX	-0.779251	0.813964	0.910361
P20591	MX1	13.3652	0.0711461	0.268758
P30041	PRDX6	3.00825	0.311833	0.55634
P61586	RHOA	1.61208	0.388979	0.626632
P07099	EPHX1	-0.964737	0.80932	0.906811
P62851	RPS25	3.30059	0.00513372	0.0748229
Q01813	PFKP	3.45557	0.128844	0.362724
Q5SSJ5	HP1BP3	5.20365	0.00833907	0.0948726
Q14019	COTL1	2.81074	0.0708333	0.268124
Q9UMS6-2	SYNPO2	-26.4323	0.0210717	0.148956
Q16851	UGP2	5.4144	0.00715768	0.0870013
Q9UHB6	LIMA1	4.77308	0.0859642	0.294393
Q99613	EIF3C;EIF3CL	3.76026	0.00420898	0.0672659
P08574	CYC1	-0.627754	0.617262	0.795649
P28838-2	LAP3	15.0769	3.43896e-06	0.00143171
Q9NQC3-2	RTN4	-0.903427	0.565573	0.754777
P05091	ALDH2	1.6351	0.632723	0.806036
P47897	QARS	1.59395	0.381034	0.620649
P61163	ACTR1A	2.25108	0.0119447	0.112955
P11766	ADH5	-2.39719	0.234549	0.487821
O94832	MYO1D	8.35042	0.00794592	0.0921336
P35237	SERPINB6	5.27792	0.0777871	0.280448
P05026-2	ATP1B1	1.48382	0.658105	0.824649
P49755	TMED10	-2.68013	0.0772246	0.280005
O75131	CPNE3	0.834332	0.417888	0.654764
P58107	EPPK1	-3.68681	0.41491	0.652782
P12268	IMPDH2	1.79151	0.102508	0.31997
P36269-3	GGT5	8.489	1.30395e-05	0.00343723
O95336	PGLS	0.314646	0.839738	0.921919
P62263	RPS14	1.48276	0.319646	0.561619
Q02543	RPL18A	-0.67621	0.57757	0.763998
P34897-3	SHMT2	3.93168	0.00221847	0.0491782
Q15691	MAPRE1	0.546596	0.622544	0.800785
P84098	RPL19	2.1667	0.0207481	0.147711
P25815	S100P	3.2988	0.353389	0.594388
Q9H4A4	RNPEP	0.106867	0.955069	0.981584
Q9Y230	RUVBL2	2.73217	0.0922035	0.303951
P27695	APEX1	2.1932	0.0794641	0.283325
O60437	PPL	23.0318	0.0229132	0.155641
P21266	GSTM3	1.63788	0.500086	0.712593
P51149	RAB7A	2.29704	0.00848267	0.0948726
P62280	RPS11	3.09066	0.0447471	0.214856
P05107	ITGB2	-8.12097	0.185654	0.431301
P60981	DSTN	-4.07747	0.158794	0.396096
P61019	RAB2A	-3.9423	0.0105623	0.107127
O14773-2	TPP1	0.0713065	0.966482	0.985924
P08217	CELA2A	-12.9249	0.372324	0.611782
P30626-2	SRI	2.81737	0.0582037	0.244574
P22087	FBL	2.32005	0.115547	0.341384
P14314-2	PRKCSH	1.6718	0.281166	0.532691
P17858	PFKL	3.81707	0.00509996	0.0748229
Q96AC1-3	FERMT2	-4.31909	0.123607	0.353899
P62917	RPL8	2.10997	0.263389	0.515634
P00403	MT-CO2	-0.282492	0.786615	0.898357
P62888	RPL30	-0.771155	0.5353	0.730446
Q99460	PSMD1	1.22439	0.192189	0.43736
O14579	COPE	-1.94248	0.192216	0.43736
P08708	RPS17	2.86728	0.0259827	0.166526
P07602	PSAP	-1.3192	0.490865	0.708516
Q16666-2	IFI16	4.51639	0.0362843	0.192718
P00491	PNP	-0.487185	0.821907	0.913558
P06756-3	ITGAV	1.89187	0.402459	0.640808
Q99536	VAT1	5.41693	0.000481237	0.0226041
P13647	KRT5	4.8359	0.374694	0.614678
O14818	PSMA7	1.39079	0.17247	0.412191
P62879	GNB2	-0.662133	0.419654	0.655017
Q56VL3	OCIAD2	5.6126	0.0330228	0.184668
Q15113	PCOLCE	9.42619	7.47669e-07	0.000680567
P24534	EEF1B2	-2.75632	0.0118716	0.112955
Q92896	GLG1	2.10957	0.37102	0.611336
P43686	PSMC4	2.34937	0.052426	0.232155
P21281	ATP6V1B2	2.14404	0.21491	0.465533
P05387	RPLP2	-1.18131	0.365176	0.605953
P07954-2	FH	-0.971041	0.568854	0.757517
P61088	UBE2N;UBE2NL	-0.121698	0.917735	0.962998
P27338	MAOB	-2.03537	0.525418	0.725919
Q9Y262	EIF3L	1.55652	0.191359	0.43702
Q9UBX5	FBLN5	6.41317	0.0172519	0.137503
P00966	ASS1	6.56809	0.0440542	0.212627
P02649	APOE	1.27982	0.499108	0.712331
P18669	PGAM1	1.81248	0.0511498	0.229245
O43491	EPB41L2	9.75035	3.47904e-05	0.00559975
P02743	APCS	3.86911	0.00772724	0.0912688
P62136	PPP1CA	-0.733157	0.632448	0.805964
P15086	CPB1	-9.1771	0.438654	0.669924
P22105-1	TNXB	-9.43179	0.111644	0.335204
P40261	NNMT	2.03179	0.359911	0.601259
Q02978	SLC25A11	0.278634	0.837976	0.92135
Q12797	ASPH	2.4619	0.0889864	0.29948
P17096	HMGA1	2.99919	0.137452	0.372092
Q02790	FKBP4	1.61085	0.140978	0.375738
P08559	PDHA1	2.77935	0.0950752	0.309287
P27708	CAD	2.12996	0.0153865	0.130945
Q6DD88	ATL3	0.936638	0.513848	0.719765
P39687	ANP32A	3.2552	0.0099374	0.103922
Q9NSD9	FARSB	3.96634	0.000574827	0.024119
Q9Y696	CLIC4	0.587008	0.699253	0.849568
P08311	CTSG	-16.6974	0.00282308	0.0557285
P32969	RPL9	0.922839	0.464216	0.688755
P43490	NAMPT	-2.49213	0.431641	0.664047
Q13576	IQGAP2	5.74469	0.256809	0.508672
O43175	PHGDH	-3.59119	0.302598	0.550218
P05386	RPLP1	0.602471	0.704912	0.85288
Q15124	PGM5	-27.6419	0.00346381	0.0611558
P04264	KRT1	8.73278	0.0710227	0.268566
Q92973	TNPO1	0.466757	0.685429	0.839992
P45974-2	USP5	2.49882	0.00360599	0.0623802
P18077	RPL35A	2.08126	0.13315	0.368326
P13987	CD59	-0.735756	0.318946	0.561038
Q14651	PLS1	-0.430989	0.86833	0.935825
Q15907	RAB11B	-0.790998	0.503246	0.71517
Q9Y2Q3	GSTK1	3.12394	0.180489	0.423965
P25787	PSMA2	1.98295	0.026	0.166526
Q96AE4-2	FUBP1	6.83964	9.19188e-07	0.000680567
Q9UJZ1	STOML2	0.117954	0.951042	0.980302
Q15029	EFTUD2	0.915745	0.330837	0.572267
Q9H9B4	SFXN1	2.38805	0.0367587	0.193296
P05141	SLC25A5	2.59011	0.051348	0.229578
P54886-2	ALDH18A1	-3.46398	0.186491	0.431301
Q14203-3	DCTN1	1.73963	0.122188	0.351483
P05455	SSB	4.61626	0.00130876	0.0367047
P62195	PSMC5	0.942974	0.282212	0.533579
P05204	HMGN2	0.0178686	0.992254	0.997914
P22307-7	SCP2	2.68141	0.0408253	0.204791
Q15366-3	PCBP2	2.43249	0.00371466	0.0636652
Q7L576	CYFIP1	2.17646	0.0387009	0.199264
Q16698-2	DECR1	1.07931	0.51134	0.719006
P61353	RPL27	3.35112	0.0769546	0.279337
P49747	COMP	11.7225	0.00070719	0.0254109
P46459	NSF	2.41743	0.180268	0.423715
Q5JWF2	GNAS	1.10639	0.305274	0.550475
O00231	PSMD11	0.822409	0.395946	0.633167
Q9BR76	CORO1B	0.264453	0.856119	0.929743
Q9BVK6	TMED9	-1.35883	0.112449	0.336158
Q12931-2	TRAP1	-1.10345	0.544799	0.73742
P25789	PSMA4	3.67598	0.000532414	0.0233761
Q9NX63	CHCHD3	-1.36295	0.12104	0.349797
Q9BX66-9	SORBS1	-14.3587	0.020499	0.146784
P62736	ACTA2	-4.7044	0.0162463	0.13425
P01889	HLA-B	0.964759	0.678559	0.835734
Q9Y265	RUVBL1	2.34676	0.0499458	0.228127
P62910	RPL32	0.754566	0.377157	0.616245
Q00765	REEP5	0.248996	0.779052	0.894619
Q9BS26	ERP44	1.79037	0.126347	0.357597
P11177	PDHB	-0.104988	0.942194	0.976484
P84103-2	SRSF3	-0.295341	0.788011	0.898434
Q9BWM7	SFXN3	3.54732	0.124397	0.354245
P30740	SERPINB1	8.62849	0.00247951	0.0521543
P61224	RAP1B	0.431189	0.697975	0.848858
Q00796	SORD	1.90944	0.28008	0.532056
Q06323	PSME1	3.52856	0.0738576	0.274519
Q9BTV4	TMEM43	0.709117	0.605538	0.787115
P02786	TFRC	-0.982334	0.507954	0.716633
Q04837	SSBP1	1.86079	0.0504921	0.228127
Q08380	LGALS3BP	5.61346	0.0927195	0.30538
Q9NR99	MXRA5	3.6544	0.0752322	0.276573
P01911	HLA-DRB1	3.59328	0.0843486	0.291014
P31942	HNRNPH3	2.95427	0.000528161	0.0233761
P01903	HLA-DRA	1.1233	0.520401	0.723442
Q9BUF5	TUBB6	-1.39745	0.206803	0.455434
P59998	ARPC4	0.829119	0.448655	0.676046
Q9NVD7	PARVA	-0.119953	0.948183	0.980302
P46778	RPL21	0.66446	0.624618	0.801781
P00736	C1R	5.39006	0.000119334	0.0119654
P62995-3	TRA2B	1.14898	0.353932	0.594416
Q01105-2	SET	0.868491	0.30592	0.550835
Q15393	SF3B3	0.268693	0.785572	0.897866
P09871	C1S	2.04694	0.112507	0.336158
P62826	RAN	0.0700368	0.951045	0.980302
P05155-2	SERPING1	2.40016	0.101341	0.317724
P62807	HIST1H2BC;HIST1H2BK;HIST1H2BN;HIST1H2BD	3.64991	0.000536729	0.0233761
P60866	RPS20	1.06901	0.169987	0.407837
P14174	MIF	4.17376	0.000352737	0.0190578
Q15185	PTGES3	2.12713	0.0238223	0.158995
P61106	RAB14	0.342153	0.829995	0.916558
P19835	CEL	-11.649	0.372086	0.611662
Q93052	LPP	-9.02776	0.0232051	0.156125
P20674	COX5A	-3.36319	0.00298136	0.0571865
P63220	RPS21	-2.28464	0.00845589	0.0948726
P05997	COL5A2	2.08792	0.100885	0.317478
P22234	PAICS	1.01583	0.285623	0.535664
P42166	TMPO	0.877065	0.354373	0.594416
P53992	SEC24C	0.241411	0.859611	0.929959
Q14624	ITIH4	2.36017	0.211281	0.461026
Q9UNM6	PSMD13	2.44415	0.00290206	0.0565444
P02538	KRT6A	7.75739	0.23153	0.484799
O14950	MYL12B;MYL12A	-0.670979	0.506159	0.71557
O00429-4	DNM1L	2.74487	0.0689517	0.263525
P41252	IARS	-0.784052	0.416959	0.654337
Q96TA1-2	FAM129B	3.27953	0.0533435	0.234813
O60749	SNX2	3.35252	0.00153468	0.0402936
P62191	PSMC1	0.778458	0.382956	0.620666
Q01469	FABP5	1.77794	0.112501	0.336158
O94905	ERLIN2	0.425271	0.693822	0.846582
P38117-2	ETFB	4.45727	0.0518543	0.23045
P12270	TPR	0.119609	0.910019	0.95816
O94826	TOMM70A	0.923069	0.297622	0.546253
P00918	CA2	-6.37411	0.124337	0.354245
O60313-9	OPA1	4.37253	0.00136028	0.0373019
P28482	MAPK1	1.01366	0.275779	0.528015
Q13557-8	CAMK2D	2.57535	0.019725	0.144505
Q13561	DCTN2	3.16509	0.00105349	0.0327734
P26583	HMGB2	-2.19531	0.361372	0.602069
P46939	UTRN	3.58753	0.153959	0.39174
Q8N163	CCAR2	2.13233	0.0672492	0.262412
Q96CW1-2	AP2M1	3.84381	0.00185798	0.0439365
Q12907	LMAN2	0.541873	0.653175	0.822017
Q15046	KARS	2.36304	0.0549846	0.239467
Q16527	CSRP2	4.93677	0.0117515	0.112955
P40429	RPL13A	1.69404	0.0875084	0.296392
Q5JTV8-3	TOR1AIP1	-0.260137	0.828144	0.915707
P16070	CD44	-0.747667	0.376383	0.615991
P54578	USP14	2.47202	0.0344166	0.188462
P78417	GSTO1	3.2059	0.203208	0.452394
Q13347	EIF3I	1.5352	0.136022	0.371626
Q9UKM9	RALY	3.08291	0.00233424	0.0496158
Q1KMD3	HNRNPUL2	5.61227	0.000652565	0.0251645
Q9P2J5	LARS	-1.41585	0.169797	0.407837
P04839	CYBB	-6.82537	0.0660868	0.259166
Q96FQ6	S100A16	0.319909	0.779961	0.895087
P25788-2	PSMA3	1.05368	0.24753	0.501562
O43809	NUDT21	1.97826	0.0298732	0.176767
P36957	DLST	1.65505	0.188203	0.432365
P07477	PRSS1	-8.05716	0.374751	0.614678
P60953	CDC42	0.656364	0.538645	0.731498
O95967	EFEMP2	7.68561	3.53762e-06	0.00143171
Q14766-2	LTBP1	3.27402	0.0891521	0.299493
P61254	RPL26	1.22022	0.282086	0.533579
Q10567-3	AP1B1	2.65628	0.0212552	0.149268
P23526	AHCY	0.240613	0.809204	0.906811
P61769	B2M	-0.915186	0.44846	0.676046
P02748	C9	1.33191	0.288406	0.536801
P12532	CKMT1A	0.648298	0.800161	0.903779
P55735	SEC13	0.122552	0.872893	0.938283
P01619		3.05784	0.0406881	0.204379
P20810-9	CAST	8.95299	0.00040994	0.0204478
P46776	RPL27A	-0.471976	0.651732	0.82065
Q9UBG0	MRC2	1.39536	0.423371	0.657157
P08621	SNRNP70	1.5782	0.0723502	0.271348
P48059-2	LIMS1	2.28817	0.176323	0.416559
Q9UHG3	PCYOX1	0.670296	0.66906	0.830603
P00568	AK1	2.87339	0.0878068	0.29713
P20340-2	RAB6A	-0.24915	0.696073	0.847652
P31150	GDI1	2.99258	0.0077373	0.0912688
P02774-3	GC	4.28863	0.0210719	0.148956
P41218	MNDA	-8.6313	0.0655565	0.259136
P83731	RPL24	1.18104	0.201018	0.450194
Q96FW1	OTUB1	0.739079	0.418426	0.654764
Q9NVI7-2	ATAD3A	1.40035	0.285005	0.535367
Q71UI9	H2AFV;H2AFZ	-1.21767	0.35976	0.601259
P43304	GPD2	3.53188	0.0523731	0.232155
Q03135	CAV1	-4.4657	0.0155601	0.131515
P35268	RPL22	0.0639339	0.922243	0.965538
Q6W4X9	MUC6	-29.2697	0.110599	0.334693
P16144-4	ITGB4	1.04451	0.78683	0.898357
P84243	H3F3A	7.79593	0.039558	0.201791
O00151	PDLIM1	1.06944	0.519217	0.723045
P20618	PSMB1	4.46149	0.000692593	0.0253859
P68036	UBE2L3	-2.06803	0.0677294	0.262412
Q9Y394-2	DHRS7	1.18759	0.253696	0.507923
O43747	AP1G1	0.606538	0.498385	0.712331
P02461	COL3A1	-0.16562	0.869502	0.936514
Q13283	G3BP1	2.42542	0.0619463	0.251091
P53814-5	SMTN	-21.2198	0.0142806	0.125517
Q14165	MLEC	-3.15732	0.0706933	0.268124
Q14258	TRIM25	1.60788	0.0835928	0.289757
Q9P0L0	VAPA	-1.14626	0.528955	0.727722
P62829	RPL23	2.30262	0.025189	0.16331
Q99733	NAP1L4	1.55974	0.0821805	0.288645
P16435	POR	2.57494	0.131886	0.366495
P40763-3	STAT3	0.614526	0.708162	0.854225
Q13162	PRDX4	-2.83387	0.322345	0.565019
Q99729-3	HNRNPAB	3.80728	0.00010665	0.0116123
P00450	CP	-7.96654	0.015782	0.133086
P10606	COX5B	-3.23933	0.0371043	0.193876
P36776	LONP1	2.28555	0.160279	0.397957
Q14978	NOLC1	1.49205	0.161108	0.398677
Q15008	PSMD6	-0.11566	0.878035	0.940806
P17980	PSMC3	2.21777	0.0172948	0.137503
P13693	TPT1	2.67826	0.0373529	0.193942
P41250	GARS	0.779402	0.196694	0.444938
Q7L1Q6	BZW1	1.08809	0.318787	0.561038
P23634-4	ATP2B4	-4.47507	0.106984	0.327861
Q13751	LAMB3	0.636308	0.851419	0.928084
P51571	SSR4	-2.45101	0.0752283	0.276573
Q8WWI1-3	LMO7	4.55307	0.038306	0.198057
O14880	MGST3	3.72176	0.0160816	0.133785
P84077	ARF1;ARF3	1.01179	0.369371	0.609907
Q02817	MUC2	-22.0343	0.240572	0.493134
Q9Y5B9	SUPT16H	1.18489	0.0424087	0.207684
P30040	ERP29	-0.698931	0.69101	0.844543
P41219	PRPH	-7.6317	0.0118268	0.112955
P42677	RPS27	0.0463568	0.93043	0.969995
P47755	CAPZA2	0.182978	0.827343	0.915678
Q9Y2X3	NOP58	1.9915	0.0164492	0.135103
P13861	PRKAR2A	-0.321776	0.821452	0.913558
Q92804-2	TAF15	1.53461	0.00636863	0.0830406
P55001-3	MFAP2	3.37485	0.00557809	0.0775307
Q13177	PAK2	0.205764	0.750179	0.87857
P62266	RPS23	-0.165133	0.857256	0.929743
P62333	PSMC6	1.35506	0.280966	0.532675
P84090	ERH	-1.57847	0.0589522	0.245288
P09093	CELA3A	-7.78158	0.366273	0.606964
P07741	APRT	3.58832	0.0224784	0.15325
P63173	RPL38	-0.0873715	0.953929	0.980957
P01861	IGHG4	-1.50193	0.533341	0.730446
Q92522	H1FX	3.21682	0.00334685	0.0607355
Q13148	TARDBP	2.30489	0.00089892	0.0299802
O00487	PSMD14	0.710614	0.513073	0.719765
Q9H223	EHD4	3.37263	0.0173635	0.137503
P02790	HPX	7.95029	0.00475781	0.0724832
Q06210-2	GFPT1	-1.25643	0.604673	0.786385
Q9Y224	C14orf166	-0.544903	0.528521	0.727722
P02533	KRT14	1.018	0.691789	0.844937
O76094	SRP72	-0.2465	0.890846	0.946792
Q92597	NDRG1	1.24856	0.248032	0.502031
Q27J81	INF2	2.99366	0.0658219	0.259166
O15511	ARPC5	-0.495626	0.761603	0.883842
P63167	DYNLL1	0.0701615	0.940627	0.97568
Q13509	TUBB3	1.35482	0.259045	0.510913
O43684-2	BUB3	4.67561	1.25627e-05	0.00343723
Q9Y6C9	MTCH2	1.46286	0.111585	0.335204
Q99584	S100A13	2.15374	0.104148	0.323726
P16422	EPCAM	-1.96593	0.276183	0.528015
P09211	GSTP1	1.39539	0.136246	0.371641
P50453	SERPINB9	10.7232	1.5444e-07	0.00019058
Q13492-3	PICALM	1.97015	0.00434299	0.0681261
P50914	RPL14	1.5463	0.18198	0.425822
Q15717	ELAVL1	2.65695	0.0133504	0.120892
P04216	THY1	0.605679	0.668781	0.830544
O00629	KPNA4	-0.152371	0.804272	0.906091
Q16270	IGFBP7	5.69587	0.000129204	0.0119654
Q16787	LAMA3	0.80478	0.813721	0.910361
P35900	KRT20	-17.9195	0.0429711	0.209314
P31689	DNAJA1	1.65817	0.0422844	0.207684
Q96CX2	KCTD12	0.952727	0.505986	0.71557
O95865	DDAH2	3.81738	0.0135272	0.121844
Q9P258	RCC2	1.08413	0.445596	0.673855
Q96PK6	RBM14	3.952	0.00159703	0.0413441
P11678	EPX	-7.61471	0.044168	0.212627
P22352	GPX3	4.20789	0.00301245	0.0571901
P61619	SEC61A1;SEC61A2	-2.80202	0.17077	0.409185
Q53GG5-2	PDLIM3	-3.24995	0.276825	0.528522
Q9UNH7	SNX6	3.57815	1.94145e-05	0.00399293
Q14554	PDIA5	-0.84617	0.529664	0.728116
Q9Y3I0	RTCB	0.608055	0.485743	0.70657
P61513	RPL37A	2.63867	0.0678795	0.262412
Q15056	EIF4H	1.7963	0.108729	0.331286
Q9UGT4	SUSD2	11.3305	7.60158e-05	0.00938035
P02652	APOA2	-1.97631	0.29139	0.5391
P31327-3	CPS1	-14.7067	0.212602	0.462973
P55145	MANF	-1.44823	0.338098	0.579731
P28799	GRN	-1.37017	0.540842	0.733674
Q9UJU6	DBNL	3.30459	0.0274197	0.171177
P62316	SNRPD2	2.05909	0.0166968	0.135551
Q92900-2	UPF1	1.85221	0.0192457	0.143766
Q9Y305-2	ACOT9	1.15603	0.304994	0.550475
Q14126	DSG2	2.49579	0.140747	0.375574
Q15363	TMED2	-1.57553	0.17552	0.415458
Q16643	DBN1	1.5755	0.0631299	0.253209
O43143	DHX15	0.109973	0.925969	0.967251
P04196	HRG	2.98368	0.0569702	0.243423
P61026	RAB10	2.13201	0.0592639	0.245562
P14550	AKR1A1	3.0439	0.1308	0.36465
Q9Y266	NUDC	-0.104622	0.769808	0.888628
P35611-2	ADD1	2.10463	0.16047	0.398034
P68431	HIST1H3A;HIST3H3	5.63719	0.0823914	0.288783
P46063	RECQL	2.09492	0.0824538	0.288783
Q9UMS4	PRPF19	1.13221	0.0909953	0.303375
Q9UH99	SUN2	-0.00425253	0.997108	0.999809
Q07666-2	KHDRBS1	0.975704	0.240142	0.492523
Q9NSE4	IARS2	2.9894	0.0328399	0.184202
P62841	RPS15	1.27809	0.191821	0.43736
Q01844-6	EWSR1	1.06922	0.0849733	0.292082
P04908	HIST1H2AB;HIST3H2A	0.538249	0.141768	0.376489
P62314	SNRPD1	1.9719	0.0034758	0.0611558
P56199	ITGA1	3.3823	0.0480686	0.224118
Q71U36	TUBA1A;TUBA3E	0.879117	0.190352	0.435528
O00303	EIF3F	0.713934	0.211055	0.461026
O14974	PPP1R12A	-1.86132	0.207544	0.456251
P55769	NHP2L1	0.519813	0.412823	0.651351
Q00688	FKBP3	0.941035	0.364155	0.605071
P36952	SERPINB5	4.85296	0.0213191	0.149268
P43307	SSR1	-0.349453	0.684409	0.839524
Q16822	PCK2	-5.53739	0.109184	0.331885
P22102	GART	2.76176	0.000187716	0.0136502
P30837	ALDH1B1	-6.63296	0.000599393	0.024119
Q13435	SF3B2	3.11306	0.000688921	0.0253859
Q9NUQ9	FAM49B	2.23315	0.165253	0.403275
Q63HN8	RNF213	2.3333	0.531425	0.729184
P01833	PIGR	-0.0542467	0.989723	0.997432
Q13409-3	DYNC1I2	1.66047	0.0398194	0.202471
O43294	TGFB1I1	-1.77615	0.219933	0.472584
Q99829	CPNE1	2.26995	0.0569042	0.243423
P50402	EMD	1.87419	0.00542916	0.0773028
Q15836	VAMP3	0.933302	0.142427	0.377806
Q16543	CDC37	3.77387	0.00506828	0.0748229
O15260	SURF4	-1.00819	0.434803	0.66707
O14979	HNRNPDL	4.16552	0.000159206	0.0130974
Q86XR7-2	TMED7	-4.29398	0.00320913	0.0593031
P49721	PSMB2	1.96064	0.0435966	0.211713
Q15293	RCN1	0.858655	0.627731	0.802753
P09327	VIL1	-9.924	0.0288757	0.17361
Q96HY6	DDRGK1	-0.330263	0.735824	0.873084
Q9Y4G6	TLN2	3.81606	0.00420481	0.0672659
O75915	ARL6IP5	1.77381	0.0214666	0.14966
P06737-2	PYGL	0.0953138	0.927528	0.967787
O60610	DIAPH1	3.71757	0.00462775	0.07087
P28066	PSMA5	0.792142	0.232946	0.486115
Q13268	DHRS2	0.0206931	0.955554	0.981651
P10515	DLAT	1.73661	0.104893	0.324807
Q63ZY3-3	KANK2	-1.01089	0.534166	0.730446
O00483	NDUFA4	-0.779565	0.407511	0.646083
P80188	LCN2	-3.33268	0.339666	0.581343
P06727	APOA4	0.196117	0.932009	0.970856
P11279	LAMP1	0.501903	0.521019	0.723757
Q5TEC6	HIST2H3PS2	-0.817442	0.0586033	0.245138
P29966	MARCKS	2.04205	0.0150805	0.128933
O43852	CALU	0.326142	0.814375	0.910545
P49207	RPL34	-1.42421	0.0957244	0.310268
Q15459	SF3A1	1.1067	0.191217	0.436967
Q9UNF0-2	PACSIN2	0.481093	0.686585	0.840907
O00567	NOP56	3.68965	0.00166661	0.0419713
O43242	PSMD3	0.502505	0.442482	0.673106
P01008	SERPINC1	-0.591521	0.776323	0.8939
P08246	ELANE	-13.4337	0.0152023	0.129675
P20908	COL5A1	4.32258	0.00162457	0.0415666
P36871	PGM1	1.01931	0.296913	0.545224
Q06141	REG3A	-12.3629	0.00352753	0.0613094
P49792	RANBP2	0.318411	0.712912	0.857703
Q16647	PTGIS	-1.67312	0.319013	0.561038
Q9HB71	CACYBP	0.205259	0.754778	0.880191
P09210	GSTA2	-2.23323	0.617215	0.795649
P11310	ACADM	-1.18604	0.369818	0.610372
P50416	CPT1A	-1.05446	0.63468	0.806863
Q9H3P7	ACBD3	0.91818	0.198392	0.447015
P02746	C1QB	2.88673	0.00650825	0.0830406
Q86VB7-3	CD163	-0.929174	0.744073	0.875853
Q969X5	ERGIC1	0.325454	0.867902	0.935635
P01591	IGJ	4.11004	0.0112662	0.11107
Q01130	SRSF2	-1.57332	0.150405	0.388691
P00167-2	CYB5A	-3.07366	0.150983	0.388691
Q14240	EIF4A2	0.435354	0.650842	0.819808
Q13361-2	MFAP5	1.8703	0.227079	0.480746
Q8IVF2	AHNAK2	5.58274	0.0834536	0.289576
P55795	HNRNPH2	0.911227	0.17863	0.420719
P23229-4	ITGA6	-1.30079	0.5252	0.725919
P42766	RPL35	0.931443	0.326825	0.570172
P61221	ABCE1	0.782503	0.351802	0.593065
Q9H4M9	EHD1	-1.86678	0.120675	0.349424
P37108	SRP14	3.08482	0.0042639	0.0672659
Q8NBX0	SCCPDH	4.06824	0.0131511	0.120892
P53007	SLC25A1	2.11727	0.0494184	0.228127
P50238	CRIP1	0.663272	0.640721	0.812163
Q14566	MCM6	1.11228	0.116457	0.342163
Q9Y383	LUC7L2	1.11332	0.279286	0.531304
Q9Y6R7	FCGBP	-16.942	0.104487	0.324235
O75964	ATP5L	0.471192	0.484238	0.705489
P00326	ADH1C	-9.78587	0.00981687	0.103452
P62495	ETF1	-0.553913	0.309992	0.554562
Q9NZB2-6	FAM120A	1.19943	0.226637	0.480533
P10644	PRKAR1A	0.486703	0.569171	0.757666
P21912	SDHB	-0.689546	0.62994	0.804706
Q15005	SPCS2	0.0659922	0.957397	0.982613
P54727	RAD23B	2.2819	0.00761151	0.0912688
P05198	EIF2S1	0.576734	0.477081	0.699467
Q15437	SEC23B	-1.96985	0.261327	0.514046
Q16576	RBBP7	0.779936	0.241107	0.493955
Q9Y4W6	AFG3L2	0.648684	0.691292	0.844608
P35637-2	FUS	0.300066	0.658249	0.824649
P62306	SNRPF	1.4918	0.0114387	0.112324
P00352	ALDH1A1	-0.455018	0.87217	0.93821
Q5JPE7-2	NOMO2;NOMO3	-1.20309	0.499071	0.712331
Q9Y6K5	OAS3	7.95392	0.00916173	0.0997905
Q9P2B2	PTGFRN	-1.85093	0.213487	0.464005
O00232	PSMD12	-0.30703	0.78446	0.897609
P13727	PRG2	-5.23973	0.0553387	0.239888
P21397	MAOA	-0.171573	0.953629	0.980921
Q92688	ANP32B	-0.95924	0.336132	0.578773
P51970	NDUFA8	-1.72311	0.031965	0.182355
Q14254	FLOT2	-1.80492	0.352736	0.593872
P07358	C8B	1.05748	0.399256	0.637005
P55036	PSMD4	2.37954	0.00300471	0.0571901
P18085	ARF4	-0.30312	0.66863	0.830544
Q8NBQ5	HSD17B11	2.46928	0.0366721	0.193272
Q92520	FAM3C	-0.804705	0.375184	0.615115
Q16629-3	SRSF7	0.0375536	0.965384	0.985819
Q9Y285	FARSA	0.17919	0.796955	0.902907
P0DN76	U2AF1	1.16109	0.0373467	0.193942
P52943	CRIP2	1.27026	0.155508	0.392504
P83881	RPL36A	0.576259	0.480364	0.702056
P12277	CKB	-1.45274	0.0312874	0.180696
Q9HD45	TM9SF3	-1.29123	0.326801	0.570172
O00468-6	AGRN	3.54911	0.0497363	0.228127
O94874	UFL1	-2.6943	0.0743753	0.275337
P50479	PDLIM4	0.150293	0.934378	0.972193
P54920	NAPA	-0.89629	0.472565	0.695007
P60891	PRPS1	1.0365	0.221213	0.473643
Q14108	SCARB2	0.0515359	0.956253	0.981711
Q86UX7-2	FERMT3	-1.77522	0.384531	0.621912
O43169	CYB5B	0.266957	0.723114	0.864375
P62328	TMSB4X	0.26237	0.410051	0.648168
Q08431	MFGE8	1.56546	0.210132	0.460023
Q13045	FLII	1.70484	0.0910858	0.303375
P07203	GPX1	4.02756	0.00194361	0.0449702
P54577	YARS	1.22307	0.0504819	0.228127
Q69YL0	NCBP2-AS2	0.315771	0.583197	0.768565
O75531	BANF1	0.808998	0.127796	0.36087
P49321	NASP	0.930509	0.130809	0.36465
Q04828	AKR1C1	1.81677	0.517503	0.722165
Q8N1G4	LRRC47	-0.638725	0.440905	0.672194
Q96HE7	ERO1L	1.84239	0.260829	0.513885
P08590	MYL3;MYL1	-1.42752	0.0642006	0.255285
P23588	EIF4B	1.25303	0.00788922	0.0921322
Q14498-3	RBM39	0.966474	0.16097	0.39865
P55083	MFAP4	3.88247	0.00014412	0.0127032
Q9NRN5	OLFML3	3.16077	0.0154963	0.131275
Q9NTJ5	SACM1L	-0.241811	0.801509	0.904354
P23368	ME2	-1.05897	0.339986	0.581621
Q15631	TSN	0.920799	0.244718	0.498047
Q96Q06-2	PLIN4	-8.44154	0.0319688	0.182355
Q9Y2W1	THRAP3	1.72389	0.123796	0.354168
Q9H8Y8	GORASP2	-2.00143	0.118777	0.345686
Q9NZ08	ERAP1	4.57335	0.00262712	0.0531453
Q9UJS0	SLC25A13	2.75176	0.0681542	0.262546
P10643	C7	3.91339	0.0276878	0.171348
Q16401	PSMD5	0.129127	0.895512	0.948823
P21926	CD9	-1.3718	0.0495908	0.228127
O75306	NDUFS2	-1.00679	0.222521	0.475618
P0DOX2		1.89942	0.163239	0.400864
P62857	RPS28	0.404012	0.530279	0.728404
Q3SY69	ALDH1L2	-3.51254	0.342539	0.584637
Q6PCB0	VWA1	-4.09768	0.00982246	0.103452
Q99805	TM9SF2	-3.51466	0.0271756	0.171095
Q9C0C2	TNKS1BP1	1.99008	0.124117	0.354245
A8K7I4	CLCA1	-17.2825	0.0550478	0.239467
P30043	BLVRB	0.504343	0.70949	0.855548
P68366-2	TUBA4A	0.729659	0.0930695	0.305989
Q8NE86-3	MCU	1.66854	0.413061	0.651351
O95573	ACSL3	0.122986	0.907325	0.956896
P28070	PSMB4	1.11908	0.205513	0.454014
P60709	ACTB	-1.70674	0.0506747	0.228211
Q12904	AIMP1	0.340638	0.627085	0.802753
Q13185	CBX3	0.974167	0.126307	0.357597
P01031	C5	0.10049	0.946512	0.979848
P78344	EIF4G2	2.25524	0.00147176	0.0389177
P49720	PSMB3	1.38361	0.0800417	0.2841
Q32P28	LEPRE1	1.48682	0.286371	0.535664
Q9NYL9	TMOD3	2.16278	0.0449316	0.215462
Q9UL25	RAB21	0.353359	0.664787	0.828641
P02792	FTL	-2.20006	0.158888	0.396096
O15372	EIF3H	1.07399	0.0482645	0.224466
P10599	TXN	1.07626	0.0405062	0.203819
Q13724	MOGS	-0.278364	0.859622	0.929959
P62899	RPL31	0.793173	0.37715	0.616245
Q32MZ4-3	LRRFIP1	1.91547	0.0901993	0.301973
O94875-11	SORBS2	0.699676	0.805326	0.906262
Q99895	CTRC	-5.59834	0.291303	0.5391
Q9NVJ2	ARL8B	1.36086	0.0364597	0.193095
P09543-2	CNP	1.76642	0.0747572	0.275994
P21964-2	COMT	0.995949	0.322146	0.564989
P61006	RAB8A	-0.623177	0.239247	0.492052
P62854	RPS26;RPS26P11	1.6596	0.0167787	0.135622
P98179	RBM3	2.59185	0.0021464	0.048451
Q9BXP5-4	SRRT	0.478068	0.580707	0.766409
Q9UGI8-2	TES	-1.25374	0.182345	0.426162
P36507	MAP2K2	0.296605	0.664793	0.828641
Q9ULC5-3	ACSL5	-4.86249	0.104615	0.324359
O15400-2	STX7	4.04619	0.000176422	0.0133289
Q8IZ83	ALDH16A1	-0.300437	0.731803	0.870545
P07686	HEXB	0.895962	0.566615	0.755895
Q8WVM8	SCFD1	0.981001	0.328741	0.570486
Q9H3U1-2	UNC45A	-0.245544	0.674158	0.833971
P09669	COX6C	-2.6399	0.000943584	0.0311888
P17301	ITGA2	0.513871	0.702839	0.85148
P20160	AZU1	-10.0967	0.0323235	0.183152
Q9BRA2	TXNDC17	0.864164	0.269132	0.524106
Q9UJ70	NAGK	3.82421	0.00339267	0.0611553
P12724	RNASE3	-6.42168	0.0022759	0.0496158
P63313	TMSB10	1.17205	0.0717642	0.269443
P01042-2	KNG1	0.720865	0.534402	0.730446
Q9UQE7	SMC3	0.564958	0.44145	0.672254
P63208	SKP1	1.15846	0.0776666	0.280448
Q12874	SF3A3	0.86409	0.330686	0.572267
Q9Y4P3	TBL2	-0.062734	0.966262	0.985924
P02760	AMBP	1.24755	0.185953	0.431301
P50213	IDH3A	1.29509	0.317357	0.559896
Q15181	PPA1	0.313614	0.459704	0.684779
Q08945	SSRP1	1.00394	0.136483	0.371789
Q53GQ0	HSD17B12	0.12341	0.809055	0.906811
Q9BQE5	APOL2	3.14789	0.00329906	0.0601632
O75489	NDUFS3	-2.40033	0.0336089	0.186754
Q13753	LAMC2	-0.0607432	0.983194	0.994476
Q9NZ01	TECR	0.395249	0.783423	0.897609
O94973	AP2A2	0.780341	0.295982	0.544055
P14678-2	SNRPB;SNRPN	0.687215	0.259647	0.511827
P35749-3	MYH11	-12.5319	0.00141259	0.0376216
O95373	IPO7	0.624316	0.398923	0.636832
P46060	RANGAP1	1.24006	0.0148085	0.12815
P47914	RPL29	0.130843	0.872612	0.938254
Q15637-4	SF1	0.742225	0.165217	0.403275
P07919	UQCRH;UQCRHL	0.0669832	0.920013	0.964332
P14927	UQCRB	-0.96317	0.293113	0.54066
P21399	ACO1	0.554655	0.753224	0.879705
P62847-2	RPS24	0.7157	0.343698	0.586076
P63279	UBE2I	1.63771	0.0101083	0.10427
Q9Y3A5	SBDS	0.791647	0.282178	0.533579
P04118	CLPS	-4.01244	0.436154	0.66838
P28072	PSMB6	-0.2813	0.715432	0.859481
Q9UBI6	GNG12	1.2576	0.131462	0.365918
P26368-2	U2AF2	1.26419	0.0570862	0.243423
Q13155	AIMP2	0.331847	0.348583	0.590183
Q9Y5M8	SRPRB	-1.72433	0.189028	0.433503
P51665	PSMD7	0.0525613	0.924101	0.966579
Q02252-2	ALDH6A1	-2.28261	0.2621	0.514473
Q13596	SNX1	0.675049	0.284777	0.535367
Q9NTK5	OLA1	-0.0516148	0.947523	0.980086
Q9UHX1-2	PUF60	1.11692	0.0993989	0.315644
O00425	IGF2BP3	1.2012	0.13346	0.368434
Q14157-5	UBAP2L	0.908623	0.105665	0.325705
Q8N2S1-2	LTBP4	3.29591	0.112399	0.336158
Q9HC35	EML4	2.97337	0.0458708	0.21771
P09496-2	CLTA	0.728543	0.490352	0.708516
Q03518	TAP1	2.30113	0.205667	0.454014
Q7Z6Z7-2	HUWE1	1.66532	0.0638859	0.254822
O43237	DYNC1LI2	0.950753	0.153735	0.39174
P12004	PCNA	0.726784	0.101359	0.317724
Q8TCJ2	STT3B	-0.876821	0.419477	0.655017
Q14444-2	CAPRIN1	2.15826	0.00255137	0.0521833
Q6UWY5	OLFML1	2.41446	0.0919556	0.303797
O00160	MYO1F	-1.87751	0.347636	0.589882
P27694	RPA1	0.0918711	0.889107	0.945637
Q9BZQ8	FAM129A	-3.00864	0.127989	0.361139
P50502	ST13;ST13P5;ST13P4	1.29786	0.0191924	0.143766
Q16762	TST	4.97741	0.0279592	0.171448
P02730	SLC4A1	-7.49218	0.0847183	0.292018
Q3ZCM7	TUBB8	-0.00812737	0.985118	0.996002
P08195-2	SLC3A2	1.02428	0.15608	0.393067
P51648	ALDH3A2	-0.592541	0.70317	0.851533
Q9H0U4	RAB1B;RAB1C	-0.817096	0.189154	0.433503
P30536	TSPO	0.58897	0.492458	0.708694
Q07021	C1QBP	0.872813	0.232449	0.485357
O96008	TOMM40	1.85732	0.0318198	0.182066
E9PAV3	NACA	-0.248467	0.711413	0.85695
P10768	ESD	-0.0361445	0.974333	0.988756
P25685	DNAJB1	2.49842	0.00102548	0.032727
Q6NVY1	HIBCH	0.480668	0.830151	0.916558
Q99873-3	PRMT1	0.831934	0.130296	0.364381
P56537	EIF6	-0.0188029	0.96897	0.986829
Q96JB5	CDK5RAP3	-1.21176	0.284022	0.535361
Q9UPN3	MACF1	2.2751	0.0422161	0.207684
Q02809	PLOD1	-0.566645	0.692749	0.84583
P25205	MCM3	0.0599994	0.881403	0.942317
Q969G5	PRKCDBP	-1.28383	0.15158	0.389173
A0AVT1	UBA6	1.4223	0.31534	0.559095
O94925	GLS	1.1886	0.336546	0.578891
P09972	ALDOC	1.63834	0.0821712	0.288645
P12830	CDH1	0.355335	0.848953	0.927384
P18754	RCC1	1.1289	0.0415279	0.206357
P49458	SRP9	1.20713	0.0277211	0.171348
Q9Y2A7	NCKAP1	0.441037	0.514062	0.719765
P33993	MCM7	0.126176	0.489854	0.708516
Q9NZ45	CISD1	0.000617508	0.999504	1
O95202	LETM1	-0.0695904	0.968127	0.986786
P26639	TARS	0.558242	0.140683	0.375574
Q99436	PSMB7	-0.260426	0.599069	0.782001
O76021	RSL1D1	0.409019	0.314606	0.558713
P01019	AGT	2.61871	0.00254128	0.0521833
P52292	KPNA2	0.398391	0.0587621	0.245138
P12235	SLC25A4	-2.55125	0.00426999	0.0672659
P62318-2	SNRPD3	0.984786	0.140315	0.375556
Q14677-3	CLINT1	0.855297	0.331581	0.573069
Q9UHQ9	CYB5R1	1.38716	0.142589	0.377806
O15173	PGRMC2	1.09661	0.132511	0.366908
P47985	UQCRFS1;UQCRFS1P1	-0.850995	0.368386	0.609367
P55265-4	ADAR	2.57049	0.0138691	0.122832
Q12884	FAP	0.958361	0.679717	0.836818
P11387	TOP1	2.30726	0.0914608	0.303797
P42167	TMPO	1.89212	0.0235187	0.157444
Q86UE4	MTDH	1.08909	0.146174	0.382202
O75821	EIF3G	1.00444	0.0222186	0.152115
Q13428-3	TCOF1	0.56878	0.218795	0.471465
P04746	AMY2A	-7.2692	0.243916	0.496959
P08174-2	CD55	1.69504	0.173012	0.412717
P30084	ECHS1	0.242055	0.829166	0.916291
P49189	ALDH9A1	0.308816	0.797755	0.902907
P53597	SUCLG1	-1.06211	0.302645	0.550218
O60493	SNX3	0.788825	0.121243	0.34993
O94855	SEC24D	-1.61	0.124318	0.354245
Q96A33	CCDC47	-0.204544	0.837489	0.92135
P11166	SLC2A1	0.860765	0.316311	0.559743
P32455	GBP1	4.68089	0.0353504	0.190214
Q9ULZ3	PYCARD	1.19694	0.133964	0.368597
Q08J23	NSUN2	2.77241	0.000614457	0.0244593
Q9NR56	MBNL1	1.22588	0.00795783	0.0921336
O75955	FLOT1	0.785311	0.594122	0.778012
P23786	CPT2	2.30087	0.166445	0.404525
P55209	NAP1L1	0.6203	0.16581	0.403835
O60784	TOM1	2.35696	0.000689007	0.0253859
P51858	HDGF	0.461384	0.519133	0.723045
Q14BN4-5	SLMAP	-11.1058	0.00481225	0.0730121
Q8NE71	ABCF1	0.653148	0.327036	0.570272
O14617	AP3D1	-0.0800946	0.915532	0.962322
O15371-2	EIF3D	0.587743	0.206486	0.45503
O95425-4	SVIL	-2.23424	0.37813	0.617211
P08648	ITGA5	-6.31907	0.020032	0.145175
P22897	MRC1	3.52825	0.0595593	0.246346
Q9Y446	PKP3	4.53298	0.0094017	0.102068
O00203	AP3B1	1.96492	0.016942	0.13605
P06312	IGKV4-1	0.856853	0.342322	0.584538
P08575-4	PTPRC	0.170612	0.930727	0.970032
P24158	PRTN3	-10.0345	0.0450395	0.215565
P52565	ARHGDIA	0.989365	0.0116942	0.112955
Q8WXF1	PSPC1	1.04102	0.163483	0.400864
O60841	EIF5B	0.457005	0.150763	0.388691
P20645	M6PR	-0.485459	0.581322	0.766948
Q9UIA9	XPO7	1.27679	0.253962	0.507923
O60884	DNAJA2	0.318498	0.722255	0.864375
P02765	AHSG	-0.372105	0.808101	0.906811
P07357	C8A	1.95212	0.0552224	0.239888
Q16881-5	TXNRD1	0.444452	0.621058	0.799429
P23142-4	FBLN1	3.04755	1.41721e-05	0.00343723
P48163	ME1	1.35476	0.0136714	0.122228
Q9UM54-6	MYO6	-0.301866	0.845292	0.925238
P19075	TSPAN8	-2.21249	0.130341	0.364381
Q8N684-2	CPSF7	1.16012	0.00962844	0.103019
Q96KP4	CNDP2	0.723927	0.251164	0.505057
P10301	RRAS	-1.72532	0.220523	0.472585
P13674-2	P4HA1	2.38523	0.114097	0.339267
P23946	CMA1	-3.89842	0.120495	0.349314
Q16795	NDUFA9	-1.80243	0.0653308	0.258945
Q92747	ARPC1A	-0.596843	0.468406	0.692507
Q9BPW8	NIPSNAP1	2.72345	0.0545272	0.238323
P56192	MARS	-0.933507	0.29506	0.543125
Q06828	FMOD	0.173195	0.897309	0.950059
Q9H8H3	METTL7A	0.81541	0.220018	0.472584
Q14011	CIRBP	3.15487	0.00463277	0.07087
Q96I99	SUCLG2	-1.45832	0.298276	0.546542
Q9NUQ6	SPATS2L	2.12663	0.0173492	0.137503
P35270	SPR	1.70222	0.142672	0.377806
Q13310-3	PABPC4	0.219741	0.873485	0.938375
Q96IU4	ABHD14B	1.47333	0.261751	0.514333
P15144	ANPEP	-4.45631	0.317764	0.560172
P57737-3	CORO7	1.5363	0.292413	0.540177
O75340	PDCD6	0.914719	0.0368439	0.19347
Q9P0M6	H2AFY2	2.71303	0.0438028	0.211713
O75534	CSDE1	0.797979	0.0848427	0.292082
Q9UBQ5	EIF3K	0.634917	0.281738	0.5335
P0DMN0	SULT1A4;SULT1A3	-3.93819	0.0887184	0.298849
P83111	LACTB	3.50264	0.000238269	0.0147012
P84095	RHOG	-0.444153	0.561932	0.752087
O43795-2	MYO1B	1.46028	0.227614	0.480848
O95747	OXSR1	0.50511	0.334768	0.57723
P60033	CD81	-1.16581	0.0399254	0.202471
P33121	ACSL1	1.04208	0.42947	0.66229
P55010	EIF5	0.365848	0.64934	0.819446
Q3LXA3	DAK	-4.11998	0.129659	0.363574
O96019	ACTL6A	1.01039	0.206295	0.45503
Q70UQ0-4	IKBIP	-0.40323	0.74529	0.876171
Q9Y6E0-2	STK24	0.532874	0.455725	0.680554
P0DP08		1.95622	0.0186835	0.142611
Q15424	SAFB	0.739229	0.107582	0.328606
Q9BQE3	TUBA1C	0.361168	0.34481	0.586977
Q9Y639-3	NPTN	-1.41282	0.130417	0.364381
A0A075B6P5	IGKV2D-28;IGKV2-40	1.29038	0.0949524	0.309159
P07858	CTSB	1.34263	0.261519	0.51415
Q9HCC0	MCCC2	-0.602814	0.653705	0.822017
Q9UHB9	SRP68	-1.42473	0.30896	0.553884
Q9P0J0	NDUFA13	-0.70868	0.224021	0.476897
O43813	LANCL1	-0.816645	0.314974	0.558713
P08754	GNAI3	-0.279702	0.635778	0.807704
P25774-2	CTSS	0.599067	0.658616	0.824805
P30419	NMT1	1.01306	0.302562	0.550218
O95197-3	RTN3	-0.469749	0.389652	0.626923
P50135	HNMT	1.48133	0.137156	0.371918
Q9BT78	COPS4	0.729708	0.252644	0.506932
O43865	AHCYL1	1.67519	0.222376	0.475618
Q9Y3D6	FIS1	-0.348125	0.54334	0.735984
P52306-4	RAP1GDS1	-0.717395	0.0422191	0.207684
Q13242	SRSF9	0.275729	0.754865	0.880191
O75718	CRTAP	2.07461	0.0149731	0.128609
P10321	HLA-C	0.364615	0.743052	0.875853
P60468	SEC61B	0.600944	0.382698	0.620666
P63151	PPP2R2A	-0.137693	0.813774	0.910361
Q14956-2	GPNMB	1.59402	0.00656756	0.0830406
Q7L014	DDX46	1.07468	0.0354332	0.190291
Q96CG8-3	CTHRC1	3.74042	0.000117431	0.0119654
P06731-2	CEACAM5	-0.0164472	0.991469	0.997905
P20962	PTMS	1.28848	0.0271037	0.171095
P26885	FKBP2	1.00154	0.249133	0.503433
P29992	GNA11	1.69356	0.11288	0.337003
P53990-2	IST1	1.44123	0.0223396	0.152585
Q93008-3	USP9X	2.57872	0.0148851	0.12815
Q9NYF8-2	BCLAF1	0.273412	0.650465	0.819612
Q9UMY4-1	SNX12	2.47187	0.000524101	0.0233761
Q12864	CDH17	-5.76035	0.239737	0.492329
P06396-2	GSN	-1.068	0.155084	0.392284
P11717	IGF2R	-0.659856	0.53864	0.731498
P14618-2	PKM	-0.791209	0.286232	0.535664
P29350	PTPN6	-1.20615	0.452386	0.67924
Q9UBQ7	GRHPR	1.78808	0.0347194	0.188462
P14324-2	FDPS	0.34203	0.717837	0.860398
P15121	AKR1B1	0.774502	0.300766	0.548761
P39059	COL15A1	-0.191279	0.875481	0.939321
P49756	RBM25	-0.116859	0.859937	0.930028
Q13217	DNAJC3	-0.63946	0.609004	0.790023
Q9BUJ2-4	HNRNPUL1	3.26102	0.000311758	0.0177558
Q9UBS4	DNAJB11	-0.0939462	0.914746	0.962242
Q9GZT3-2	SLIRP	-0.243214	0.67038	0.831405
P61077	UBE2D3;UBE2D2	0.652726	0.202191	0.450853
O95433	AHSA1	0.415714	0.414139	0.652123
P17066	HSPA6	0.162862	0.599573	0.782096
Q9H299	SH3BGRL3	1.06892	0.307373	0.552375
P09110	ACAA1	0.864789	0.337097	0.578891
P53004	BLVRA	2.8064	0.0111851	0.110715
Q00577	PURA	2.53762	0.00593548	0.080194
Q9UQ35	SRRM2	0.88428	0.0826876	0.289329
O00264	PGRMC1	1.15314	0.167973	0.406692
Q9Y2B0	CNPY2	1.14401	0.184838	0.430435
Q9Y2Z0	SUGT1	-0.427502	0.464379	0.688755
O60831	PRAF2	1.81931	0.011281	0.11107
Q8N1F7	NUP93	0.772535	0.237246	0.489927
Q96N16-5	JAKMIP1	-0.005403	0.993919	0.998343
P23193	TCEA1	0.578533	0.253916	0.507923
P31937	HIBADH	-0.700704	0.491079	0.708516
Q9H3G5	CPVL	-0.464883	0.751121	0.87905
P06681	C2	2.22264	0.0225215	0.153262
P11215	ITGAM	-9.33891	0.0542034	0.237469
P26196	DDX6	0.0309668	0.967749	0.986673
Q92817	EVPL	8.25035	0.0747763	0.275994
P49821-2	NDUFV1	-2.76489	0.05715	0.243423
Q16718	NDUFA5	-0.600444	0.423998	0.657437
P12081-4	HARS	0.556268	0.329008	0.570486
P52294	KPNA1	0.161736	0.792079	0.900576
P61916	NPC2	0.325876	0.746232	0.876267
Q9P2R7-2	SUCLA2	0.253347	0.741255	0.875445
P80511	S100A12	-6.33761	0.047117	0.221074
Q86V81	ALYREF	2.61179	3.25182e-05	0.00547192
Q96S97	MYADM	-0.562605	0.515493	0.721222
Q9HCY8	S100A14	-1.59993	0.269704	0.524578
O43681	ASNA1	1.92551	0.0396278	0.201791
P02511	CRYAB	-5.31458	0.010744	0.108082
P12931	SRC	0.893862	0.304627	0.550475
P47895	ALDH1A3	-0.177381	0.640811	0.812163
Q92878-2	RAD50	0.781608	0.313353	0.557708
Q9BZZ5-2	API5	0.232003	0.734289	0.871822
O00515	LAD1	0.816385	0.495991	0.711138
Q07866-5	KLC1	2.27777	0.000533415	0.0233761
Q9H4A6	GOLPH3	0.380759	0.444962	0.673447
O00391-2	QSOX1	0.404161	0.660393	0.825853
O14949	UQCRQ	-0.531174	0.502406	0.71425
P02794	FTH1	-0.888232	0.212117	0.462189
P04181	OAT	-0.908944	0.376231	0.615991
Q8WVV4-1	POF1B	0.988252	0.323773	0.567254
O43399	TPD52L2	1.42065	0.105467	0.325365
O95816	BAG2	-2.67367	0.0179213	0.139673
P35613-2	BSG	-0.0490281	0.949651	0.980302
Q9BS40	LXN	1.73862	0.0307938	0.178401
Q9HC84	MUC5B	-1.01523	0.859556	0.929959
P00734	F2	-0.0575457	0.964229	0.985708
P27361	MAPK3	1.2696	0.175806	0.415869
Q15063-5	POSTN	0.981788	0.190832	0.436356
P01033	TIMP1	3.10446	3.15337e-05	0.00547192
P08240	SRPR	-0.794662	0.5243	0.725919
P15088	CPA3	-3.19124	0.183443	0.428066
P19525-2	EIF2AK2	2.48322	0.000586721	0.024119
Q13308	PTK7	3.18618	0.0129252	0.120207
Q14134-2	TRIM29	1.95014	0.230614	0.483701
Q9HC38-2	GLOD4	0.932585	0.324463	0.567924
Q9NR30	DDX21	0.339911	0.347552	0.589882
Q9UEY8-2	ADD3	3.14277	0.00561271	0.0775307
O60568	PLOD3	0.201807	0.894372	0.948157
P42330	AKR1C3	1.28804	0.41889	0.655017
O75431	MTX2	0.724911	0.315856	0.559472
P35080-2	PFN2	1.3517	0.0148236	0.12815
P51114	FXR1	0.622866	0.313153	0.55762
Q14683	SMC1A	1.30335	0.0329047	0.184286
Q92626	PXDN	0.0275362	0.987837	0.997138
P08134	RHOC	1.51815	0.000156087	0.0130974
P78347-2	GTF2I	1.14367	0.0852133	0.292634
Q6WCQ1-3	MPRIP	4.56152	3.61519e-08	6.69171e-05
P55259	GP2	-3.99115	0.30328	0.550475
Q13087-2	PDIA2	-0.381887	0.918277	0.963294
P10155	TROVE2	0.918436	0.194131	0.440364
P52434	POLR2H	-0.0423481	0.908942	0.957802
Q99598	TSNAX	0.426075	0.255848	0.508646
O95470	SGPL1	0.746651	0.344861	0.586977
Q5T4S7-3	UBR4	0.610087	0.249766	0.503788
O60504	SORBS3	4.83769	3.86739e-06	0.00143171
P05452	CLEC3B	2.80559	0.00178419	0.04289
P08571	CD14	-0.816776	0.382355	0.620666
P63218	GNG5	0.439292	0.49202	0.708694
Q93009	USP7	-0.0307246	0.946834	0.979848
P04054	PLA2G1B	-1.86505	0.517922	0.722165
P09936	UCHL1	2.65339	0.00113801	0.0345681
Q9UKV3	ACIN1	1.23294	0.0119607	0.112955
Q9Y3U8	RPL36	2.10724	0.0055953	0.0775307
Q9Y6W5	WASF2	1.37675	0.0118756	0.112955
P08237	PFKM	-2.24153	0.0752229	0.276573
Q03519	TAP2	1.27913	0.394787	0.633113
Q8NBJ5	COLGALT1	2.0199	0.0743502	0.275337
Q8NFW8	CMAS	-0.188065	0.68912	0.843625
P02747	C1QC	0.100593	0.816738	0.911261
P09488	GSTM1	-0.977878	0.432591	0.664321
P37059	HSD17B2	3.41431	0.0920043	0.303797
Q14573	ITPR3	3.53661	0.0724181	0.271348
O00182-3	LGALS9	2.64977	0.0158353	0.133233
P61956-2	SUMO2	1.04133	0.0778758	0.280448
Q09028-3	RBBP4	-0.181693	0.618607	0.797105
P28062-2	PSMB8	2.83323	0.000858263	0.0291495
Q07157-2	TJP1	1.29299	0.0539199	0.236787
Q15063-2	POSTN	0.686563	0.241828	0.494338
Q5VYK3	ECM29	-0.390458	0.469515	0.693317
Q8IXQ6-2	PARP9	1.50892	0.131968	0.366495
Q9UJ72	ANXA10	1.29829	0.634025	0.806862
O15270	SPTLC2	-1.15712	0.169123	0.407291
O43776	NARS	0.143356	0.713131	0.857703
O95340	PAPSS2	2.01004	0.0189927	0.142796
P15170-2	GSPT1	-0.194203	0.646622	0.817054
P61803	DAD1	-1.41166	0.0423173	0.207684
Q13247	SRSF6	0.626879	0.143426	0.378951
Q16630-3	CPSF6	1.67586	0.00658692	0.0830406
Q9Y624	F11R	-0.368091	0.665672	0.828777
P15085	CPA1	-6.49005	0.256367	0.508646
P68400	CSNK2A1;CSNK2A3	0.197251	0.71238	0.857636
Q9NR31	SAR1A	0.272991	0.615666	0.794619
P01772	IGHV3-66	2.45554	0.0413277	0.206355
Q96T51	RUFY1	2.32577	0.000895835	0.0299802
O00422	SAP18	1.31107	0.0277492	0.171348
O14558	HSPB6	-2.92055	0.0633113	0.253382
P48681	NES	2.3727	0.0693645	0.263913
Q9UHL4	DPP7	1.70418	0.111044	0.334693
O95154	AKR7A3	-3.95221	0.0713584	0.268946
O60869-2	EDF1	0.874795	0.0746047	0.275911
P30405	PPIF	-0.294831	0.73823	0.873699
P04275	VWF	-3.35084	0.0507342	0.228211
P18084	ITGB5	1.84415	0.0249144	0.16253
P62140	PPP1CB	0.771713	0.0984028	0.314376
Q96M27	PRRC1	-0.864666	0.347824	0.589882
Q9P2R3	ANKFY1	0.500463	0.304202	0.550475
P05114	HMGN1	1.14244	0.000238212	0.0147012
P16402	HIST1H1D	-0.202144	0.816255	0.910997
P55327-2	TPD52	-0.129084	0.891692	0.946792
Q16186	ADRM1	1.0325	0.0503426	0.228127
Q9UI09	NDUFA12	-2.6627	0.00440883	0.0683042
O95834	EML2	1.16236	0.223603	0.476281
P04080	CSTB	1.19727	0.0683937	0.262922
Q9C005	DPY30	-0.0490491	0.844272	0.924775
Q9NZL9-2	MAT2B	1.67049	0.00381741	0.0640621
O43920	NDUFS5	-0.00853703	0.990122	0.997432
P09661	SNRPA1	-0.502826	0.388058	0.625721
P32322	PYCR1	-1.31929	0.0807639	0.285566
Q04941	PLP2	-0.418681	0.516127	0.721565
Q96CS3	FAF2	1.25138	0.0495475	0.228127
O75832	PSMD10	-0.152021	0.750528	0.878702
P02766	TTR	4.10558	0.000208424	0.0140015
P12111-4	COL6A3	-1.06962	0.0403616	0.203819
P50851	LRBA	0.51669	0.602803	0.784937
P52926	HMGA2	3.87129	0.187229	0.431754
P56134-4	ATP5J2	-0.286002	0.604764	0.786385
Q9NUU7	DDX19A;DDX19B	1.19154	0.0230626	0.155682
Q9NX40	OCIAD1	2.11817	0.0118272	0.112955
P49354	FNTA	0.915926	0.0269988	0.171095
P62942	FKBP1A	0.0803815	0.860962	0.930594
Q01085-2	TIAL1	1.50032	0.0135969	0.121905
Q06033-2	ITIH3	2.70989	0.0400428	0.202789
Q13510-2	ASAH1	1.14915	0.424262	0.657437
A0FGR8-2	ESYT2	-0.0883238	0.891806	0.946792
O95292	VAPB	-0.544666	0.47771	0.699705
P62273	RPS29	-0.223792	0.705679	0.853176
Q7L5N7	LPCAT2	1.69544	0.119297	0.346654
Q9H2U2	PPA2	0.312093	0.765831	0.886525
P05451	REG1A	-3.57636	0.192897	0.438371
Q99878	HIST1H2AJ;HIST1H2AH;HIST1H2AG;H2AFJ	0.0208969	0.92885	0.968893
P14406	COX7A2	-0.594206	0.291539	0.5391
Q6P4A8	PLBD1	-1.53166	0.506021	0.71557
O75475	PSIP1	0.172878	0.737424	0.873302
Q30154	HLA-DRB5	1.4907	0.0580528	0.244217
Q8IVT2	MISP	-1.54625	0.30969	0.554386
Q9UDY2-3	TJP2	2.49202	0.0355907	0.1904
P29373	CRABP2	-0.065435	0.681539	0.837946
P29536	LMOD1	-6.09997	0.0100002	0.10427
Q8NFV4	ABHD11	3.20432	0.00120846	0.0355056
Q96C19	EFHD2	-0.647955	0.497814	0.712172
Q9Y3F4	STRAP	0.551936	0.253692	0.507923
Q9Y6M1-1	IGF2BP2	0.289973	0.56783	0.756698
P17213	BPI	-9.05181	0.0251185	0.163138
P28074	PSMB5	-0.413669	0.236328	0.489309
Q6XQN6	NAPRT	1.61309	0.149882	0.388016
P61923	COPZ1	-1.11232	0.0188875	0.142796
Q8TC12	RDH11	0.424588	0.540023	0.732832
O14936-3	CASK	1.03345	0.133608	0.368475
P01298-2	PPY	-3.0619	0.532037	0.729752
P54652	HSPA2	-2.69396	0.0484147	0.224882
Q9NQW7-3	XPNPEP1	0.933058	0.371506	0.611336
A0A0B4J1V0	IGHV3-15	0.937015	0.0267282	0.170013
P05546	SERPIND1	-0.76059	0.536929	0.730967
Q2TAY7	SMU1	-0.109836	0.857363	0.929743
P09012	SNRPA	0.0296199	0.962067	0.984885
Q5VW32	BROX	1.35296	0.174821	0.415107
P33992	MCM5	-0.0272342	0.87727	0.940258
P35241	RDX	0.427443	0.318218	0.560439
P62993	GRB2	1.88307	0.0866128	0.295477
Q7Z5L7	PODN	1.17506	0.0148362	0.12815
Q96EP5-2	DAZAP1	2.035	0.00018805	0.0136502
P49591	SARS	0.899642	0.0629173	0.253209
Q16204	CCDC6	0.965236	0.145474	0.381137
Q92530	PSMF1	0.694065	0.165172	0.403275
Q96A26	FAM162A	0.172633	0.862105	0.931281
P36543-2	ATP6V1E1	2.12765	0.0185083	0.141858
P43487	RANBP1	0.0686648	0.776362	0.8939
P49961	ENTPD1	0.683914	0.480762	0.702126
Q15428	SF3A2	0.077573	0.851844	0.928084
Q9BXJ9	NAA15	0.580144	0.099843	0.315644
O75694	NUP155	-0.174828	0.71042	0.856112
P08294	SOD3	0.83514	0.507185	0.715821
O15460-2	P4HA2	0.41297	0.668788	0.830544
O75844	ZMPSTE24	-0.0173411	0.980156	0.993031
P04432		0.498172	0.589797	0.774063
P29728	OAS2	4.06115	0.067608	0.262412
P56385	ATP5I	0.638488	0.423236	0.657157
Q05639	EEF1A2	0.284108	0.152098	0.389665
Q8TEX9	IPO4	0.208892	0.555657	0.7472
Q9H845	ACAD9	-0.390965	0.510013	0.71817
O15258	RER1	0.207922	0.696048	0.847652
P61009	SPCS3	-1.17809	0.181228	0.424788
Q9BQG0	MYBBP1A	0.512625	0.00797028	0.0921336
Q9UNZ2	NSFL1C	0.264286	0.454465	0.679533
Q9H0U3	MAGT1	-0.995861	0.153322	0.391719
Q92599-2	SEPT8	1.69776	0.0119253	0.112955
P08962-3	CD63	-0.717404	0.255112	0.507964
P52815	MRPL12	-0.728443	0.275653	0.528015
Q15041	ARL6IP1	-0.203257	0.686673	0.840907
Q8IWE2	FAM114A1	-0.015397	0.97867	0.991798
Q9BWF3	RBM4	1.39697	0.00170571	0.0424632
O00217	NDUFS8	-0.253987	0.68296	0.83836
P27144	AK4	1.108	0.480315	0.702056
Q52LJ0	FAM98B	0.753989	0.159779	0.39698
Q9UBV2	SEL1L	-0.957265	0.28791	0.536678
Q9UH65	SWAP70	1.98555	0.00350217	0.0611558
P43034	PAFAH1B1	0.855761	0.181298	0.424788
Q92614-4	MYO18A	0.968166	0.27516	0.527793
Q9NUP9	LIN7C	0.353774	0.65587	0.823061
P62861	FAU	0.446338	0.576391	0.763662
Q6PIJ6	FBXO38	-0.25529	0.297916	0.546253
P09497-2	CLTB	1.19074	0.106766	0.327861
P20290	BTF3	0.307111	0.220302	0.472584
Q13620	CUL4B	0.797931	0.0755715	0.277545
Q9BTT0-3	ANP32E	0.747221	0.151128	0.388795
Q9Y6H1	CHCHD2;CHCHD2P9	0.785089	0.150891	0.388691
O75351	VPS4B	-0.886568	0.1596	0.396949
P16444	DPEP1	5.29907	0.00103948	0.0327734
Q8IXB1	DNAJC10	0.852768	0.328749	0.570486
Q9UGM3-4	DMBT1	0.411026	0.78833	0.898521
Q9UII2	ATPIF1	1.61946	0.123311	0.353501
P61421	ATP6V0D1	0.0498425	0.94684	0.979848
P80748	IGLV3-9	0.261741	0.64321	0.813675
Q15286	RAB35	-0.34453	0.384156	0.621839
Q8NC56	LEMD2	2.0043	0.00173353	0.0424632
Q96N66	MBOAT7	0.480415	0.439184	0.670458
Q9NUJ1	ABHD10	0.671415	0.143514	0.378951
O43765	SGTA	0.126507	0.697567	0.848858
P16152	CBR1	1.83221	0.137189	0.371918
P20042	EIF2S2	1.46761	0.0466752	0.220313
P29144	TPP2	0.389049	0.361084	0.602069
P31946-2	YWHAB	0.95167	0.132207	0.366495
Q13885	TUBB2A	-0.682383	0.117197	0.343245
Q14118	DAG1	-1.48596	0.163221	0.400864
Q3ZCQ8-2	TIMM50	0.179619	0.682961	0.83836
Q96T76-9	MMS19	1.25081	0.0211242	0.148956
Q9BUT1	BDH2	1.10122	0.113403	0.337746
Q9BY44	EIF2A	-0.534428	0.480791	0.702126
O15355	PPM1G	0.914518	0.0264882	0.169068
Q08209-2	PPP3CA	1.10655	0.175004	0.415107
Q13363-2	CTBP1	0.221763	0.589575	0.774063
Q9BW27	NUP85	0.625081	0.156434	0.393518
Q9UI12	ATP6V1H	0.630678	0.249853	0.503788
O95486	SEC24A	-0.143536	0.815767	0.910729
P11532	DMD	-5.37989	0.0392067	0.201029
P41567	EIF1	0.470197	0.408236	0.64668
P61020	RAB5B	0.185862	0.747674	0.876431
Q9H0D6	XRN2	0.588928	0.217511	0.469247
O14745	SLC9A3R1	0.450654	0.315584	0.55926
P49419-2	ALDH7A1	-0.338453	0.769364	0.888575
P53582	METAP1	0.776622	0.00387289	0.0645014
P61011	SRP54	-0.231834	0.757824	0.880428
Q05682-5	CALD1	1.71381	0.0101636	0.10427
Q15843	NEDD8	0.208445	0.635619	0.807704
Q6IBS0	TWF2	0.94389	0.132263	0.366495
Q92598-2	HSPH1	0.84331	0.0902167	0.301973
Q969V3-2	NCLN	-1.71891	0.0673192	0.262412
P49023-2	PXN	0.717798	0.262522	0.514755
Q99442	SEC62	0.229341	0.800099	0.903779
Q9Y512	SAMM50	0.837044	0.238256	0.491104
O15027-2	SEC16A	-1.6466	0.0339975	0.187269
Q14166	TTLL12	1.87226	0.0172852	0.137503
Q7L2H7	EIF3M	0.370236	0.338754	0.580586
O60264	SMARCA5	0.798091	0.210378	0.460023
P05062	ALDOB	-6.06991	0.0453894	0.216815
P11233	RALA	0.945852	0.173061	0.412717
P45954-2	ACADSB	-0.777578	0.274887	0.527544
Q9P0K7-4	RAI14	2.73191	0.00319134	0.0593031
O95479	H6PD	0.713189	0.267079	0.520931
Q6P996	PDXDC1	-4.56399	0.104019	0.323597
Q8TCT9-5	HM13	-0.765413	0.239798	0.492329
Q96HS1	PGAM5	-0.111472	0.726206	0.866672
Q14789-4	GOLGB1	-0.0414442	0.96561	0.985819
O14828	SCAMP3	0.185512	0.806027	0.906262
P51608-2	MECP2	0.943967	0.144167	0.379346
Q7Z2W4	ZC3HAV1	2.07621	0.0031636	0.0593031
O95299	NDUFA10	-0.603786	0.428742	0.662162
P08243	ASNS	-0.13153	0.300111	0.548107
P27169	PON1	-0.48591	0.568813	0.757517
P51570	GALK1	0.446289	0.535332	0.730446
P68032	ACTC1;ACTA1	-1.69803	0.134934	0.370018
Q5T5P2	KIAA1217	2.5288	0.0159286	0.133631
Q7RTV0	PHF5A	1.07154	0.00126721	0.0360861
Q9Y371	SH3GLB1	1.23818	0.0230193	0.155682
P01624		0.744316	0.202287	0.450853
P47813	EIF1AX	-0.381569	0.553051	0.744507
P48509	CD151	-0.926742	0.0238563	0.158995
O75436	VPS26A	1.41428	0.00640591	0.0830406
O76003	GLRX3	0.642584	0.117685	0.34386
P46821	MAP1B	2.00813	0.0638989	0.254822
P67870	CSNK2B	0.405717	0.346327	0.588487
Q14839	CHD4	0.345319	0.442674	0.673106
Q15427	SF3B4	-0.883752	0.0979793	0.314368
Q8WZ42-8	TTN	-0.668836	0.199196	0.447571
Q9P2M7	CGN	0.850126	0.366605	0.606964
A1L0T0	ILVBL	-0.534206	0.284435	0.535367
O75339	CILP	-1.00622	0.0561037	0.241788
P30049	ATP5D	-0.59532	0.164545	0.402875
P43121	MCAM	-5.08148	0.0173829	0.137503
P58546	MTPN	0.323656	0.623408	0.801487
Q8N8S7-3	ENAH	-1.20156	0.147622	0.384317
Q9P1F3	ABRACL	0.831047	0.249307	0.503511
Q9Y2S6	TMA7	0.914371	0.041667	0.206494
P22059	OSBP	0.569802	0.334749	0.57723
P54709	ATP1B3	0.00402646	0.993033	0.997952
Q15629-2	TRAM1	-0.213194	0.700843	0.850662
Q9BUP3-3	HTATIP2	0.920982	0.23137	0.484799
Q9Y282-3	ERGIC3	-0.0341011	0.949672	0.980302
O95182	NDUFA7	-1.28178	0.00829914	0.0948254
P35443	THBS4	1.12516	0.506451	0.71557
Q66K74-2	MAP1S	0.0914635	0.871931	0.93821
Q99459	CDC5L	0.274591	0.441967	0.672763
Q9UBE0	SAE1	0.181206	0.496886	0.711615
P02654	APOC1	-2.58967	0.0515107	0.229618
P02745	C1QA	-0.0927245	0.869504	0.936514
P10153	RNASE2	-3.60621	0.0220257	0.152115
P40306	PSMB10	0.824257	0.0624267	0.252021
P62633-2	CNBP	0.109463	0.624243	0.801781
Q15075	EEA1	2.23026	0.014308	0.125517
Q15369	TCEB1	-0.141266	0.72263	0.864375
Q8WXH0	SYNE2	0.791593	0.488125	0.707533
A0A0C4DH38	IGHV5-51	1.15491	0.0504943	0.228127
O60684	KPNA6	0.102446	0.787215	0.898357
P09758	TACSTD2	2.18338	0.0166628	0.135551
P19878	NCF2	-2.64596	0.0714205	0.268946
P82979	SARNP	0.750094	0.0609662	0.248615
Q14008-2	CKAP5	-0.805934	0.0733375	0.273685
Q8IUE6	HIST2H2AB	0.527879	0.269799	0.524578
Q9NRX4	PHPT1	0.542878	0.185948	0.431301
O95232	LUC7L3	0.118685	0.659042	0.824805
P51452	DUSP3	-0.444955	0.678043	0.835734
P55957	BID	-0.061397	0.807775	0.906811
Q5TZA2	CROCC	-0.0925573	0.796686	0.902907
Q9UBF2	COPG2	1.38089	0.0458399	0.21771
P21283	ATP6V1C1	0.244867	0.629702	0.80468
P26006	ITGA3	0.033754	0.965121	0.985819
Q92769	HDAC2	0.61077	0.151975	0.38962
O43615	TIMM44	0.261273	0.501123	0.713097
P28288	ABCD3	0.393895	0.470506	0.693673
P35659	DEK	0.594534	0.159094	0.396136
Q5JTH9	RRP12	0.707278	0.0676733	0.262412
O60565	GREM1	-3.20033	0.00490647	0.0735375
P04424	ASL	1.00938	0.395629	0.633113
P61960	UFM1	-0.436382	0.428927	0.662171
P69891	HBG1	-0.621749	0.70678	0.853392
Q7Z4W1	DCXR	-0.0600897	0.844338	0.924775
P01742	IGHV1-69-2	-0.127061	0.66238	0.827549
P04040	CAT	-0.316041	0.73408	0.871822
P17812	CTPS1	0.104763	0.483697	0.704979
P23141	CES1	0.373147	0.903079	0.954056
P53999	SUB1	0.13915	0.849475	0.927384
P61970	NUTF2	0.931812	0.125856	0.357027
Q10713	PMPCA	0.0885093	0.66559	0.828777
O75323	GBAS	0.281692	0.756257	0.880242
Q12765-2	SCRN1	1.0568	0.0659265	0.259166
Q9H0A0	NAT10	0.714992	0.016031	0.133663
Q9UBV8	PEF1	1.05704	0.1012	0.317724
O00764	PDXK	0.607063	0.207298	0.455983
O43772	SLC25A20	-0.536531	0.580384	0.766256
P07360	C8G	0.287718	0.643106	0.813675
P08579	SNRPB2	0.936728	0.0396096	0.201791
P35244	RPA3	0.112632	0.76245	0.884547
P67812-4	SEC11A	0.867683	0.0630914	0.253209
P80723	BASP1	0.976458	0.037075	0.193876
Q08752	PPID	0.341158	0.270299	0.524879
Q15833-2	STXBP2	-0.560636	0.499324	0.712331
Q9NS69	TOMM22	1.22849	0.0239855	0.159129
Q9UIJ7	AK3	1.59621	0.124907	0.355204
A0A0B4J1U7	IGHV6-1	-0.326668	0.551599	0.743885
O43396	TXNL1	0.154184	0.57022	0.758512
O43837	IDH3B	0.742573	0.106692	0.327861
O75494-5	SRSF10	1.21501	0.0391175	0.20085
Q6YN16	HSDL2	-0.033951	0.961416	0.984765
Q9Y5S9	RBM8A	0.453402	0.172009	0.411355
Q9Y6M9	NDUFB9	-0.465667	0.478555	0.700242
P14780	MMP9	-9.05798	0.0213147	0.149268
P18564	ITGB6	0.781319	0.245846	0.499772
Q10471	GALNT2	-0.123926	0.891465	0.946792
Q15435	PPP1R7	0.165707	0.749933	0.878561
Q99735-2	MGST2	0.727264	0.153736	0.39174
Q9NXG2	THUMPD1	0.357842	0.436206	0.66838
O15533-2	TAPBP	2.40481	0.0615918	0.250289
O75400-3	PRPF40A	1.04856	0.0281723	0.172386
P09234	SNRPC	0.612277	0.0255505	0.165075
P52630	STAT2	2.19536	0.033648	0.186754
Q92621	NUP205	0.250354	0.610852	0.791039
Q92820	GGH	-0.41507	0.609389	0.790178
Q969L2	MAL2	-0.0205099	0.955835	0.981651
P61201	COPS2	-0.66293	0.0882065	0.297938
P63165	SUMO1	0.937747	0.0115703	0.112844
Q12792	TWF1	-0.211135	0.627267	0.802753
P13646-1	KRT13	1.25969	0.137963	0.372257
O43488	AKR7A2	1.00374	0.23512	0.4879
P0C0L4	C4A	0.341746	0.535503	0.730446
P11182	DBT	-0.756692	0.325688	0.568994
Q96AB3	ISOC2	0.633331	0.440698	0.672194
Q96DG6	CMBL	0.632135	0.632278	0.805964
Q9NPJ3	ACOT13	1.43316	0.0371308	0.193876
Q9Y5L4	TIMM13	0.526738	0.33597	0.578762
Q08623	HDHD1	0.502403	0.422512	0.656927
Q15370	TCEB2	0.438161	0.146937	0.38334
Q9H307	PNN	0.862826	0.0558301	0.240889
Q9H3N1	TMX1	0.110614	0.73147	0.870545
Q9P035	HACD3	-0.102576	0.849255	0.927384
P05060	CHGB	0.150599	0.952614	0.98052
P05166	PCCB	-0.554883	0.575558	0.762877
P55011-3	SLC12A2	-2.61977	0.116253	0.342104
Q13501	SQSTM1	0.206239	0.806107	0.906262
Q5XKP0	QIL1	1.90533	0.0115486	0.112844
Q9H444	CHMP4B	1.59058	0.0014032	0.0376216
Q9HD20	ATP13A1	-0.459058	0.521507	0.723891
Q9UN86	G3BP2	0.159275	0.528648	0.727722
Q9Y376	CAB39	0.578183	0.263278	0.515634
P04233-2	CD74	1.36555	0.0631312	0.253209
P28290	SSFA2	0.533987	0.030456	0.177736
Q7Z7H5	TMED4	-0.642393	0.3173	0.559896
Q9P0J7	KCMF1	0.478842	0.272201	0.525224
Q9ULG6-4	CCPG1	-2.04126	0.0410243	0.20551
P04433	IGKV3D-11	0.275325	0.498929	0.712331
P09493-8		1.05049	0.0765398	0.278614
P35749	MYH11	-1.78033	0.00379651	0.0640621
P48556	PSMD8	0.232734	0.4911	0.708516
Q14699	RFTN1	0.960906	0.0995025	0.315644
Q14914	PTGR1	0.7733	0.0340146	0.187269
Q6ZMP0	THSD4	3.86422	7.95056e-05	0.00938214
Q9BZF9-2	UACA	2.26321	0.000174335	0.0133289
Q9H936	SLC25A22	0.385777	0.706341	0.853392
Q9Y2T2	AP3M1	-1.29101	0.0244711	0.160624
O14964	HGS	1.48319	0.00135762	0.0373019
P20036	HLA-DPA1	1.16214	0.0572189	0.243423
P49773	HINT1	0.559205	0.124317	0.354245
P54619-2	PRKAG1	-0.525854	0.367435	0.608067
Q9H8S9	MOB1A	0.992075	0.0514501	0.229618
O95793-2	STAU1	0.318972	0.418469	0.654764
P13473	LAMP2	-0.403775	0.465084	0.689473
P21589-2	NT5E	-0.141196	0.85729	0.929743
P30519	HMOX2	0.266378	0.78372	0.897609
Q6UW68	TMEM205	0.382716	0.454013	0.679533
Q96D15	RCN3	-0.26502	0.825902	0.915416
Q9Y281	CFL2	-1.3432	0.0748526	0.276
O60613	SEPT15	0.31998	0.534778	0.730446
O75116	ROCK2	0.821791	0.144176	0.379346
P19838-2	NFKB1	1.01057	0.0680486	0.262412
P52790	HK3	-5.05346	0.0272692	0.171103
Q86Y82	STX12	0.062668	0.916132	0.962371
Q9ULA0-2	DNPEP	1.59638	0.00517332	0.0751044
P17096-2	HMGA1	1.15025	0.024337	0.160313
Q92922	SMARCC1	0.0129314	0.965847	0.985819
Q99538-3	LGMN	0.221754	0.740129	0.874827
P02795	MT2A;MT1G;MT1M	-0.514393	0.00962595	0.103019
P49913	CAMP	-5.22092	0.0271567	0.171095
Q13464	ROCK1	0.536216	0.513478	0.719765
Q86XP3	DDX42	0.73516	0.026665	0.169903
Q92734-2	TFG	-0.151452	0.784863	0.897609
Q9BW60	ELOVL1	0.389495	0.233429	0.486848
Q9UBT2	UBA2	-0.2765	0.444383	0.673447
O43493	TGOLN2	0.0216372	0.935841	0.97235
P35914	HMGCL	1.74107	0.0289349	0.17361
Q12769	NUP160	-0.10059	0.773886	0.892222
Q13404	UBE2V1	0.504727	0.140815	0.375574
Q58FF8	HSP90AB2P	1.60714	0.000596218	0.024119
Q6IAA8	LAMTOR1	0.226854	0.71577	0.859481
O14498	ISLR	1.64813	0.000750226	0.0263119
O96000	NDUFB10	-1.53715	0.0295657	0.176251
P13798	APEH	0.319647	0.40556	0.644095
Q16775-2	HAGH	-0.443004	0.439642	0.67088
Q6UX71	PLXDC2	1.2695	0.00284513	0.0557285
O14561	NDUFAB1	-0.660786	0.130103	0.364327
O75746	SLC25A12	1.24331	0.119831	0.347661
P09486	SPARC	0.441113	0.64989	0.819446
P09493-9		1.13576	0.0485088	0.225037
P61081	UBE2M	0.505286	0.099791	0.315644
Q9UNL2	SSR3	-0.933477	0.0639464	0.254822
O60832	DKC1	1.05305	0.00198084	0.045547
O95399	UTS2	0.831789	0.0663168	0.259519
Q13442	PDAP1	0.770595	0.00163178	0.0415666
Q15165	PON2	0.403899	0.57171	0.759136
Q15287-3	RNPS1	0.587346	0.118353	0.344724
Q8IYB3-2	SRRM1	-0.00275858	0.992141	0.997914
Q9H583	HEATR1	0.197091	0.293948	0.54193
Q9HAV0	GNB4	0.0424762	0.921549	0.965085
Q9NP72	RAB18	0.0752355	0.929308	0.969099
Q9NY33	DPP3	0.479062	0.244128	0.497118
P00492	HPRT1	-0.023896	0.924282	0.966579
P15153	RAC2	-1.0416	0.213752	0.464005
Q5VT79	ANXA8L2	2.43305	0.139197	0.373953
Q96C36	PYCR2	-0.0787374	0.83903	0.921644
Q99961	SH3GL1	1.79367	0.000689849	0.0253859
Q9BPX5	ARPC5L	0.661683	0.0501704	0.228127
Q9BVC6	TMEM109	-0.489308	0.232138	0.485249
O43324	EEF1E1	0.66153	0.187979	0.432365
O94906	PRPF6	1.22023	0.0218453	0.151161
P10619-2	CTSA	0.860065	0.139491	0.37447
P22570	FDXR	-0.916256	0.541604	0.734039
P42285	SKIV2L2	0.316075	0.223515	0.476281
P52788	SMS	0.0832705	0.834793	0.919918
Q6PIU2-2	NCEH1	0.710428	0.537267	0.730967
P21695	GPD1	-1.10428	0.357746	0.598723
P42126	ECI1	-0.32754	0.564947	0.754486
P50148	GNAQ	1.84798	0.00983661	0.103452
P53680	AP2S1	-0.145581	0.637829	0.810032
P84157-2	MXRA7	0.578417	0.256691	0.508672
Q15020	SART3	0.314047	0.347896	0.589882
Q86TX2	ACOT1	-0.0279355	0.97268	0.988203
Q96C01	FAM136A	0.379665	0.298812	0.546542
Q9H7Z7	PTGES2	0.956472	0.0359735	0.191617
O60762	DPM1	0.0798864	0.875965	0.939321
O95757	HSPA4L	0.0944018	0.519421	0.723045
P08697	SERPINF2	-0.420801	0.589418	0.774063
P51610-4	HCFC1	0.655159	0.155239	0.392284
Q08379	GOLGA2	0.0319908	0.952637	0.98052
Q6Y7W6-4	GIGYF2	1.06269	0.0789699	0.28246
Q9NQG5	RPRD1B	1.11223	0.0679813	0.262412
Q9Y3B4	SF3B6	0.198431	0.670229	0.831405
O94901-9	SUN1	2.57947	6.31894e-05	0.00869595
P02545-2	LMNA	-0.340738	0.611679	0.791039
P20292	ALOX5AP	0.00723107	0.989057	0.997138
P55263	ADK	0.403224	0.250662	0.504632
Q15006	EMC2	-0.123488	0.715415	0.859481
Q96P70	IPO9	-0.0705454	0.806137	0.906262
Q9NYL4-2	FKBP11	-1.94696	0.203858	0.452718
Q9UHV9	PFDN2	0.586879	0.135468	0.370934
O95817	BAG3	-0.547541	0.139595	0.374479
P15954	COX7C	-1.28819	0.0230873	0.155682
P19224	UGT1A6	2.37905	0.034564	0.188462
Q8TAT6	NPLOC4	0.362361	0.344302	0.586835
P05165	PCCA	-0.787599	0.52814	0.727722
P05362	ICAM1	1.19167	0.136793	0.37191
P14317	HCLS1	1.41528	0.0354675	0.190291
P28065-2	PSMB9	0.13217	0.707869	0.854225
P61225	RAP2B	0.783403	0.0170386	0.13653
Q96AY3	FKBP10	0.428845	0.690781	0.844542
Q9HAV7	GRPEL1	0.419752	0.120824	0.349445
Q9UKK3	PARP4	1.77347	0.00487357	0.0733413
Q9Y2Y8	PRG3	-1.27642	0.083277	0.289576
P06730	EIF4E	0.652015	0.166154	0.404142
P26440	IVD	1.56088	0.0767235	0.279008
Q01970	PLCB3	-0.110778	0.78455	0.897609
Q03403	TFF2	-5.74144	0.0763437	0.278614
O15127	SCAMP2	-0.678879	0.106936	0.327861
P0DP03		-0.0189248	0.949349	0.980302
P52789	HK2	3.36588	0.00158475	0.041315
Q13131-2	PRKAA1	0.475918	0.525017	0.725919
Q8IWU6	SULF1	0.582421	0.452459	0.67924
Q96NT0	CCDC115	0.072346	0.779998	0.895087
Q9NR28-2	DIABLO	0.925409	0.0184255	0.141517
Q9UN36-2	NDRG2	-1.23611	0.278513	0.530378
P06493	CDK1	0.483124	0.228828	0.481887
Q13425	SNTB2	0.0245278	0.954542	0.981315
Q99471	PFDN5	0.331283	0.303147	0.550475
P62308	SNRPG;SNRPGP15	0.636352	0.194419	0.440746
P17813-2	ENG	2.28962	8.82528e-05	0.00990036
P23919	DTYMK	1.22694	0.0833667	0.289576
P52948-5	NUP98	0.28144	0.438095	0.669359
Q12846	STX4	0.531868	0.328509	0.570486
Q15121	PEA15	1.14742	0.027742	0.171348
Q5TGZ0	MINOS1	0.352221	0.491294	0.70852
O00560	SDCBP	-0.98342	0.0500757	0.228127
O14776	TCERG1	0.892864	0.100616	0.317005
O95786-2	DDX58	3.62248	0.0402328	0.203472
P13284	IFI30	1.08839	0.201348	0.45066
P24557	TBXAS1	0.126187	0.888562	0.945518
Q92506	HSD17B8	-0.138816	0.809247	0.906811
P09619	PDGFRB	1.67928	0.00231624	0.0496158
P29972	AQP1	0.355338	0.752861	0.879705
P50895	BCAM	-1.13129	0.133408	0.368434
P54868	HMGCS2	1.86533	0.203626	0.452474
Q01518-2	CAP1	0.33865	0.337295	0.578891
Q86SF2	GALNT7	-2.34513	0.225968	0.480215
Q969Q0	RPL36AL	1.18592	0.0287785	0.17361
Q9Y5P6	GMPPB	0.294005	0.660772	0.825853
O43252	PAPSS1	1.44641	0.00641959	0.0830406
O60218	AKR1B10	1.0194	0.611152	0.791039
P21741	MDK	1.81932	0.00101843	0.032727
Q13976-2	PRKG1	0.918067	0.119719	0.347608
Q96C86	DCPS	0.487015	0.284828	0.535367
P14854	COX6B1	0.253205	0.642194	0.813066
P39748	FEN1	0.477654	0.0317463	0.182066
Q14739	LBR	0.846081	0.0971105	0.31234
Q6FHJ7	SFRP4	1.43202	0.00188706	0.0439365
Q9Y4F1-2	FARP1	0.926452	0.143992	0.379346
O75223	GGCT	0.608756	0.153323	0.391719
P29466-2	CASP1	1.04018	0.271823	0.525224
P41227	NAA10	-0.161211	0.398821	0.636832
P49006	MARCKSL1	0.507724	0.0340402	0.187269
Q13098-5	GPS1	0.0406761	0.898955	0.950894
Q16864	ATP6V1F	-0.246682	0.477811	0.699705
Q7L2E3-3	DHX30	0.288306	0.336631	0.578891
Q92930	RAB8B	-0.728184	0.187484	0.431901
Q9Y5X3	SNX5	1.16055	0.0607319	0.24843
Q9Y6Y8	SEC23IP	0.210007	0.725753	0.866672
P27216-2	ANXA13	-1.19815	0.624495	0.801781
Q03591	CFHR1	0.172393	0.746198	0.876267
Q14155-1	ARHGEF7	0.599757	0.105422	0.325365
Q7Z7G0	ABI3BP	0.45562	0.383263	0.620666
Q96HF1	SFRP2	0.587185	0.19881	0.44714
Q9NZU5	LMCD1	1.98998	0.00496029	0.0740444
P03952	KLKB1	1.0306	0.0554544	0.239952
P30566	ADSL	0.147978	0.682878	0.83836
P35542	SAA4	0.302301	0.601957	0.784112
Q02750	MAP2K1	1.79951	0.0032135	0.0593031
Q6P2E9	EDC4	0.545254	0.0735267	0.273982
Q8TD08-2	MAPK15	0.341304	0.255354	0.507964
Q96I24	FUBP3	0.533576	0.184527	0.430177
Q9C002	NMES1	0.335796	0.664697	0.828641
Q9UBB4	ATXN10	0.717409	0.149481	0.387464
O00479	HMGN4	0.776086	0.0736237	0.273982
O14879	IFIT3	2.84407	0.133222	0.368326
O95487-2	SEC24B	0.401454	0.248696	0.502825
P02549	SPTA1	-2.51683	0.139093	0.373953
P42785	PRCP	-0.89392	0.226306	0.480312
P49902	NT5C2	0.467533	0.241592	0.494338
Q13630	TSTA3	0.402282	0.301699	0.550193
Q14257	RCN2	-0.439442	0.477314	0.699531
Q14694	USP10	0.246733	0.3462	0.588487
Q92743	HTRA1	0.487311	0.441229	0.672194
Q9NUV9	GIMAP4	1.35157	0.0437594	0.211713
O75251	NDUFS7	0.43678	0.436413	0.66838
P09917	ALOX5	1.41376	0.139003	0.373953
P50897	PPT1	0.513976	0.612522	0.791745
P78406	RAE1	-0.248972	0.47072	0.693712
Q6DKJ4	NXN	0.207755	0.379573	0.619021
Q8TBC4	UBA3	0.422461	0.285237	0.53547
Q92504	SLC39A7	-1.21691	0.00972644	0.103452
Q96QR8	PURB	0.310273	0.409734	0.647943
Q9NR45	NANS	0.123122	0.797177	0.902907
P03928	MT-ATP8	0.236712	0.62776	0.802753
P15941-7	MUC1	0.806692	0.320275	0.562457
P60660	MYL6	-0.242963	0.634384	0.806863
Q02818	NUCB1	-0.204196	0.694786	0.847236
Q96EY1	DNAJA3	0.812013	0.0115831	0.112844
Q9NQT8	KIF13B	1.17392	0.0195705	0.144323
O75506	HSBP1	0.0472515	0.889276	0.945637
P05161	ISG15	1.58446	0.147269	0.383936
Q15257-2	PPP2R4	0.416489	0.310519	0.554798
Q6PKG0	LARP1	0.347427	0.504537	0.715357
Q9HB40	SCPEP1	0.703043	0.0899129	0.301501
Q9NY15	STAB1	-0.195201	0.822497	0.913787
Q9UDW1	UQCR10	-0.513917	0.0874695	0.296392
O15126	SCAMP1	1.31184	0.000649969	0.0251645
O15195-2	VILL	1.24294	0.424125	0.657437
O95352	ATG7	0.574689	0.343014	0.585178
P28676	GCA	-4.7216	0.037874	0.196372
Q13564-2	NAE1	0.210293	0.596322	0.780341
Q16134	ETFDH	-0.616367	0.314807	0.558713
Q92882	OSTF1	0.266439	0.603021	0.784945
Q99959-2	PKP2	1.05963	0.25068	0.504632
Q9ULC4-3	MCTS1	0.845351	0.0175628	0.138335
Q9Y3A3	MOB4	0.440627	0.198342	0.447015
P01780		1.00056	0.0866797	0.295477
P13671	C6	-0.12906	0.757033	0.880428
P30533	LRPAP1	0.392464	0.40814	0.64668
P52888	THOP1	0.589296	0.0154524	0.131204
Q9H3K6	BOLA2	0.470887	0.0785346	0.28172
O94919	ENDOD1	0.786772	0.111564	0.335204
[truncated: 1,703 more rows]

## Sheet: c. Prot1 vs Prot2
Protein name	Gene name	FC	pval	pval.BH
Q15149	PLEC	106.478	0.00953686	0.0604832
P35579	MYH9	111.075	0.0133086	0.0746923
P21333-2	FLNA	-100.102	0.111929	0.276717
P63261	ACTG1	-68.1193	0.0147617	0.0802434
P08670	VIM	25.9268	0.36849	0.566908
P12111	COL6A3	58.9551	0.0494485	0.167944
P35555	FBN1	127.5	0.00271262	0.0291709
P02768-1	ALB	98.3267	0.0032662	0.0325916
P35749-2	MYH11	-363.626	0.00103429	0.0167937
P02751	FN1	169.077	0.00661498	0.0490755
Q09666	AHNAK	49.8346	0.0251561	0.110341
P02545	LMNA	18.8606	0.0295496	0.122776
P98160	HSPG2	72.9422	0.00241688	0.0273617
P04406	GAPDH	37.1646	0.00111163	0.0174812
P01024	C3	86.8455	0.000667624	0.0123577
O43707	ACTN4	-29.0109	0.0107168	0.0648261
P07900	HSP90AA1	12.8078	0.245384	0.441948
Q9Y490	TLN1	-17.826	0.311219	0.512065
P05787	KRT8	-73.3842	0.000125622	0.00394111
Q9BVA1	TUBB2B	7.50446	0.21826	0.410987
P68871	HBB	-11.4424	0.7858	0.886066
P07355	ANXA2;ANXA2P2	40.0678	0.00840374	0.0561564
Q05707	COL14A1	131.317	3.77447e-06	0.000399231
P14618	PKM	54.6578	7.64705e-05	0.00272205
P68363	TUBA1B	13.4515	0.0253364	0.110869
Q00610-2	CLTC	-12.8542	0.103059	0.265786
P0DOX5	IGHG1	40.511	0.0467756	0.160634
P14625	HSP90B1	-9.29442	0.560288	0.73045
P06733	ENO1	21.27	0.0646342	0.199065
P68104	EEF1A1;EEF1A1P5	0.299054	0.963331	0.98488
P08727	KRT19	-14.1263	0.313296	0.513196
O75369-8	FLNB	31.4186	0.0148045	0.0802434
Q99715	COL12A1	133.508	0.00132136	0.0194114
P01009	SERPINA1	88.1275	0.000139733	0.00424009
P69905	HBA1	-26.7635	0.296181	0.496137
P63267	ACTG2	-86.4033	0.000653691	0.0121606
P18206	VCL	-19.0201	0.0723333	0.214222
Q01995	TAGLN	-55.6488	0.0276231	0.116318
Q15063	POSTN	88.3836	0.00011521	0.00383913
P12109	COL6A1	25.9214	0.065768	0.200885
Q01082	SPTBN1	3.80765	0.729415	0.847021
P05783	KRT18	-51.7966	1.69037e-05	0.000918436
P11021	HSPA5	-3.78229	0.633836	0.781911
P07237	P4HB	-16.1201	0.174859	0.362041
P11142	HSPA8	-0.616975	0.824308	0.910107
P08133	ANXA6	5.87156	0.282464	0.480994
Q13813	SPTAN1	15.1815	0.236875	0.432402
P04075	ALDOA	23.7903	0.000276924	0.00682755
P13639	EEF2	-8.92111	0.0817153	0.232521
P12814-3	ACTN1	-23.7591	0.0575596	0.183695
P10809	HSPD1	-0.0300494	0.996321	0.99887
P21980	TGM2	36.7622	0.000153505	0.00451012
Q14204	DYNC1H1	-3.31601	0.582613	0.746051
P25705	ATP5A1	-15.1026	0.000621194	0.0117702
Q9P2E9	RRBP1	-34.9828	0.0155895	0.082446
P51884	LUM	55.9297	3.74013e-08	1.97799e-05
P06576	ATP5B	-17.7412	0.000295494	0.00712389
P29401	TKT	-7.93849	0.213441	0.404587
P02675	FGB	-24.5119	0.474571	0.661967
P08238	HSP90AB1	2.72538	0.577493	0.742804
P01859	IGHG2	40.7928	0.00157625	0.0215324
P04083	ANXA1	16.0487	0.0143199	0.0786018
P02787	TF	3.12114	0.823591	0.910028
Q05682	CALD1	-26.5742	0.132321	0.305545
P30101	PDIA3	-1.23207	0.83232	0.914663
P62805	HIST1H4A	34.1933	9.42229e-05	0.00325994
P00558	PGK1	35.0394	0.000194207	0.00546002
P46940	IQGAP1	5.58295	0.193517	0.381411
P17661	DES	-170.617	0.000158015	0.00460608
P07951-2	TPM2	-25.0904	0.0754988	0.22067
P00338	LDHA	10.0189	0.054417	0.178434
P02671-2	FGA	1.3702	0.954269	0.980217
Q01518	CAP1	13.6633	0.013043	0.0739435
P02452	COL1A1	21.1089	0.00306531	0.0316977
P09525	ANXA4	-8.84835	0.369206	0.566908
P08758	ANXA5	15.9537	0.00610388	0.0469904
P63104	YWHAZ	-10.3673	0.0085363	0.0566796
Q16778	HIST2H2BE;HIST1H2BJ;HIST1H2BB	15.7558	0.0373103	0.14123
P22626	HNRNPA2B1	0.84673	0.851551	0.925828
P62937	PPIA	1.82406	0.454071	0.642081
P01023	A2M	38.5264	0.000148653	0.00440249
P37802	TAGLN2	4.58849	0.42684	0.616528
P08123	COL1A2	25.4126	1.65273e-05	0.000918436
P0DOX7		23.6788	0.00730654	0.052522
P02679-2	FGG	-0.362446	0.978652	0.989753
P12110	COL6A2	12.1481	0.188538	0.377279
P11047	LAMC1	7.61718	0.427935	0.617868
P51888	PRELP	66.8019	1.44978e-06	0.000223629
P06396	GSN	-0.799617	0.859382	0.930018
P07996	THBS1	104.404	3.18958e-06	0.000371693
P52272	HNRNPM	2.43763	0.48953	0.675201
P26038	MSN	17.149	0.00417406	0.0382485
Q07065	CKAP4	12.1621	0.097574	0.256184
P0C0L5	C4B	39.0851	0.000454699	0.00988115
Q15582	TGFBI	23.4952	0.0508486	0.17144
P50454	SERPINH1	29.4305	0.000164917	0.0047304
P22314-2	UBA1	0.812412	0.838633	0.91916
P0DMV8	HSPA1A;HSPA1B	3.95224	0.237929	0.433391
P06744	GPI	4.95034	0.423732	0.613716
Q9NZM1-6	MYOF	53.1269	1.63874e-06	0.000239248
Q3KNV1	KRT7	-5.51358	0.550933	0.721711
P05023-4	ATP1A1	-23.1189	0.0014143	0.0201355
P20700	LMNB1	-5.46719	0.218829	0.411435
P78527	PRKDC	-6.62025	0.161456	0.345698
P08603	CFH	40.5821	0.000296348	0.00712389
P24821-4	TNC	-7.3651	0.819659	0.907226
P23284	PPIB	1.54015	0.760751	0.871493
P04792	HSPB1	-11.7073	0.0129033	0.0734895
P49327	FASN	-1.645	0.773474	0.87926
P13010	XRCC5	-6.00327	0.0359299	0.138123
Q03252	LMNB2	10.0984	0.00102307	0.0166846
Q14764	MVP	10.4795	0.124352	0.294238
Q06830	PRDX1	-2.28826	0.490457	0.675725
P13796	LCP1	-6.09806	0.531347	0.7063
P21796	VDAC1	-8.83614	0.00714819	0.0519894
P55072	VCP	-9.96203	0.0731778	0.216205
P35580	MYH10	39.6751	5.86989e-05	0.0022874
Q7Z406-6	MYH14	-24.0384	0.00724232	0.0522633
P63244	GNB2L1	-4.30476	0.0796218	0.228682
Q9Y6C2	EMILIN1	19.4383	0.00961058	0.0608177
P61978-2	HNRNPK	-2.0033	0.396034	0.589276
P13667	PDIA4	-12.9319	0.211521	0.40239
P01876	IGHA1	20.6283	0.00145726	0.0203577
P40939	HADHA	-5.07269	0.0822946	0.233273
P40926	MDH2	-7.55952	0.00465638	0.0404861
P02647	APOA1	-3.49617	0.602347	0.762262
P31949	S100A11	4.97369	0.370975	0.568095
P07585	DCN	20.2015	5.31513e-05	0.00213876
P10412	HIST1H1E	5.35382	0.0789129	0.227776
P04114	APOB	-2.9655	0.839342	0.91916
P19338	NCL	-4.61179	0.172134	0.359922
P15311	EZR	-1.01316	0.80148	0.893967
P27797	CALR	0.738833	0.822927	0.910028
P04843	RPN1	-12.3351	0.00238161	0.0272122
P60660-2	MYL6	-14.2375	0.00128523	0.0190317
Q9BXN1	ASPN	44.8971	2.67955e-07	6.61314e-05
P01871	IGHM	26.336	0.00747592	0.0529175
P68371	TUBB4B	1.56613	0.433817	0.621937
Q00839	HNRNPU	8.75907	0.000201808	0.00557532
P22392-2	NME2	1.12253	0.569161	0.737299
P36578	RPL4	-1.30731	0.659377	0.800781
P50395	GDI2	1.71017	0.517818	0.698208
P26641	EEF1G	-5.53722	0.00870387	0.0571307
Q04695	KRT17	8.01548	0.573622	0.740203
Q8WUM4	PDCD6IP	-5.62263	0.123204	0.292937
P02788	LTF	-54.2283	0.0316336	0.128111
P45880	VDAC2	-2.52141	0.165733	0.351601
P23528	CFL1	2.41028	0.285152	0.484013
P07339	CTSD	-7.04062	0.25119	0.449582
P09651	HNRNPA1	5.58724	0.107312	0.27136
P61158	ACTR3	1.34381	0.64507	0.78996
P09429	HMGB1	11.7599	0.00292111	0.0306344
P07942	LAMB1	16.7011	0.011753	0.0687355
P38646	HSPA9	-6.25774	0.0299028	0.123412
P00325	ADH1B	4.14975	0.675639	0.811819
P53621	COPA	-16.0728	5.20005e-05	0.00211648
P16104	H2AFX	6.86975	0.191726	0.379963
Q8WX93	PALLD	6.0426	0.403197	0.59593
P12956	XRCC6	0.514629	0.823721	0.910028
Q7KZF4	SND1	-8.88925	0.0204687	0.097461
P60842	EIF4A1	-5.27902	0.0345895	0.134932
P23142	FBLN1	31.5866	1.1969e-07	4.02812e-05
P0DOX8	IGLL5;IGLC1	13.3841	0.00341495	0.0332688
P62979	RPS27A;UBB;UBC	1.40282	0.67454	0.81126
P15924	DSP	-15.4044	0.0578799	0.184558
P42704	LRPPRC	-11.9539	0.00034337	0.00799469
P00367	GLUD1	-3.8815	0.155314	0.338136
P78371	CCT2	0.382554	0.839708	0.91916
P06753-2	TPM3	0.98404	0.849089	0.925325
P20774	OGN	21.7697	0.00865727	0.0570308
Q14697	GANAB	0.370261	0.921416	0.961952
Q9Y678	COPG1	-12.5384	0.000392411	0.00885796
P27824	CANX	-0.801554	0.805536	0.895953
P61247	RPS3A	0.0887726	0.965543	0.98578
P13611-2	VCAN	38.6534	2.24733e-07	5.94258e-05
P50990	CCT8	-4.55784	0.00444499	0.0394613
P35442	THBS2	66.4046	5.28963e-07	0.00010879
P05164-2	MPO	-62.9855	0.00335234	0.0329331
P05556	ITGB1	-0.263507	0.928951	0.967363
Q14974	KPNB1	-0.493314	0.847911	0.924507
Q86VP6	CAND1	-1.79827	0.530998	0.7063
Q14315	FLNC	-75.2038	0.00165717	0.0222226
P48643	CCT5	-1.83025	0.264997	0.461874
P07737	PFN1	-2.0342	0.658947	0.800781
P67936	TPM4	8.0829	0.133003	0.306013
P12236	SLC25A6	-4.6233	0.0181252	0.0900664
O75083	WDR1	2.10937	0.528729	0.705435
P40227	CCT6A	-0.550293	0.706273	0.831888
P35232	PHB	-2.74107	0.0652495	0.200293
P26599	PTBP1	1.66403	0.402807	0.595792
P23396	RPS3	-8.95013	6.63326e-07	0.000122782
P17987	TCP1	-1.39842	0.348229	0.549741
P13797	PLS3	21.2338	6.88092e-08	2.83035e-05
P30153	PPP2R1A	-2.88897	0.0223575	0.102243
P21291	CSRP1	-11.123	0.0424965	0.151378
P11940	PABPC1;PABPC3	-6.11628	0.00269604	0.0291709
P07195	LDHB	-2.85907	0.139953	0.316498
Q9NR12	PDLIM7	-7.61338	0.270623	0.46881
P63010-2	AP2B1	1.46047	0.609359	0.765993
P62258	YWHAE	-5.24195	0.0103122	0.0631762
Q12805-2	EFEMP1	35.2044	3.41394e-10	4.2128e-07
P62701	RPS4X	-1.7979	0.407699	0.599405
P23246	SFPQ	0.381462	0.839534	0.91916
P00738	HP	-1.59752	0.826926	0.911638
O60506	SYNCRIP	0.643405	0.622818	0.775691
Q15084-3	PDIA6	-2.1034	0.516419	0.697731
Q71DI3	HIST2H3A	4.19333	0.0773077	0.224465
P09493-7		-24.6376	0.00452435	0.0400697
Q00341	HDLBP	-2.65879	0.521948	0.700229
P24844	MYL9	-17.1393	0.00265207	0.0291638
Q16891-2	IMMT	-5.18842	0.0133686	0.0748721
P14923	JUP	-7.60521	0.0299872	0.12361
Q99832	CCT7	-0.102032	0.956512	0.9812
P07814	EPRS	-0.40139	0.838419	0.91916
P49368	CCT3	-5.74256	0.00638787	0.0485583
P14543-2	NID1	-0.0905664	0.98509	0.993083
P51991	HNRNPA3	3.64112	0.13746	0.312387
P05109	S100A8	-35.715	0.00747464	0.0529175
P51911	CNN1	-38.6062	0.00646205	0.0487412
P30086	PEBP1	-0.52457	0.877427	0.941306
P07910-2	HNRNPC	-0.749705	0.674706	0.81126
P55084	HADHB	-1.55145	0.544205	0.716956
P43243	MATR3	1.73564	0.309206	0.50988
P00751	CFB	20.7061	0.000122703	0.00391592
Q8IUX7	AEBP1	39.7674	4.6034e-06	0.000448468
P53618	COPB1	-9.48794	0.00235485	0.0269896
Q14195-2	DPYSL3	14.3284	0.000266418	0.00670937
P04899	GNAI2	-6.1309	0.0235969	0.106143
P39023	RPL3	1.9434	0.468463	0.655671
Q9Y3Z3	SAMHD1	3.23227	0.388108	0.582162
P48735	IDH2	-3.10284	0.356036	0.556372
P16615	ATP2A2	-6.18541	0.0529101	0.175987
P21810	BGN	11.6417	0.00762811	0.0534529
Q15365	PCBP1	-3.11558	0.00457654	0.0402326
P06703	S100A6	0.584222	0.806943	0.896818
P13489	RNH1	2.85491	0.207601	0.398001
Q16181	SEPT7	6.01855	0.0149108	0.0807013
O95994	AGR2	-28.7772	0.00212104	0.0250866
P06702	S100A9	-31.4606	0.0188304	0.0924538
P46777	RPL5	-6.45848	0.00331478	0.0329331
P25398	RPS12	-4.94335	0.00105003	0.0168929
P0DOY3		5.45379	0.014184	0.0783717
O15143	ARPC1B	11.5664	1.59542e-05	0.000908652
P18124	RPL7	0.285403	0.89882	0.952599
Q02878	RPL6	-0.669709	0.756509	0.868402
Q08211	DHX9	-6.24701	0.0177337	0.0891985
P49411	TUFM	-9.18608	1.78879e-05	0.00093269
P35606-2	COPB2	-12.2581	1.32954e-05	0.000820327
P12429	ANXA3	-16.8279	0.00218085	0.0254685
P19823	ITIH2	29.741	7.90808e-07	0.000133071
P60903	S100A10	9.47236	8.2911e-06	0.000626401
P62241	RPS8	3.61262	0.0991128	0.259121
P19971	TYMP	12.4375	0.00122439	0.0183327
O15144	ARPC2	6.36939	0.00835226	0.0560146
P53396	ACLY	-1.58241	0.531068	0.7063
Q13200	PSMD2	1.74383	0.365069	0.564325
Q14980	NUMA1	-1.14614	0.655975	0.798297
P06748	NPM1	-0.967738	0.621653	0.775391
P15880	RPS2	3.3624	0.0270818	0.115124
O00299	CLIC1	1.32703	0.499899	0.684403
O15230	LAMA5	-12.7474	0.0959829	0.253625
Q8NBS9	TXNDC5	-3.3216	0.172836	0.359922
Q16658	FSCN1	3.71614	0.257123	0.454786
P98088	MUC5AC	0.434317	0.98854	0.993987
Q99623	PHB2	-6.36077	0.000630789	0.0118414
P50991	CCT4	-5.06984	0.00013504	0.00413156
Q96HC4	PDLIM5	6.83033	0.0176887	0.0890933
P35221	CTNNA1	-11.2907	0.00046494	0.00989199
P04179-4	SOD2	3.6865	0.390739	0.583743
P61981	YWHAG	-1.43336	0.349279	0.550414
P04844	RPN2	-5.61248	0.0433942	0.153041
P02462	COL4A1	6.3308	0.00144426	0.0202592
P14866	HNRNPL	-4.94423	0.00165072	0.0222217
P20671	HIST1H2AD	9.86453	0.0127915	0.0730775
P26640	VARS	-4.55996	0.107606	0.271545
P0DP25		-9.98318	6.75845e-06	0.000568442
P39019	RPS19	-4.09106	0.0501191	0.169518
P98095	FBLN2	33.433	1.39376e-05	0.000844703
P31948	STIP1	-7.06605	0.000367093	0.00838875
P17655	CAPN2	0.759378	0.699735	0.826554
Q14103-3	HNRNPD	4.35316	0.0204265	0.097461
P31930	UQCRC1	-13.205	4.45182e-07	9.69449e-05
O15061	SYNM	-61.2807	0.00394579	0.0369805
P27348	YWHAQ	-0.560669	0.619712	0.773697
Q13642-1	FHL1	-11.7849	0.0708625	0.211388
P31943	HNRNPH1	-2.05385	0.171992	0.359922
P50440-2	GATM	-23.0762	0.147006	0.326464
P17931	LGALS3	9.7319	0.000866832	0.0147881
P01011	SERPINA3	16.3329	0.000112648	0.00379112
O60716	CTNND1	-5.43648	0.0400862	0.146062
O00159-3	MYO1C	1.92855	0.523702	0.701697
P47756-2	CAPZB	-5.85959	0.00825001	0.0558346
P00747	PLG	25.8261	0.0317288	0.128111
Q12906-7	ILF3	-0.981003	0.610991	0.767523
P50995-2	ANXA11	1.06478	0.501033	0.684956
P63241	EIF5A;EIF5AL1	0.144993	0.931851	0.969293
P61160	ACTR2	-7.32296	0.00296664	0.0309366
P31040	SDHA	-5.52279	0.00101612	0.0166846
Q15746-6	MYLK	-28.3456	0.00609727	0.0469904
P04632	CAPNS1	-1.51908	0.214529	0.406026
P17844	DDX5	-1.38665	0.462874	0.651049
Q96QK1	VPS35	-1.29025	0.350065	0.550994
P61604	HSPE1	5.03433	0.000456423	0.00988115
Q15661-2	TPSAB1;TPSB2	1.36238	0.774872	0.879324
Q99798	ACO2	-5.00197	0.188943	0.377424
P19827	ITIH1	23.3247	6.90975e-06	0.000568442
P42224	STAT1	1.67634	0.773421	0.87926
P00505	GOT2	-5.10637	0.0424042	0.151378
Q6NZI2	PTRF	-0.432719	0.890608	0.947564
Q6GPI1	CTRB2	-34.0591	0.142525	0.319775
P04004	VTN	18.3704	0.0201626	0.0966904
Q04917	YWHAH	-3.13457	0.0863691	0.240224
P31946	YWHAB	-5.56115	0.000970608	0.016113
P10909-6	CLU	18.332	0.00611815	0.0469904
P39656	DDOST	-5.38973	0.00326204	0.0325916
Q14767	LTBP2	32.7865	1.27129e-05	0.000811432
P07384	CAPN1	-2.07676	0.238956	0.434273
P01860	IGHG3	12.0392	5.68945e-05	0.00225714
P62873	GNB1	3.64564	0.00537293	0.0447986
P26373	RPL13	4.33314	0.00169861	0.0222507
Q9UHD8	SEPT9	0.880133	0.679376	0.814459
Q14112	NID2	15.0083	0.0103416	0.0631762
P62424	RPL7A	-0.999224	0.543025	0.716167
Q14152	EIF3A	-2.16871	0.172213	0.359922
P09382	LGALS1	3.01216	0.104881	0.267167
P23381	WARS	1.09753	0.733281	0.850441
P30044-2	PRDX5	0.205256	0.899634	0.95268
P05388	RPLP0;RPLP0P6	-2.87567	0.045542	0.157682
Q00325-2	SLC25A3	-7.98707	3.95642e-07	9.15417e-05
P56470	LGALS4	-12.3389	0.00384469	0.0363087
P46781	RPS9	-3.58982	0.00892879	0.0578886
P30050	RPL12	0.154344	0.862181	0.931639
P31146	CORO1A	-4.2745	0.27355	0.472226
P22695	UQCRC2	-7.24954	1.98075e-05	0.00099091
P35222	CTNNB1	-3.74744	0.131712	0.304585
P07437	TUBB	2.11525	0.0346993	0.13521
Q07960	ARHGAP1	2.73693	0.163654	0.34859
P08865	RPSA	-2.17911	0.039927	0.145625
P16233	PNLIP	-26.6095	0.123676	0.293492
Q15436	SEC23A	2.09063	0.368886	0.566908
Q16363-2	LAMA4	6.44005	0.157385	0.341524
Q13263	TRIM28	1.18468	0.437063	0.625437
P55268	LAMB2	-13.9342	0.0749071	0.220007
P52209-2	PGD	3.2711	0.128747	0.300327
O75367-2	H2AFY	9.11381	9.36551e-06	0.000674067
O60664-4	PLIN3	1.76982	0.463081	0.651092
P04439	HLA-A	-1.95816	0.57084	0.739157
Q13418	ILK	-2.0832	0.431759	0.620576
Q15233	NONO	-0.0257427	0.987326	0.993987
Q04637-3	EIF4G1	-0.992703	0.549141	0.720638
Q9NYU2-2	UGGT1	-3.04378	0.225221	0.420034
P11413	G6PD	0.658149	0.823894	0.910028
Q07954	LRP1	19.5255	1.36676e-06	0.000219988
Q9Y6N5	SQRDL	-4.3651	0.129713	0.301632
P37837	TALDO1	-2.10318	0.372491	0.569114
O75874	IDH1	0.130104	0.94483	0.97662
P33176	KIF5B	-4.43926	0.0137807	0.0765486
P11586	MTHFD1	-3.11518	0.18788	0.37637
P36955	SERPINF1	17.225	5.44393e-08	2.51918e-05
P16401	HIST1H1B	6.70028	0.0112089	0.0668199
Q99497	PARK7	0.724044	0.791809	0.889207
O00571	DDX3X	-1.96013	0.0554259	0.179516
P49748-3	ACADVL	-9.5787	7.19897e-05	0.00263867
Q16555	DPYSL2	4.11187	0.114045	0.279413
P62820	RAB1A	-6.59127	9.7852e-06	0.000683487
P24752	ACAT1	-10.1944	0.0214986	0.0999846
P40925-3	MDH1	-0.272835	0.910278	0.956978
Q6UX06	OLFM4	7.03028	0.520557	0.699785
P29692	EEF1D	-3.93124	0.00927278	0.0594325
Q86UP2	KTN1	4.13109	0.171948	0.359922
Q9ULV4	CORO1C	-4.96991	0.113046	0.277905
O94979-3	SEC31A	2.16752	0.389942	0.582859
O15145	ARPC3	-1.69686	0.251742	0.449989
O60763	USO1	-4.93969	0.0202034	0.0967568
P08572	COL4A2	1.7677	0.472126	0.659551
P38159	RBMX	-2.69262	0.0965133	0.25412
P26447	S100A4	-0.540568	0.885056	0.94581
P39060-2	COL18A1	5.49799	0.0805691	0.230144
P51148	RAB5C	-2.20632	0.0654416	0.20055
P62081	RPS7	-1.8111	0.234348	0.429483
P19367	HK1	4.84489	0.0436857	0.153584
Q9HBL0	TNS1	-2.99746	0.568123	0.73667
O75390	CS	-2.0263	0.0602779	0.189362
P24539	ATP5F1	-8.84696	2.65146e-06	0.000350562
Q15019	SEPT2	5.54146	0.00202283	0.0242347
P62277	RPS13	0.993214	0.507922	0.689775
Q9UQ80	PA2G4	-4.42921	0.00910353	0.058713
Q13011	ECH1	-9.81289	1.0051e-05	0.000689049
O43390	HNRNPR	2.79415	0.0601053	0.189098
Q07955	SRSF1	-0.984431	0.43895	0.627259
P40121	CAPG	-1.39904	0.520774	0.699785
Q92616	GCN1L1	-4.48671	0.0197266	0.0951632
Q9BSJ8	ESYT1	1.1125	0.528692	0.705435
P09622	DLD	-6.26712	3.15502e-05	0.00143464
P27635	RPL10	-1.10627	0.396517	0.589402
P62913	RPL11	-1.56867	0.149874	0.330651
Q14847	LASP1	-1.68519	0.434412	0.622126
P31939	ATIC	6.2589	0.00320947	0.0325916
P09960	LTA4H	-7.63968	0.014636	0.0797972
P20073-2	ANXA7	-0.212765	0.837646	0.919077
P28331	NDUFS1	-10.1155	2.34162e-06	0.000321062
P62753	RPS6	-1.89164	0.168116	0.355434
P34932	HSPA4	0.922616	0.465918	0.653807
P62249	RPS16	1.19774	0.481612	0.668014
P30048-2	PRDX3	-7.44857	6.98177e-07	0.000123079
O95782-2	AP2A1	5.25116	0.000718136	0.0129055
P06454-2	PTMA	0.271043	0.789029	0.887491
Q99439	CNN2	7.50861	0.0280225	0.117485
Q9UL46	PSME2	-1.74663	0.356928	0.55706
Q92945	KHSRP	-2.8879	0.0270007	0.115035
P62269	RPS18	-1.79248	0.120056	0.288415
P00387-2	CYB5R3	4.0993	0.0017504	0.0224999
P32119	PRDX2	-3.16415	0.00429105	0.0387956
Q14247	CTTN	-0.288616	0.839468	0.91916
Q92499	DDX1	-0.697934	0.572109	0.740024
P49257	LMAN1	-3.1693	0.241358	0.43607
O75947	ATP5H	-3.95543	0.00646459	0.0487412
P59666	DEFA3	-4.29778	0.197861	0.385313
P04003	C4BPA	1.68259	0.648513	0.793127
P51572	BCAP31	-2.11225	0.170978	0.359185
P24043	LAMA2	9.39994	0.080511	0.230144
Q08257	CRYZ	2.80209	0.213151	0.404301
P27816	MAP4	4.39018	0.095545	0.252648
P48047	ATP5O	-2.16867	0.100083	0.260738
P48444	ARCN1	-3.65216	0.0387744	0.143975
Q9NZN4	EHD2	-0.539945	0.894948	0.950198
Q15417	CNN3	7.5315	0.00404365	0.037612
P16403	HIST1H1C	5.68894	0.00374509	0.0359756
P36542	ATP5C1	-2.2833	0.271592	0.470049
P46782	RPS5	-3.81861	0.0170111	0.0866231
P30085	CMPK1	1.40294	0.476237	0.662824
Q07507	DPT	11.1276	2.57936e-05	0.00125642
P00488	F13A1	12.1797	0.00201589	0.02423
O14980	XPO1	1.31202	0.289982	0.489294
P09874	PARP1	-1.59897	0.557388	0.72805
Q16853	AOC3	-3.53732	0.342231	0.544421
Q92841	DDX17	-0.929483	0.413139	0.604044
P51659	HSD17B4	-1.87876	0.341458	0.543689
P13804	ETFA	-3.76847	0.0333755	0.131919
Q9NVA2	SEPT11	5.31367	0.00310229	0.0319908
P55786	NPEPPS	-0.245921	0.879652	0.943085
P52597	HNRNPF	-1.4279	0.303426	0.503038
Q6P2Q9	PRPF8	-0.249116	0.870546	0.936305
P18621-3	RPL17	-1.91019	0.176219	0.362591
P01834	IGKC	3.8855	0.0112522	0.0669706
Q12905	ILF2	0.969731	0.430046	0.619746
Q99714	HSD17B10	-4.61192	0.00271921	0.0291709
Q02952-2	AKAP12	3.61036	0.0326001	0.130896
P54819-2	AK2	3.07202	0.0636466	0.197421
Q9Y4L1	HYOU1	-3.21954	0.313872	0.513684
P11216	PYGB	-0.555859	0.827935	0.912241
P31947	SFN	0.838505	0.784122	0.884736
Q07020	RPL18	1.84163	0.194655	0.381816
P50570	DNM2	-0.0902523	0.95692	0.981231
P63000	RAC1;RAC3	3.31555	0.00083127	0.0143802
Q15404	RSU1	2.08959	0.142093	0.319327
P99999	CYCS	-2.77832	0.0192061	0.0932841
Q02218	OGDH	-6.79814	2.67026e-05	0.00128381
P27105	STOM	-7.95577	0.00421813	0.0384618
P55884	EIF3B	-0.3918	0.77946	0.882165
P61626	LYZ	-14.8398	6.02534e-05	0.00232352
P60900	PSMA6	-1.76451	0.193272	0.381411
Q13838	DDX39B	1.01734	0.440877	0.629193
P00390-2	GSR	-3.12201	0.136719	0.311275
P15559	NQO1	-4.43889	0.24054	0.435442
P62244	RPS15A	-5.52178	2.57592e-05	0.00125642
P50552	VASP	-6.03339	0.00517415	0.0437322
P42765	ACAA2	0.212436	0.94298	0.97566
P46779	RPL28	2.01293	0.0819195	0.232923
P46783	RPS10	-0.999612	0.430699	0.620407
O95831	AIFM1	-6.08471	0.00170981	0.0222709
P67809	YBX1	0.107259	0.934951	0.971481
Q9Y277	VDAC3	-4.04232	0.0676728	0.204919
P14868	DARS	-2.8992	0.0652175	0.200293
P29590	PML	6.7182	0.00765194	0.0534529
P55060-3	CSE1L	-2.17365	0.151514	0.332345
Q8NC51	SERBP1	-2.86835	0.0157998	0.0829659
P07305	H1F0	2.37092	0.0122844	0.070836
P38606	ATP6V1A	-0.598126	0.709144	0.832845
P52907	CAPZA1	-2.84713	0.0521741	0.17458
Q13423	NNT	-7.7945	0.00433099	0.0387956
P60174-3	TPI1	2.16714	0.0549228	0.178776
O75533	SF3B1	1.09082	0.39863	0.591695
O60701	UGDH	1.26251	0.480731	0.667293
P41091	EIF2S3;EIF2S3L	-0.36057	0.722489	0.841351
O00410	IPO5	-2.18455	0.0524365	0.174902
Q14192	FHL2	5.62337	0.0304924	0.124844
P54136	RARS	-1.32795	0.285798	0.484666
Q6NUK1	SLC25A24	-3.09901	0.0797887	0.228717
P60228	EIF3E	-3.18291	0.0132701	0.0746593
P35998	PSMC2	-0.191442	0.850924	0.925495
P46977	STT3A	-4.72548	0.00569399	0.0461782
Q16531	DDB1	-1.59553	0.157828	0.342084
Q13151	HNRNPA0	-0.133787	0.885768	0.94581
P02042	HBD	-2.94315	0.541282	0.714376
Q9GZM7	TINAGL1	10.8072	0.0595822	0.188202
P02749	APOH	12.7093	5.73125e-05	0.00225714
P49588	AARS	-1.38599	0.375936	0.5717
P62750	RPL23A	1.6052	0.29827	0.497833
P38919	EIF4A3	-0.642486	0.521573	0.700206
P61313	RPL15	3.72747	0.00669971	0.0495267
O75643	SNRNP200	-2.40434	0.0593913	0.18792
P01275	GCG	13.5714	0.0216039	0.100222
Q9HDC9	APMAP	0.278854	0.890892	0.947564
Q16836	HADH	-2.55912	0.0750779	0.220007
O75396	SEC22B	-2.80872	0.0344436	0.134646
P25786	PSMA1	0.409589	0.779167	0.882165
Q96AG4	LRRC59	-1.44921	0.453936	0.642081
P13073	COX4I1	-5.85628	0.000740911	0.0132505
P62906	RPL10A	-0.46387	0.782554	0.884045
Q15942	ZYX	-2.51004	0.371874	0.568827
P20591	MX1	-2.25495	0.680583	0.815164
P30041	PRDX6	0.397272	0.87097	0.936489
P61586	RHOA	1.55734	0.466948	0.654541
P07099	EPHX1	-3.08983	0.342145	0.544421
P62851	RPS25	1.7077	0.0970186	0.255268
Q01813	PFKP	4.64288	0.029774	0.123149
Q5SSJ5	HP1BP3	4.13791	0.010386	0.0633428
Q14019	COTL1	0.487241	0.738813	0.854447
Q9UMS6-2	SYNPO2	-25.1494	0.00834964	0.0560146
Q16851	UGP2	4.13857	0.00648395	0.0487801
Q9UHB6	LIMA1	-3.91099	0.0273581	0.115417
Q99613	EIF3C;EIF3CL	0.0353311	0.972784	0.988539
P08574	CYC1	-3.86333	0.000534595	0.0107843
P28838-2	LAP3	7.53396	5.01731e-06	0.000476258
Q9NQC3-2	RTN4	-1.39185	0.360538	0.560097
P05091	ALDH2	-7.47851	0.00848242	0.0565051
P47897	QARS	-1.99894	0.11692	0.284388
P61163	ACTR1A	-0.580183	0.499821	0.684403
P11766	ADH5	0.020305	0.99207	0.996918
O94832	MYO1D	4.23205	0.0679863	0.205099
P35237	SERPINB6	0.201864	0.922585	0.96281
P05026-2	ATP1B1	-6.50912	0.0255809	0.111675
P49755	TMED10	-1.86383	0.132594	0.305545
O75131	CPNE3	-0.359668	0.673133	0.810386
P58107	EPPK1	-8.70145	0.036626	0.139358
P12268	IMPDH2	0.428411	0.634043	0.781911
P36269-3	GGT5	7.88911	7.54e-06	0.000581523
O95336	PGLS	0.459165	0.685779	0.817115
P62263	RPS14	1.16462	0.418486	0.609216
Q02543	RPL18A	-1.04972	0.342887	0.544793
P34897-3	SHMT2	-1.20701	0.270357	0.468639
Q15691	MAPRE1	-1.32472	0.209419	0.399829
P84098	RPL19	1.31119	0.120918	0.289172
P25815	S100P	-5.47695	0.0380205	0.142751
Q9H4A4	RNPEP	-3.93171	0.0262414	0.113092
Q9Y230	RUVBL2	-1.46672	0.182861	0.370272
P27695	APEX1	1.42985	0.184507	0.372435
O60437	PPL	3.46922	0.310396	0.511615
P21266	GSTM3	1.39443	0.553031	0.723691
P51149	RAB7A	2.02497	0.0219685	0.101406
P62280	RPS11	0.212961	0.861939	0.931639
P05107	ITGB2	-8.53728	0.132634	0.305545
P60981	DSTN	-3.39032	0.18531	0.372836
P61019	RAB2A	-6.01582	7.12484e-05	0.00263867
O14773-2	TPP1	-3.09263	0.0551269	0.178887
P08217	CELA2A	-18.756	0.109615	0.27437
P30626-2	SRI	0.845254	0.574384	0.740699
P22087	FBL	2.54431	0.0598589	0.188596
P14314-2	PRKCSH	-0.476969	0.734633	0.851742
P17858	PFKL	2.81525	0.0175683	0.0886291
Q96AC1-3	FERMT2	-3.87861	0.0975178	0.256184
P62917	RPL8	0.668951	0.686579	0.817534
P00403	MT-CO2	-3.05281	0.00111914	0.0174812
P62888	RPL30	1.29194	0.260778	0.458187
Q99460	PSMD1	-0.783316	0.487111	0.672366
O14579	COPE	-4.04731	0.0097849	0.0611494
P08708	RPS17	3.7525	0.000203485	0.00558
P07602	PSAP	-5.33877	0.00737246	0.0527908
Q16666-2	IFI16	2.18285	0.209686	0.400134
P00491	PNP	-3.93831	0.0269901	0.115035
P06756-3	ITGAV	7.56403	0.0121184	0.0703172
Q99536	VAT1	4.96544	0.00262474	0.0290053
P13647	KRT5	22.8186	0.12349	0.293281
O14818	PSMA7	-0.833561	0.422871	0.613188
P62879	GNB2	1.97172	0.0454975	0.157682
Q56VL3	OCIAD2	-1.11305	0.567844	0.736566
Q15113	PCOLCE	18.1633	4.83563e-11	1.79015e-07
P24534	EEF1B2	-2.89003	0.00249136	0.0279485
Q92896	GLG1	2.40258	0.253687	0.451732
P43686	PSMC4	-0.217357	0.861632	0.931639
P21281	ATP6V1B2	0.96875	0.568599	0.737028
P05387	RPLP2	-3.47984	0.00322121	0.0325916
P07954-2	FH	-4.86792	0.00276062	0.0294071
P61088	UBE2N;UBE2NL	-3.5364	0.000532352	0.0107843
P27338	MAOB	-5.35157	0.026167	0.113034
Q9Y262	EIF3L	-0.111113	0.914902	0.958848
Q9UBX5	FBLN5	3.8375	0.093541	0.249667
P00966	ASS1	-1.88541	0.476015	0.662824
P02649	APOE	8.80847	0.00121663	0.0183135
P18669	PGAM1	0.800166	0.255599	0.453391
O43491	EPB41L2	8.30046	0.000293488	0.00712389
P02743	APCS	4.2255	0.0042629	0.0386796
P62136	PPP1CA	-1.21295	0.274844	0.473445
P15086	CPB1	-13.3858	0.163921	0.348957
P22105-1	TNXB	0.287489	0.967831	0.9873
P40261	NNMT	5.91734	0.00437488	0.0389323
Q02978	SLC25A11	-3.31624	0.00140489	0.0201355
Q12797	ASPH	6.48807	3.09048e-05	0.00143464
P17096	HMGA1	4.93249	0.0115223	0.0679226
Q02790	FKBP4	-0.387745	0.521655	0.700206
P08559	PDHA1	-4.24128	0.00375283	0.0359756
P27708	CAD	-0.231952	0.775011	0.879324
Q6DD88	ATL3	1.94416	0.193728	0.381411
P39687	ANP32A	-1.29536	0.238928	0.434273
Q9NSD9	FARSB	0.0424794	0.959362	0.981636
Q9Y696	CLIC4	1.38078	0.291455	0.490227
P08311	CTSG	-11.5985	0.0197421	0.0951632
P32969	RPL9	1.20141	0.342403	0.544421
P43490	NAMPT	-4.02798	0.16858	0.356211
Q13576	IQGAP2	-7.15176	0.0163688	0.0845153
O43175	PHGDH	-2.12145	0.478226	0.664313
P05386	RPLP1	-2.19823	0.0533147	0.176698
Q15124	PGM5	-25.7056	0.00109551	0.0173315
P04264	KRT1	-4.82144	0.0773908	0.22453
Q92973	TNPO1	-1.66053	0.0793159	0.228682
P45974-2	USP5	-0.273336	0.783595	0.884615
P18077	RPL35A	-2.11333	0.0394658	0.144921
P13987	CD59	0.0122999	0.988886	0.993987
Q14651	PLS1	-6.73625	0.00184595	0.0229319
Q15907	RAB11B	-2.24418	0.0519001	0.174314
Q9Y2Q3	GSTK1	-4.70663	0.0131314	0.0742176
P25787	PSMA2	0.269682	0.763936	0.87389
Q96AE4-2	FUBP1	-1.51354	0.0590142	0.187047
Q9UJZ1	STOML2	-1.88076	0.265878	0.462974
Q15029	EFTUD2	-0.232345	0.795506	0.891063
Q9H9B4	SFXN1	0.252224	0.771383	0.878394
P05141	SLC25A5	-2.14744	0.0165028	0.0849698
P54886-2	ALDH18A1	-8.75597	0.000116855	0.00383913
Q14203-3	DCTN1	-1.46089	0.235321	0.430841
P05455	SSB	0.787054	0.413792	0.604629
P62195	PSMC5	1.15266	0.233981	0.429236
P05204	HMGN2	1.31694	0.433945	0.621937
P22307-7	SCP2	-0.466587	0.721178	0.840466
Q15366-3	PCBP2	-0.122287	0.831356	0.914343
Q7L576	CYFIP1	0.54586	0.583376	0.746512
Q16698-2	DECR1	-2.56376	0.0569223	0.182922
P61353	RPL27	3.43913	0.0257672	0.112224
P49747	COMP	23.1459	5.81979e-06	0.000516724
P46459	NSF	-0.685166	0.539892	0.71305
Q5JWF2	GNAS	2.12718	0.0271305	0.115124
O00231	PSMD11	-1.44591	0.176269	0.362591
Q9BR76	CORO1B	-3.05782	0.0264809	0.113688
Q9BVK6	TMED9	-2.16717	0.016763	0.0858321
Q12931-2	TRAP1	-5.49013	3.12252e-05	0.00143464
P25789	PSMA4	1.06648	0.230474	0.426309
Q9NX63	CHCHD3	-3.63833	5.86235e-06	0.000516724
Q9BX66-9	SORBS1	-15.3026	0.00353398	0.0342481
P62736	ACTA2	-2.05974	0.194903	0.381816
P01889	HLA-B	-0.673473	0.739073	0.854481
Q9Y265	RUVBL1	0.27504	0.80098	0.893967
P62910	RPL32	1.10399	0.0804368	0.230121
Q00765	REEP5	-1.45642	0.118166	0.285356
Q9BS26	ERP44	-0.80166	0.362325	0.562166
P11177	PDHB	-2.66019	0.0500632	0.169518
P84103-2	SRSF3	-2.19634	0.00963214	0.0608501
Q9BWM7	SFXN3	-0.109803	0.938924	0.97315
P30740	SERPINB1	-0.7891	0.715226	0.835563
P61224	RAP1B	-4.19078	0.0002196	0.00580075
Q00796	SORD	-0.576102	0.682281	0.815565
Q06323	PSME1	-1.35915	0.203651	0.392256
Q9BTV4	TMEM43	3.50059	0.00512561	0.0435926
P02786	TFRC	-2.23614	0.109481	0.274221
Q04837	SSBP1	-0.950542	0.208635	0.399638
Q08380	LGALS3BP	0.824159	0.693259	0.821262
Q9NR99	MXRA5	19.4345	0.0069189	0.0506201
P01911	HLA-DRB1	4.3545	0.0848705	0.237843
P31942	HNRNPH3	2.69502	0.00140881	0.0201355
P01903	HLA-DRA	2.35158	0.123507	0.293281
Q9BUF5	TUBB6	3.57441	0.00131401	0.0193804
P59998	ARPC4	-0.230809	0.799701	0.893803
Q9NVD7	PARVA	-1.02775	0.50619	0.688939
P46778	RPL21	0.442647	0.712863	0.835341
P00736	C1R	14.4747	3.33195e-10	4.2128e-07
P62995-3	TRA2B	1.60499	0.14168	0.318939
Q01105-2	SET	-0.167006	0.840104	0.919322
Q15393	SF3B3	0.0546011	0.950417	0.9784
P09871	C1S	7.96071	3.02814e-06	0.000371693
P62826	RAN	-1.04352	0.331447	0.532328
P05155-2	SERPING1	10.7918	1.45e-07	4.35732e-05
P62807	HIST1H2BC;HIST1H2BK;HIST1H2BN;HIST1H2BD	5.2994	1.68029e-06	0.000239248
P60866	RPS20	0.463255	0.456835	0.644513
P14174	MIF	0.869233	0.442339	0.630793
Q15185	PTGES3	-0.485147	0.618064	0.772475
P61106	RAB14	-4.50783	0.00118107	0.0179931
P19835	CEL	-15.9418	0.133182	0.306088
Q93052	LPP	-10.9701	0.000684351	0.0125676
P20674	COX5A	-5.51769	7.50402e-06	0.000581523
P63220	RPS21	-3.51907	3.84178e-05	0.00165731
P05997	COL5A2	4.94231	0.000407036	0.00896933
P22234	PAICS	-0.932379	0.14892	0.3295
P42166	TMPO	-0.903589	0.307663	0.507934
P53992	SEC24C	-3.97168	0.0045565	0.0402326
Q14624	ITIH4	6.93239	0.00092245	0.0155015
Q9UNM6	PSMD13	-0.888516	0.253108	0.451352
P02538	KRT6A	13.2446	0.0617478	0.192416
O14950	MYL12B;MYL12A	-1.87683	0.030625	0.125137
O00429-4	DNM1L	0.784198	0.464916	0.652928
P41252	IARS	-0.671526	0.44473	0.63274
Q96TA1-2	FAM129B	0.0153396	0.988651	0.993987
O60749	SNX2	2.28367	0.00975265	0.0610902
P62191	PSMC1	-0.776212	0.340495	0.542856
Q01469	FABP5	0.848481	0.327582	0.529106
O94905	ERLIN2	0.730627	0.625642	0.777322
P38117-2	ETFB	-2.16537	0.148063	0.328025
P12270	TPR	-3.13451	0.00155359	0.0214604
O94826	TOMM70A	-2.23575	0.00462121	0.0403484
P00918	CA2	-10.4787	0.00221788	0.0256581
O60313-9	OPA1	0.950658	0.196377	0.38323
P28482	MAPK1	1.20536	0.168923	0.356732
Q13557-8	CAMK2D	1.1924	0.24308	0.438539
Q13561	DCTN2	0.971626	0.409877	0.601421
P26583	HMGB2	-3.54835	0.102792	0.265434
P46939	UTRN	2.40049	0.175568	0.362591
Q8N163	CCAR2	-0.992604	0.358678	0.558586
Q96CW1-2	AP2M1	0.805159	0.502436	0.686098
Q12907	LMAN2	-0.720435	0.500235	0.68461
Q15046	KARS	-0.24966	0.765059	0.87442
Q16527	CSRP2	2.46505	0.140653	0.317488
P40429	RPL13A	0.118685	0.884371	0.945406
Q5JTV8-3	TOR1AIP1	-0.0279258	0.977559	0.989753
P16070	CD44	-2.13125	0.0643398	0.198534
P54578	USP14	2.31471	0.0591144	0.187204
P78417	GSTO1	-0.661872	0.71487	0.835563
Q13347	EIF3I	-1.17608	0.227205	0.422458
Q9UKM9	RALY	-1.18689	0.174561	0.361829
Q1KMD3	HNRNPUL2	-0.214145	0.832388	0.914663
Q9P2J5	LARS	-2.98029	0.00115177	0.0176923
P04839	CYBB	-5.71393	0.07222	0.214149
Q96FQ6	S100A16	-0.960437	0.388471	0.582235
P25788-2	PSMA3	-0.58135	0.501043	0.684956
O43809	NUDT21	-1.46349	0.0886847	0.243724
P36957	DLST	-2.60515	0.00244151	0.0275563
P07477	PRSS1	-10.0865	0.170789	0.359035
P60953	CDC42	-0.368508	0.709601	0.832845
O95967	EFEMP2	12.8742	1.53012e-07	4.35732e-05
Q14766-2	LTBP1	11.9237	0.000695651	0.0126862
P61254	RPL26	-0.539169	0.578659	0.743302
Q10567-3	AP1B1	-1.92846	0.0157053	0.0825865
P23526	AHCY	-1.11039	0.13658	0.311151
P61769	B2M	1.15505	0.263575	0.460805
P02748	C9	6.86254	0.0612947	0.191488
P12532	CKMT1A	-6.82351	0.000481572	0.010104
P55735	SEC13	-1.94295	0.00605852	0.0469904
P01619		3.64047	0.0015041	0.0209329
P20810-9	CAST	-0.420423	0.778826	0.882165
P46776	RPL27A	0.862859	0.386919	0.581885
Q9UBG0	MRC2	5.85593	0.00173312	0.0224336
P08621	SNRNP70	-1.63778	0.0159668	0.0834296
P48059-2	LIMS1	4.32443	0.00326123	0.0325916
Q9UHG3	PCYOX1	-1.03494	0.517381	0.698012
P00568	AK1	1.68346	0.193057	0.381411
P20340-2	RAB6A	-2.80602	1.2416e-05	0.000806387
P31150	GDI1	2.52994	0.0355743	0.137041
P02774-3	GC	5.78111	0.0241791	0.107993
P41218	MNDA	-7.47284	0.0685569	0.206339
P83731	RPL24	0.358013	0.629579	0.779747
Q96FW1	OTUB1	-0.100008	0.926315	0.965433
Q9NVI7-2	ATAD3A	-1.18727	0.135162	0.309061
Q71UI9	H2AFV;H2AFZ	2.71605	0.0180321	0.0900299
P43304	GPD2	-2.26117	0.0878139	0.242602
Q03135	CAV1	-2.69341	0.0965109	0.25412
P35268	RPL22	-0.824015	0.172612	0.359922
Q6W4X9	MUC6	-29.3135	0.0542883	0.178328
P16144-4	ITGB4	-3.00123	0.338668	0.541399
P84243	H3F3A	4.0023	0.137567	0.312437
O00151	PDLIM1	-3.63232	0.00645428	0.0487412
P20618	PSMB1	-0.40963	0.681195	0.815164
P68036	UBE2L3	-0.887045	0.283115	0.481672
Q9Y394-2	DHRS7	-0.737593	0.402827	0.595792
O43747	AP1G1	-1.85586	0.0268534	0.114794
P02461	COL3A1	3.25656	0.00673784	0.0496882
Q13283	G3BP1	0.61629	0.522051	0.700229
P53814-5	SMTN	-21.2352	0.0033538	0.0329331
Q14165	MLEC	-6.10787	0.000278487	0.00682755
Q14258	TRIM25	-1.67566	0.0314774	0.127914
Q9P0L0	VAPA	-2.09544	0.12934	0.301333
P62829	RPL23	1.15727	0.176815	0.363044
Q99733	NAP1L4	0.182882	0.767287	0.87591
P16435	POR	-1.71301	0.0691516	0.207613
P40763-3	STAT3	-0.784715	0.576157	0.742148
Q13162	PRDX4	-3.58513	0.135877	0.309929
Q99729-3	HNRNPAB	-0.673208	0.32943	0.530008
P00450	CP	1.82211	0.604245	0.763191
P10606	COX5B	-5.31686	0.00020924	0.0056723
P36776	LONP1	-1.18	0.162134	0.346388
Q14978	NOLC1	-0.903728	0.263637	0.460805
Q15008	PSMD6	-0.872766	0.262542	0.459759
P17980	PSMC3	0.248521	0.678322	0.813583
P13693	TPT1	1.29291	0.193151	0.381411
P41250	GARS	0.542184	0.423197	0.61342
Q7L1Q6	BZW1	-0.938205	0.389351	0.582846
P23634-4	ATP2B4	-4.83186	0.0467699	0.160634
Q13751	LAMB3	12.2168	0.188752	0.377312
P51571	SSR4	-2.94509	0.0230761	0.104563
Q8WWI1-3	LMO7	-0.484976	0.810141	0.899293
O14880	MGST3	-0.185729	0.855761	0.928223
P84077	ARF1;ARF3	-1.38635	0.278204	0.477252
Q02817	MUC2	-24.2933	0.117649	0.284915
Q9Y5B9	SUPT16H	-0.776109	0.172783	0.359922
P30040	ERP29	-2.99869	0.0145571	0.0794846
P41219	PRPH	1.1194	0.880167	0.94336
P42677	RPS27	-0.454899	0.405323	0.597299
P47755	CAPZA2	-0.435491	0.578059	0.742996
Q9Y2X3	NOP58	-0.0945172	0.900918	0.952816
P13861	PRKAR2A	-1.42036	0.339136	0.541623
Q92804-2	TAF15	0.0359068	0.950356	0.9784
P55001-3	MFAP2	7.05925	0.000395996	0.00888472
Q13177	PAK2	0.38992	0.689796	0.818994
P62266	RPS23	-2.73456	0.000778167	0.013718
P62333	PSMC6	-2.0538	0.0273734	0.115417
P84090	ERH	-2.55133	0.00078988	0.0137931
P09093	CELA3A	-9.42897	0.184993	0.372807
P07741	APRT	3.99409	0.0324223	0.130464
P63173	RPL38	0.387029	0.777595	0.881132
P01861	IGHG4	4.66477	0.226175	0.421177
Q92522	H1FX	5.40771	4.25878e-06	0.000437945
Q13148	TARDBP	0.676724	0.209138	0.399829
O00487	PSMD14	-2.05334	0.011419	0.0676371
Q9H223	EHD4	0.382512	0.675316	0.811695
P02790	HPX	3.06128	0.104344	0.267095
Q06210-2	GFPT1	-6.26547	0.0121939	0.0706165
Q9Y224	C14orf166	-2.6817	0.000589049	0.0114896
P02533	KRT14	3.30034	0.381445	0.576371
O76094	SRP72	-3.68686	0.0118358	0.0691106
Q92597	NDRG1	2.83227	0.116365	0.28341
Q27J81	INF2	-0.522853	0.61551	0.770324
O15511	ARPC5	0.600425	0.630397	0.780112
P63167	DYNLL1	0.52163	0.494794	0.679692
Q13509	TUBB3	5.55611	0.0015152	0.0210085
O43684-2	BUB3	0.823491	0.254872	0.452535
Q9Y6C9	MTCH2	-0.1929	0.771634	0.87841
Q99584	S100A13	3.55774	0.00217793	0.0254685
P16422	EPCAM	-4.94119	0.00269456	0.0291709
P09211	GSTP1	2.06185	0.152721	0.334048
P50453	SERPINB9	6.40681	0.000578197	0.0113856
Q13492-3	PICALM	1.69352	0.0209311	0.098223
P50914	RPL14	1.54076	0.127059	0.297893
Q15717	ELAVL1	-0.263463	0.680779	0.815164
P04216	THY1	4.16008	0.00499717	0.0430221
O00629	KPNA4	-0.191838	0.744418	0.859527
Q16270	IGFBP7	8.4854	1.51028e-05	0.00088747
Q16787	LAMA3	10.4221	0.205929	0.395615
P35900	KRT20	-17.4636	0.0229708	0.104341
P31689	DNAJA1	-0.917772	0.144759	0.323806
Q96CX2	KCTD12	2.40967	0.130989	0.303644
O95865	DDAH2	1.63565	0.26784	0.46617
Q9P258	RCC2	-2.36836	0.0440648	0.154346
Q96PK6	RBM14	0.0986876	0.901572	0.952816
P11678	EPX	-5.32813	0.137065	0.311872
P22352	GPX3	5.47917	0.0014196	0.0201355
P61619	SEC61A1;SEC61A2	-4.57746	0.0187771	0.0923145
Q53GG5-2	PDLIM3	-3.29107	0.17263	0.359922
Q9UNH7	SNX6	2.77929	0.00196228	0.0238176
Q14554	PDIA5	1.08473	0.368789	0.566908
Q9Y3I0	RTCB	-0.889534	0.23366	0.429236
P61513	RPL37A	0.790675	0.472089	0.659551
Q15056	EIF4H	-0.641335	0.455936	0.643736
Q9UGT4	SUSD2	9.48997	5.20259e-05	0.00211648
P02652	APOA2	1.06073	0.58506	0.748397
P31327-3	CPS1	-23.4183	0.0116405	0.0682932
P55145	MANF	-2.21833	0.097667	0.256246
P28799	GRN	-3.88003	0.0462195	0.159167
Q9UJU6	DBNL	-1.38615	0.245447	0.441948
P62316	SNRPD2	0.606371	0.378006	0.573281
Q92900-2	UPF1	-0.383586	0.593333	0.754558
Q9Y305-2	ACOT9	-1.32086	0.215714	0.407465
Q14126	DSG2	-1.0802	0.450882	0.639528
Q15363	TMED2	-2.53196	0.0360646	0.138354
Q16643	DBN1	2.2799	0.0070152	0.0511226
O43143	DHX15	-2.39817	0.00810723	0.0551709
P04196	HRG	5.50276	0.0133163	0.0746923
P61026	RAB10	-1.79632	0.0425361	0.151378
P14550	AKR1A1	-0.570446	0.765792	0.874719
Q9Y266	NUDC	-0.83947	0.00877931	0.057321
P35611-2	ADD1	-0.569997	0.615114	0.770088
P68431	HIST1H3A;HIST3H3	1.72866	0.107532	0.271544
P46063	RECQL	3.49524	0.019306	0.0934259
Q9UMS4	PRPF19	0.786486	0.195284	0.382104
Q9UH99	SUN2	1.7988	0.162041	0.346388
Q07666-2	KHDRBS1	-0.810071	0.247912	0.444872
Q9NSE4	IARS2	-2.57516	0.00605705	0.0469904
P62841	RPS15	0.134316	0.845462	0.92273
Q01844-6	EWSR1	-1.95067	0.00222775	0.025692
P04908	HIST1H2AB;HIST3H2A	2.06864	0.0538282	0.177604
P62314	SNRPD1	1.14333	0.0484003	0.165599
P56199	ITGA1	0.374974	0.786019	0.886066
Q71U36	TUBA1A;TUBA3E	1.43211	0.120812	0.289106
O00303	EIF3F	-0.834333	0.12563	0.29557
O14974	PPP1R12A	-4.25013	0.00191501	0.0235104
P55769	NHP2L1	-0.0394062	0.958006	0.981388
Q00688	FKBP3	0.69311	0.42013	0.610409
P36952	SERPINB5	1.97673	0.27527	0.473756
P43307	SSR1	-1.41171	0.0287049	0.120074
Q16822	PCK2	-9.44726	0.00168649	0.0222507
P22102	GART	0.0648296	0.90397	0.954234
P30837	ALDH1B1	-4.62756	0.00332889	0.0329331
Q13435	SF3B2	0.650534	0.335968	0.538888
Q9NUQ9	FAM49B	0.271113	0.844141	0.922351
Q63HN8	RNF213	-4.18095	0.165598	0.351517
P01833	PIGR	-3.11228	0.375908	0.5717
Q13409-3	DYNC1I2	1.40111	0.0933491	0.249452
O43294	TGFB1I1	-1.79732	0.159969	0.345095
Q99829	CPNE1	1.99568	0.0898314	0.245067
P50402	EMD	1.06794	0.129903	0.301883
Q15836	VAMP3	-0.203725	0.730612	0.848142
Q16543	CDC37	-0.909361	0.31301	0.512973
O15260	SURF4	-3.18854	0.00257133	0.0285858
O14979	HNRNPDL	1.25075	0.172864	0.359922
Q86XR7-2	TMED7	-4.02012	0.00136226	0.0197768
P49721	PSMB2	-0.1275	0.865437	0.933261
Q15293	RCN1	-0.0755802	0.955667	0.980837
P09327	VIL1	-14.1441	0.000130236	0.00401777
Q96HY6	DDRGK1	-2.08974	0.0223441	0.102243
Q9Y4G6	TLN2	6.34951	0.000101308	0.00344077
O75915	ARL6IP5	0.596742	0.284625	0.48334
P06737-2	PYGL	0.65574	0.516315	0.697731
O60610	DIAPH1	0.447145	0.607908	0.764688
P28066	PSMA5	-1.05937	0.0921911	0.248755
Q13268	DHRS2	-0.107233	0.798287	0.892828
P10515	DLAT	-0.577973	0.4237	0.613716
Q63ZY3-3	KANK2	-1.05538	0.455891	0.643736
O00483	NDUFA4	-3.89377	3.52629e-05	0.00155409
P80188	LCN2	-5.12735	0.104148	0.267095
P06727	APOA4	2.14245	0.459112	0.646741
P11279	LAMP1	-1.42992	0.0608936	0.190556
Q5TEC6	HIST2H3PS2	-0.525977	0.264884	0.461874
P29966	MARCKS	1.855	0.00602011	0.0469904
O43852	CALU	1.13179	0.338703	0.541399
P49207	RPL34	-1.4513	0.0425948	0.151378
Q15459	SF3A1	-0.249043	0.714634	0.835563
Q9UNF0-2	PACSIN2	-0.673382	0.492575	0.677885
O00567	NOP56	-0.438571	0.538165	0.711531
O43242	PSMD3	0.277212	0.668407	0.806796
P01008	SERPINC1	6.04996	0.00432099	0.0387956
P08246	ELANE	-12.8554	0.00544499	0.0450948
P20908	COL5A1	9.45951	1.44369e-08	1.0689e-05
P36871	PGM1	3.35196	0.0135026	0.0753945
Q06141	REG3A	-10.6953	0.00323753	0.0325916
P49792	RANBP2	-1.1497	0.0650038	0.200037
Q16647	PTGIS	5.7323	0.00736812	0.0527908
Q9HB71	CACYBP	0.729565	0.183104	0.370272
P09210	GSTA2	-8.79322	0.00587751	0.0464926
P11310	ACADM	-2.62113	0.0155472	0.082446
P50416	CPT1A	-6.157	0.00012519	0.00394111
Q9H3P7	ACBD3	-2.68599	0.000146151	0.00436333
P02746	C1QB	5.12809	3.24406e-06	0.000371693
Q86VB7-3	CD163	-0.835438	0.736259	0.852815
Q969X5	ERGIC1	-4.73369	0.00261457	0.0289794
P01591	IGJ	3.51652	0.0246443	0.109261
Q01130	SRSF2	-1.64823	0.0531398	0.176275
P00167-2	CYB5A	-1.8965	0.286865	0.485585
Q14240	EIF4A2	0.012415	0.988143	0.993987
Q13361-2	MFAP5	9.487	9.46826e-06	0.000674067
Q8IVF2	AHNAK2	5.61767	0.0213794	0.099903
P55795	HNRNPH2	-1.2181	0.122271	0.291328
P23229-4	ITGA6	-1.62343	0.413865	0.604629
P42766	RPL35	1.57256	0.0655756	0.200629
P61221	ABCE1	-1.03631	0.125248	0.295192
Q9H4M9	EHD1	-3.23937	0.00858038	0.0568239
P37108	SRP14	0.299335	0.615046	0.770088
Q8NBX0	SCCPDH	1.04877	0.348051	0.549696
P53007	SLC25A1	0.572087	0.480929	0.667317
P50238	CRIP1	0.155749	0.899828	0.95268
Q14566	MCM6	0.11475	0.790232	0.888111
Q9Y383	LUC7L2	-1.92768	0.0040083	0.0374715
Q9Y6R7	FCGBP	-19.2621	0.0248176	0.109505
O75964	ATP5L	-1.3735	0.0546964	0.178595
P00326	ADH1C	-10.5499	0.00141545	0.0201355
P62495	ETF1	-0.928004	0.115329	0.281813
Q9NZB2-6	FAM120A	-0.748084	0.381711	0.576538
P10644	PRKAR1A	0.0926603	0.903237	0.953732
P21912	SDHB	-4.60159	0.000117573	0.00383913
Q15005	SPCS2	-1.4041	0.14801	0.328025
P54727	RAD23B	0.687277	0.341055	0.543515
P05198	EIF2S1	-1.88092	0.00624976	0.0478029
Q15437	SEC23B	-6.35653	2.88074e-05	0.00136724
Q16576	RBBP7	-0.717523	0.125269	0.295192
Q9Y4W6	AFG3L2	-3.04144	0.00613129	0.0469939
P35637-2	FUS	0.587566	0.338684	0.541399
P62306	SNRPF	-0.557136	0.181401	0.368173
P00352	ALDH1A1	-3.84485	0.0903953	0.246242
Q5JPE7-2	NOMO2;NOMO3	-2.70609	0.0845572	0.237504
Q9Y6K5	OAS3	-0.839446	0.629115	0.779706
Q9P2B2	PTGFRN	3.13506	0.0663223	0.201912
O00232	PSMD12	0.086555	0.924302	0.964124
P13727	PRG2	-2.13765	0.446322	0.634448
P21397	MAOA	-2.82111	0.17559	0.362591
Q92688	ANP32B	-3.27283	0.00011926	0.00383913
P51970	NDUFA8	-1.63272	0.00922327	0.0592787
Q14254	FLOT2	-1.79414	0.278505	0.477326
P07358	C8B	5.69105	0.000633333	0.0118414
P55036	PSMD4	2.06446	0.00271709	0.0291709
P18085	ARF4	-1.5422	0.0171111	0.0867745
Q8NBQ5	HSD17B11	-1.5319	0.133762	0.30685
Q92520	FAM3C	-1.11605	0.261321	0.458555
Q16629-3	SRSF7	-0.950352	0.18158	0.368335
Q9Y285	FARSA	-0.935548	0.0723948	0.214233
P0DN76	U2AF1	-0.269663	0.560765	0.730454
P52943	CRIP2	0.613485	0.370169	0.567674
P83881	RPL36A	-1.1952	0.082925	0.234701
P12277	CKB	-1.24587	0.0327808	0.131182
Q9HD45	TM9SF3	-3.62351	0.00119895	0.0181907
O00468-6	AGRN	2.40212	0.239532	0.434893
O94874	UFL1	-4.12648	0.000595895	0.0114896
P50479	PDLIM4	0.640085	0.682907	0.816049
P54920	NAPA	-3.89007	0.00144174	0.0202592
P60891	PRPS1	0.240427	0.708068	0.832845
Q14108	SCARB2	-0.0824037	0.918432	0.960527
Q86UX7-2	FERMT3	-2.32658	0.23073	0.426309
O43169	CYB5B	-0.389929	0.607545	0.764688
P62328	TMSB4X	-0.315849	0.126693	0.297411
Q08431	MFGE8	6.45393	0.000462083	0.009892
Q13045	FLII	-1.35814	0.0859472	0.23998
P07203	GPX1	3.47494	0.00527992	0.0442223
P54577	YARS	0.182867	0.754035	0.867444
Q69YL0	NCBP2-AS2	1.53998	0.00389325	0.0366739
O75531	BANF1	-0.334603	0.548801	0.720638
P49321	NASP	0.21198	0.684474	0.816754
Q04828	AKR1C1	0.493012	0.796424	0.891552
Q8N1G4	LRRC47	-1.61009	0.0190787	0.0930559
Q96HE7	ERO1L	0.212268	0.869704	0.935704
P08590	MYL3;MYL1	-2.72506	4.34709e-05	0.00184976
P23588	EIF4B	-0.3389	0.0892727	0.243902
Q14498-3	RBM39	-0.0593406	0.916946	0.959992
P55083	MFAP4	3.26051	0.00886111	0.0575506
Q9NRN5	OLFML3	6.94218	7.43182e-06	0.000581523
Q9NTJ5	SACM1L	-2.86542	0.000402648	0.00896933
P23368	ME2	-1.7588	0.0834986	0.235783
Q15631	TSN	-1.52442	0.0258476	0.11231
Q96Q06-2	PLIN4	-3.7028	0.399281	0.59198
Q9Y2W1	THRAP3	-1.29451	0.0781963	0.226158
Q9H8Y8	GORASP2	-2.34579	0.0563051	0.181728
Q9NZ08	ERAP1	-1.66338	0.173119	0.360205
Q9UJS0	SLC25A13	-4.07509	0.000512945	0.0106085
P10643	C7	5.17588	0.00214608	0.0252216
Q16401	PSMD5	0.0716055	0.909554	0.956691
P21926	CD9	0.633388	0.389987	0.582859
O75306	NDUFS2	-1.57123	0.032712	0.13106
P0DOX2		1.55792	0.198344	0.385626
P62857	RPS28	-0.264008	0.556085	0.726916
Q3SY69	ALDH1L2	-3.1454	0.303082	0.502696
Q6PCB0	VWA1	-0.196897	0.889526	0.947376
Q99805	TM9SF2	-4.80053	0.000764516	0.0135418
Q9C0C2	TNKS1BP1	-0.10448	0.951178	0.9784
A8K7I4	CLCA1	-17.2825	0.0211325	0.0989031
P30043	BLVRB	-0.0608984	0.964712	0.98578
P68366-2	TUBA4A	1.3264	0.00391161	0.0367533
Q8NE86-3	MCU	-0.273285	0.821102	0.908464
O95573	ACSL3	-1.87501	0.0404079	0.146513
P28070	PSMB4	-0.781335	0.293816	0.49342
P60709	ACTB	-0.664262	0.353678	0.553623
Q12904	AIMP1	-0.814905	0.159463	0.344819
Q13185	CBX3	0.525076	0.254701	0.452449
P01031	C5	6.22848	0.0414787	0.149275
P78344	EIF4G2	0.842042	0.151052	0.331668
P49720	PSMB3	-0.419703	0.601414	0.761696
Q32P28	LEPRE1	1.38194	0.350814	0.551133
Q9NYL9	TMOD3	0.833259	0.37038	0.567762
Q9UL25	RAB21	0.529026	0.51683	0.697777
P02792	FTL	2.53217	0.119486	0.28742
O15372	EIF3H	-0.550872	0.215716	0.407465
P10599	TXN	0.836973	0.0724974	0.214365
Q13724	MOGS	-2.17436	0.109884	0.274487
P62899	RPL31	-0.682009	0.363191	0.562566
Q32MZ4-3	LRRFIP1	-1.21371	0.143879	0.322032
O94875-11	SORBS2	-0.325784	0.887194	0.946784
Q99895	CTRC	-5.30029	0.262806	0.459815
Q9NVJ2	ARL8B	0.754012	0.270398	0.468639
P09543-2	CNP	0.463499	0.630495	0.780111
P21964-2	COMT	-0.4568	0.586145	0.748811
P61006	RAB8A	-0.739955	0.153603	0.335678
P62854	RPS26;RPS26P11	1.55425	0.00581281	0.0461782
P98179	RBM3	-1.36715	0.0220953	0.101737
Q9BXP5-4	SRRT	-1.43579	0.0522192	0.17458
Q9UGI8-2	TES	-2.86169	0.000538506	0.0107843
P36507	MAP2K2	0.147065	0.80751	0.897042
Q9ULC5-3	ACSL5	-4.79809	0.0789401	0.227776
O15400-2	STX7	1.79755	0.0173632	0.087812
Q8IZ83	ALDH16A1	-1.409	0.0825946	0.233944
P07686	HEXB	-2.80456	0.0131138	0.0742176
Q8WVM8	SCFD1	-0.336991	0.683991	0.816555
Q9H3U1-2	UNC45A	-2.30909	1.71183e-05	0.000918436
P09669	COX6C	-2.77122	0.000211282	0.0056723
P17301	ITGA2	1.10935	0.483347	0.669416
P20160	AZU1	-9.33197	0.0200822	0.0965512
Q9BRA2	TXNDC17	-0.205201	0.755367	0.867712
Q9UJ70	NAGK	2.59955	0.010918	0.0656141
P12724	RNASE3	-4.81776	0.0050219	0.0431348
P63313	TMSB10	0.0874826	0.835174	0.916908
P01042-2	KNG1	5.46058	0.000270308	0.00676136
Q9UQE7	SMC3	-1.18449	0.0335119	0.13198
P63208	SKP1	-0.840602	0.179681	0.366489
Q12874	SF3A3	0.0316295	0.958068	0.981388
Q9Y4P3	TBL2	-2.62382	0.0458907	0.158477
P02760	AMBP	2.76844	0.0242124	0.107993
P50213	IDH3A	-1.32236	0.113112	0.277906
Q15181	PPA1	-0.336168	0.199404	0.386488
Q08945	SSRP1	0.22804	0.525867	0.703309
Q53GQ0	HSD17B12	-1.55294	0.00414141	0.0380566
Q9BQE5	APOL2	2.64913	0.00979514	0.0611495
O75489	NDUFS3	-3.44333	0.000463046	0.009892
Q13753	LAMC2	8.88544	0.160063	0.345095
Q9NZ01	TECR	-2.47894	0.00832279	0.0560146
O94973	AP2A2	1.18697	0.0921347	0.248755
P14678-2	SNRPB;SNRPN	-1.11836	0.0142384	0.0784899
P35749-3	MYH11	-11.1305	0.000685754	0.0125676
O95373	IPO7	-0.702633	0.277601	0.476439
P46060	RANGAP1	-0.258983	0.50236	0.686098
P47914	RPL29	0.0438176	0.952964	0.979447
Q15637-4	SF1	-0.854896	0.0573219	0.183525
P07919	UQCRH;UQCRHL	-1.72885	0.00574941	0.0461782
P14927	UQCRB	-1.68124	0.07506	0.220007
P21399	ACO1	-0.3986	0.80381	0.895218
P62847-2	RPS24	0.479047	0.417093	0.608313
P63279	UBE2I	0.821948	0.0763296	0.222148
Q9Y3A5	SBDS	0.429988	0.558415	0.728932
P04118	CLPS	-6.63202	0.11096	0.275323
P28072	PSMB6	-0.452974	0.503327	0.686557
Q9UBI6	GNG12	2.73706	0.00191792	0.0235104
P26368-2	U2AF2	0.627469	0.0942841	0.250567
Q13155	AIMP2	-0.361558	0.193415	0.381411
Q9Y5M8	SRPRB	-3.14905	0.00629932	0.0480827
P51665	PSMD7	-0.10647	0.853993	0.926578
Q02252-2	ALDH6A1	-2.5985	0.12776	0.299157
Q13596	SNX1	-0.0527053	0.939579	0.97323
Q9NTK5	OLA1	-1.31603	0.0375683	0.141771
Q9UHX1-2	PUF60	0.398888	0.412186	0.603127
O00425	IGF2BP3	-0.532696	0.368554	0.566908
Q14157-5	UBAP2L	-0.0898827	0.865699	0.933261
Q8N2S1-2	LTBP4	1.61448	0.28841	0.487309
Q9HC35	EML4	-0.913246	0.307034	0.507429
P09496-2	CLTA	-1.09707	0.18313	0.370272
Q03518	TAP1	-0.421557	0.80481	0.895524
Q7Z6Z7-2	HUWE1	0.898454	0.257433	0.4549
O43237	DYNC1LI2	-1.78781	0.00968472	0.0609742
P12004	PCNA	-0.498083	0.108124	0.272105
Q8TCJ2	STT3B	-3.0566	0.00938495	0.0599019
Q14444-2	CAPRIN1	0.0799827	0.842011	0.920592
Q6UWY5	OLFML1	6.62654	0.000211447	0.0056723
O00160	MYO1F	-2.16841	0.219857	0.413017
P27694	RPA1	-0.696469	0.172595	0.359922
Q9BZQ8	FAM129A	-3.53306	0.0425328	0.151378
P50502	ST13;ST13P5;ST13P4	0.454668	0.263894	0.461036
Q16762	TST	-1.5254	0.240324	0.435264
P02730	SLC4A1	0.80984	0.881143	0.943864
Q3ZCM7	TUBB8	0.337516	0.350647	0.551133
P08195-2	SLC3A2	-0.0412027	0.950339	0.9784
P51648	ALDH3A2	-1.72435	0.179383	0.366171
Q9H0U4	RAB1B;RAB1C	-1.2253	0.0151682	0.081238
P30536	TSPO	-1.50422	0.0447582	0.156022
Q07021	C1QBP	-2.09519	4.62826e-05	0.00194702
O96008	TOMM40	-1.11577	0.146765	0.326126
E9PAV3	NACA	-2.08912	0.000328974	0.00770798
P10768	ESD	0.312501	0.812281	0.900588
P25685	DNAJB1	0.602742	0.133888	0.306906
Q6NVY1	HIBCH	-2.75054	0.111072	0.275323
Q99873-3	PRMT1	-0.572884	0.093005	0.249452
P56537	EIF6	0.0126581	0.977738	0.989753
Q96JB5	CDK5RAP3	-2.55271	0.0055233	0.0452373
Q9UPN3	MACF1	-0.63636	0.504672	0.688138
Q02809	PLOD1	3.90231	0.0652288	0.200293
P25205	MCM3	0.00808489	0.980712	0.990324
Q969G5	PRKCDBP	-0.392083	0.687048	0.817534
A0AVT1	UBA6	0.769023	0.405494	0.597299
O94925	GLS	1.27971	0.357293	0.557396
P09972	ALDOC	4.31988	0.000321267	0.00757656
P12830	CDH1	-4.19284	0.00433857	0.0387956
P18754	RCC1	0.524181	0.562864	0.732159
P49458	SRP9	-0.272778	0.564421	0.733153
Q9Y2A7	NCKAP1	-1.02761	0.162329	0.346565
P33993	MCM7	-0.0295556	0.857443	0.929408
Q9NZ45	CISD1	-0.209675	0.769071	0.877022
O95202	LETM1	-2.96606	0.0394989	0.144921
P26639	TARS	-0.381753	0.169423	0.356973
Q99436	PSMB7	-0.826647	0.0954215	0.252502
O76021	RSL1D1	-0.0467659	0.828657	0.91273
P01019	AGT	4.18653	3.39997e-06	0.000371693
P52292	KPNA2	0.0997209	0.651673	0.79572
P12235	SLC25A4	-1.95472	0.00719633	0.0521115
P62318-2	SNRPD3	0.533779	0.387184	0.581885
Q14677-3	CLINT1	-0.953055	0.187654	0.376121
Q9UHQ9	CYB5R1	0.262165	0.833423	0.915529
O15173	PGRMC2	-0.534046	0.314392	0.514081
P47985	UQCRFS1;UQCRFS1P1	-2.94433	0.00023535	0.00609276
P55265-4	ADAR	-0.290284	0.670964	0.808827
Q12884	FAP	4.69741	0.0498505	0.168999
P11387	TOP1	-1.34804	0.0820758	0.23301
P42167	TMPO	1.36568	0.104933	0.267167
Q86UE4	MTDH	-0.0673638	0.920136	0.961429
O75821	EIF3G	0.463605	0.183769	0.37135
Q13428-3	TCOF1	-0.176611	0.611507	0.767885
P04746	AMY2A	-7.78335	0.132416	0.305545
P08174-2	CD55	2.00552	0.0775359	0.224599
P30084	ECHS1	-2.04484	0.0148009	0.0802434
P49189	ALDH9A1	0.841707	0.502619	0.686098
P53597	SUCLG1	-1.95234	0.0456045	0.157682
O60493	SNX3	1.88193	0.00435078	0.038811
O94855	SEC24D	-1.01786	0.451157	0.639591
Q96A33	CCDC47	-0.597082	0.522589	0.700697
P11166	SLC2A1	1.71342	0.0501865	0.169518
P32455	GBP1	3.0138	0.0837334	0.236086
Q9ULZ3	PYCARD	-0.256077	0.725059	0.843456
Q08J23	NSUN2	-0.0738895	0.878867	0.942516
Q9NR56	MBNL1	0.00108472	0.997458	0.999619
O75955	FLOT1	-1.70479	0.0762617	0.222125
P23786	CPT2	-3.4052	0.00171454	0.0222709
P55209	NAP1L1	-0.389716	0.435845	0.623936
O60784	TOM1	1.47373	0.0180359	0.0900299
P51858	HDGF	0.8224	0.262167	0.459536
Q14BN4-5	SLMAP	-10.2415	0.00181035	0.0228734
Q8NE71	ABCF1	-1.39909	0.0237813	0.106843
O14617	AP3D1	0.311879	0.656701	0.798918
O15371-2	EIF3D	-0.435972	0.150183	0.330931
O95425-4	SVIL	-4.21519	0.0515255	0.173407
P08648	ITGA5	-4.1858	0.0929062	0.249412
P22897	MRC1	3.09823	0.082147	0.233033
Q9Y446	PKP3	0.377674	0.803485	0.895218
O00203	AP3B1	0.510124	0.507803	0.689775
P06312	IGKV4-1	1.98224	0.0546426	0.178595
P08575-4	PTPRC	-0.394615	0.82523	0.910854
P24158	PRTN3	-9.66252	0.0223995	0.102243
P52565	ARHGDIA	0.24017	0.409933	0.601421
Q8WXF1	PSPC1	-0.610608	0.351093	0.551133
O60841	EIF5B	0.439772	0.23083	0.426309
P20645	M6PR	-0.972387	0.224098	0.418781
Q9UIA9	XPO7	-1.79286	0.00753557	0.0531365
O60884	DNAJA2	0.457702	0.482882	0.669416
P02765	AHSG	4.40547	0.00780821	0.0540684
P07357	C8A	3.0632	0.00166279	0.0222226
Q16881-5	TXNRD1	0.0337324	0.970761	0.988037
P23142-4	FBLN1	5.35352	5.63827e-07	0.000109857
P48163	ME1	0.563846	0.200636	0.388267
Q9UM54-6	MYO6	-2.96445	0.0151685	0.081238
P19075	TSPAN8	-3.93137	0.00101898	0.0166846
Q8N684-2	CPSF7	-0.205984	0.573012	0.740121
Q96KP4	CNDP2	-0.0280046	0.955152	0.980593
P10301	RRAS	-0.744167	0.536266	0.710095
P13674-2	P4HA1	5.51035	0.00426025	0.0386796
P23946	CMA1	-0.513756	0.827966	0.912241
Q16795	NDUFA9	-2.27918	0.00300988	0.0312994
Q92747	ARPC1A	-2.15937	0.00419369	0.0383334
Q9BPW8	NIPSNAP1	-1.62991	0.0399019	0.145625
P56192	MARS	-1.0725	0.152404	0.334043
Q06828	FMOD	3.5826	0.036191	0.138408
Q9H8H3	METTL7A	-0.966656	0.0690754	0.207563
Q14011	CIRBP	0.809159	0.342506	0.544421
Q96I99	SUCLG2	-3.37212	0.00510722	0.0435644
Q9NUQ6	SPATS2L	0.321325	0.69519	0.823023
P35270	SPR	-0.944711	0.329608	0.530065
Q13310-3	PABPC4	-1.31603	0.247506	0.444789
Q96IU4	ABHD14B	1.18224	0.373369	0.569806
P15144	ANPEP	-8.40475	0.00433563	0.0387956
P57737-3	CORO7	0.678358	0.519453	0.699372
O75340	PDCD6	1.0548	0.0653998	0.20055
Q9P0M6	H2AFY2	1.02912	0.346943	0.548647
O75534	CSDE1	0.0942703	0.698671	0.825561
Q9UBQ5	EIF3K	-1.51163	0.00341291	0.0332688
P0DMN0	SULT1A4;SULT1A3	-5.69251	0.00314158	0.0322547
P83111	LACTB	1.39291	0.079803	0.228717
P84095	RHOG	1.21746	0.0461867	0.159167
O43795-2	MYO1B	1.1936	0.236194	0.431937
O95747	OXSR1	-0.520847	0.289262	0.488303
P60033	CD81	-0.835552	0.175892	0.362591
P33121	ACSL1	0.675568	0.653332	0.796652
P55010	EIF5	-0.843422	0.214945	0.406605
Q3LXA3	DAK	-5.65359	0.0128676	0.0733986
O96019	ACTL6A	-0.508067	0.292255	0.491339
Q70UQ0-4	IKBIP	0.843599	0.477138	0.663299
Q9Y6E0-2	STK24	-0.304287	0.582429	0.746051
P0DP08		2.47422	0.00276436	0.0294071
Q15424	SAFB	-0.0381784	0.922758	0.96281
Q9BQE3	TUBA1C	0.424871	0.221929	0.415781
Q9Y639-3	NPTN	-1.49198	0.0722506	0.214149
A0A075B6P5	IGKV2D-28;IGKV2-40	1.99995	0.00366735	0.0354479
P07858	CTSB	4.0467	0.020042	0.0964829
Q9HCC0	MCCC2	-3.84733	0.000607789	0.0115981
Q9UHB9	SRP68	-2.49536	0.0401586	0.146182
Q9P0J0	NDUFA13	-1.43549	0.00121695	0.0183135
O43813	LANCL1	-2.27554	0.000567008	0.0112249
P08754	GNAI3	-0.527029	0.265273	0.462137
P25774-2	CTSS	-2.18076	0.0384466	0.143228
P30419	NMT1	1.02143	0.075511	0.22067
O95197-3	RTN3	-1.55677	0.00773489	0.0538244
P50135	HNMT	1.51754	0.0547558	0.178595
Q9BT78	COPS4	0.595108	0.368114	0.566908
O43865	AHCYL1	-1.28575	0.203118	0.391636
Q9Y3D6	FIS1	-1.512	0.0110092	0.0660554
P52306-4	RAP1GDS1	-0.512823	0.272135	0.470767
Q13242	SRSF9	-0.995513	0.101225	0.262419
O75718	CRTAP	2.28091	0.0116162	0.0682593
P10321	HLA-C	-1.15417	0.193408	0.381411
P60468	SEC61B	-0.888083	0.109846	0.274487
P63151	PPP2R2A	-0.623274	0.181266	0.368101
Q14956-2	GPNMB	2.78173	0.00465885	0.0404861
Q7L014	DDX46	1.05099	0.0297583	0.123149
Q96CG8-3	CTHRC1	6.17374	1.12199e-07	4.02812e-05
P06731-2	CEACAM5	-1.15778	0.409428	0.601421
P20962	PTMS	0.94006	0.10476	0.267095
P26885	FKBP2	-0.332817	0.607752	0.764688
P29992	GNA11	-0.29376	0.712687	0.835341
P53990-2	IST1	-0.0636593	0.875656	0.940162
Q93008-3	USP9X	-0.844544	0.314021	0.513701
Q9NYF8-2	BCLAF1	-0.569231	0.210131	0.400261
Q9UMY4-1	SNX12	1.73752	0.00520457	0.0438891
Q12864	CDH17	-9.53055	0.00905242	0.0584853
P06396-2	GSN	0.0798579	0.904314	0.954306
P11717	IGF2R	-1.03034	0.365241	0.564325
P14618-2	PKM	1.71609	0.00578316	0.0461782
P29350	PTPN6	-1.74005	0.232811	0.42815
Q9UBQ7	GRHPR	1.3555	0.0866695	0.240419
P14324-2	FDPS	-0.932363	0.274961	0.473445
P15121	AKR1B1	0.648635	0.349929	0.550994
P39059	COL15A1	-1.44928	0.185246	0.372836
P49756	RBM25	-0.189293	0.755274	0.867712
Q13217	DNAJC3	-2.2918	0.0328511	0.131182
Q9BUJ2-4	HNRNPUL1	-0.215496	0.556496	0.727197
Q9UBS4	DNAJB11	-2.2199	0.00315045	0.0322547
Q9GZT3-2	SLIRP	-1.7711	7.94961e-05	0.00277636
P61077	UBE2D3;UBE2D2	-0.490604	0.311505	0.512302
O95433	AHSA1	-0.44864	0.191524	0.379963
P17066	HSPA6	-0.68426	0.0382263	0.143142
Q9H299	SH3BGRL3	-0.837279	0.287467	0.486381
P09110	ACAA1	-0.567196	0.591116	0.752389
P53004	BLVRA	2.83491	0.000517449	0.0106422
Q00577	PURA	-0.235325	0.717802	0.838001
Q9UQ35	SRRM2	0.109029	0.732523	0.849828
O00264	PGRMC1	-1.20591	0.0341219	0.133971
Q9Y2B0	CNPY2	-2.56023	0.000265167	0.00670937
Q9Y2Z0	SUGT1	-1.55259	0.00522214	0.0439372
O60831	PRAF2	1.79166	0.00550174	0.0451606
Q8N1F7	NUP93	-0.908994	0.124387	0.294238
Q96N16-5	JAKMIP1	0.160213	0.800098	0.893803
P23193	TCEA1	-0.492119	0.18065	0.367908
P31937	HIBADH	-1.78881	0.0519363	0.174314
Q9H3G5	CPVL	1.58142	0.236843	0.432402
P06681	C2	4.69386	3.85005e-05	0.00165731
P11215	ITGAM	-6.43685	0.210861	0.40134
P26196	DDX6	-0.189393	0.637343	0.783839
Q92817	EVPL	0.879161	0.297681	0.497332
P49821-2	NDUFV1	-4.81442	0.000145365	0.00436333
Q16718	NDUFA5	-0.99745	0.0933211	0.249452
P12081-4	HARS	-0.168564	0.709352	0.832845
P52294	KPNA1	-0.832784	0.150676	0.331196
P61916	NPC2	-1.85432	0.0333067	0.131882
Q9P2R7-2	SUCLA2	-1.54409	0.0256975	0.112052
P80511	S100A12	-3.90299	0.251871	0.449989
Q86V81	ALYREF	0.839891	0.0761084	0.221853
Q96S97	MYADM	1.03849	0.158427	0.342982
Q9HCY8	S100A14	-2.66883	0.0208281	0.0979741
O43681	ASNA1	0.497721	0.545786	0.718017
P02511	CRYAB	-4.99384	0.00525339	0.0440999
P12931	SRC	-1.4486	0.0162485	0.0843903
P47895	ALDH1A3	-1.22563	0.000852973	0.014619
Q92878-2	RAD50	0.332402	0.637183	0.783839
Q9BZZ5-2	API5	-0.866764	0.0888255	0.243724
O00515	LAD1	-0.831567	0.422628	0.613076
Q07866-5	KLC1	0.860073	0.154185	0.336553
Q9H4A6	GOLPH3	0.00944662	0.985572	0.993083
O00391-2	QSOX1	1.13127	0.336813	0.539543
O14949	UQCRQ	-1.68023	0.0135297	0.075432
P02794	FTH1	0.543973	0.518893	0.699032
P04181	OAT	-0.956562	0.252891	0.451182
Q8WVV4-1	POF1B	-3.36097	1.93664e-05	0.000982116
O43399	TPD52L2	-0.360285	0.514126	0.695904
O95816	BAG2	-2.46439	0.00940548	0.0599296
P35613-2	BSG	-0.636189	0.387157	0.581885
Q9BS40	LXN	1.40431	0.037358	0.141266
Q9HC84	MUC5B	-4.30849	0.212811	0.404013
P00734	F2	2.76792	0.0924843	0.24882
P27361	MAPK3	0.0463109	0.950869	0.9784
Q15063-5	POSTN	3.43948	1.66506e-05	0.000918436
P01033	TIMP1	5.90838	2.44335e-08	1.50755e-05
P08240	SRPR	-0.803176	0.443041	0.631245
P15088	CPA3	-1.91556	0.338695	0.541399
P19525-2	EIF2AK2	0.287231	0.629658	0.779747
Q13308	PTK7	4.96788	0.00578898	0.0461782
Q14134-2	TRIM29	2.00583	0.251306	0.449582
Q9HC38-2	GLOD4	-0.0178346	0.978543	0.989753
Q9NR30	DDX21	-0.0435029	0.864933	0.93325
Q9UEY8-2	ADD3	-0.599297	0.35841	0.558432
O60568	PLOD3	-0.222554	0.914076	0.958848
P42330	AKR1C3	0.474888	0.663997	0.802781
O75431	MTX2	-1.42673	0.00611356	0.0469904
P35080-2	PFN2	0.803838	0.107834	0.271935
P51114	FXR1	-0.828621	0.118467	0.285709
Q14683	SMC1A	0.0150096	0.979074	0.989753
Q92626	PXDN	5.98082	0.0220781	0.101737
P08134	RHOC	0.739335	0.0548565	0.178766
P78347-2	GTF2I	0.169826	0.800346	0.893803
Q6WCQ1-3	MPRIP	3.08103	9.23962e-06	0.000674067
P55259	GP2	-4.84368	0.128571	0.300107
Q13087-2	PDIA2	-4.12815	0.115174	0.281621
P10155	TROVE2	-0.190543	0.747379	0.861931
P52434	POLR2H	-0.367701	0.311114	0.512065
Q99598	TSNAX	-0.442098	0.304771	0.504788
O95470	SGPL1	-0.194466	0.769544	0.877022
Q5T4S7-3	UBR4	0.975494	0.130183	0.302155
O60504	SORBS3	3.25689	0.000118245	0.00383913
P05452	CLEC3B	4.37891	1.10985e-05	0.000747027
P08571	CD14	-0.243629	0.769941	0.877022
P63218	GNG5	-0.90327	0.124254	0.294238
Q93009	USP7	-0.412404	0.300687	0.500739
P04054	PLA2G1B	-3.45561	0.132782	0.305696
P09936	UCHL1	6.98302	5.77654e-09	5.34619e-06
Q9UKV3	ACIN1	0.361633	0.329398	0.530008
Q9Y3U8	RPL36	0.532001	0.331067	0.531949
Q9Y6W5	WASF2	1.13482	0.0114386	0.0676451
P08237	PFKM	-2.05826	0.0568845	0.182922
Q03519	TAP2	0.612022	0.683872	0.816555
Q8NBJ5	COLGALT1	1.57869	0.206496	0.396087
Q8NFW8	CMAS	-0.598894	0.108738	0.27262
P02747	C1QC	2.31359	0.0115584	0.0680272
P09488	GSTM1	-0.620664	0.623998	0.77665
P37059	HSD17B2	-2.67451	0.0342341	0.134196
Q14573	ITPR3	-1.06506	0.418946	0.609646
O00182-3	LGALS9	0.0399866	0.963125	0.98488
P61956-2	SUMO2	0.547115	0.111111	0.275323
Q09028-3	RBBP4	-0.175222	0.683907	0.816555
P28062-2	PSMB8	1.63362	0.0205719	0.097763
Q07157-2	TJP1	-0.858389	0.117367	0.284915
Q15063-2	POSTN	3.36411	4.43302e-06	0.000443541
Q5VYK3	ECM29	-0.780958	0.0965021	0.25412
Q8IXQ6-2	PARP9	-1.18005	0.164662	0.350334
Q9UJ72	ANXA10	-3.61988	0.0440692	0.154346
O15270	SPTLC2	-0.899033	0.223073	0.417381
O43776	NARS	0.0118007	0.975115	0.989146
O95340	PAPSS2	1.10489	0.230159	0.426194
P15170-2	GSPT1	-0.441765	0.224323	0.418781
P61803	DAD1	-0.454398	0.468845	0.655958
Q13247	SRSF6	-1.30232	0.00169484	0.0222507
Q16630-3	CPSF6	-0.113597	0.80574	0.895953
Q9Y624	F11R	-2.57763	0.00114418	0.017649
P15085	CPA1	-7.17557	0.130073	0.302089
P68400	CSNK2A1;CSNK2A3	-0.411525	0.301282	0.501505
Q9NR31	SAR1A	-0.827292	0.132045	0.305138
P01772	IGHV3-66	2.2481	0.0190075	0.0928306
Q96T51	RUFY1	1.04133	0.1705	0.358836
O00422	SAP18	-0.567384	0.199153	0.386204
O14558	HSPB6	-2.69696	0.0492808	0.167682
P48681	NES	-1.709	0.0146696	0.0798631
Q9UHL4	DPP7	1.44993	0.220356	0.413671
O95154	AKR7A3	-5.61435	0.00174589	0.0224999
O60869-2	EDF1	-1.08889	0.0329026	0.131182
P30405	PPIF	-1.75735	0.00349323	0.0339421
P04275	VWF	-0.836517	0.653271	0.796652
P18084	ITGB5	1.93179	0.0218902	0.101229
P62140	PPP1CB	-0.287545	0.525563	0.703309
Q96M27	PRRC1	-3.02305	7.87135e-05	0.00277521
Q9P2R3	ANKFY1	-0.102049	0.811507	0.900269
P05114	HMGN1	0.401457	0.311223	0.512065
P16402	HIST1H1D	0.264732	0.775833	0.879798
P55327-2	TPD52	-2.05376	0.00749222	0.0529317
Q16186	ADRM1	0.340677	0.338916	0.541504
Q9UI09	NDUFA12	-3.48933	1.56723e-05	0.000906546
O95834	EML2	0.0569041	0.949722	0.9784
P04080	CSTB	0.0050571	0.994286	0.997693
Q9C005	DPY30	-0.423521	0.0767971	0.223158
Q9NZL9-2	MAT2B	1.38279	0.0103247	0.0631762
O43920	NDUFS5	0.0158754	0.979861	0.989753
P09661	SNRPA1	-0.133771	0.803725	0.895218
P32322	PYCR1	-0.482825	0.452341	0.640614
Q04941	PLP2	-1.01285	0.0598595	0.188596
Q96CS3	FAF2	-0.1378	0.801132	0.893967
O75832	PSMD10	0.232149	0.666047	0.804735
P02766	TTR	4.62581	0.00954138	0.0604832
P12111-4	COL6A3	-0.000535132	0.998827	1
P50851	LRBA	-1.86609	0.0050689	0.0434377
P52926	HMGA2	1.68355	0.0930818	0.249452
P56134-4	ATP5J2	-1.13898	0.00766369	0.0534529
Q9NUU7	DDX19A;DDX19B	-0.122502	0.721275	0.840466
Q9NX40	OCIAD1	0.251275	0.703034	0.829128
P49354	FNTA	0.695762	0.117465	0.284915
P62942	FKBP1A	0.0613288	0.901855	0.952816
Q01085-2	TIAL1	-0.358972	0.311948	0.512575
Q06033-2	ITIH3	2.01777	0.0758922	0.221572
Q13510-2	ASAH1	-1.1848	0.258468	0.455998
A0FGR8-2	ESYT2	-0.295931	0.622818	0.775691
O95292	VAPB	-2.22553	0.000538925	0.0107843
P62273	RPS29	0.55483	0.387763	0.581885
Q7L5N7	LPCAT2	1.70437	0.160276	0.345168
Q9H2U2	PPA2	-1.80021	0.0107354	0.0648326
P05451	REG1A	-4.14185	0.0721527	0.214149
Q99878	HIST1H2AJ;HIST1H2AH;HIST1H2AG;H2AFJ	0.538982	0.0383092	0.143142
P14406	COX7A2	-2.40199	5.42059e-06	0.000501676
Q6P4A8	PLBD1	-5.9172	0.00266826	0.0291709
O75475	PSIP1	0.833638	0.0923949	0.24882
Q30154	HLA-DRB5	0.845782	0.291297	0.490227
Q8IVT2	MISP	-3.38938	0.00806786	0.0551056
Q9UDY2-3	TJP2	-1.65095	0.00660496	0.0490755
P29373	CRABP2	0.24103	0.179394	0.366171
P29536	LMOD1	-5.97696	0.00283512	0.0300734
Q8NFV4	ABHD11	-1.39747	0.00135439	0.01974
Q96C19	EFHD2	-1.52218	0.0344846	0.134664
Q9Y3F4	STRAP	-0.402266	0.22148	0.415148
Q9Y6M1-1	IGF2BP2	-0.462045	0.148393	0.32856
P17213	BPI	-8.56794	0.0111477	0.0665624
P28074	PSMB5	-0.241177	0.393825	0.58646
Q6XQN6	NAPRT	-1.23499	0.185935	0.37389
P61923	COPZ1	-1.55717	6.68039e-05	0.00254957
Q8TC12	RDH11	-0.554593	0.336163	0.538967
O14936-3	CASK	0.758975	0.261485	0.458558
P01298-2	PPY	-1.62706	0.714717	0.835563
P54652	HSPA2	-2.33572	0.0512178	0.172528
Q9NQW7-3	XPNPEP1	-0.426248	0.602685	0.762262
A0A0B4J1V0	IGHV3-15	1.29534	0.00646099	0.0487412
P05546	SERPIND1	1.15328	0.340391	0.542856
Q2TAY7	SMU1	-1.59709	0.00288626	0.0304414
P09012	SNRPA	-1.43461	0.00609692	0.0469904
Q5VW32	BROX	-0.355411	0.693481	0.821262
P33992	MCM5	-0.00569144	0.975743	0.989146
P35241	RDX	-0.287127	0.450725	0.639528
P62993	GRB2	0.230198	0.666752	0.805323
Q7Z5L7	PODN	6.42023	4.70223e-05	0.00195592
Q96EP5-2	DAZAP1	0.0303702	0.942706	0.975649
P49591	SARS	0.245805	0.517226	0.698012
Q16204	CCDC6	-0.468527	0.387754	0.581885
Q92530	PSMF1	0.295575	0.4244	0.614202
Q96A26	FAM162A	-1.1219	0.18956	0.378192
P36543-2	ATP6V1E1	-0.58975	0.260699	0.458187
P43487	RANBP1	-0.288345	0.0941284	0.250333
P49961	ENTPD1	-0.301183	0.671986	0.809704
Q15428	SF3A2	-0.22803	0.617141	0.771843
Q9BXJ9	NAA15	-0.0324907	0.880418	0.94336
O75694	NUP155	-0.618892	0.152602	0.334048
P08294	SOD3	1.31378	0.274597	0.473257
O15460-2	P4HA2	1.77414	0.247669	0.444866
O75844	ZMPSTE24	-1.13623	0.0774794	0.224599
P04432		1.92995	0.0392265	0.144494
P29728	OAS2	-0.6512	0.625721	0.777322
P56385	ATP5I	-2.51514	7.50698e-05	0.00269814
Q05639	EEF1A2	0.742144	0.0271292	0.115124
Q8TEX9	IPO4	-0.276347	0.379441	0.575221
Q9H845	ACAD9	-1.92046	0.000350797	0.00806616
O15258	RER1	-0.835067	0.0635666	0.197421
P61009	SPCS3	-1.61387	0.0403039	0.146352
Q9BQG0	MYBBP1A	0.488382	0.0671122	0.20348
Q9UNZ2	NSFL1C	-0.308528	0.218808	0.411435
Q9H0U3	MAGT1	-1.37731	0.0303215	0.124446
Q92599-2	SEPT8	0.430483	0.388331	0.582235
P08962-3	CD63	-1.18929	0.0915901	0.2484
P52815	MRPL12	-2.23671	1.41468e-05	0.000844703
Q15041	ARL6IP1	-0.240175	0.610613	0.767308
Q8IWE2	FAM114A1	1.10435	0.104531	0.267095
Q9BWF3	RBM4	0.142171	0.710837	0.83355
O00217	NDUFS8	-1.79926	0.000706352	0.0127683
P27144	AK4	-0.705744	0.4421	0.630695
Q52LJ0	FAM98B	0.0434634	0.925364	0.964714
Q9UBV2	SEL1L	-1.94681	0.0180133	0.0900299
Q9UH65	SWAP70	-0.459436	0.358811	0.558586
P43034	PAFAH1B1	-0.786851	0.122291	0.291328
Q92614-4	MYO18A	-0.264616	0.66022	0.800781
Q9NUP9	LIN7C	-0.779019	0.2773	0.476428
P62861	FAU	1.52977	0.0393056	0.144642
Q6PIJ6	FBXO38	-0.0208429	0.940278	0.97368
P09497-2	CLTB	-1.08886	0.0832853	0.235361
P20290	BTF3	-0.0757498	0.622942	0.775691
Q13620	CUL4B	-0.415908	0.273786	0.472226
Q9BTT0-3	ANP32E	0.612251	0.231089	0.426466
Q9Y6H1	CHCHD2;CHCHD2P9	-0.386034	0.410045	0.601421
O75351	VPS4B	-1.71027	0.0020676	0.0246117
P16444	DPEP1	1.71441	0.0334744	0.131972
Q8IXB1	DNAJC10	-0.962002	0.140734	0.317488
Q9UGM3-4	DMBT1	-2.5203	0.128296	0.299653
Q9UII2	ATPIF1	0.170039	0.801285	0.893967
P61421	ATP6V0D1	-1.01872	0.124094	0.294108
P80748	IGLV3-9	-0.641564	0.262295	0.459543
Q15286	RAB35	-0.116453	0.715488	0.835563
Q8NC56	LEMD2	2.38156	0.00332875	0.0329331
Q96N66	MBOAT7	-0.58561	0.273591	0.472226
Q9NUJ1	ABHD10	0.0198119	0.956551	0.9812
O43765	SGTA	-0.507225	0.00513409	0.0435926
P16152	CBR1	0.400712	0.725208	0.843456
P20042	EIF2S2	0.103437	0.773624	0.87926
P29144	TPP2	-0.370359	0.365585	0.564621
P31946-2	YWHAB	-0.568465	0.163431	0.348314
Q13885	TUBB2A	-0.417281	0.302453	0.502551
Q14118	DAG1	-0.550283	0.573184	0.740121
Q3ZCQ8-2	TIMM50	-0.0692196	0.890607	0.947564
Q96T76-9	MMS19	0.438378	0.264956	0.461874
Q9BUT1	BDH2	0.78354	0.280037	0.479066
Q9BY44	EIF2A	-1.05466	0.100339	0.261221
O15355	PPM1G	-0.480686	0.00798358	0.0547319
Q08209-2	PPP3CA	0.682322	0.213181	0.404301
Q13363-2	CTBP1	0.624528	0.234174	0.429378
Q9BW27	NUP85	-0.450519	0.200609	0.388267
Q9UI12	ATP6V1H	-0.340543	0.505822	0.688939
O95486	SEC24A	-1.55204	0.00317127	0.0323417
P11532	DMD	-5.72233	0.00881508	0.0574404
P41567	EIF1	2.20109	0.000194685	0.00546002
P61020	RAB5B	-0.427424	0.330142	0.530694
Q9H0D6	XRN2	-0.577408	0.0416589	0.149729
O14745	SLC9A3R1	-0.528844	0.0810041	0.231208
P49419-2	ALDH7A1	-2.3454	0.0010515	0.0168929
P53582	METAP1	0.250893	0.327339	0.529106
P61011	SRP54	-1.98572	0.00070705	0.0127683
Q05682-5	CALD1	2.92829	6.73298e-06	0.000568442
Q15843	NEDD8	0.28559	0.531216	0.7063
Q6IBS0	TWF2	1.68797	0.0749477	0.220007
Q92598-2	HSPH1	0.515044	0.162606	0.346755
Q969V3-2	NCLN	-1.80596	0.0247854	0.109493
P49023-2	PXN	0.205686	0.673463	0.81052
Q99442	SEC62	-0.759857	0.379717	0.575405
Q9Y512	SAMM50	-1.40046	0.00655419	0.0489186
O15027-2	SEC16A	-2.63991	7.40191e-05	0.00268646
Q14166	TTLL12	1.04469	0.0303655	0.124488
Q7L2H7	EIF3M	-0.0102801	0.970464	0.988037
O60264	SMARCA5	0.0339306	0.951102	0.9784
P05062	ALDOB	-6.70309	0.00854328	0.0566796
P11233	RALA	-0.307497	0.632552	0.781872
P45954-2	ACADSB	-1.49407	0.0134324	0.075116
Q9P0K7-4	RAI14	2.81469	0.00269873	0.0291709
O95479	H6PD	0.707608	0.280198	0.479119
Q6P996	PDXDC1	-5.51068	0.018909	0.0927169
Q8TCT9-5	HM13	-1.1002	0.0496799	0.168575
Q96HS1	PGAM5	-0.786347	0.00745992	0.0529175
Q14789-4	GOLGB1	-1.44273	0.0536939	0.177405
O14828	SCAMP3	-1.31589	0.0572585	0.183525
P51608-2	MECP2	1.77415	0.00680286	0.0499687
Q7Z2W4	ZC3HAV1	-0.508408	0.254216	0.452022
O95299	NDUFA10	-1.36795	0.0329098	0.131182
P08243	ASNS	0.0653696	0.660046	0.800781
P27169	PON1	2.93322	0.0590106	0.187047
P51570	GALK1	0.146085	0.844367	0.922351
P68032	ACTC1;ACTA1	0.357317	0.718215	0.838219
Q5T5P2	KIAA1217	2.05253	0.0677529	0.204919
Q7RTV0	PHF5A	0.0126143	0.965257	0.98578
Q9Y371	SH3GLB1	0.440701	0.345252	0.547107
P01624		1.65156	0.0144411	0.0789672
P47813	EIF1AX	-0.989886	0.0481526	0.164904
P48509	CD151	-0.942821	0.0403239	0.146352
O75436	VPS26A	0.129448	0.792481	0.889207
O76003	GLRX3	0.222814	0.317493	0.517779
P46821	MAP1B	3.49085	0.0518192	0.174237
P67870	CSNK2B	0.0591324	0.881788	0.944281
Q14839	CHD4	0.416331	0.285398	0.484209
Q15427	SF3B4	-0.888699	0.0334253	0.131919
Q8WZ42-8	TTN	0.186831	0.681285	0.815164
Q9P2M7	CGN	-1.84537	0.0102141	0.0628114
A1L0T0	ILVBL	-0.264791	0.550478	0.721699
O75339	CILP	4.71737	0.0151212	0.081238
P30049	ATP5D	-0.941603	0.0221702	0.101955
P43121	MCAM	-4.41132	0.0158896	0.0832014
P58546	MTPN	-0.445353	0.446615	0.634448
Q8N8S7-3	ENAH	-1.43643	0.0738717	0.217907
Q9P1F3	ABRACL	-0.514915	0.351685	0.551286
Q9Y2S6	TMA7	0.126719	0.71404	0.835563
P22059	OSBP	-1.44124	0.00109226	0.0173315
P54709	ATP1B3	1.07406	0.0162762	0.0843903
Q15629-2	TRAM1	-0.0868838	0.867836	0.934748
Q9BUP3-3	HTATIP2	-1.35506	0.0137758	0.0765486
Q9Y282-3	ERGIC3	-0.471601	0.302614	0.502591
O95182	NDUFA7	-1.24079	0.00999822	0.0619494
P35443	THBS4	0.479578	0.661235	0.800781
Q66K74-2	MAP1S	0.138401	0.77505	0.879324
Q99459	CDC5L	0.197094	0.532535	0.707371
Q9UBE0	SAE1	-0.290661	0.100716	0.261735
P02654	APOC1	-0.829375	0.552757	0.723588
P02745	C1QA	1.86115	0.00788344	0.0543473
P10153	RNASE2	-1.40513	0.323581	0.525164
P40306	PSMB10	0.511428	0.226158	0.421177
P62633-2	CNBP	-0.245677	0.209973	0.400261
Q15075	EEA1	1.94968	0.00725802	0.0522747
Q15369	TCEB1	-0.373019	0.326484	0.528484
Q8WXH0	SYNE2	-1.73142	0.0317336	0.128111
A0A0C4DH38	IGHV5-51	2.01634	0.0186945	0.0921532
O60684	KPNA6	-0.376444	0.23456	0.429659
P09758	TACSTD2	0.63113	0.313761	0.513684
P19878	NCF2	-1.25271	0.359138	0.558695
P82979	SARNP	0.337718	0.31936	0.519908
Q14008-2	CKAP5	-0.929003	0.022415	0.102243
Q8IUE6	HIST2H2AB	0.953867	0.023228	0.104926
Q9NRX4	PHPT1	-0.121885	0.71386	0.835563
O95232	LUC7L3	-0.092762	0.765774	0.874719
P51452	DUSP3	-1.22151	0.176794	0.363044
P55957	BID	-0.263704	0.282312	0.480957
Q5TZA2	CROCC	-0.165234	0.736565	0.852815
Q9UBF2	COPG2	-0.435865	0.391973	0.584643
P21283	ATP6V1C1	1.02416	0.0398158	0.145507
P26006	ITGA3	0.643108	0.323017	0.524694
Q92769	HDAC2	-0.478216	0.169747	0.357453
O43615	TIMM44	-0.485136	0.175994	0.362591
P28288	ABCD3	-0.314578	0.47739	0.6634
P35659	DEK	-0.267148	0.462108	0.650218
Q5JTH9	RRP12	-0.377689	0.128277	0.299653
O60565	GREM1	-1.54333	0.178591	0.365273
P04424	ASL	-1.58257	0.0741151	0.218277
P61960	UFM1	0.284307	0.493151	0.678174
P69891	HBG1	1.17373	0.599235	0.760529
Q7Z4W1	DCXR	-0.553481	0.029806	0.123149
P01742	IGHV1-69-2	0.783751	0.043416	0.153041
P04040	CAT	-1.77342	0.00860585	0.0568908
P17812	CTPS1	0.0629736	0.626902	0.778006
P23141	CES1	-1.54868	0.473801	0.661143
P53999	SUB1	-0.741029	0.141722	0.318939
P61970	NUTF2	0.806372	0.119226	0.286979
Q10713	PMPCA	-0.246769	0.198438	0.385626
O75323	GBAS	-1.7673	0.00610855	0.0469904
Q12765-2	SCRN1	0.189569	0.67802	0.813583
Q9H0A0	NAT10	-0.0112453	0.93382	0.970795
Q9UBV8	PEF1	-0.551574	0.23627	0.431937
O00764	PDXK	0.166167	0.75544	0.867712
O43772	SLC25A20	-2.80011	0.000218616	0.00580075
P07360	C8G	2.76185	0.0027264	0.0291709
P08579	SNRPB2	-0.0654104	0.864887	0.93325
P35244	RPA3	0.346674	0.31651	0.516403
P67812-4	SEC11A	-0.0119192	0.97971	0.989753
P80723	BASP1	1.38953	0.0361293	0.138408
Q08752	PPID	0.280018	0.253316	0.451505
Q15833-2	STXBP2	-1.42379	0.0547076	0.178595
Q9NS69	TOMM22	-0.822179	0.0979516	0.256811
Q9UIJ7	AK3	-0.325542	0.602247	0.762262
A0A0B4J1U7	IGHV6-1	0.551936	0.338233	0.541399
O43396	TXNL1	-0.236166	0.238002	0.433391
O43837	IDH3B	-0.489615	0.191414	0.379953
O75494-5	SRSF10	1.21957	0.0368482	0.140028
Q6YN16	HSDL2	-1.31452	0.0272739	0.11526
Q9Y5S9	RBM8A	-0.186055	0.48404	0.669876
Q9Y6M9	NDUFB9	-1.08413	0.0426083	0.151378
P14780	MMP9	-7.8618	0.0171666	0.0869366
P18564	ITGB6	1.67768	0.180879	0.367924
Q10471	GALNT2	-0.131437	0.918495	0.960527
Q15435	PPP1R7	-0.255498	0.530807	0.7063
Q99735-2	MGST2	-0.873376	0.022426	0.102243
Q9NXG2	THUMPD1	-0.211307	0.534412	0.708339
O15533-2	TAPBP	-0.140008	0.890312	0.947564
O75400-3	PRPF40A	0.0912464	0.785929	0.886066
P09234	SNRPC	0.267708	0.355224	0.555572
P52630	STAT2	1.2631	0.139399	0.315438
Q92621	NUP205	-1.08428	0.00634842	0.0483577
Q92820	GGH	-0.60217	0.401459	0.594719
Q969L2	MAL2	-0.896018	0.00580367	0.0461782
P61201	COPS2	0.315967	0.429307	0.619366
P63165	SUMO1	1.28078	0.000788173	0.0137931
Q12792	TWF1	-0.25215	0.551178	0.721777
P13646-1	KRT13	5.64904	0.146319	0.325495
O43488	AKR7A2	0.5032	0.513174	0.695123
P0C0L4	C4A	1.68672	0.00515632	0.0436812
P11182	DBT	-1.94095	0.00376987	0.0359756
Q96AB3	ISOC2	-0.399992	0.545768	0.718017
Q96DG6	CMBL	-1.76952	0.0320913	0.129273
Q9NPJ3	ACOT13	0.39294	0.47593	0.662824
Q9Y5L4	TIMM13	-0.988999	0.0119329	0.0693495
Q08623	HDHD1	-0.882992	0.0835798	0.235833
Q15370	TCEB2	-0.130021	0.664626	0.80328
Q9H307	PNN	-0.591155	0.103582	0.26649
Q9H3N1	TMX1	-0.0617728	0.829791	0.913436
Q9P035	HACD3	-1.14961	0.0163413	0.0845061
P05060	CHGB	0.288624	0.889327	0.947376
P05166	PCCB	-2.65809	0.00105984	0.0169117
P55011-3	SLC12A2	-4.32323	0.00240657	0.0273286
Q13501	SQSTM1	-0.84373	0.227694	0.422943
Q5XKP0	QIL1	-0.0840726	0.87593	0.940184
Q9H444	CHMP4B	0.328251	0.375836	0.5717
Q9HD20	ATP13A1	-1.78773	0.00652923	0.0488307
Q9UN86	G3BP2	0.161167	0.508419	0.690196
Q9Y376	CAB39	-0.0376331	0.93012	0.968203
P04233-2	CD74	0.953212	0.146394	0.325495
P28290	SSFA2	0.00767949	0.943245	0.975662
Q7Z7H5	TMED4	-0.935505	0.133558	0.306719
Q9P0J7	KCMF1	-0.178498	0.679655	0.81453
Q9ULG6-4	CCPG1	-2.40204	0.0141771	0.0783717
P04433	IGKV3D-11	1.642	0.00766707	0.0534529
P09493-8		-0.0516615	0.913297	0.958848
P35749	MYH11	-1.92938	0.000321318	0.00757656
P48556	PSMD8	-0.153667	0.70126	0.827827
Q14699	RFTN1	0.726806	0.184948	0.372807
Q14914	PTGR1	0.444872	0.257099	0.454786
Q6ZMP0	THSD4	2.65963	0.0123546	0.0711303
Q9BZF9-2	UACA	1.47506	0.0129914	0.0737642
Q9H936	SLC25A22	-0.140881	0.852228	0.926105
Q9Y2T2	AP3M1	-1.0399	0.0251402	0.110341
O14964	HGS	0.272481	0.495912	0.680707
P20036	HLA-DPA1	0.120224	0.82399	0.910028
P49773	HINT1	0.196627	0.373445	0.569806
P54619-2	PRKAG1	-0.73312	0.135072	0.309046
Q9H8S9	MOB1A	0.513973	0.251387	0.449582
O95793-2	STAU1	-0.831015	0.0168644	0.086113
P13473	LAMP2	-0.387596	0.381399	0.576371
P21589-2	NT5E	0.197333	0.780716	0.883046
P30519	HMOX2	-1.32583	0.0760068	0.221731
Q6UW68	TMEM205	-1.44695	0.008177	0.0555436
Q96D15	RCN3	0.117027	0.917305	0.960056
Q9Y281	CFL2	-1.27794	0.0417519	0.149918
O60613	SEPT15	-0.508678	0.230889	0.426309
O75116	ROCK2	0.143977	0.761573	0.872052
P19838-2	NFKB1	0.652596	0.199088	0.386204
P52790	HK3	-3.75955	0.0899459	0.245199
Q86Y82	STX12	-0.775419	0.162574	0.346755
Q9ULA0-2	DNPEP	0.637329	0.0331758	0.131636
P17096-2	HMGA1	1.27945	0.00405886	0.0376589
Q92922	SMARCC1	0.156563	0.590926	0.752389
Q99538-3	LGMN	-0.142123	0.794308	0.890112
P02795	MT2A;MT1G;MT1M	-0.209559	0.28165	0.480493
P49913	CAMP	-5.11278	0.0102496	0.0629255
Q13464	ROCK1	-1.3508	0.0329551	0.131182
Q86XP3	DDX42	0.155188	0.563456	0.732554
Q92734-2	TFG	-0.792846	0.0716416	0.213026
Q9BW60	ELOVL1	0.0331761	0.915335	0.958848
Q9UBT2	UBA2	-0.364291	0.304422	0.504463
O43493	TGOLN2	-0.365525	0.259922	0.457551
P35914	HMGCL	-0.844204	0.0550875	0.178887
Q12769	NUP160	-0.391865	0.192567	0.38122
Q13404	UBE2V1	-0.189063	0.320598	0.521543
Q58FF8	HSP90AB2P	1.39245	0.00192654	0.0235381
Q6IAA8	LAMTOR1	0.679278	0.180881	0.367924
O14498	ISLR	3.80691	1.90684e-05	0.000980434
O96000	NDUFB10	-0.885944	0.15456	0.337173
P13798	APEH	-0.0001923	0.999491	1
Q16775-2	HAGH	-1.23322	0.013792	0.0765486
Q6UX71	PLXDC2	2.08351	3.2247e-05	0.0014383
O14561	NDUFAB1	-0.662524	0.104064	0.267095
O75746	SLC25A12	-0.649243	0.281994	0.480635
P09486	SPARC	1.17786	0.23186	0.427038
P09493-9		0.87693	0.0939143	0.25033
P61081	UBE2M	0.407446	0.198414	0.385626
Q9UNL2	SSR3	-0.952294	0.0486992	0.16636
O60832	DKC1	-0.0765002	0.525221	0.703208
O95399	UTS2	1.18514	0.000872511	0.0148167
Q13442	PDAP1	-0.14953	0.269567	0.468294
Q15165	PON2	0.911977	0.134919	0.309046
Q15287-3	RNPS1	-0.0377364	0.908965	0.956691
Q8IYB3-2	SRRM1	-0.373409	0.171642	0.359922
Q9H583	HEATR1	-0.0274954	0.846422	0.923506
Q9HAV0	GNB4	-0.133611	0.77934	0.882165
Q9NP72	RAB18	-1.68195	0.0162419	0.0843903
Q9NY33	DPP3	-0.106734	0.576811	0.742215
P00492	HPRT1	-0.272005	0.150448	0.330931
P15153	RAC2	-0.352298	0.728029	0.846205
Q5VT79	ANXA8L2	2.07634	0.203906	0.39234
Q96C36	PYCR2	-0.535845	0.182955	0.370272
Q99961	SH3GL1	1.63034	0.00105409	0.0168929
Q9BPX5	ARPC5L	-0.193012	0.49175	0.677002
Q9BVC6	TMEM109	-0.661012	0.0795763	0.228682
O43324	EEF1E1	-0.0343742	0.937326	0.972564
O94906	PRPF6	0.23323	0.428478	0.618412
P10619-2	CTSA	1.79743	0.00182511	0.0228845
P22570	FDXR	-0.496656	0.722039	0.841092
P42285	SKIV2L2	-0.352996	0.0720201	0.21398
P52788	SMS	-0.0902716	0.75971	0.870727
Q6PIU2-2	NCEH1	-0.12109	0.871514	0.93653
P21695	GPD1	0.696805	0.719348	0.839277
P42126	ECI1	-0.643394	0.286493	0.4854
P50148	GNAQ	0.041569	0.919226	0.961021
P53680	AP2S1	-0.046694	0.874291	0.938968
P84157-2	MXRA7	0.447575	0.268359	0.466854
Q15020	SART3	-0.221573	0.409563	0.601421
Q86TX2	ACOT1	-1.78919	0.0143318	0.0786018
Q96C01	FAM136A	-0.803116	0.0159783	0.0834296
Q9H7Z7	PTGES2	-1.51662	0.000244705	0.00629096
O60762	DPM1	-0.226459	0.593948	0.75508
O95757	HSPA4L	0.0486589	0.692619	0.821049
P08697	SERPINF2	2.15136	0.0311634	0.126916
P51610-4	HCFC1	-0.157454	0.607769	0.764688
Q08379	GOLGA2	-1.69099	0.000231779	0.00604258
Q6Y7W6-4	GIGYF2	0.563071	0.384977	0.579929
Q9NQG5	RPRD1B	-0.15995	0.506018	0.688939
Q9Y3B4	SF3B6	-0.86724	0.02144	0.099903
O94901-9	SUN1	1.45202	0.0388312	0.144041
P02545-2	LMNA	1.46907	0.0244079	0.10851
P20292	ALOX5AP	1.07067	0.0534179	0.176743
P55263	ADK	0.387477	0.0541124	0.178003
Q15006	EMC2	-0.812115	0.00747292	0.0529175
Q96P70	IPO9	0.0935249	0.783776	0.884615
Q9NYL4-2	FKBP11	-1.94179	0.125669	0.29557
Q9UHV9	PFDN2	-0.485915	0.105206	0.267678
O95817	BAG3	-0.628186	0.0386825	0.143778
P15954	COX7C	-2.53258	3.41371e-06	0.000371693
P19224	UGT1A6	-0.187014	0.792397	0.889207
Q8TAT6	NPLOC4	0.467382	0.143046	0.320554
P05165	PCCA	-2.22818	0.0175726	0.0886291
P05362	ICAM1	1.44286	0.145109	0.324179
P14317	HCLS1	1.24695	0.0185323	0.0917202
P28065-2	PSMB9	-0.654532	0.0610451	0.190869
P61225	RAP2B	0.141	0.490703	0.675812
Q96AY3	FKBP10	-1.20873	0.17735	0.363539
Q9HAV7	GRPEL1	-0.176728	0.363625	0.562768
Q9UKK3	PARP4	-0.415519	0.376555	0.571986
Q9Y2Y8	PRG3	-0.502911	0.444063	0.632277
P06730	EIF4E	-0.0640089	0.859425	0.930018
P26440	IVD	-1.46167	0.0108372	0.0653411
Q01970	PLCB3	-0.920068	0.0113778	0.0675012
Q03403	TFF2	-6.20096	0.021573	0.100205
O15127	SCAMP2	0.0435618	0.914324	0.958848
P0DP03		-0.266067	0.403734	0.59593
P52789	HK2	1.20546	0.162153	0.346388
Q13131-2	PRKAA1	-0.0922873	0.873023	0.937879
Q8IWU6	SULF1	1.90034	0.0412775	0.148792
Q96NT0	CCDC115	0.272013	0.257986	0.455661
Q9NR28-2	DIABLO	-0.354896	0.173518	0.360205
Q9UN36-2	NDRG2	-1.80605	0.054956	0.178776
P06493	CDK1	0.137952	0.626441	0.777694
Q13425	SNTB2	0.326029	0.437726	0.626145
Q99471	PFDN5	-0.165638	0.417209	0.608313
P62308	SNRPG;SNRPGP15	-0.758665	0.0293807	0.122486
P17813-2	ENG	0.692194	0.15495	0.337626
P23919	DTYMK	-0.254491	0.596119	0.757321
P52948-5	NUP98	-0.562357	0.101789	0.263513
Q12846	STX4	-1.14614	0.00458844	0.0402326
Q15121	PEA15	0.44839	0.301704	0.50153
Q5TGZ0	MINOS1	-1.20076	0.00459708	0.0402326
O00560	SDCBP	-0.234684	0.670876	0.808827
O14776	TCERG1	-0.110918	0.743392	0.85867
O95786-2	DDX58	-0.79309	0.239865	0.434901
P13284	IFI30	0.106429	0.850685	0.925495
P24557	TBXAS1	-0.777902	0.307751	0.507934
Q92506	HSD17B8	-1.27558	0.00781378	0.0540684
P09619	PDGFRB	1.26405	0.00479894	0.0415086
P29972	AQP1	-0.384018	0.59926	0.760529
P50895	BCAM	0.0754411	0.932273	0.969459
P54868	HMGCS2	-0.73065	0.0438819	0.154128
Q01518-2	CAP1	0.647724	0.0767077	0.223073
Q86SF2	GALNT7	-3.62758	0.0232414	0.104926
Q969Q0	RPL36AL	0.68612	0.0813612	0.23187
Q9Y5P6	GMPPB	-0.402473	0.453301	0.641729
O43252	PAPSS1	0.294021	0.260968	0.458304
O60218	AKR1B10	-1.60072	0.212355	0.403354
P21741	MDK	1.37195	0.00432909	0.0387956
Q13976-2	PRKG1	0.831312	0.146201	0.325457
Q96C86	DCPS	-0.0954942	0.79817	0.892828
P14854	COX6B1	-0.870108	0.0211318	0.0989031
P39748	FEN1	0.107005	0.493343	0.678186
Q14739	LBR	1.31287	0.0262238	0.113092
Q6FHJ7	SFRP4	4.04624	0.00245826	0.027661
Q9Y4F1-2	FARP1	0.813638	0.211859	0.402618
O75223	GGCT	0.047652	0.844708	0.922451
P29466-2	CASP1	-0.312992	0.63816	0.784352
P41227	NAA10	-0.0294495	0.882495	0.944765
P49006	MARCKSL1	0.0744974	0.672347	0.809704
Q13098-5	GPS1	-0.0564909	0.871377	0.93653
Q16864	ATP6V1F	-0.726015	0.0106258	0.0644621
Q7L2E3-3	DHX30	-0.0653394	0.830681	0.913936
Q92930	RAB8B	-2.04524	1.30438e-05	0.000818445
Q9Y5X3	SNX5	0.369735	0.419637	0.610059
Q9Y6Y8	SEC23IP	-0.586978	0.243332	0.438779
P27216-2	ANXA13	-3.02584	0.069339	0.207743
Q03591	CFHR1	1.68594	0.0946613	0.25128
Q14155-1	ARHGEF7	-0.947602	0.0178298	0.0895601
Q7Z7G0	ABI3BP	2.30094	0.0209341	0.098223
Q96HF1	SFRP2	4.92329	0.000594455	0.0114896
Q9NZU5	LMCD1	1.35641	0.0605916	0.189879
P03952	KLKB1	0.892413	0.106893	0.270544
P30566	ADSL	-0.645719	0.0241888	0.107993
P35542	SAA4	-0.47293	0.414902	0.605904
Q02750	MAP2K1	0.491021	0.273112	0.472226
Q6P2E9	EDC4	0.41787	0.0918586	0.248422
Q8TD08-2	MAPK15	0.164068	0.492906	0.678089
Q96I24	FUBP3	0.0719428	0.84131	0.920369
Q9C002	NMES1	-1.26483	0.0223138	0.102243
Q9UBB4	ATXN10	-0.393832	0.297934	0.497498
O00479	HMGN4	1.263	0.00993276	0.0618502
O14879	IFIT3	-0.51738	0.58232	0.746051
O95487-2	SEC24B	-0.657264	0.0431097	0.15272
P02549	SPTA1	2.03902	0.57265	0.740121
P42785	PRCP	-0.933805	0.0998467	0.260672
P49902	NT5C2	0.0870841	0.754503	0.867444
Q13630	TSTA3	-0.397644	0.369363	0.566908
Q14257	RCN2	-0.874452	0.173568	0.360205
Q14694	USP10	-0.091605	0.634062	0.781911
Q92743	HTRA1	3.50323	0.0568465	0.182922
Q9NUV9	GIMAP4	0.787678	0.118605	0.285857
O75251	NDUFS7	-0.993655	0.0192989	0.0934259
P09917	ALOX5	0.324576	0.738587	0.854447
P50897	PPT1	-0.251215	0.787042	0.886512
P78406	RAE1	0.544047	0.0862165	0.23998
Q6DKJ4	NXN	0.475504	0.0895944	0.244601
Q8TBC4	UBA3	-0.0319575	0.945686	0.977095
Q92504	SLC39A7	-0.932141	0.0313996	0.127738
Q96QR8	PURB	-0.205284	0.52908	0.705435
Q9NR45	NANS	-0.679101	0.0567719	0.182915
P03928	MT-ATP8	-0.58653	0.14218	0.319327
P15941-7	MUC1	0.897654	0.262822	0.459815
P60660	MYL6	-0.796754	0.0662552	0.201874
Q02818	NUCB1	-1.81781	2.87049e-06	0.000366434
Q96EY1	DNAJA3	0.556237	0.0384571	0.143228
Q9NQT8	KIF13B	0.55452	0.327562	0.529106
O75506	HSBP1	-0.650859	0.0231742	0.104879
P05161	ISG15	-0.744571	0.190479	0.379115
Q15257-2	PPP2R4	0.833032	0.091859	0.248422
Q6PKG0	LARP1	-0.7701	0.0267412	0.114446
Q9HB40	SCPEP1	1.2655	0.0406479	0.146952
Q9NY15	STAB1	1.1065	0.237532	0.432961
Q9UDW1	UQCR10	-1.17601	0.000166114	0.00473041
O15126	SCAMP1	0.59299	0.0842926	0.237482
O15195-2	VILL	-0.738405	0.554595	0.725481
O95352	ATG7	0.175077	0.750812	0.86562
P28676	GCA	-4.52866	0.025946	0.112342
Q13564-2	NAE1	-0.123271	0.729417	0.847021
Q16134	ETFDH	-1.65781	0.00183537	0.0228845
Q92882	OSTF1	-0.376409	0.365123	0.564325
Q99959-2	PKP2	-1.07753	0.0368794	0.140028
Q9ULC4-3	MCTS1	0.161767	0.476955	0.663294
Q9Y3A3	MOB4	0.322623	0.313022	0.512973
P01780		0.593907	0.13148	0.304402
P13671	C6	2.55609	0.183135	0.370272
P30533	LRPAP1	1.1765	0.00701185	0.0511226
P52888	THOP1	0.241948	0.167333	0.354183
Q9H3K6	BOLA2	-0.206178	0.170631	0.358906
O94919	ENDOD1	1.29112	0.00468782	0.0406424
[truncated: 1,703 more rows]
