# Supplementary material for: Kinase activities in pancreatic ductal adenocarcinoma with prognostic and therapeutic avenues
Source: Mol Oncol. 2024 Apr 22;18(8):2020–41. doi: 10.1002/1878-0261.13625 (PMC11306541; doi:10.1002/1878-0261.13625)
Supplement: Supplementary file 1 — Fig. S1. Large‐scale proteomic and phosphoproteomic analysis of pancreatic ductal adenocarcinoma. Fig. S2. Data overview of the pS/T phosphoproteome of pancreatic ductal adenocarcinoma. Fig. S3. Data overview of the pY phosphoproteome of pancreatic ductal adenocarcinoma. Fig. S4. Data overview of the proteome of pancreatic ductal adenocarcinoma. Fig. S5. Consensus clustering analyses of proteome and phosphoproteome. Fig. S6. Comprehensive analysis of PDAC (phospho)proteome subtypes. Fig. S7. Overall survival analysis of subtypes based on mRNA, proteome and phosphoproteome. Fig. S8. Differential kinase activities among the identified PDAC phosphoproteome subtypes. Fig. S9. Phosphoproteomic signatures among KRAS alleles G12D, G12V and G12R. Fig. S10. Association of TP53 gene mutations with pY phosphoproteome. Fig. S11. Phosphoproteome differences in short and long survival (treatment naïve) patients. Table S1. Clinicopathological characteristics of the subset (42/90) of SPACIOUS cohort tumors. Table S2. Differential proteins between the proteome subtypes. Table S3. Differential pS/T phosphosites between the phosphoproteome subtypes. Table S4. pS/T‐based INKA profiling of 42 PDAC tumors. Table S5. pY‐based INKA profiling of 33 PDAC tumors. Table S6. Mutation sequencing panel of frequently mutated genes in 42 PDAC tumors. Table S7. Differential analysis of pS/T sites between KRAS G12D mutated and the rest of tumors (G12V, G12R). Table S8. Differential analysis of pS/T sites between TP53 mutated and wildtype tumors. Table S9. Differential analysis of pY sites between TP53 mutated and wildtype tumors. Table S10. Differential analysis of pS/T sites between long (n = 3) and short survival (n = 3) patients. Table S11. Differential analysis of pY sites between long (n = 3) and short survival (n = 3) patients. [file MOL2-18-2020-s001.zip › mol213625-sup-0014-TableS3.xlsx]

## Sheet: Legend
Supplementary Table 3.
a. Significantly differential pS/T sites between the phosphoproteome subtypes (FDR≤0.05).
b. Distinct pS/T sites upon splicing members among phospho-subtypes.

## Sheet: Table S3a
ID	Site.intensity..131..IMAC_PDAC.3	Site.intensity..134..IMAC_PDAC.6	Site.intensity..143..IMAC_PDAC.39	Site.intensity..147..IMAC_PDAC.48	Site.intensity..156..IMAC_PDAC.43	Site.intensity..158..IMAC_PDAC.45	Site.intensity..165..IMAC_PDAC.24	Site.intensity..168..IMAC_PDAC.15	Site.intensity..133..IMAC_PDAC.5	Site.intensity..135..IMAC_PDAC.7	Site.intensity..137..IMAC_PDAC.16.2	Site.intensity..141..IMAC_PDAC.10	Site.intensity..144..IMAC_PDAC.40	Site.intensity..153..IMAC_PDAC.17	Site.intensity..154..IMAC_PDAC.18	Site.intensity..161..IMAC_PDAC.37	Site.intensity..162..IMAC_PDAC.38	Site.intensity..163..IMAC_PDAC.1	Site.intensity..166..IMAC_PDAC.28	Site.intensity..175..IMAC_PDAC.21	Site.intensity..176..IMAC_PDAC.22	Site.intensity..188..IMAC_PDAC.11	Site.intensity..193..IMAC_PDAC.33	Site.intensity..139..IMAC_PDAC.26	Site.intensity..148..IMAC_PDAC.49	Site.intensity..149..IMAC_PDAC.50	Site.intensity..159..IMAC_PDAC.19	Site.intensity..160..IMAC_PDAC.36	Site.intensity..170..IMAC_PDAC.53.2	Site.intensity..172..IMAC_PDAC.55	Site.intensity..177..IMAC_PDAC.23	Site.intensity..178..IMAC_PDAC.29	Site.intensity..180..IMAC_PDAC.42	Site.intensity..181..IMAC_PDAC.46	Site.intensity..182..IMAC_PDAC.20	Site.intensity..183..IMAC_PDAC.35	Site.intensity..185..IMAC_PDAC.9	Site.intensity..186..IMAC_PDAC.14	Site.intensity..189..IMAC_PDAC.12	Site.intensity..190..IMAC_PDAC.13	Site.intensity..191..IMAC_PDAC.31	Site.intensity..192..IMAC_PDAC.32
HMGA1.S.102.91.P17096.P17096.2	21.4708	22.1583	21.8735	22.1853	22.8209	21.7447	22.6641	22.8089	22.8438	22.2668	22.8624	23.6996	22.667	22.9778	22.4322	22.6326	22.5031	21.7634	23.1421	22.4572	22.519	22.7763	23.0702	21.3322	22.5909	20.2489	19.975	22.8611	21.7977	19.975	21.5397	20.9408	21.535	21.5982	20.0073	21.575	20.0502	21.0581	21.043	21.0633	21.2223	21.9288
HMGA1.S.103.92.P17096.P17096.2	21.8726	22.011	21.6704	21.9948	22.3582	20.884	22.7344	22.4866	22.5211	22.0521	22.6612	23.3319	22.492	22.5834	22.0751	22.25	22.3275	21.5805	22.9996	22.4623	22.4278	22.6525	22.7042	21.0129	22.245	19.4569	19.2533	22.606	21.43	19.2742	21.1837	20.4963	21.2408	21.2392	18.9096	21.2493	19.5211	21.2785	19.9176	20.9244	20.7057	21.5651
EEF1D.S.133.499.114.109.P29692.P29692.2.P29692.4.P29692.3	20.6092	20.5751	21.0371	20.4284	20.5915	20.0096	20.7354	20.5473	20.9405	20.9996	20.9007	21.2582	21.418	20.7715	20.7463	20.6901	20.8145	20.9313	21.524	20.7793	20.4785	20.4125	21.0672	20.3979	20.0227	20.2237	20.1283	20.3519	19.6147	19.0781	20.1153	20.1785	19.387	19.4838	18.8521	19.8021	19.9642	19.987	19.921	20.4116	19.9576	20.0974
SSRP1.S.444.Q08945	19.9193	20.0744	19.6253	19.9344	19.5328	19.7225	20.3498	19.5641	19.9562	20.2454	20.9503	21.3235	20.7646	20.4871	20.4928	20.2147	20.3396	20.3068	20.3838	20.21	20.3278	20.3047	20.7166	19.9494	19.8613	19.4228	19.3673	20.1699	18.7988	18.3358	18.9526	19.8367	18.8721	19.1708	18.0087	19.2773	18.7585	19.1427	18.8204	19.3081	19.7377	19.8109
PRKAR2A.S.78.78.P13861.2.P13861	20.4946	20.5905	19.9332	19.9942	20.1133	19.792	20.6066	20.7787	20.9296	20.7483	21.4419	21.406	20.7746	21.1723	21.4259	21.2244	20.8279	21.2462	21.2008	20.9058	20.2144	20.9392	20.628	20.4283	19.9658	19.0378	19.4987	20.4443	19.2353	18.4538	19.4701	19.7946	19.2869	20.091	17.9382	19.8231	19.3064	19.1857	18.15	19.9493	19.9408	19.6556
PRKAR2A.S.80.80.P13861.2.P13861	20.4338	20.4549	19.8754	19.9094	19.9908	19.6845	20.4752	20.7787	20.8508	20.6475	21.307	21.3121	20.7712	21.1025	21.3866	21.179	20.7777	21.2074	21.1632	20.9028	20.189	20.7756	20.6218	20.3328	19.8704	19.0378	19.4191	20.3805	19.0711	18.668	19.5509	19.7883	19.3638	20.0039	18.1703	19.8153	19.2972	19.0043	18.1193	19.7534	19.8392	19.6556
MCM2.S.139.P49736	18.8652	18.3153	19.4292	18.5098	18.5604	18.642	18.7094	18.9826	19.7752	20.0005	19.8303	19.9322	19.8214	20.3774	19.3635	18.2278	19.2825	19.1376	20.7401	19.3789	19.5195	18.9068	20.2805	17.6097	19.4293	18.358	17.3712	18.3153	18.1663	17.0809	18.2898	18.5974	16.904	17.7369	14.993	17.8626	17.3846	17.1892	16.3734	18.7302	17.6981	17.5036
NCL.S.563.P19338	18.7822	18.7683	18.8375	18.2191	18.1785	17.6662	18.7109	18.5939	19.7052	19.6877	20.3632	20.1717	20.1261	19.8041	19.8252	19.5395	19.1821	19.8298	19.9925	19.3785	18.9697	19.3908	19.889	18.7618	18.6579	17.9631	18.291	18.2651	18.6454	17.582	17.7296	18.5964	18.201	19.2768	17.2593	18.8219	18.0225	18.6437	18.3271	19.1893	18.8839	17.9645
SRRM1.S.463.461.Q8IYB3.Q8IYB3.2	19.4693	19.9381	19.3652	19.3308	19.4191	19.8529	19.4047	19.8451	20.1646	20.3173	20.7979	20.4546	20.2317	20.5165	20.4093	20.2818	20.1302	19.8657	20.4955	20.0436	19.7146	20.3985	20.2374	19.6059	19.5537	19.2259	19.5389	18.9784	19.5621	18.8874	19.2723	19.3292	18.7028	19.8259	18.3961	18.8755	18.8137	19.4155	18.7602	19.8543	19.5146	19.4946
STT3B.S.498.Q8TCJ2	20.4777	20.6237	20.463	20.4219	20.3968	20.3892	20.9055	20.2754	20.5641	20.8836	20.9916	20.6806	20.3305	21.3978	21.3011	21.0547	20.6325	20.9848	21.1813	20.4931	20.2083	20.6718	21.1623	20.2774	20.4444	19.2032	19.182	20.4728	19.486	18.747	19.3151	20.189	19.5425	19.6862	18.7843	20.0337	19.3595	19.4057	18.7303	19.4696	19.7953	20.0333
HIST1H1E.T.18.P10412	19.026	19.0695	19.2377	19.216	18.6004	19.5565	18.6872	18.1964	19.5624	19.4736	19.2347	19.6076	19.9373	21.1034	20.9386	19.7892	20.3442	18.9098	21.2778	19.7796	20.2677	19.3788	21.4459	18.1537	20.0825	18.9351	17.6842	20.1403	19.3335	19.3935	19.1921	18.8406	17.6518	18.5916	17.0303	18.6916	18.5264	18.676	17.1432	19.0295	18.2877	18.4377
HIST1H1C.S.2.P16403	20.1885	0	19.8389	18.5556	15.3582	0	18.8441	19.5122	21.1983	20.7737	21.8465	20.8598	21.2176	21.277	20.3806	21.6937	19.3412	21.0828	21.7895	20.3966	20.9521	19.4649	18.4131	19.579	19.4634	20.285	18.8159	21.1603	18.9726	19.0609	19.121	19.5064	19.4313	21.2798	18.7706	20.2205	19.3112	19.2984	20.7876	19.1531	19.2901	19.6992
SRRM1.S.465.463.Q8IYB3.Q8IYB3.2	19.1535	19.7036	19.0228	19.0458	19.0376	19.5764	19.3927	19.6125	19.8602	20.0195	20.5531	20.4676	20.0215	20.2324	20.1553	20.0067	19.8306	19.5727	20.192	19.8314	19.5151	20.1142	19.9781	19.2263	19.2786	18.7576	19.2336	18.4309	19.2264	18.2433	18.9888	18.8348	18.7021	19.3979	18.0249	18.4039	18.27	18.764	18.0968	19.2655	18.8877	19.0996
PTPRC.S.814.861.862.880.909.927.928.975.P08575.4.P08575.9.P08575.10.P08575.8.P08575.7.P08575.5.P08575.6.P08575	20.2939	19.93	20.4496	19.9408	20.6734	20.0907	20.2166	20.4177	20.9669	20.7517	20.9481	20.8923	20.9944	20.9439	20.5904	20.2599	20.3229	19.8565	21.3816	20.9971	20.6668	20.5012	21.0472	20.1966	19.8212	19.6192	19.5789	20.4642	19.2732	19.2907	19.1395	19.9084	19.3818	20.6097	19.0435	20.2427	19.2571	19.3304	19.562	19.9668	19.6806	19.579
PSMA3.S.243.250.P25788.2.P25788	18.536	19.9843	19.9052	19.4513	19.7777	18.7001	19.8215	20.1203	20.1829	20.2458	20.8528	20.9475	20.2491	20.1596	19.9383	19.8197	20.2808	20.1848	20.3093	19.8397	19.7739	20.3252	20.0863	19.9457	19.4722	18.794	19.1224	19.6273	18.442	18.2672	19.0676	19.0334	18.4471	18.6931	17.5235	18.8675	19.0421	19.243	18.7007	19.9215	19.3168	18.9462
SRSF1.S.201.Q07955	19.6924	19.9831	19.8066	19.5096	19.4739	19.7951	20.3046	19.702	20.6239	19.8856	20.6457	20.7813	19.9062	20.5844	20.227	20.1782	19.8273	19.9944	20.1627	19.5322	19.2288	20.9622	19.9634	19.524	19.5423	18.9457	18.7916	19.5619	19.1147	18.34	19.0798	19.2002	18.9501	19.4611	18.1153	19.6264	18.8183	18.845	17.7561	19.8903	19.1628	19.5459
THUMPD1.S.88.Q9NXG2	19.9275	19.9423	19.3846	19.5236	19.5621	18.3808	19.6699	20.0702	20.0824	19.906	20.9515	20.8338	20.0278	20.3523	20.6638	19.9564	20.1221	19.994	20.7527	20.0639	20.1376	19.462	20.1628	19.7738	19.2016	18.5073	19.0974	19.5119	18.9031	17.9652	18.8796	19.4048	19.0752	19.4972	17.6601	18.9699	18.7176	18.6294	18.4074	19.7824	19.3241	19.4376
THUMPD1.S.86.Q9NXG2	19.772	19.8518	19.2489	19.4651	19.678	18.2899	19.5074	19.9832	19.9885	20.0472	21.0384	20.7938	19.9703	20.2691	20.5364	19.8076	20.0637	19.994	20.7061	19.9974	20.0911	19.6961	20.0479	19.6283	19.0781	18.2544	19.0217	19.5119	18.9684	17.9652	18.7851	19.3701	18.8691	19.4321	17.4009	18.8399	18.8528	18.3277	18.2206	19.8576	19.2855	19.3478
SRSF10.S.133.133.133.133.133.133.O75494.O75494.2.O75494.4.O75494.6.O75494.3.O75494.5	19.8934	19.8246	19.5128	19.3143	19.0912	18.9769	19.4646	19.6563	20.7675	20.1718	20.565	20.5173	20.3813	20.0318	19.5806	19.9547	19.6744	19.7659	20.3045	19.7908	19.7086	20.3336	20.2571	19.5508	19.2885	18.5038	18.6452	19.5603	17.7097	17.8857	19.0253	19.2399	18.2653	19.0693	17.1743	18.7571	18.2119	18.3928	17.6723	19.4204	19.5925	19.6004
STT3B.S.499.Q8TCJ2	20.3777	20.1967	20.223	19.7523	19.8866	20.021	20.7168	19.8219	20.7114	20.5684	20.8039	20.9373	19.9343	21.1767	20.8068	20.9685	20.4613	20.7306	21.1485	20.4063	19.6118	20.5484	20.727	19.6433	19.9116	17.8788	18.1253	20.0916	19.0459	16.3166	18.3436	19.3137	18.5626	19.2424	17.0885	19.7067	18.6026	19.1151	17.2906	18.9355	18.7516	19.4707
XRN2.S.423.499.Q9H0D6.2.Q9H0D6	19.697	19.5676	19.379	19.2812	19.3272	19.1396	19.6937	19.6441	20.0587	19.8327	20.267	20.7702	19.7576	19.9252	19.9556	19.9337	19.8507	19.5161	20.3607	19.8956	19.5563	19.9261	19.9689	19.2838	19.2734	18.4782	18.4023	19.4928	18.7962	17.735	18.5831	18.7722	18.7271	18.9377	17.103	18.9161	18.1514	18.4801	17.6005	19.2521	19.1314	18.7132
PDAP1.S.60.Q13442	19.349	18.6005	19.5942	19.1584	19.2114	18.2687	19.3533	18.3524	20.3935	19.6177	19.9538	19.8745	19.8731	19.8543	18.3786	20.1492	19.8364	20.1611	19.8892	18.9809	18.8587	19.5541	20.0277	19.1778	19.1568	18.5061	17.8106	19.3487	18.7754	17.5089	18.2596	18.3602	18.2307	18.9229	16.8723	19.4198	17.53	18.0524	17.0028	18.9922	19.4115	18.664
SSR1.S.268.241.P43307.P43307.2	19.5869	18.5383	19.4824	18.7974	17.3435	16.8723	19.6854	19.0707	20.3521	20.341	20.0362	19.8509	20.1194	20.2381	20.1259	20.135	20.7845	22.2469	21.2938	20.4848	20.7763	19.0856	20.0566	20.2195	19.0365	19.5157	18.5923	20.1465	18.7394	18.8574	19.7129	20.0699	18.3759	18.8372	18.253	19.4008	19.4661	20.3176	17.859	19.2086	20.0013	18.5144
NOP58.S.502.Q9Y2X3	19.8796	0	19.0415	15.1417	0	0	15.6906	19.3748	20.0002	18.5486	19.4835	20.7041	19.9611	17.4332	20.2041	20.2397	18.4712	19.7904	20.3343	19.6887	19.39	18.831	16.1745	19.7311	17.3242	18.9781	19.4491	18.3446	18.4769	17.5865	18.2491	19.5897	18.5152	19.1031	18.1664	18.5866	18.9814	17.8569	19.2155	17.9203	19.568	19.0349
NCL.S.41.P19338	18.1029	17.3232	16.9622	17.0737	17.3602	16.2554	0	0	18.7663	15.9158	19.8614	19.8739	19.5981	19.3947	17.7022	0	17.3101	0	14.9564	0	0	18.131	19.1301	16.4075	17.1647	0	0	16.4939	0	0	0	0	0	0	0	0	0	16.7372	0	0	0	0
NCL.S.28.P19338	18.1029	17.3232	17.1272	17.2697	17.343	16.6136	0	0	18.8636	0	19.4819	19.7495	19.5525	18.935	17.7015	0	17.3101	0	16.6837	0	0	17.698	18.8292	16.4075	17.1012	0	0	16.6651	0	0	0	0	0	0	0	0	0	0	0	16.3238	0	0
RPLP0.RPLP0P6.S.242.304.304.P05388.2.P05388.Q8NHW5	20.7463	20.4481	19.5929	19.3251	18.2478	18.9653	19.2229	18.7837	21.0369	20.756	20.3538	19.7058	19.5488	19.8132	19.5849	20.9315	20.7638	21.0829	20.1349	20.3761	20.7416	19.9822	19.509	20.4781	20.4015	18.9687	17.6786	20.5474	18.2178	18.433	19.4827	18.942	18.5041	18.8097	17.8123	17.5033	18.3808	18.7681	19.1353	18.5366	17.6768	18.5292
NCL.S.34.P19338	17.9528	15.7645	16.7745	17.0737	16.1026	16.2554	0	0	18.7818	0	19.3305	19.3195	19.4539	17.238	16.9603	0	17.3101	0	14.9564	0	0	17.698	17.749	16.4075	16.5128	0	0	16.4939	0	0	0	0	0	0	0	0	0	0	0	0	0	0
XRN2.S.425.501.Q9H0D6.2.Q9H0D6	19.6043	19.4454	19.2648	19.1851	19.2839	18.9741	19.5363	19.5126	19.9586	19.74	20.1708	20.6284	19.6938	19.7516	19.9155	19.8529	19.7761	19.4838	20.2729	19.82	19.5134	19.7846	19.8719	19.2076	19.1882	18.2865	18.2696	19.4013	18.6748	17.6509	18.4964	18.681	18.5633	18.7839	16.9222	18.7249	17.9313	18.2206	17.2505	19.0431	18.9885	18.5951
RPLP0.RPLP0P6.S.245.307.307.P05388.2.P05388.Q8NHW5	20.7121	20.43	19.521	19.2833	18.126	18.7423	19.0592	18.5203	20.9796	20.7361	20.2711	19.6399	19.548	19.6831	19.5067	20.9332	20.7585	21.0849	20.0949	20.3674	20.7478	19.9396	19.3834	20.4832	20.3853	18.894	17.7153	20.5417	18.178	18.3931	19.4391	18.9436	18.5023	18.8061	17.7435	17.4524	18.3778	18.7409	19.0673	18.5639	17.7314	18.4651
BCLAF1.S.397.395.395.Q9NYF8.Q9NYF8.2.Q9NYF8.3	19.3681	19.4592	19.3781	19.0954	19.1499	19.3689	19.3813	19.6737	20.1742	19.9004	20.3351	20.3949	20.0648	20.1603	19.9413	19.8549	19.9668	19.8962	20.2899	19.8613	19.5086	19.9287	19.8223	19.4454	19.5706	19.2293	19.1394	19.0371	18.9464	18.2802	19.0384	19.0248	18.8342	19.4104	18.0935	18.869	18.6286	18.8854	18.7132	19.6979	19.0613	18.9431
PDAP1.S.63.Q13442	18.8805	18.3625	19.5647	18.9236	19.0371	17.9642	18.6477	17.974	19.8282	19.2945	19.3943	19.6478	19.6386	19.2679	18.4915	20.0679	19.6929	20.1276	19.7091	18.8912	18.7864	19.3933	19.7757	18.9441	18.943	18.332	17.533	18.9452	18.4781	16.1843	17.8306	18.0855	18.0893	18.544	15.8961	19.3584	17.5951	17.2066	15.3526	18.4316	18.9067	18.5009
LIMA1.S.686.687.526.527.384.Q9UHB6.Q9UHB6.4.Q9UHB6.2.Q9UHB6.5.Q9UHB6.3	19.931	19.9254	19.8111	19.5847	19.7414	19.1018	19.7746	19.4681	20.5114	19.4335	20.8096	20.0927	20.3331	20.5162	20.5289	20.133	20.8311	19.7705	20.4175	19.4578	19.8795	20.1779	20.6419	20.023	19.5299	18.848	18.7378	19.9559	18.993	18.7466	18.6064	19.5774	18.4141	18.7111	16.6851	18.9858	18.662	19.1172	18.7713	19.3091	20.0734	19.5539
NCL.S.42.P19338	17.879	17.0869	15.1971	15.4669	17.0257	14.457	0	0	18.7663	15.9158	19.5103	19.6315	19.4403	19.4296	17.5099	0	16.2404	0	0	0	0	18.131	19.1301	15.3035	16.4286	0	0	0	0	0	0	0	0	0	0	0	0	0	0	16.5986	0	0
SRRM1.S.429.427.Q8IYB3.Q8IYB3.2	18.6924	19.0561	18.4554	18.4604	18.6084	18.2484	18.8202	19.0237	19.4925	19.5295	20.1427	19.8208	19.5167	19.3966	19.6744	19.568	19.5571	19.2918	19.5748	19.4787	19.058	19.4136	19.4971	19.1297	18.807	18.4647	18.78	18.3034	18.7728	18.2386	18.4095	18.6125	18.379	18.9898	17.7166	18.3096	18.3278	18.6811	18.1336	19.0603	18.8389	18.6544
SRRM2.S.1014.1014.Q9UQ35.Q9UQ35.2	18.6929	18.517	18.9533	18.1259	18.0072	18.7475	17.6534	18.4392	19.1756	19.0367	19.811	19.6996	19.6292	19.17	19.674	19.7668	19.6843	19.2437	20.046	19.1934	18.6209	18.9237	19.2813	18.6242	19.0896	18.9852	17.4027	18.5892	17.875	18.0046	18.1836	18.3265	17.2982	18.2657	18.0461	18.3829	18.4119	18.4043	17.8804	19.047	18.3334	19.0398
SRRM2.T.2034.Q9UQ35	18.8604	19.0987	17.6459	18.3374	18.7041	18.8038	18.6923	19.0736	19.3799	19.4966	20.1688	20.1806	19.2516	19.6821	19.6788	19.1528	19.1746	18.8337	20.0954	19.4964	19.1075	19.7519	19.1607	18.6906	18.6594	18.3785	18.2203	18.6426	17.9413	17.8889	18.5012	18.604	17.7165	18.3009	17.2204	18.0068	17.8999	17.895	17.6065	18.639	18.4579	18.7856
SRRM2.S.2032.Q9UQ35	18.814	19.0987	17.2869	18.2976	18.6581	18.7405	18.6923	19.0327	19.3643	19.4702	20.1468	20.1404	19.2235	19.6363	19.6515	19.1528	19.1906	18.8158	20.0719	19.4964	19.1075	19.7519	19.1346	18.6906	18.6594	18.3243	18.2203	18.6426	17.9413	17.8889	18.5012	18.604	17.7165	18.3009	17.2204	17.9539	17.8999	17.895	17.5106	18.639	18.4579	18.745
EEF1D.T.147.513.128.123.P29692.P29692.2.P29692.4.P29692.3	19.9193	19.3423	19.6046	19.7582	19.1751	18.6423	19.5105	19.531	19.293	19.4227	19.9058	20.0788	20.025	19.1656	19.6183	19.9447	19.798	20.3265	20.3196	19.6742	20.1057	19.8063	19.4371	19.318	19.0107	19.0531	18.7821	19.22	18.9166	18.294	18.6008	19.1662	18.2101	17.7038	16.9721	19.2953	18.5699	18.4835	18.32	19.2265	18.5952	19.0872
PRPF4B.S.368.Q13523	19.5625	19.1354	19.4997	19.0892	19.0562	19.1736	19.5865	19.3388	20.0091	19.6901	20.1876	20.1913	19.4561	19.8154	19.787	19.801	19.7929	19.5517	20.3168	19.711	19.5482	19.6144	19.7556	19.1225	19.0254	18.5463	18.6399	19.276	18.2807	17.6892	18.7752	19.0041	18.7606	19.0573	17.5246	18.9207	18.2049	18.7041	17.8621	19.3065	18.9494	19.0675
PRPF4B.S.366.Q13523	19.5625	19.0896	19.4589	19.0702	19.0274	19.1397	19.5207	19.3061	19.9871	19.6901	20.1778	20.1913	19.4561	19.8154	19.787	19.801	19.7929	19.5517	20.3002	19.711	19.5482	19.5753	19.7269	19.1225	19.0254	18.5163	18.6145	19.2471	18.2745	17.6537	18.7292	18.9736	18.7282	19.0335	17.514	18.9207	18.1755	18.7002	17.7734	19.3065	18.9494	19.0675
HDGF.S.126.133.149.P51858.2.P51858.P51858.3	19.2318	19.9036	18.6551	18.4908	18.5808	17.1927	19.7642	19.7776	19.4549	19.3485	20.2235	20.2335	19.4258	19.0132	19.1015	19.5067	19.2133	19.414	19.4247	19.5298	18.8455	19.9026	19.4323	19.1474	18.2765	18.3123	18.226	19.0348	17.6109	17.0138	18.0127	17.7091	17.8719	18.891	16.1441	18.135	17.7451	17.7248	17.6154	19.4757	18.3291	18.3506
BCLAF1.S.285.283.283.285.Q9NYF8.Q9NYF8.2.Q9NYF8.3.Q9NYF8.4	18.0785	18.7075	17.7275	18.1661	17.6902	18.6886	18.7513	18.266	19.5318	19.0907	19.3819	20.0644	19.0893	18.8439	19.3281	19.0484	18.8613	18.8502	19.5191	18.8734	18.5991	19.3518	19.0141	18.7135	18.5739	18.5493	18.6945	18.0876	18.0687	17.5815	17.844	17.8565	17.6101	18.1869	16.4723	17.6018	18.2002	17.9318	17.2651	18.6635	18.1573	18.0568
PSIP1.S.275.275.275.O75475.3.O75475.2.O75475	19.2996	18.8139	19.052	18.8894	16.3173	18.4344	19.1359	19.2776	20.256	19.8304	20.2406	19.8564	19.7406	19.543	19.96	19.9498	19.8046	19.6036	20.3218	19.7512	19.5881	19.407	19.9574	19.2895	16.9198	18.551	18.2607	19.5136	18.6171	18.0407	16.342	18.8467	18.8315	19.5329	17.7419	18.8395	18.3366	16.5781	18.1428	16.6996	18.8047	16.4786
HIST1H1B.S.2.P16401	15.4752	17.5859	19.7404	19.347	17.7909	16.8333	19.6812	19.668	20.6103	19.8151	20.779	19.9643	20.3074	20.5037	20.4477	20.059	20.4674	18.5763	20.9897	20.1982	20.0967	19.8536	19.7601	18.8124	19.8314	19.5574	18.8769	20.2099	19.1663	18.7729	19.4275	19.5128	18.9024	20.1718	18.4943	19.8698	18.7785	19.2334	18.7171	18.7098	19.5679	19.3384
TOR1AIP1.S.157.157.157.Q5JTV8.3.Q5JTV8.Q5JTV8.2	19.9552	19.4985	19.7288	19.4714	19.0912	18.314	19.7603	19.7157	20.3569	19.3188	20.3138	21.0903	20.2934	19.8183	19.5524	19.8045	19.3433	19.2915	20.8631	19.6436	19.6629	19.921	20.2636	18.8901	18.8137	18.3937	17.7495	19.3183	18.4433	17.0045	18.6555	18.8698	18.6437	18.776	16.6258	18.99	17.1098	18.1125	17.209	18.6932	18.7446	19.3686
TOR1AIP1.S.156.156.156.Q5JTV8.3.Q5JTV8.Q5JTV8.2	20.0105	19.5519	19.7211	19.4714	19.0912	18.314	19.7435	19.6762	20.243	19.2475	20.2894	21.0508	20.3135	19.8482	19.531	19.657	19.3433	19.2915	20.9064	19.6436	19.6629	19.8534	20.2679	18.8901	18.7342	18.3937	17.7495	19.2544	18.3362	17.0045	18.6555	18.8698	18.6437	18.6526	16.6258	19.1131	17.1098	18.1125	17.3949	18.6932	18.7446	19.3565
HDGF.S.125.132.148.P51858.2.P51858.P51858.3	19.1147	19.7829	18.6551	18.4908	18.5808	17.1927	19.8489	19.6847	19.3413	19.2116	20.0963	20.1591	19.3565	18.9857	18.9986	19.5067	19.2133	19.3447	19.4247	19.4641	18.8455	19.7923	19.4323	19.0287	18.2765	18.2762	18.226	19.0348	17.6109	17.0138	18.0127	17.7091	17.8719	18.891	16.1441	18.135	17.7451	17.7248	17.6154	19.4757	18.3291	18.3506
TMPO.S.184.184.184.P42167.P42167.3.P42167.2	19.6268	18.9805	19.4567	18.7302	18.1833	18.2626	19.0104	19.0361	20.2642	19.3443	20.3765	19.8835	20.0242	19.3511	20.0621	19.7859	20.0004	19.3331	20.2729	19.6405	20.1419	19.3284	19.8518	19.3947	19.7435	18.8094	17.953	19.7711	18.42	18.591	18.5075	17.4913	18.2261	19.2947	16.9074	18.8286	18.1931	18.2544	17.9657	19.0933	19.368	18.8902
SYNPO.S.685.441.441.Q8N3V7.Q8N3V7.2.Q8N3V7.3	20.027	0	19.5075	17.8297	0	0	18.5452	19.4481	20.3546	19.4503	20.3095	19.4937	19.6281	17.399	19.5041	19.7316	18.7853	20.258	19.4292	19.4708	19.1597	19.6684	17.6896	20.7364	18.2688	20.0627	20.1213	18.9411	19.2323	18.5542	19.0686	19.676	19.2156	18.7627	18.3801	19.7964	19.2405	19.1715	19.6267	19.6318	20.1103	19.3951
SRRM2.S.1857.1857.Q9UQ35.Q9UQ35.2	18.7829	18.8233	18.5441	18.3831	18.3379	18.7186	18.746	18.7384	19.4522	19.3734	19.9576	19.9089	19.0179	19.6016	19.531	17.8334	18.9087	18.714	19.646	18.6524	18.5014	19.2553	19.1288	18.493	18.6945	18.2185	18.0891	18.3021	17.6576	17.4696	17.6538	18.2769	17.618	18.284	17.0974	17.9219	17.5867	17.2194	17.1228	18.4793	18.2313	18.4341
SRRM2.T.2104.Q9UQ35	18.052	18.616	18.9613	18.487	18.603	18.8135	18.7311	18.9704	19.5952	19.3303	19.7533	20.0384	19.3679	19.5619	19.3418	19.4138	18.8849	19.046	20.0133	19.1428	18.8853	19.0589	19.0945	18.2823	18.8375	18.268	18.2119	18.4142	18.1144	17.1012	18.0087	18.2587	17.693	18.7106	17.2889	18.3251	17.5819	18.1461	17.5948	18.5483	18.4143	18.6633
SRRM1.T.406.Q8IYB3	18.3471	18.9414	18.3038	18.2266	18.3523	18.9345	18.8054	18.7263	19.1077	19.2278	20.0864	19.9517	19.2465	19.5438	19.6556	19.3491	19.1468	18.9384	19.4859	18.9026	18.5609	19.3295	19.1382	18.7314	18.3924	18.2119	18.5953	18.1747	18.3629	17.9273	18.1135	18.216	17.8565	18.5862	17.6153	17.902	17.9616	18.3321	18.2045	18.8418	18.4052	18.3415
TCOF1.S.906.906.906.829.829.906.906.906.Q13428.Q13428.3.Q13428.4.Q13428.2.Q13428.8.Q13428.5.Q13428.6.Q13428.7	17.4547	15.499	17.537	16.007	15.6279	15.2257	16.7703	17.0893	18.2531	18.0186	18.1277	18.7684	18.2881	16.7283	17.6308	17.9779	17.559	17.807	18.8244	17.5775	17.7871	17.5091	17.5003	17.3514	17.0161	17.5767	16.6017	17.3223	17.2648	16.5833	17.2452	17.4126	16.8983	17.3416	16.1701	17.4802	17.5438	16.3624	16.9069	16.9042	17.3574	17.6891
SRRM1.T.872.870.Q8IYB3.Q8IYB3.2	18.4203	18.5258	18.4175	18.1717	17.5556	18.1546	18.3785	18.8605	18.7899	18.9156	19.3121	19.3506	19.0333	19.0121	18.8011	18.7915	18.8041	18.6882	19.3756	18.7043	18.4086	19.2764	19.2286	18.4152	18.2305	17.8465	18.0264	18.0707	18.0026	17.2922	17.3605	18.1668	17.4879	18.0635	16.7282	17.8007	17.408	18.0894	17.0806	18.1479	18.0657	18.3154
EIF5B.S.137.O60841	17.8943	17.004	17.9051	17.5813	16.688	17.6636	16.8431	18.0008	18.8546	18.8594	17.4697	19.5617	18.3514	16.2223	17.2307	18.2962	18.722	18.8835	19.3536	16.7174	17.4435	18.9168	18.4113	17.3436	16.0267	14.502	16.1473	18.0756	15.225	15.5936	16.2367	14.8018	15.583	14.5852	13.7544	15.8673	15.0644	15.2782	13.6016	16.2633	16.749	16.3649
SRRM2.T.2409.Q9UQ35	18.1522	18.1366	19.1322	17.4711	18.5416	19.1635	17.8854	18.0232	19.0384	19.3216	18.7191	19.0974	19.5604	18.1902	19.6948	18.6426	18.36	19.2979	20.259	18.2918	18.3234	18.4496	19.4657	18.5881	17.9763	17.9524	17.4835	17.3584	17.2181	17.9177	17.7269	18.7023	16.9724	18.8923	17.0504	17.4292	17.1247	17.8445	17.6582	18.0673	17.7994	18.0772
SRSF7.S.171.171.Q16629.4.Q16629	19.0609	15.7177	16.2657	18.9797	18.2995	18.703	0	18.744	20.1455	0	17.9881	0	19.7262	19.6653	0	0	19.3396	0	19.6332	0	18.7441	0	19.8611	0	0	0	0	18.8174	0	0	15.734	15.203	0	0	0	0	0	0	0	0	0	18.9243
SRRM2.S.1854.1854.Q9UQ35.Q9UQ35.2	18.5897	18.712	18.5441	18.3831	17.8401	17.6885	18.6619	18.7607	19.2786	19.2636	19.5104	19.7936	19.0179	19.3537	19.2983	18.66	18.9087	18.187	19.734	18.9621	18.5014	19.1852	19.0394	17.6466	18.6034	18.2185	17.8756	18.3021	17.6002	17.0676	17.1485	17.9021	16.5582	17.6367	16.8774	17.7035	17.3722	16.8046	17.025	18.3574	18.1175	18.6288
NCL.S.145.P19338	16.6393	0	15.5236	16.2237	0	0	0	16.9874	17.9639	17.1844	18.6307	19.4109	18.4278	17.0966	17.8725	17.8428	16.9608	18.6678	18.2345	17.4243	15.7945	18.1999	17.074	17.4827	0	0	0	16.1593	14.2959	0	0	0	0	0	0	0	0	0	0	16.5584	14.8526	0
NCL.S.153.P19338	16.6393	0	15.5236	16.2237	0	0	0	16.9874	17.8318	17.0762	18.3337	19.2597	18.3036	16.5529	17.8725	17.8428	16.9608	18.6678	18.2345	17.4243	15.7945	18.0771	17.074	17.4827	0	0	0	16.1593	14.2959	0	0	0	0	0	0	0	0	0	0	16.5584	14.8526	0
SRRM2.S.435.435.Q9UQ35.Q9UQ35.2	17.6686	18.4694	17.9641	17.543	17.7657	17.2526	17.8151	18.1242	19.3912	19.1465	19.5317	20.2191	18.8302	18.9771	19.5053	18.8558	18.3355	18.2797	19.5848	18.8355	18.4102	19.4166	18.5008	17.831	17.7352	15.4135	16.5204	16.827	16.7246	14.6273	16.4257	16.813	16.2942	17.4763	15.2538	16.0874	15.5237	16.255	15.3594	16.7542	16.9228	17.2298
TRA2B.S.95.P62995	17.929	18.4116	17.6782	17.9229	18.0664	18.0369	18.6003	18.2773	19.1962	19.3475	19.6292	19.971	18.3933	18.8536	18.4158	18.9374	18.279	18.4705	19.0471	18.4341	17.7954	19.3216	19.0255	18.258	17.4902	16.626	17.0749	17.5342	16.7829	17.0171	17.2765	16.6672	17.1153	17.3359	16.4617	16.3892	17.0801	16.4831	15.9108	18.064	17.8616	18.0249
DUT.S.11.P33316.2	15.4552	14.1035	13.399	0	0	14.2324	0	14.8781	14.9179	15.001	14.9677	15.8187	16.0334	15.3057	15.4616	0	0	0	16.8501	15.6346	16.0575	0	14.9432	0	0	0	0	0	0	0	0	14.1555	0	0	0	0	0	0	0	0	0	0
SRRM2.S.436.436.Q9UQ35.Q9UQ35.2	17.5243	18.4694	17.9641	17.543	17.7657	17.3994	17.8151	18.0477	19.4157	19.0764	19.5692	20.2032	18.8684	18.9771	19.4625	18.8996	18.3355	18.2797	19.5848	18.7505	18.3256	19.3805	18.4048	17.7885	17.7352	15.4135	16.5204	16.827	16.3934	13.5403	16.4257	16.5168	16.2942	17.2043	13.7237	14.6876	0	14.6367	13.4768	16.1112	16.3587	17.2298
RANBP3.S.40.108.108.Q9H6Z4.3.Q9H6Z4.2.Q9H6Z4	17.7386	18.1978	17.9235	17.202	17.6179	16.529	16.62	17.2245	18.6652	18.2117	18.935	18.7851	18.8649	18.4329	18.4181	18.6789	17.5758	17.2265	18.8397	17.2787	17.5442	18.0962	18.4208	17.4886	17.0802	17.3155	17.0886	16.9817	16.8518	0	16.7024	0	16.0921	16.9217	0	16.7901	16.1711	0	0	17.4745	0	16.6658
SRRM2.S.437.437.Q9UQ35.Q9UQ35.2	17.5243	18.4694	17.9641	17.543	17.7657	17.3994	17.7582	18.0209	19.4157	19.0764	19.5692	20.2032	18.8684	18.9771	19.4625	18.8996	18.3355	18.2797	19.561	18.7252	18.2959	19.3805	18.4048	17.831	17.7352	15.4135	16.5204	16.827	16.2594	0	16.2933	16.5168	16.1437	17.0861	0	0	0	0	0	16.1112	16.3587	17.2298
TRA2B.S.97.P62995	17.9236	18.4116	17.6782	17.9229	18.0664	18.0369	18.5908	18.2131	19.1747	19.301	19.6292	19.9403	18.3933	18.845	18.2976	18.9374	18.279	18.4094	19.0052	18.4341	17.7954	19.3216	19.0255	18.2115	17.4902	16.626	17.0749	17.4038	16.7748	16.9435	17.289	16.5502	17.1153	17.2429	16.4401	16.3612	17.0671	16.4764	15.9108	18.0141	17.8616	18.0249
SRRM2.S.440.440.Q9UQ35.Q9UQ35.2	17.4794	18.2804	17.777	17.236	17.5849	17.4561	17.457	17.9177	19.2158	18.9864	19.4582	20.1261	18.6893	18.6363	19.4151	18.7164	18.1414	18.1185	19.3362	18.7329	18.2897	19.2739	18.2932	17.722	17.5236	15.8283	16.3831	16.2688	16.6254	14.6273	16.4496	16.65	16.2316	17.3224	15.2538	16.0874	15.6237	16.3714	15.3594	16.9249	16.6578	16.8035
SRRM1.S.389.388.Q8IYB3.Q8IYB3.2	18.4127	19.0386	18.5566	18.1817	18.3667	18.6568	18.6495	18.92	19.2699	18.5882	19.492	19.6792	19.3297	19.6799	19.7001	19.017	19.2154	18.8421	19.5039	19.2386	18.9177	19.5946	18.7414	18.4638	18.4733	17.9422	17.7788	18.0914	18.0148	15.4589	17.5714	18.0206	17.5853	18.3073	17.1682	17.7208	17.3285	17.7658	17.9065	18.5876	18.1816	17.9516
SF3A1.S.264.329.Q15459.2.Q15459	19.4665	19.1305	18.647	18.4585	18.5514	18.5402	19.0127	18.8664	19.6054	19.6205	19.8936	19.7771	19.0732	19.6303	19.3225	19.1012	19.0787	19.1291	19.521	18.8794	18.8331	19.2095	19.1947	19.0641	18.5399	18.2778	18.7351	18.6454	17.0725	17.2868	18.0147	18.4357	16.7033	16.953	16.2205	17.8876	18.2889	17.6445	18.3779	18.9858	18.3755	18.2099
SRRM2.S.2100.Q9UQ35	18.2625	18.4811	18.9171	18.487	18.3892	18.7237	18.5884	18.7584	19.4037	19.092	19.5732	19.9811	19.3284	19.5619	19.1035	19.2931	18.8411	18.7074	19.9705	18.9416	18.7912	18.9924	18.9347	18.1745	18.5982	18.0373	17.9214	18.0856	17.8224	16.3645	17.6086	17.9964	17.3975	18.4814	16.9529	18.0675	17.763	17.838	17.1277	18.2366	18.131	18.6136
ILF3.S.382.382.382.382.382.382.382.Q12906.Q12906.5.Q12906.2.Q12906.3.Q12906.7.Q12906.4.Q12906.6	17.3418	17.3191	17.6965	17.2768	16.8921	17.6715	17.8116	17.4327	18.2753	18.347	17.9435	18.905	17.8574	18.2485	18.0162	16.9967	18.1108	16.2105	18.9771	17.7849	17.9326	18.1268	18.7547	16.7881	15.9662	17.0239	17.0914	17.8086	16.6402	16.7538	17.4744	17.2651	16.0198	16.5871	15.0074	16.5477	16.6971	16.9696	16.6588	18.2234	16.8873	16.5116
SRRM1.S.393.392.Q8IYB3.Q8IYB3.2	18.4127	18.9674	18.5076	18.1817	18.3667	18.5917	18.5856	18.8943	19.2202	18.51	19.4385	19.6355	19.3297	19.6389	19.7001	18.9954	19.2154	18.8421	19.5039	19.2386	18.9177	19.5426	18.6699	18.4638	18.4652	17.9332	17.7788	18.0914	18.0148	15.4589	17.5714	17.9675	17.5853	18.3073	17.0591	17.7208	17.3285	17.7658	17.9065	18.5876	18.1816	17.9516
TRA2B.S.99.P62995	17.7015	18.2973	17.6782	17.8079	18.061	18.0369	18.3612	18.2666	19.0584	19.201	19.5487	19.904	18.2479	18.8536	18.4158	18.8082	18.1561	18.4094	18.9651	18.4341	17.6934	19.2458	19.0234	18.258	17.441	16.5691	17.0281	17.4745	16.7866	16.8116	17.2552	16.6347	17.0641	17.3359	16.281	16.1367	16.5516	16.4161	15.8478	17.9183	17.7923	17.8831
MCM3.S.672.717.P25205.P25205.2	18.0184	17.3368	18.4072	17.516	17.4194	17.563	17.4649	17.7064	18.6171	18.8598	18.7167	18.8706	18.656	19.1069	18.7436	17.07	18.3976	17.6615	19.206	18.0255	18.3871	17.7823	19.4176	16.7545	18.2603	17.4707	16.4326	16.9588	17.5962	16.9825	17.1577	17.2997	15.7246	16.4279	14.5494	17.152	16.7	17.2589	16.106	17.5903	16.8345	16.65
SRSF7.S.165.165.Q16629.4.Q16629	18.97	0	16.0307	19.0259	18.3838	18.5417	0	18.4961	20.1533	0	17.9103	18.1314	19.7019	19.6653	0	0	19.3396	0	19.6332	0	18.6361	0	19.8192	0	15.885	0	0	18.8174	0	0	0	0	0	0	0	0	0	0	0	0	0	18.9243
SRSF7.S.167.167.Q16629.4.Q16629	18.97	0	16.0307	19.0259	18.3838	18.5417	0	18.4961	20.1533	0	17.9103	18.1314	19.7019	19.6653	0	0	19.3396	0	19.6332	0	18.6361	0	19.8192	0	15.885	0	0	18.8174	0	0	0	0	0	0	0	0	0	0	0	0	0	18.9243
USP39.S.82.82.Q53GS9.3.Q53GS9	18.9819	18.8609	18.8174	17.843	18.1165	17.2015	18.145	18.6757	19.2991	19.0254	19.6638	19.6184	19.0334	19.624	18.5705	19.2482	19.2189	18.6411	19.7013	19.1155	18.7434	18.8327	19.3505	18.7755	17.2677	18.4487	18.4068	18.2996	17.1108	17.9686	18.2984	18.5841	18.0562	18.166	17.5887	17.9858	18.1466	18.3568	16.8265	18.7405	18.5349	17.5701
SRRM2.S.954.954.Q9UQ35.Q9UQ35.2	18.241	18.1865	18.4893	17.8802	18.0308	18.348	18.0485	18.5174	19.2823	19.1887	19.4384	19.7666	18.8727	19.0506	18.6905	18.946	18.6788	17.888	19.4853	18.6248	18.3828	18.815	18.6355	17.583	18.3432	17.7246	17.4321	17.762	17.5162	17.0117	17.7592	17.6539	17.3605	17.7147	16.7214	17.5101	17.0977	17.2443	17.1354	17.952	17.4144	17.8366
PRPF4B.S.294.Q13523	19.1496	17.8665	18.9993	18.0562	17.8188	18.0239	17.4086	18.871	19.5546	19.164	19.6946	19.7777	18.8174	19.0625	19.254	19.1407	19.1395	18.7674	19.6486	19.2173	19.1365	19.2071	18.9438	16.5972	18.3654	16.6415	18.0578	14.2202	17.9234	17.4934	16.9127	16.9537	17.9454	16.4909	17.0285	17.8088	17.5399	13.3573	17.5625	18.6116	16.737	18.5653
SRRM2.S.1984.1984.Q9UQ35.Q9UQ35.2	17.5217	17.1693	17.6413	16.8517	17.6777	17.8961	17.7779	17.6419	18.4001	18.4071	18.4636	19.0212	18.2327	18.207	18.4334	18.3624	18.2364	17.5924	19.0276	18.1076	17.9728	18.589	18.1297	17.7082	17.7933	17.005	16.7941	16.7726	16.9175	16.8593	17.2363	16.9109	16.5372	16.844	16.5126	16.5419	17.3827	16.6562	16.4537	17.7069	17.0601	17.6577
SRRM2.S.2102.Q9UQ35	18.2625	18.616	18.5476	18.266	18.2842	18.1729	18.4817	18.6802	19.3734	19.026	19.4537	19.5205	19.0666	19.0695	19.0671	18.8823	19.0733	18.6431	19.5645	18.806	18.5564	18.9924	19.0634	18.1745	18.5063	17.9331	17.8906	18.3384	17.7396	16.7781	17.8875	18.1773	17.6471	18.3339	16.9733	18.0129	17.763	17.8095	16.9169	18.1287	18.0735	18.3916
AP3B1.S.276.227.O00203.O00203.3	19.3681	18.9566	18.8393	18.9141	18.7957	18.6907	18.7591	18.8331	19.3816	19.0461	19.6672	19.4757	18.5155	19.0125	19.6208	19.1309	19.2183	19.3338	19.6186	18.9451	19.2079	19.0963	18.9732	18.4615	18.3739	18.3957	18.0301	18.9727	17.66	17.7924	17.9746	18.6205	18.0361	17.5551	16.9254	18.6823	18.1888	18.0408	17.858	18.0596	18.0896	18.8291
UTP18.S.121.Q9Y5J1	18.2517	17.5764	18.1161	17.8616	17.0034	18.2955	18.1664	18.1226	18.7122	18.6771	19.0907	19.4614	18.635	18.9526	18.8122	18.6711	18.2737	17.9567	19.2038	18.3318	18.2203	18.4225	18.5708	17.7547	18.1916	17.6996	17.262	18.2093	17.6342	17.0149	17.4844	17.8977	17.4156	17.95	16.7553	17.7228	17.2521	17.2649	16.7793	17.8469	17.8075	17.8452
SRSF6.S.316.Q13247	17.7708	18.3855	17.907	17.9878	18.2888	18.4286	18.4285	17.9904	18.8191	18.6797	19.4715	19.4762	18.6092	19.5004	19.3284	19.2471	18.4021	18.6784	18.6372	18.2932	18.1206	18.9529	19.1013	18.1904	18.5604	17.5344	17.1162	17.6239	17.9268	17.3994	17.9253	16.8716	17.6865	18.1174	17.0227	17.6385	17.5526	17.6839	17.7016	18.7817	18.0649	17.8935
CTNND1.S.346.346.346.346.292.292.245.245.292.292.245.245.23.23.23.23.346.346.346.346.292.292.245.245.292.292.245.245.23.23.23.23.O60716.2.O60716.O60716.6.O60716.4.O60716.10.O60716.9.O60716.18.O60716.17.O60716.14.O60716.12.O60716.22.O60716.20.O60716.26.O60716.25.O60716.30.O60716.28.O60716.5.O60716.3.O60716.8.O60716.7.O60716.13.O60716.11.O60716.21.O60716.19.O60716.16.O60716.15.O60716.24.O60716.23.O…	19.3376	19.8943	19.2413	18.6546	18.3621	17.8163	18.7202	18.0785	19.2961	19.2292	19.7365	18.5742	19.0131	18.2403	19.4597	19.7823	19.7838	19.6201	19.3884	18.681	18.1199	19.8374	19.6466	19.3763	18.2808	17.5319	13.7628	19.5812	17.892	17.2341	17.3472	18.3465	17.5842	15.6256	16.1863	17.7281	17.5735	16.8882	17.5915	19.2187	18.8618	18.3041
SRRM2.S.1112.1112.Q9UQ35.Q9UQ35.2	18.1818	18.4214	15.0813	17.9856	14.5794	18.2491	18.2836	12.5342	19.2683	18.7451	19.2517	19.771	19.1954	19.1769	19.0086	19.1841	0	18.4903	19.7247	18.6843	18.5464	19.158	15.6841	18.143	13.3337	18.2319	18.0042	0	0	0	0	18.1833	0	18.5858	0	0	0	16.34	0	18.552	18.1442	18.285
SRRM2.S.952.952.Q9UQ35.Q9UQ35.2	18.0345	17.8281	18.1827	17.6402	17.7927	17.9991	17.6012	18.2379	19.1909	19.0027	19.115	19.5577	18.7098	18.8084	18.3425	18.7955	18.5269	17.888	19.3402	18.4645	18.2453	18.5454	18.3827	17.583	18.1102	17.332	17.1407	17.4696	17.1465	16.6956	17.432	17.4179	17.0709	17.2045	16.2992	17.1473	16.8047	16.7932	16.5556	17.3924	17.0266	17.5238
LSP1.S.189.127.317.P33241.P33241.2.P33241.3	18.9276	19.6862	18.5437	19.0329	20.3732	18.5254	19.4005	19.5614	19.5464	18.51	20.6555	19.9733	20.1415	19.8702	18.6963	18.9384	18.4085	18.1707	19.9944	19.634	19.0567	19.8827	20.1999	17.532	18.3228	18.9778	18.615	18.771	16.1321	14.0446	17.2991	17.4926	17.5526	18.8984	18.4986	18.2015	17.0923	18.2043	19.0081	18.8208	17.4503	17.4297
SRSF6.S.314.Q13247	17.6568	18.2858	17.7579	17.8966	18.1864	18.2922	18.2683	17.8501	18.6946	18.5918	19.4113	19.3572	18.5362	19.4143	19.2501	19.1707	18.3344	18.6254	18.6372	18.2315	18.0718	18.8573	19.0112	18.1341	18.4849	17.431	17.1162	17.5059	17.8435	17.3438	17.8093	16.8716	17.595	18.0473	16.9006	17.6385	17.4883	17.6839	17.5719	18.6943	17.9964	17.8089
LIMA1.S.698.699.538.539.396.Q9UHB6.Q9UHB6.4.Q9UHB6.2.Q9UHB6.5.Q9UHB6.3	18.9109	18.6245	19.1143	18.7765	18.8402	17.8408	18.3712	17.9531	19.0866	18.6481	19.9357	19.3142	19.6588	19.1501	19.3262	19.2647	19.9873	19.1098	19.638	18.9898	19.1847	19.181	19.6322	19.2812	18.1902	18.0805	17.3141	19.1661	17.8227	17.6186	17.4651	18.6933	18.1664	18.4262	16.1245	18.1278	17.9956	18.7645	16.6572	18.4143	19.2956	18.6074
PRPF38A.S.193.Q8NAV1	17.9014	18.6516	18.4161	18.3653	18.3532	17.4702	17.9682	18.2867	19.2521	18.7744	19.9055	18.9792	19.0734	19.8062	19.3695	18.8953	18.9961	19.0383	19.4804	18.9704	17.9938	19.3599	19.7167	18.2164	17.9205	0	0	18.0662	14.5945	0	0	16.582	14.6643	17.3974	0	0	0	14.469	0	17.6426	0	17.9217
PRPF38A.S.194.Q8NAV1	17.9014	18.6846	18.3545	18.3653	18.3532	17.2478	17.9682	18.4136	19.1577	18.7744	19.9148	19.0304	19.0734	19.8116	19.403	18.8953	18.9961	19.0383	19.4804	18.9704	17.9938	19.3128	19.693	18.2164	17.9205	0	0	18.0662	14.5945	0	0	16.582	14.6643	17.3974	0	0	0	14.469	0	17.6426	0	17.9217
UTP18.S.124.Q9Y5J1	18.1538	17.502	18.1161	17.8616	16.9086	18.1594	18.1335	18.0936	18.6543	18.6516	19.0537	19.3512	18.635	18.8073	18.8122	18.6498	18.2737	17.9231	19.1759	18.3318	18.2203	18.3488	18.5708	17.7547	18.1728	17.6996	17.262	18.2093	17.5796	17.0149	17.4505	17.8977	17.4156	17.9019	16.7553	17.7228	17.2521	17.2649	16.7087	17.8469	17.8075	17.8452
SRRM1.S.781.779.Q8IYB3.Q8IYB3.2	17.7483	0	17.8316	17.3592	0	14.8064	17.0534	18.1986	18.5102	18.6075	19.5455	19.2211	19.1274	18.6143	19.1781	18.8464	18.3306	18.588	19.1966	18.8078	18.2762	18.671	17.4389	18.6493	17.8161	17.742	17.5585	17.5455	17.5983	17.1507	17.2619	18.0659	17.5764	18.5102	16.8708	17.9434	17.77	17.7203	17.8734	18.3478	18.3094	18.2796
HN1.S.87.41.87.Q9UK76.Q9UK76.3.Q9UK76.2	17.3576	18.1483	15.7375	16.384	18.0935	0	15.9648	16.5888	17.1647	16.3688	0	18.3776	17.4473	16.6059	0	0	17.1287	0	18.0255	16.822	15.4785	17.2676	17.6592	0	0	0	0	0	0	0	0	15.6131	0	0	0	14.8788	0	0	15.0113	0	0	0
NCOA5.S.9.Q9HCD5	17.9089	17.5064	18.9552	17.1159	18.1646	17.2837	17.8733	18.6999	18.3083	17.7969	19.0111	19.7398	18.5653	18.4315	19.1837	18.535	19.1523	19.063	19.6382	18.8446	18.9007	18.7747	19.0307	16.9297	18.1012	17.247	17.1904	18.8607	17.0216	16.7555	16.9157	18.3864	16.9349	16.7371	15.9124	17.0061	17.5064	16.6511	18.3715	18.9081	17.9371	17.9811
TOR1AIP1.S.154.154.154.Q5JTV8.3.Q5JTV8.Q5JTV8.2	18.8689	18.9141	18.6999	18.8059	18.5151	17.6513	19.1049	18.8814	19.4334	18.3998	19.677	20.276	19.6005	19.0278	19.161	19.2436	18.1948	18.7736	20.1323	18.9136	18.557	19.2404	19.4595	18.3839	18.4015	16.8655	16.867	18.4839	17.6245	16.5506	18.045	18.2249	16.9968	18.0021	16.4019	17.5177	17.3986	18.1834	16.8728	17.9143	17.993	18.3075
SRRT.T.507.543.544.543.544.Q9BXP5.5.Q9BXP5.4.Q9BXP5.2.Q9BXP5.3.Q9BXP5	18.0576	18.1615	17.7951	17.2421	14.8377	17.9467	18.7017	15.2055	18.1791	18.6419	19.3891	19.21	18.1474	19.4157	18.2445	17.7376	18.9766	18.599	19.5882	18.8767	18.8376	18.7349	19.0288	17.6453	18.349	17.8259	17.7013	18.346	17.5624	17.2734	18.3839	17.5937	17.3535	17.7531	16.9273	17.5848	17.3685	14.7572	14.7682	18.5313	17.6281	17.1667
DSTN.S.3.P60981	15.9458	16.9998	0	0	0	15.5931	17.1811	16.8064	0	16.9665	17.9153	16.8496	17.3706	15.8858	17.5105	18.3748	18.0189	17.6216	17.1748	18.0205	19.6356	18.2305	16.5407	18.3588	17.4286	17.0007	16.6035	17.5842	16.4132	17.1926	17.4625	17.5724	16.291	17.2636	16.5872	17.4923	17.2369	18.6154	16.5112	17.2106	16.8445	16.2118
SRRM2.S.704.704.Q9UQ35.Q9UQ35.2	17.6601	17.9682	18.0544	17.4205	17.5607	17.784	0	17.7572	18.7852	18.7519	18.7328	19.0661	18.504	18.5997	18.5476	18.3183	18.1439	17.9536	19.1373	18.2351	17.8208	18.5462	18.1275	17.7045	17.798	0	0	0	17.0543	0	17.0552	0	16.9683	0	0	0	0	0	0	0	0	0
SRRM2.S.706.706.Q9UQ35.Q9UQ35.2	17.6601	17.9682	18.0544	17.4205	17.5607	17.784	0	17.7572	18.7852	18.7519	18.7328	19.0661	18.504	18.5997	18.5476	18.3183	18.1439	17.9536	19.1373	18.2351	17.8208	18.5462	18.1275	17.7045	17.798	0	0	0	17.0543	0	17.0552	0	16.9683	0	0	0	0	0	0	0	0	0
SRRM2.S.702.702.Q9UQ35.Q9UQ35.2	17.6601	17.9682	18.0544	17.4205	17.5607	17.784	0	17.7572	18.7852	18.7519	18.7328	19.0661	18.504	18.5997	18.5476	18.3183	18.1439	17.9536	19.1373	18.2351	17.8208	18.5462	18.1275	17.7045	17.798	0	0	0	17.0543	0	17.0552	0	16.9683	0	0	0	0	0	0	0	0	0
SRRM2.S.2123.Q9UQ35	17.3356	17.8443	17.8983	17.3232	15.3916	17.5482	17.3672	18.1872	18.4086	18.3765	18.8021	18.8392	18.4024	17.9429	18.5003	18.309	18.4698	18.0977	19.4871	18.128	17.7198	18.0204	18.5283	17.4359	17.4364	17.6264	16.5988	17.9816	15.7538	15.5519	16.7965	17.4898	14.8826	14.5537	15.7208	15.6032	14.9068	16.7085	16.9565	17.8293	16.9792	17.344
DYNC1H1.S.4368.Q14204	18.3878	19.0129	18.9954	19.1191	19.1164	18.5871	19.535	18.7276	19.5928	19.3229	19.3871	19.9304	18.9564	19.4675	18.7038	18.5724	19.1033	18.7537	19.9413	19.2481	19.2483	18.3849	19.0618	19.0136	18.7659	18.0961	17.5872	19.1608	17.7116	17.5859	17.8177	18.8717	17.5334	17.1248	16.6784	17.8565	17.4635	18.5575	17.5629	18.0845	19.0135	18.5001
PRPF38A.S.209.22.Q8NAV1.Q8NAV1.2	17.8762	18.345	18.2757	18.1255	18.3103	17.4689	17.8701	17.5729	18.9834	18.617	19.5563	18.5829	18.7953	19.4918	18.9368	18.8757	18.8865	18.8346	19.159	18.6283	17.6655	18.8749	19.4682	18.1471	17.9794	16.8954	17.2444	18.0697	16.9955	16.9861	16.9585	17.1263	16.7693	17.9077	15.9777	17.0184	17.1381	17.0189	17.284	17.757	17.279	17.8199
FAM134C.S.258.63.Q86VR2.Q86VR2.2	18.7466	18.6152	19.0555	18.6794	18.3582	17.8488	18.9547	18.9811	19.54	18.7057	19.322	19.6272	19.856	19.197	19.3563	19.2273	19.005	18.7824	19.8629	19.0925	19.152	19.2774	19.1061	19.2872	18.7147	18.2735	16.8789	18.8684	18.0426	17.3296	17.6663	18.7892	17.4014	17.3641	16.6515	18.4574	17.5223	17.9727	17.7884	18.789	18.6984	18.7809
SRPK1.S.35.51.222.Q96SB4.4.Q96SB4.Q96SB4.3	18.0714	18.5514	18.1725	18.512	18.8233	18.1284	18.7777	17.673	19.1257	18.876	18.9571	18.9322	18.7394	19.0125	18.6821	18.9263	18.9473	17.9678	19.1691	17.7114	17.9136	17.9617	19.0355	17.9184	18.4067	17.5047	17.0559	18.2544	18.6731	17.2202	17.2378	17.3716	17.0096	17.2832	16.337	17.2024	17.1855	17.0922	17.117	17.8893	17.7275	17.7493
ZC3H18.S.534.Q86VM9	18.5711	14.8574	18.6703	15.2777	0	0	16.5389	17.7059	19.4608	15.5419	19.5961	19.7551	18.9132	16.6763	19.2791	17.9088	16.8434	18.9154	19.2384	18.7999	18.4718	18.9385	16.4673	18.5829	15.7929	18.0835	18.4348	16.7219	17.2553	16.2535	17.3464	18.3772	17.6423	17.5996	17.2444	18.0298	17.9785	16.437	18.3169	15.8379	18.3031	18.043
FAM134C.S.260.65.Q86VR2.Q86VR2.2	18.7143	18.5102	19.0935	18.7442	18.4163	18.036	18.9547	18.8904	19.4762	18.6208	19.2584	19.5713	19.7703	19.17	19.3381	19.2273	19.005	18.7824	19.8543	19.0925	19.1357	19.2315	19.229	19.2944	18.7147	18.275	16.8789	18.9175	18.0426	17.3296	17.6663	18.7892	17.2899	17.3641	16.6515	18.3795	17.4411	17.8676	17.5353	18.7046	18.6984	18.7203
MFAP1.S.133.P55081	18.0244	18.3368	18.0121	17.8901	17.8819	17.424	18.2306	18.1475	18.7864	18.5987	19.3171	19.212	18.8008	19.1722	18.4986	18.5829	18.3132	18.4272	18.9775	18.399	17.8539	18.8831	19.2252	17.5158	17.7704	0	16.2086	17.807	16.094	0	15.9411	16.83	16.5247	17.1118	0	16.3703	0	0	0	17.3662	16.8693	17.065
PKP2.S.151.151.Q99959.2.Q99959	18.4977	18.7447	18.6611	17.1237	18.4853	18.482	19.1848	18.1505	19.6242	17.3229	20.1888	19.2126	17.9445	19.3761	19.6263	19.7915	19.3465	19.1191	19.195	18.511	19.1466	18.8496	19.4521	19.5587	18.8847	17.043	17.6514	19.3448	17.2133	14.2985	14.7444	18.3886	17.439	14.5886	17.212	16.5639	17.638	16.2395	17.6812	16.5952	18.7627	17.9834
MFAP1.S.132.P55081	17.9945	18.3368	17.8826	17.7877	17.7909	17.424	18.2306	18.1475	18.8529	18.5396	19.2174	19.212	18.7282	19.0045	18.4572	18.5829	18.3132	18.4272	18.9775	18.399	17.8539	18.8831	19.1453	17.5158	17.6619	0	16.0865	17.7639	16.094	0	15.9411	16.83	16.5247	17.1118	0	16.3703	0	0	0	17.3662	16.8693	17.065
PTRF.S.365.173.275.Q6NZI2.Q6NZI2.3.Q6NZI2.2	17.7797	18.5347	18.6185	18.5138	18.2541	17.7826	19.2907	18.9452	18.9545	18.3625	19.8859	19.0763	18.673	18.8426	19.0794	18.9007	19.1318	18.7976	19.1772	19.0071	18.8576	18.54	19.5604	18.8497	18.5373	17.3535	17.1707	18.1468	18.389	17.3981	18.6619	18.2041	17.8447	18.2633	16.6612	18.2447	17.3565	17.5696	16.3569	17.9487	17.9113	17.7704
SMARCC1.S.328.Q92922	17.7469	17.5326	17.8432	17.6833	17.1855	17.4899	17.8891	17.7908	18.3593	18.6987	18.9165	18.7269	18.3988	18.4694	18.4042	18.0364	18.2124	17.4051	18.9088	17.7942	17.6899	17.8585	18.6364	17.05	17.6711	17.3998	17.1027	17.6642	17.0706	16.9331	16.9381	17.1068	16.9273	17.5015	16.2338	17.4533	16.898	17.0533	16.7798	17.2977	17.5265	18.1095
SMARCC1.S.330.Q92922	17.7469	17.5326	17.8432	17.6833	17.1855	17.4899	17.8891	17.7301	18.3593	18.6987	18.9165	18.7269	18.3988	18.4694	18.4042	18.0364	18.2124	17.4051	18.8686	17.7324	17.6899	17.8585	18.6364	17.05	17.6711	17.3998	17.1027	17.6642	16.9989	16.9331	16.8665	17.1068	16.845	17.5015	16.2338	17.4533	16.898	16.9214	16.7224	17.2977	17.5265	18.1095
CBX3.S.95.Q13185	16.9837	16.4362	16.8845	15.8066	16.9328	16.8911	16.7444	17.1407	17.6227	17.5477	17.6793	18.0494	18.0104	16.7159	17.5413	16.9708	17.6588	16.4328	17.9055	17.2573	17.6173	17.5426	16.9984	16.0418	16.8646	16.2632	15.588	15.7937	15.9844	16.0863	16.1365	14.8737	16.102	16.8187	14.9919	14.3772	16.563	16.0866	15.2561	16.98	16.5736	16.4417
PPP1R2.PPP1R2P3.S.121.121.P41236.Q6NXS1	17.6066	16.9969	17.1652	17.2064	17.5158	14.7033	16.6255	17.945	17.6149	16.6552	18.8948	18.1337	18.367	17.1307	17.2863	17.1265	17.6894	17.4605	18.5098	18.233	17.4677	17.4849	18.2948	16.8243	0	15.7832	14.7679	15.2777	15.7981	0	16.392	16.0368	15.7512	17.3565	13.7836	16.9424	0	14.5263	0	0	15.6142	15.1996
CARHSP1.S.32.Q9Y2V2	16.4446	17.7476	16.4151	14.4794	16.1628	14.4141	16.6859	17.1721	17.6004	15.8986	18.6112	18.0886	18.3118	17.0297	17.5619	17.6834	17.3401	16.3717	18.3989	17.7	17.4048	17.8065	18.5677	16.7165	16.477	13.9293	17.0933	17.3123	16.5284	0	0	16.8218	0	13.26	12.2669	0	14.6322	0	12.8315	17.6668	0	0
CTPS1.S.331.562.P17812.2.P17812	17.0361	17.6768	16.4995	16.9555	17.3172	16.7279	17.709	0	17.3025	17.7497	0	0	17.334	0	0	17.3389	17.8921	17.3114	0	0	0	0	0	17.1191	17.1432	16.6484	16.56	17.0238	16.9535	17.2166	17.0346	16.4132	17.0929	17.2268	15.9046	16.6945	16.5595	16.9625	16.4597	18.2796	16.8924	16.3711
PTGES3.S.151.118.Q15185.Q15185.2	17.1192	16.5535	17.2161	16.6729	15.8422	13.7513	18.3893	18.3024	18.225	17.7393	19.3024	19.3728	18.0861	17.7273	17.8768	18.0751	18.2382	18.1684	18.2104	18.2344	17.68	18.414	18.8645	17.5418	16.0197	15.2735	16.5765	17.2535	0	0	15.3945	16.4453	0	0	0	0	13.1102	0	15.7927	17.5955	16.607	0
TMEM87A.S.479.540.Q8NBN3.3.Q8NBN3	19.2076	17.5502	18.4659	18.6134	17.1542	18.1944	19.0149	17.877	19.0726	18.597	19.0739	19.2639	18.2994	19.229	18.9297	19.0183	19.2245	18.8894	19.1523	18.2349	18.8048	18.8344	19.1488	18.4231	17.0565	18.0185	17.1541	18.6044	18.0831	18.116	17.2148	18.8655	17.7303	17.546	16.6976	17.1141	17.983	18.4871	16.7756	17.2317	16.7111	18.8009
DKC1.S.451.O60832	16.2358	0	16.8316	0	0	0	0	15.7053	19.0107	15.0979	18.7862	19.8227	18.3484	14.688	18.5259	0	0	17.7485	17.9587	17.0446	16.6873	17.8996	15.0951	17.363	0	13.9718	0	0	15.6818	0	0	16.9846	0	0	0	0	0	0	0	0	16.9688	16.6583
EEF1B2.S.95.P24534	0	0	18.7206	18.8965	18.7037	18.4098	18.9254	18.736	18.7592	18.7232	0	19.1167	18.9364	0	19.1989	19.3243	19.0415	19.5131	19.2643	18.8503	18.5193	19.0629	19.2864	0	18.3811	0	0	18.4549	0	0	0	0	17.9033	0	0	18.1376	0	17.9725	0	0	18.4246	18.3031
PTRF.S.387.195.297.Q6NZI2.Q6NZI2.3.Q6NZI2.2	17.762	18.5653	18.4599	18.3632	18.2172	17.6264	19.0384	18.9338	18.7844	18.1186	19.4201	19.0929	18.6043	18.6764	18.8277	18.7208	18.8247	18.6395	19.0261	18.7244	18.5168	18.5113	19.3961	18.4595	17.8408	16.8166	16.9682	18.0079	18.3427	16.9111	18.2989	18.1362	17.9139	17.8452	16.5511	17.7848	17.0297	17.3937	16.0408	17.7573	17.566	17.7196
SON.S.2013.2013.1973.2013.2013.2053.1694.2013.2013.P18583.10.P18583.4.P18583.7.P18583.P18583.5.P18583.9.P18583.2.P18583.3.P18583.6	17.3765	14.589	17.432	0	15.2375	15.0034	15.394	16.8927	18.2697	16.6869	18.415	18.7596	18.1723	17.871	17.1905	17.2885	0	0	18.3555	16.5543	16.4021	17.7567	17.334	0	15.7127	0	13.7587	0	14.458	0	14.7489	15.2472	0	0	0	14.5705	0	0	0	0	0	0
SON.S.2009.2009.1969.2009.2009.2049.1690.2009.2009.P18583.10.P18583.4.P18583.7.P18583.P18583.5.P18583.9.P18583.2.P18583.3.P18583.6	17.3354	15.6993	17.3191	0	15.2375	15.4293	15.394	16.7975	18.4145	16.6355	18.3891	18.9171	18.1498	17.7976	17.0921	17.2885	0	0	18.2713	16.5543	16.4021	17.6956	17.334	0	15.7127	14.9311	0	0	14.458	0	14.7489	14.626	0	0	0	14.5705	0	0	0	0	0	0
SON.S.2011.2011.1971.2011.2011.2051.1692.2011.2011.P18583.10.P18583.4.P18583.7.P18583.P18583.5.P18583.9.P18583.2.P18583.3.P18583.6	17.1132	15.4488	16.5188	0	15.2375	15.4293	0	16.491	18.3457	16.5102	18.3185	18.8924	18.1036	17.7867	17.0229	17.2885	0	0	18.2328	16.5543	16.2704	17.5292	17.2647	0	15.7127	14.9311	0	0	0	0	0	0	0	0	0	13.6274	0	0	0	0	0	0
SRRM2.T.2069.Q9UQ35	16.9462	17.5147	17.2341	16.6879	17.1179	16.5677	16.9969	17.564	17.8967	17.7541	18.6167	18.6364	17.817	18.3232	18.106	17.755	17.5098	17.2649	18.6193	17.98	17.6008	18.1429	17.9747	16.6141	16.6958	0	15.1233	16.728	13.9351	0	0	16.6228	0	14.355	0	13.9894	0	0	17.0148	0	0	16.5997
SRRM2.S.2694.2276.Q9UQ35.Q9UQ35.2	18.0406	16.9322	18.329	17.6997	17.3665	18.0722	16.6807	18.2766	18.5781	18.5304	18.7147	18.8237	18.5035	18.3639	18.9981	18.363	18.2893	17.89	19.1016	18.4406	18.0035	18.5616	18.3237	17.4804	17.9233	17.8676	17.2701	17.9368	16.1558	16.7308	17.5684	17.7128	17.0955	17.5527	16.98	17.5538	16.9782	17.3227	17.2841	17.8878	16.6267	17.9349
FKBP15.S.1164.1154.Q5T1M5.Q5T1M5.2	18.6731	18.2678	18.5885	18.6107	18.3093	17.9511	18.3731	18.5202	19.0371	18.4321	18.6353	19.3804	19.2988	18.8118	18.4259	18.0297	18.8768	18.7784	19.4611	18.9312	18.874	18.9061	19.0905	18.3993	18.1724	18.0273	17.4707	18.6233	17.7126	17.0443	17.2889	18.1611	17.6619	17.7634	16.215	18.6852	17.0692	17.5303	16.922	18.0793	18.3167	17.9838
MYO18A.S.2043.1712.1991.2028.1570.Q92614.Q92614.2.Q92614.3.Q92614.4.Q92614.5	18.1021	18.8977	18.5076	18.6405	18.291	17.7827	19.0839	18.7467	19.7641	18.6588	19.153	19.344	18.736	18.9196	18.9604	19.2392	18.7819	18.7288	19.0105	18.8385	18.0904	19.3113	19.0765	18.3948	18.4473	17.6873	17.6969	18.4164	17.3928	16.514	17.8785	18.2879	17.1245	17.694	15.582	18.0173	15.2869	16.5306	17.3091	17.7628	16.6803	17.778
SCAF1.S.498.Q9H7N4	18.5156	0	18.5825	16.2434	0	0	0	17.4961	19.4273	18.2204	19.2542	19.7245	19.0752	17.8496	18.4367	18.4985	17.9265	18.358	19.3733	18.2674	18.3892	18.5388	16.4344	18.3339	17.2837	18.0792	15.8423	17.6002	17.3131	16.9115	17.3221	17.9865	17.4723	17.8396	16.8406	17.7798	17.4253	17.1152	17.4578	17.2727	17.8324	18.1935
PTGES3.S.148.115.Q15185.Q15185.2	17.1192	17.0171	17.2161	16.6729	15.8422	13.7513	18.0516	18.1475	17.8118	17.9798	18.6717	18.9505	18.297	18.2574	18.2044	18.2467	18.2382	18.1684	17.6428	18.0123	17.9421	17.7435	18.424	17.5418	16.0197	0	15.5648	17.6256	0	0	15.3945	16.4453	0	0	0	0	13.1102	0	0	17.9191	16.607	0
SAFB.S.314.383.383.383.Q15424.2.Q15424.Q15424.4.Q15424.3	17.4168	17.8226	17.8759	17.3141	17.4477	17.2969	17.6055	17.8318	18.7139	18.265	18.6955	19.0213	18.3224	18.318	18.1086	18.1301	18.0042	17.6682	18.6434	17.7959	17.7086	18.0649	18.427	17.6256	17.9067	17.2357	16.8586	17.5609	15.3395	16.5152	17.3072	17.3495	16.679	17.1548	15.8484	14.9205	16.9351	17.0522	17.0133	17.4792	17.3405	17.2303
LSP1.S.177.115.305.P33241.P33241.2.P33241.3	18.5735	18.8165	17.5305	18.3111	19.5383	17.6976	18.5128	18.6854	19.3894	18.034	20.4251	19.175	19.7528	19.4672	18.6331	18.144	17.5825	17.5795	19.5567	19.1786	18.0371	18.7506	19.3842	17.8958	17.0874	17.7729	17.6455	18.172	16.8697	14.9563	15.377	17.5855	17.2209	18.4372	16.9899	18.0007	16.7758	18.1591	17.8662	18.4029	17.1204	17.453
TRA2B.S.83.P62995	18.4483	18.2706	17.755	17.5168	17.2941	17.09	17.5924	17.6607	18.9555	18.691	18.8956	18.8865	18.3813	18.0599	18.2685	18.176	17.9117	17.9655	18.2608	17.9627	17.4149	18.9908	18.5953	17.8732	17.6898	0	16.114	17.5114	13.638	0	13.8743	0	0	0	0	0	0	0	0	17.2568	0	17.4032
SCAF1.S.500.Q9H7N4	18.4927	0	18.5536	16.2434	0	0	0	17.4961	19.1504	18.2204	19.2319	19.3076	19.1813	17.8496	18.2096	18.4985	17.9265	18.358	19.3733	18.3802	18.3892	18.5388	16.4344	18.3339	17.5616	18.0792	15.8423	17.6002	17.5297	16.9115	17.3221	17.9865	17.4723	18.0777	16.8406	17.7798	17.4253	17.1152	17.4578	17.2727	17.8324	18.1935
TRA2B.S.87.P62995	18.441	18.2706	17.755	17.5168	17.2941	17.09	17.5562	17.6312	18.9906	18.691	18.8956	18.8865	18.3813	18.0599	18.2685	18.176	17.9117	17.9655	18.2372	17.9437	17.3664	18.9908	18.5791	17.8732	17.6898	0	16.114	17.5114	0	0	0	0	0	0	0	0	0	0	0	17.2568	0	17.4032
UTP18.S.210.Q9Y5J1	17.4957	16.972	16.9641	16.8174	16.383	15.8503	17.042	17.4961	18.2016	17.9371	17.5922	18.9971	17.9497	18.2612	17.9495	16.6569	17.0561	17.2024	18.8655	17.8685	17.6003	17.9338	18.1868	16.3511	16.098	14.8358	16.2502	17.6306	16.0665	14.4835	15.1445	17.0165	16.3009	17.1562	15.0295	16.7422	15.5257	15.837	14.1388	15.9629	15.8259	16.1185
TRA2B.S.85.P62995	18.4483	18.2706	17.755	17.5168	17.2941	17.09	17.5924	17.6607	18.9906	18.691	18.8956	18.8865	18.3813	18.0599	18.2685	18.176	17.9117	17.9655	14.5048	17.9627	17.4149	18.9908	18.5953	17.8732	17.6898	0	16.114	17.5114	13.638	0	13.8743	0	0	0	0	0	0	0	0	17.2568	0	17.4032
UTP3.S.365.Q9NQZ2	17.2273	0	17.1693	15.9669	15.5199	14.8501	0	17.1778	18.1775	17.3162	15.4276	18.3408	17.701	15.2957	18.2653	0	0	17.5075	15.7787	15.4343	15.4761	17.917	0	17.1686	16.2303	0	15.9065	15.4845	0	0	0	17.2782	0	0	0	0	0	0	0	0	0	0
UTP3.S.368.Q9NQZ2	17.2273	0	17.1693	15.9669	15.5199	14.8501	0	17.1778	18.1775	17.3162	15.4276	18.3408	17.701	15.2957	18.2653	0	0	17.5075	15.7787	15.4343	15.4761	17.917	0	17.1686	16.2303	0	15.9065	15.4845	0	0	0	17.2782	0	0	0	0	0	0	0	0	0	0
SRRM1.S.628.626.Q8IYB3.Q8IYB3.2	16.9053	17.2237	16.7949	16.605	16.953	17.3417	17.1544	17.176	17.7531	17.8692	18.4	18.5547	18.0671	18.0007	17.9865	18.3867	17.7383	17.1252	17.9638	17.3676	16.9684	17.9085	18.2792	16.9946	17.1622	16.7939	16.7334	16.7379	17.0314	16.4495	16.4286	16.4995	16.3372	17.0197	16.0299	16.3246	16.6454	16.7471	16.4765	17.2929	16.9334	16.9114
SAFB.S.315.384.384.384.Q15424.2.Q15424.Q15424.4.Q15424.3	17.4216	17.6361	17.9074	17.3141	17.5108	17.3376	17.649	17.7034	18.6198	18.2939	18.8134	18.8629	18.3224	18.1634	18.1086	18.1786	17.9052	17.7291	18.7902	17.779	17.7111	18.0836	18.4511	17.5178	17.8185	17.2357	16.8586	17.4219	15.2295	16.4911	17.2871	17.3587	16.6525	17.1227	15.8144	14.6369	16.9148	17.0275	17.0426	17.5072	17.3205	17.278
SRRM1.S.626.624.Q8IYB3.Q8IYB3.2	16.9053	17.2237	16.7949	16.605	16.953	17.3417	17.1544	17.176	17.7531	17.8692	18.3858	18.5257	18.0671	17.9592	17.963	18.3867	17.7383	17.1252	17.9638	17.3676	16.9684	17.9085	18.2792	16.9946	17.1622	16.7939	16.7334	16.7379	17.0314	16.4495	16.4286	16.4995	16.3372	17.0197	16.0299	16.3246	16.6454	16.7471	16.4765	17.2929	16.9334	16.9114
LSP1.T.175.113.303.P33241.P33241.2.P33241.3	18.4357	18.8165	17.5305	18.3111	19.4983	17.6976	18.5128	18.6854	19.244	18.034	20.2335	19.104	19.7069	19.4672	18.6331	18.144	17.5825	17.5795	19.5766	19.0099	18.0371	18.7	19.3438	17.8958	17.0874	17.7729	17.3748	18.172	16.588	14.0446	15.377	17.3854	16.9904	18.4372	16.9899	17.9781	16.5487	18.1591	17.7128	18.3174	16.8778	17.453
MFAP1.S.118.P55081	17.6849	17.6996	17.2943	16.2441	17.556	17.1534	16.2652	17.822	18.3193	17.7584	18.568	18.385	18.3657	19.0335	18.1506	17.9215	17.7259	18.3653	18.8072	18.3943	18.1618	18.6242	18.9593	17.1635	15.8017	14.6126	14.3543	17.6627	14.9737	14.5593	14.7509	15.144	16.4826	17.1835	0	16.848	13.8888	14.7469	0	17.5371	15.1696	15.4069
SRRM2.S.1064.1064.Q9UQ35.Q9UQ35.2	16.835	16.161	17.9407	16.0105	15.3597	17.5353	17.1588	15.4029	18.1682	17.4851	18.856	18.1079	18.4503	17.0529	18.2831	18.0915	17.156	17.7553	19.1852	18.1064	16.9317	17.1956	17.4646	16.2846	16.8171	17.3791	16.0217	16.3777	15.9157	15.7608	16.5728	16.3347	15.3733	17.2351	15.9889	17.5545	16.887	17.6114	17.0566	17.3174	17.0662	16.6501
WDR55.S.14.Q9H6Y2	17.4819	18.1823	17.7805	17.583	18.0533	18.0169	17.7706	17.7081	18.3284	18.4333	18.5655	18.9613	18.0338	18.3629	18.3597	17.5121	17.9887	17.0465	18.6285	17.4596	17.0937	17.7798	18.9871	17.5661	17.7319	16.7792	16.5363	18.0652	16.192	16.1486	16.4865	16.9951	15.7041	16.9485	15.8335	15.7542	16.5632	16.6959	16.9061	17.5252	17.1564	17.4302
SRRM2.S.1179.1179.Q9UQ35.Q9UQ35.2	17.7151	17.202	17.8352	17.3329	16.9893	17.8654	17.9363	18.0198	18.4689	18.281	18.5307	18.6847	18.1654	18.3247	18.4195	18.0934	17.8953	17.7827	18.7827	17.9889	17.9432	17.8005	18.1433	17.5046	17.5648	17.36	17.2796	17.1385	16.8545	16.5936	17.4333	17.4401	16.8153	17.5753	16.8642	17.0704	17.1258	16.5496	17.2902	17.5672	17.3084	17.3742
SRRM2.S.2030.Q9UQ35	0	17.357	17.1391	0	16.7163	16.2115	0	17.6206	0	17.3345	18.9274	18.8748	17.6983	18.5813	18.4624	0	16.9698	16.9263	18.9716	18.2273	16.8721	18.4348	17.6112	0	0	0	0	16.432	0	0	0	0	0	16.4765	0	0	0	0	0	0	0	16.6918
SRRM1.S.638.636.Q8IYB3.Q8IYB3.2	16.921	17.5985	16.9325	17.0376	17.0131	17.79	17.3202	17.3535	18.0994	17.9473	18.4147	18.5396	17.9245	18.069	17.9426	18.2751	17.9808	17.5214	18.2349	17.3818	17.1827	18.2846	18.2872	17.4711	17.1485	16.8387	16.9085	16.9594	17.2152	16.7156	16.9411	16.7506	16.7666	17.6129	16.1448	16.1654	16.7936	17.2229	16.7782	17.5359	17.3252	17.1168
PRKCA.S.657.P17252	18.4422	17.6169	18.3374	0	0	17.6639	19.0334	18.7119	18.8138	18.6699	19.4466	19.0816	18.4897	18.9669	19.786	18.6447	19.2053	18.7938	18.8852	18.9328	18.4072	0	18.4961	18.5002	18.9102	14.4547	0	18.5155	0	0	18.9118	19.0276	18.0355	0	0	0	0	0	0	0	17.9325	0
SRRM2.S.1982.1982.Q9UQ35.Q9UQ35.2	16.6142	0	17.0381	0	16.6656	16.7573	16.8893	16.6613	17.6746	17.493	17.4772	18.1998	17.6143	17.3812	17.5901	17.3413	17.2214	16.8187	18.4075	17.142	16.931	17.8841	17.3238	16.7332	16.9324	0	0	0	0	0	0	0	0	0	15.4806	0	16.3664	0	0	16.6132	0	16.835
NOC2L.S.672.Q9Y3T9	17.4618	17.3175	16.5731	17.1172	17.0438	16.8825	17.2599	17.3116	18.1002	17.7526	18.175	18.5412	17.4476	17.7052	17.8444	17.6096	17.2531	16.745	18.5124	17.5409	17.139	17.2947	17.857	16.8791	16.7114	14.722	0	17.413	14.2538	0	0	16.7791	14.599	16.7706	0	16.7334	13.7434	16.1627	0	16.0622	16.9545	16.2884
SRRM2.S.950.950.Q9UQ35.Q9UQ35.2	17.3477	16.7361	17.3135	16.8259	16.803	17.0429	15.9998	17.2399	18.5274	18.2662	17.7672	18.8645	17.8621	18.2659	18.1636	17.9078	17.5866	16.8705	18.6468	17.2609	16.8753	17.6003	17.4694	15.096	17.1613	13.9947	15.0592	15.1829	0	14.4742	15.9859	15.3937	15.4034	0	0	0	0	0	0	0	0	0
STK3.S.316.344.Q13188.Q13188.2	18.4842	18.3682	18.3328	17.9937	16.9988	16.6126	18.0457	17.9569	18.6997	18.272	18.9962	19.5647	18.6105	18.1072	17.817	18.4144	18.2732	18.2309	19.2863	17.8177	18.9137	18.6064	16.3578	18.5374	17.7445	18.0434	17.3941	18.4212	0	0	16.7004	16.9714	16.487	0	0	16.6462	16.4097	17.135	16.6562	0	0	16.811
USP16.S.105.400.414.415.Q9Y5T5.4.Q9Y5T5.3.Q9Y5T5.2.Q9Y5T5	17.7685	17.3452	17.8745	17.9146	17.0492	17.3915	18.1726	17.6105	18.0286	18.6038	18.6036	18.6304	18.0747	18.0003	18.4433	18.3002	18.3846	18.3413	18.8219	18.0632	18.1634	18.4866	18.452	17.8178	17.1703	16.8713	17.0872	17.5342	17.4185	16.8597	17.2349	17.5081	17.1406	17.6011	16.2593	17.7602	17.2956	17.5898	16.8415	17.1371	17.7675	17.1027
SRRM1.S.636.634.Q8IYB3.Q8IYB3.2	16.7358	17.5447	16.8506	16.9721	17.0131	17.6837	17.2046	17.2643	17.9834	17.8145	18.3416	18.4001	17.8092	17.9858	17.8514	18.1698	17.8883	17.4186	18.1423	17.2977	17.1068	18.2226	18.1738	17.386	16.9926	16.7114	16.7391	16.892	17.0925	16.6351	16.8362	16.686	16.7339	17.502	16.044	16.1105	16.7008	17.1047	16.6688	17.3786	17.2621	17.0563
PGM3.S.64.64.92.O95394.O95394.3.O95394.4	17.7717	16.8077	15.444	14.383	16.9495	16.8064	16.0593	17.8834	0	15.9396	14.5979	18.3143	16.8216	16.7311	18.419	17.7198	17.4641	17.9011	18.6132	17.2085	17.7422	17.0516	17.2006	14.606	0	16.029	14.7569	0	0	0	16.5516	0	14.2431	15.4323	14.072	14.1348	17.1096	0	16.416	17.0589	0	0
PKP2.S.155.155.Q99959.2.Q99959	18.3479	18.8943	18.0246	16.7952	18.5803	18.4697	17.8637	17.0714	19.5177	17.1444	19.3441	19.3736	18.3568	19.1437	18.5981	18.6849	18.512	17.2116	18.5446	16.6794	18.4736	18.6579	19.237	19.0249	17.9075	0	0	18.8392	15.9265	14.2985	14.7444	17.6333	0	14.5886	16.3405	15.1492	16.7338	14.7169	0	16.477	0	17.1589
XPC.S.883.846.Q01831.Q01831.2	18.0162	16.8615	17.8497	0	0	0	17.2415	18.7902	18.5096	18.0569	19.2185	18.9118	18.9234	18.0862	19.1032	18.6516	18.4699	19.0762	19.3002	19.0367	18.6639	17.7428	17.9364	18.1567	17.8055	16.8853	17.1559	18.0318	16.555	15.7087	16.6398	17.8272	17.6843	17.9477	15.2864	17.6216	16.8341	16.0714	16.1457	16.9879	17.5452	17.8236
ZBTB7A.S.337.O95365	17.8935	18.2835	18.1872	17.8378	17.7198	17.4801	17.9032	18.0866	18.8391	18.5184	19.1907	18.9368	18.1619	18.3515	18.3294	17.9736	18.5544	17.8284	18.8936	17.8856	18.1485	18.2662	18.5879	17.6805	17.8248	17.3252	17.3822	18.121	15.7461	16.5107	16.9366	17.7511	15.4159	17.0412	14.7358	17.2198	17.2794	17.5275	17.1007	17.7968	18.231	17.8992
TOP2B.S.1519.1524.Q02880.2.Q02880	18.7806	17.1287	18.3883	17.9627	16.6006	16.3642	18.4558	18.7617	19.0463	18.17	19.3887	18.8368	18.6387	19.2233	18.583	18.3134	18.4444	18.2514	19.5536	18.473	18.2978	18.7901	18.4519	17.51	17.6728	16.3113	16.1631	18.4187	17.646	15.9339	16.7841	17.7983	17.0649	16.5635	14.5037	17.4172	16.0158	16.5458	16.2751	17.7548	17.3563	17.7622
CHAMP1.S.214.Q96JM3	16.9702	16.9944	17.3123	16.8643	16.917	16.7503	18.4558	17.0374	17.6381	16.9639	18.1974	18.3377	17.909	17.5912	17.5763	17.8227	17.6957	17.4675	18.2854	17.2669	17.5912	16.7976	18.642	0	17.0357	17.273	0	17.5105	16.2943	0	16.7667	16.9664	0	16.9362	0	16.9318	0	16.6581	16.5011	0	17.0936	17.0009
AP3D1.S.632.463.541.632.632.O14617.5.O14617.3.O14617.2.O14617.O14617.4	17.617	18.833	17.8883	18.1342	17.2574	18.1809	18.9644	17.6434	19.1259	18.3615	19.0095	18.493	17.305	19.112	18.81	17.4853	17.4951	16.7843	19.3405	17.5434	16.561	17.8502	18.9244	17.201	17.0838	16.2576	15.1564	17.4713	14.6816	0	16.7955	15.7119	14.1102	0	14.6981	15.533	0	15.2357	0	15.89	17.1313	15.7491
PRMT3.S.25.O60678	17.1004	17.9293	17.0105	17.0901	15.9448	16.5686	16.1648	17.5864	17.8598	17.1063	18.0541	18.2611	17.3605	18.008	17.9954	16.9714	0	16.6824	18.7888	17.3518	17.53	17.6191	18.4557	16.8006	16.571	0	15.0348	16.9855	14.702	0	0	15.4737	14.0281	14.3056	0	14.845	0	0	0	15.4264	16.3925	16.102
SRRM2.S.1073.1073.Q9UQ35.Q9UQ35.2	16.0344	15.1962	17.5289	16.9296	15.8208	17.0213	0	17.1804	16.5224	15.7468	18.9078	19.3704	18.4105	18.0821	18.6927	0	17.7976	16.9077	18.3227	17.5754	16.6369	17.9754	17.0895	15.7478	16.132	17.0373	15.9165	0	0	0	0	16.4062	0	0	15.665	0	0	0	14.201	0	0	0
PRMT3.S.27.O60678	16.932	17.4733	17.0105	17.0901	15.9448	16.5686	16.1648	17.4042	17.6708	17.1063	17.933	18.3019	17.3605	17.6706	17.8798	16.9714	0	16.6824	18.7229	17.3518	17.53	17.6191	18.3498	16.8006	16.571	0	15.0348	16.735	14.702	0	0	15.4737	14.0281	14.3056	0	14.845	0	0	0	15.4264	16.3925	16.102
EIF4G1.S.1400.1401.1432.1509.1556.1596.1597.1603.Q04637.6.Q04637.7.Q04637.5.Q04637.4.Q04637.3.Q04637.Q04637.8.Q04637.9	16.8967	17.6614	18.4906	17.9957	17.6278	17.4176	17.4327	17.06	18.1844	18.3469	18.5407	18.4489	18.4302	18.7184	18.0456	18.3675	17.9761	18.6423	18.7776	18.0009	17.5306	17.5062	18.7737	17.4356	17.9731	17.6591	17.0087	17.4788	17.3669	15.7339	16.539	17.5417	17.6452	17.9325	16.3463	18.2203	15.7274	17.0865	15.8151	17.1629	15.9707	16.9161
RBM12.S.424.Q9NTZ6	17.7011	17.8921	16.9221	17.2808	17.2387	16.7549	18.1863	17.7899	17.7664	18.0378	17.8441	17.968	18.4513	18.1826	17.8804	17.9012	17.572	17.6726	18.2828	17.4721	17.4592	17.8156	18.411	16.9438	16.7613	16.4307	16.2083	16.7097	16.9418	15.5816	16.6175	16.5188	16.9984	17.1683	15.5238	16.5558	16.3227	15.8981	16.0656	16.9784	16.4658	16.74
RPRD1B.S.166.Q9NQG5	0	17.4031	17.2556	16.7794	0	15.2434	0	17.5831	18.0376	17.3497	18.9891	18.377	18.6891	18.669	18.424	17.4155	18.3574	18.1554	18.5018	18.4451	18.33	17.9772	18.2288	17.4799	0	0	0	18.0552	0	0	0	15.5305	0	16.9433	0	17.0494	14.396	14.7942	17.2019	18.0765	15.6263	15.276
AP3D1.S.634.465.543.634.634.O14617.5.O14617.3.O14617.2.O14617.O14617.4	17.391	18.7267	17.7788	18.1162	16.9304	17.6238	18.6559	17.6434	18.9831	18.2342	18.9521	18.493	17.2036	19.0622	18.7502	17.4853	17.4951	16.7843	19.2923	17.5434	16.561	17.8502	18.8958	17.0797	17.0838	15.9187	15.1564	17.3122	14.6816	0	16.4877	14.2814	14.1102	0	13.6599	15.533	0	0	0	15.0763	16.9366	15.7491
MDC1.S.376.376.376.376.Q14676.Q14676.3.Q14676.2.Q14676.4	0	16.0515	0	0	0	15.0408	0	0	0	0	16.517	18.2028	18.3327	16.2103	16.5492	18.2223	17.9036	16.436	19.1305	17.9228	15.8459	0	19.0451	16.0426	17.6457	15.5671	15.2499	16.1042	0	0	0	0	0	0	0	0	0	0	0	0	0	0
PRKCD.S.664.695.Q05655.Q05655.2	18.8932	18.7215	17.575	17.7798	18.9653	18.4859	17.8873	18.6044	18.5257	18.1311	18.0142	18.6832	17.8629	19.2378	18.258	17.7918	18.6841	17.601	18.6864	18.0976	18.1605	18.6458	19.0446	18.2565	17.9607	16.8408	17.3787	18.2177	17.6014	17.2896	17.4003	17.5646	16.2752	16.8146	16.4955	16.348	16.4674	17.2644	17.6644	17.363	17.8045	16.859
SRRM2.S.2692.2274.Q9UQ35.Q9UQ35.2	17.1931	16.9322	17.2179	16.8232	16.5977	17.2845	16.6807	17.4452	17.6674	17.823	18.0381	18.1691	17.945	17.6175	18.2611	17.5411	17.5588	17.2238	18.3755	17.8061	17.506	17.4703	17.6447	16.7979	16.8972	16.4395	16.5224	16.9547	16.0296	15.2539	16.3376	16.7493	16.259	16.5307	15.4862	16.529	15.8716	15.9128	15.4358	16.7424	16.5659	16.8751
RBM10.S.801.735.736.658.659.P98175.5.P98175.2.P98175.P98175.4.P98175.3	17.3232	16.97	17.6498	16.8841	17.1593	16.6716	17.387	17.3994	18.6698	17.5213	18.4769	18.9697	18.3083	18.7779	17.7854	17.9453	17.231	17.7671	18.5905	17.2015	17.051	18.2789	18.2358	16.9603	16.9765	0	16.1616	16.6078	0	0	0	15.9798	16.2878	17.1486	0	0	15.2828	15.8138	0	16.8799	17.0239	16.416
FOXK1.S.420.257.P85037.P85037.2	18.1388	17.1784	18.5954	17.2306	16.169	16.6989	18.0876	18.147	17.3979	18.2016	18.3141	18.8826	18.6057	17.8339	17.2889	17.6768	16.8558	17.006	19.1657	18.0657	17.5604	17.9467	18.1063	17.4336	16.4217	16.7256	15.9343	17.2072	15.1221	16.5628	16.9011	17.2011	15.9658	16.6883	15.6042	16.6519	16.0964	16.4309	17.3511	17.096	17.1216	17.2286
SRRM2.S.1499.1499.Q9UQ35.Q9UQ35.2	17.3983	17.413	17.5882	16.9646	17.3218	17.4674	17.3594	17.4017	18.4705	17.892	18.5903	18.6338	17.9444	18.2093	18.1556	17.9964	17.6803	16.6834	18.4312	17.5246	17.2758	18.1622	17.7798	17.1679	17.3718	16.7021	16.1151	16.9379	16.8449	15.0682	16.8006	16.8714	16.5978	16.8512	15.2464	16.0103	15.8792	15.9207	15.9726	17.1073	15.9994	17.0769
FAM129B.S.628.641.Q96TA1.2.Q96TA1	16.2077	0	16.714	0	0	0	17.643	0	15.1789	16.0399	18.4745	15.9138	17.1574	0	16.1296	18.7182	16.4272	19.6942	16.2998	18.3048	19.035	17.1406	0	18.7491	16.4084	15.8698	18.7804	18.4377	17.5748	0	16.2334	17.6888	16.5499	16.9197	15.6988	16.1916	17.0215	17.5108	14.9769	15.5353	17.7684	16.8015
CCDC94.S.211.Q9BW85	16.3161	0	16.4331	0	16.016	0	0	16.2667	16.4691	0	17.0657	17.5288	17.2257	16.7536	16.645	16.8997	16.8521	17.0836	17.4776	16.965	16.8397	17.6221	16.9697	0	0	0	0	0	0	0	0	0	0	0	0	0	0	0	0	16.8294	0	0
CCDC94.S.213.Q9BW85	16.3161	0	16.4331	0	16.016	0	0	16.2667	16.4691	0	17.0657	17.5288	17.2257	16.7536	16.645	16.8997	16.8521	17.0836	17.4776	16.965	16.8397	17.6221	16.9697	0	0	0	0	0	0	0	0	0	0	0	0	0	0	0	0	16.8294	0	0
RBM10.S.803.737.738.660.661.P98175.5.P98175.2.P98175.P98175.4.P98175.3	17.1753	16.8709	17.4908	16.8841	17.1593	16.413	17.2341	17.2508	18.37	17.2605	18.3181	18.7044	18.2505	18.578	17.7854	17.8612	17.4255	17.3788	18.5247	17.2015	17.051	18.2001	18.1784	16.9603	16.8661	0	16.1616	16.6078	0	0	0	15.9798	16.2878	16.7069	0	0	0	15.8138	0	16.5749	16.3511	16.416
ATP6V0A2.S.695.Q9Y487	18.198	18.0569	17.5796	18.0725	17.5	17.5622	18.4836	17.6212	18.2996	18.5736	18.5804	18.7377	17.3652	19.1177	19.1997	18.0272	18.1548	17.6597	19.0572	18.1611	18.2818	18.1495	18.6083	17.6609	17.4774	17.4946	16.7899	17.6535	16.7734	16.7656	16.9242	17.9305	17.362	16.8343	16.0909	17.9672	16.8783	17.7099	16.654	17.4593	17.5622	17.5947
SRRM2.S.1497.1497.Q9UQ35.Q9UQ35.2	17.3305	17.413	17.5068	16.8985	17.2486	17.3839	17.3594	17.4017	18.4175	17.9767	18.5362	18.5589	17.8879	18.2093	18.1199	17.9964	17.6803	16.6834	18.4312	17.5246	17.2196	18.0886	17.7016	17.1679	17.2999	16.7021	15.876	16.9379	16.8449	15.0682	16.8006	16.792	16.5151	16.8512	15.2464	16.0103	15.8792	15.9207	15.7937	17.0139	15.9994	16.995
CHERP.S.815.Q8IWX8	17.4871	17.7185	17.1914	15.9333	16.5514	0	0	17.4268	18.6888	17.6139	17.7983	18.8751	18.217	18.2414	18.594	18.0834	17.5985	0	18.5278	17.9102	16.9235	18.1472	18.4912	16.6139	16.1484	0	13.6874	0	0	0	16.1928	0	15.9163	16.6381	0	15.0981	14.6018	0	0	16.4167	0	0
CHERP.S.817.Q8IWX8	17.4871	17.7185	17.1914	15.9333	16.5514	0	0	17.4268	18.6888	17.6139	17.7983	18.8751	18.217	18.2414	18.594	18.0834	17.5985	0	18.5278	17.9102	16.9235	18.1472	18.4912	16.6139	16.1484	0	13.6874	0	0	0	16.1928	0	15.9163	16.6381	0	15.0981	14.6018	0	0	16.4167	0	0
CHERP.T.819.Q8IWX8	17.4871	17.7185	17.1914	15.9333	16.5514	0	0	17.4268	18.6888	17.6139	17.7983	18.8751	18.217	18.2414	18.594	18.0834	17.5985	0	18.5278	17.9102	16.9235	18.1472	18.4912	16.6139	16.1484	0	13.6874	0	0	0	16.1928	0	15.9163	16.6381	0	15.0981	14.6018	0	0	16.4167	0	0
FAM21A.FAM21C.S.333.333.333.333.333.278.325.Q641Q2.Q641Q2.2.Q9Y4E1.6.Q9Y4E1.Q9Y4E1.1.Q9Y4E1.3.Q9Y4E1.2	18.5194	17.8928	17.8724	18.2424	17.3554	16.0631	18.5954	18.0618	18.5729	18.4564	18.6283	19.0163	17.6889	17.6775	17.8041	18.2826	18.3423	17.9306	19.1826	17.5324	18.624	19.0924	18.1635	17.4732	17.4005	15.9738	17.3939	17.3545	16.4294	15.9521	15.3459	17.8182	16.7744	16.5579	16.4055	17.7033	17.2033	17.1689	17.4039	16.9234	17.1269	17.793
SRPR.S.268.296.P08240.2.P08240	17.7521	17.5736	18.7665	16.2039	16.1934	16.0736	17.6823	17.5589	18.5451	18.3427	18.9746	18.9961	17.9803	18.567	19.0922	19.2733	17.4449	18.6899	18.8534	17.9236	16.6183	18.6017	18.9075	17.298	17.1136	15.7584	0	16.9306	16.0367	0	15.4221	16.4783	16.902	15.8262	0	16.7748	0	15.4276	0	15.9023	16.455	17.5886
PRPF3.S.619.O43395	17.9111	17.771	17.421	17.3824	17.4287	16.8465	17.6075	17.3005	18.1185	17.6533	18.2793	18.8731	17.8406	18.6045	17.9349	18.3575	18.345	16.9395	18.7463	17.906	17.7804	16.6757	18.2905	17.2273	17.0975	16.4064	17.0982	17.4982	16.8975	16.5673	17.1883	17.1116	16.6627	16.8519	15.8169	16.6006	16.2408	16.6112	16.6918	16.0064	15.9238	16.6402
CCAR2.S.678.678.Q8N163.Q8N163.2	17.1579	16.4219	16.0037	16.2627	15.4902	15.7275	16.142	18.2351	16.1748	17.0556	18.9445	18.216	17.6815	15.8805	18.2823	17.9351	18.4687	18.6535	19.1776	18.0686	17.1501	16.8041	18.0851	17.0093	15.15	14.1264	16.3879	17.8603	0	15.0593	0	17.3881	0	0	0	0	16.0452	16.7924	16.3722	17.1875	17.4744	16.6639
SRSF3.S.128.P84103	17.1266	17.7535	16.9399	16.0096	16.1481	16.3392	16.9965	13.8734	17.1837	17.3983	17.6203	18.6869	0	17.824	17.1684	16.9362	16.3402	14.4521	14.9545	14.2917	14.512	18.135	17.196	17.0331	16.4354	15.7287	14.8133	15.9969	14.7157	14.3813	16.498	13.2738	0	0	0	0	0	0	0	0	0	16.0805
SNRNP200.S.225.225.O75643.2.O75643	17.8892	16.9164	17.7463	17.1078	16.9477	17.231	17.6232	18.1729	17.8129	17.0973	18.6203	18.8423	17.8331	17.8645	17.9017	17.5922	17.8358	18.0562	18.5179	17.9244	18.0784	18.4504	17.9121	17.7028	17.3888	16.7437	17.0355	17.5673	16.1396	15.795	16.4619	17.5243	15.8421	15.366	15.4775	17.1312	17.0711	16.2654	17.1139	17.6149	16.5309	17.2319
PRPF4B.S.431.Q13523	17.8381	17.2214	17.9848	17.2157	16.4063	17.3276	17.7637	17.6784	18.3589	17.9399	18.4121	18.5265	17.9206	18.2018	17.8787	18.109	17.9602	17.0847	18.7988	18.0429	17.9245	17.8866	18.4293	17.4943	17.4497	17.0706	16.9765	17.2916	16.4942	14.9669	16.8055	16.8042	16.9338	17.3382	15.9313	17.2007	16.8047	17.0306	16.3585	17.6776	17.0785	17.2011
DNAJC1.S.480.Q96KC8	17.6257	18.3571	17.8367	17.8452	17.6757	17.6078	18.7179	0	18.9676	18.6687	18.8194	18.4178	17.941	18.8305	18.0299	19.1734	16.4128	18.9458	19.5984	17.4913	17.9892	18.5501	19.2867	17.7642	18.0058	0	16.2897	16.8151	0	0	0	17.602	0	0	0	0	16.7008	17.0234	0	17.0423	17.7401	0
AATF.S.320.Q9NY61	17.18	16.9928	17.3741	16.1545	0	0	16.6784	16.9748	18.1954	17.5837	17.9819	19.0445	18.0366	18.1078	18.0808	17.4318	16.032	16.3573	18.3919	17.3675	17.0149	16.9278	17.8094	0	16.0891	0	0	16.2932	0	0	0	0	0	15.117	0	0	0	0	0	0	0	0
AATF.S.321.Q9NY61	17.18	16.9928	17.3741	16.1545	0	0	16.6784	16.9748	18.1954	17.5837	17.9819	19.0445	18.0366	18.1078	18.0808	17.4318	16.032	16.3573	18.3919	17.3675	17.0149	16.9278	17.8094	0	16.0891	0	0	16.2932	0	0	0	0	0	15.117	0	0	0	0	0	0	0	0
SRRM2.S.1072.1072.Q9UQ35.Q9UQ35.2	15.8469	0	17.898	16.254	0	14.1142	15.0067	17.3184	16.5224	15.7468	18.8477	18.8898	17.987	16.821	18.332	0	0	16.8345	18.8428	18.1287	14.9323	17.9754	15.7088	15.1201	0	0	0	0	14.951	15.9459	15.008	16.4062	0	0	13.6748	0	0	0	0	0	16.4376	0
TFIP11.S.98.Q9UBB9	17.7449	17.4335	17.2485	17.1608	17.088	16.7881	17.1345	17.4242	18.115	17.7522	18.254	18.4752	17.4765	17.3663	17.9709	17.7621	17.948	17.7197	18.6384	17.3464	17.7797	18.3056	18.0568	17.176	17.0253	16.6885	16.6663	17.2673	16.6573	16.2308	16.8385	17.2643	16.3725	16.467	15.6755	16.6436	16.6495	16.3991	16.4226	17.4022	16.9304	17.1387
SRSF10.S.129.129.129.129.129.129.O75494.O75494.2.O75494.4.O75494.6.O75494.3.O75494.5	0	14.8114	16.3919	0	16.1157	0	0	16.7568	18.7471	17.0297	17.9698	18.4403	18.2503	17.5902	17.5893	17.4126	0	16.8723	17.7266	0	0	17.5581	17.5994	16.2637	0	0	14.228	0	0	0	0	0	0	0	0	0	0	0	0	0	0	0
SRSF3.S.130.P84103	16.2412	17.7535	16.9399	0	16.1481	16.3392	16.9965	13.8734	17.1837	17.3983	16.9231	18.1903	0	16.8782	17.1684	16.9362	16.3402	14.4521	14.9545	14.2917	14.512	18.135	17.196	16.8384	16.4354	0	0	0	14.7157	14.3813	16.498	13.2738	0	0	0	0	0	0	0	0	0	16.0805
SNTB1.S.87.87.Q13884.Q13884.2	16.5772	16.1257	0	16.3934	0	0	0	0	0	17.9925	0	0	0	0	18.3525	19.7663	15.7321	20.2221	0	18.0631	18.4761	0	0	18.6082	17.5103	17.1244	17.5576	17.2987	16.4448	16.8567	17.9386	17.3857	14.3035	17.7354	13.6159	17.3021	17.7872	17.3407	16.6653	0	17.4624	17.2392
DKC1.S.455.O60832	17.1148	0	0	0	0	0	0	0	18.2849	15.0979	17.906	19.0392	17.4973	0	17.7123	0	0	0	0	0	16.6873	17.7038	15.0951	0	0	13.9718	0	0	0	0	0	0	0	0	0	0	0	0	0	0	0	0
C11orf96.S.399.Q7Z7L8	15.8646	17.1894	0	16.329	15.1285	0	15.8156	16.9387	16.5954	18.3647	17.9299	17.1369	18.4583	14.9308	17.4809	18.7464	18.8885	18.8744	17.3263	19.5775	18.6112	15.432	18.0749	19.4848	17.5521	17.2142	18.3495	18.6634	16.4925	16.6731	16.802	17.7074	16.0137	18.0083	15.9943	18.5381	17.8937	17.6303	16.8497	18.0182	18.1435	15.9258
WBP11.S.361.Q9Y2W2	0	17.1458	15.6313	15.8086	17.0036	15.9991	16.9084	16.5099	17.998	16.9123	18.0315	18.9884	17.5806	18.4322	18.2421	17.5602	17.1061	17.2971	18.519	17.1091	16.6791	17.9232	18.5504	16.4312	17.3942	15.191	0	16.9133	0	0	0	0	0	0	0	0	0	0	0	0	0	0
SRRM2.T.1071.1071.Q9UQ35.Q9UQ35.2	15.8469	0	17.898	16.254	0	14.1142	15.0067	17.3184	17.8909	15.7468	18.736	18.7673	17.8725	16.821	18.332	0	17.7976	16.8345	18.8428	18.1287	14.9323	17.9754	15.7088	16.8692	0	0	0	0	14.951	15.9459	15.008	16.4062	0	0	0	0	0	0	0	0	16.4376	0
ABCF1.S.105.105.Q8NE71.Q8NE71.2	16.9525	16.6991	16.6565	16.2448	16.1494	16.3346	16.3968	16.8167	17.3288	17.9875	17.1149	17.5997	17.8807	17.6957	16.4892	18.0128	18.2307	18.5558	18.4479	17.1486	17.6218	16.8057	17.8535	16.0939	16.7426	0	0	18.0814	0	0	0	0	0	0	0	0	0	16.3151	0	0	0	16.0182
SH3KBP1.S.511.474.273.Q96B97.Q96B97.2.Q96B97.3	16.4962	15.5302	18.084	0	0	0	16.9739	17.0202	18.034	16.4192	18.109	18.7646	18.5694	16.8438	16.6754	17.9729	17.5642	17.2095	18.8505	18.0434	17.8789	17.6788	17.8945	17.9199	16.2861	15.4538	17.2887	17.5661	16.6757	16.9275	17.7591	18.2264	16.4539	17.6493	15.4202	17.23	17.0882	17.5613	16.9753	17.1232	17.2678	17.563
ASAP2.S.701.701.O43150.O43150.2	18.2556	17.9037	17.8291	17.1972	16.8333	16.5498	18.6567	18.4258	18.3882	17.6629	19.1008	19.1849	18.1082	17.9122	17.8007	18.4879	18.3559	17.4037	18.7333	17.9497	17.8485	18.125	18.5006	18.1857	17.7394	16.7041	16.6128	16.9895	15.399	15.5167	17.5522	17.8072	15.9496	16.2311	15.5252	16.3701	16.3158	17.1099	16.6577	15.3381	17.7526	17.3487
WBP11.S.364.Q9Y2W2	0	16.8962	15.6313	15.8086	16.843	15.9991	16.9084	16.5099	17.998	16.9123	18.0315	18.8041	17.5806	18.4322	18.1542	17.5602	17.1061	17.2971	18.519	17.1091	16.6791	17.9232	18.4758	16.4312	17.3021	15.191	0	16.9133	0	0	0	0	0	0	0	0	0	0	0	0	0	0
RBBP6.S.1145.1179.Q7Z6E9.2.Q7Z6E9	17.7003	14.9931	17.0617	15.5836	0	0	15.5911	17.1811	18.0857	17.6613	17.2442	17.1618	17.2254	16.5783	17.0487	17.3433	17.5411	17.2865	18.154	17.5686	16.9849	17.4845	17.2612	17.1984	16.3961	16.8482	15.7129	17.0148	16.5778	15.9367	16.5344	16.9267	16.4835	16.5972	15.7533	17.2401	16.6566	17.0196	16.6925	16.6173	16.9141	17.4866
TMPO.T.154.154.154.154.P42166.P42167.P42167.3.P42167.2	16.196	0	17.0063	12.8641	0	0	17.7961	0	18.5863	16.8087	17.7651	13.3647	19.0781	13.9713	19.1137	18.9455	18.8234	18.1845	18.8977	17.6631	19.0604	17.8725	18.7076	18.4872	14.2322	0	0	18.8144	16.6922	0	0	0	15.9851	17.8596	0	0	0	15.5562	0	18.0972	17.8522	18.0887
CLN3.S.12.12.12.12.12.12.12.Q13286.5.Q13286.4.Q13286.6.Q13286.2.Q13286.7.Q13286.3.Q13286	17.7933	18.0721	17.4476	18.0727	18.2387	17.6364	18.4585	17.5627	18.2354	17.8198	17.8838	19.1999	17.5612	18.2035	18.0369	17.8308	17.2242	17.3319	18.5649	17.7792	18.1527	18.009	17.9258	17.5162	17.2368	15.7899	17.7608	17.5053	17.148	16.3005	15.9415	17.287	16.3987	16.5326	16.5594	17.309	16.889	17.4502	16.7872	16.5843	17.0136	17.786
AP3D1.S.636.467.545.636.636.O14617.5.O14617.3.O14617.2.O14617.O14617.4	16.5544	18.2875	16.2896	17.7146	0	17.0194	18.2063	17.2028	18.1052	17.7348	18.2776	17.9633	16.7039	18.6012	18.5287	17.4853	17.4951	16.7843	18.5625	17.5434	16.561	17.2929	18.6325	16.6266	0	14.4035	14.319	15.955	14.6816	0	15.2904	14.2814	14.1102	0	13.6599	0	0	0	0	15.0763	16.1775	15.7491
DDX51.S.83.Q8N8A6	16.7822	17.1367	16.8055	16.1353	16.143	17.1669	16.7765	16.8893	17.2396	16.8161	17.5155	18.6875	17.3534	17.6237	17.5631	17.4741	16.8704	16.9248	18.2267	16.8702	16.9683	17.0068	17.5587	16.2922	16.741	16.3562	15.8994	16.757	13.9131	14.8386	16.1602	16.6532	16.3653	16.918	13.8889	16.6167	16.1702	14.9733	16.063	16.8239	16.6616	16.7334
PLEKHA5.S.855.913.918.1021.799.837.Q9HAU0.Q9HAU0.2.Q9HAU0.4.Q9HAU0.6.Q9HAU0.5.Q9HAU0.8	17.7845	14.7394	17.819	16.5556	0	0	17.2045	14.8637	17.9429	15.8933	17.8588	17.5428	17.4397	16.326	17.7652	18.1131	18.2357	17.8706	18.3174	17.7704	18.2053	17.6945	15.3342	18.9436	16.8384	16.0783	17.0419	17.6907	17.4904	17.3764	17.0093	18.006	17.1961	17.2467	14.6239	17.601	16.5347	16.9907	17.5336	16.5938	18.393	17.2465
TJP2.S.963.986.1017.Q9UDY2.3.Q9UDY2.Q9UDY2.7	18.1214	0	0	0	0	0	0	16.795	18.1737	0	17.6823	17.3647	15.6958	15.4347	17.1764	17.9974	18.6767	17.839	17.0888	16.9639	17.4045	17.5843	16.221	17.9776	17.287	14.7529	15.4791	16.8119	14.6853	17.2761	16.5985	15.9043	14.4797	15.8363	0	0	17.254	15.3924	14.9142	15.1452	17.7859	0
CCAR2.S.675.675.Q8N163.Q8N163.2	16.834	15.2815	15.1347	16.1516	15.4902	15.1017	0	17.4214	17.0846	16.1395	18.0362	17.4589	17.3707	0	17.9633	17.761	17.8601	18.2265	18.7131	17.718	16.9271	16.0372	17.3055	17.0721	0	0	16.3388	17.39	0	0	0	16.5468	0	0	0	0	16.0452	16.2649	0	16.7861	16.5055	16.5291
PRPF40A.S.888.870.861.O75400.O75400.3.O75400.2	16.7643	12.6388	16.325	16.1365	16.3013	16.9196	16.8075	16.5644	17.3512	16.0433	17.7359	18.2676	16.6746	17.3797	17.5446	17.0111	16.7442	16.387	17.8138	16.7976	16.5581	17.3014	17.4831	16.2609	16.3713	15.9402	16.0392	16.2562	16.0098	16.1987	15.8725	16.1073	15.6459	16.1185	14.7858	15.6432	15.1154	14.7253	15.45	16.7108	15.3948	15.5333
AKAP2.S.152.241.241.383.383.Q9Y2D5.Q9Y2D5.5.Q9Y2D5.7.Q9Y2D5.6.Q9Y2D5.4	0	16.9656	0	16.9418	16.6643	16.5974	16.7712	17.0071	16.5183	18.3582	17.5017	17.0944	17.8045	17.9821	18.2187	18.1123	18.6837	18.1247	18.6374	18.0906	17.9823	16.6523	18.571	18.086	17.7191	16.9654	17.9006	17.4153	16.806	16.8832	17.1186	17.2701	16.5086	18.4504	16.1994	17.6325	18.4394	17.8283	16.6638	17.0697	17.4354	17.555
AATF.S.316.Q9NY61	16.7394	16.5947	16.3393	16.1545	0	0	15.8133	16.5402	17.5791	17.0631	17.3027	18.5418	17.6276	17.6852	17.8215	17.0039	16.032	16.3573	18.0439	16.8987	16.6282	16.9278	17.3334	0	15.303	0	0	15.6607	0	0	0	0	0	15.117	0	0	0	0	0	0	0	0
WBP11.S.353.Q9Y2W2	0	0	15.6313	15.8086	16.3154	0	0	16.5099	17.0088	0	17.8658	18.1017	17.5806	17.3259	17.9862	17.5602	17.1061	17.2971	18.1761	17.1091	16.6791	16.9709	18.1544	15.1725	16.0608	0	0	15.9713	0	0	0	0	0	0	0	0	0	0	0	0	0	0
SRRM2.S.2042.Q9UQ35	15.646	15.8005	16.9133	15.8322	16.8225	16.4032	0	16.6259	17.8488	0	17.8889	18.0663	17.3605	17.6951	17.5223	0	16.7988	0	17.9846	17.2569	16.8626	17.4794	0	15.6841	0	15.016	0	16.7454	0	0	0	0	0	0	0	0	0	0	0	0	0	0
LIG1.S.141.141.111.P18858.P18858.2.P18858.3	0	0	0	0	0	0	0	0	0	15.7776	0	0	15.9395	16.3854	14.8236	0	0	16.1669	17.144	0	14.4942	0	16.7648	0	14.1461	0	0	0	14.0455	0	0	0	0	0	0	0	0	0	0	0	0	0
PRRC2A.S.342.342.342.342.P48634.P48634.2.P48634.3.P48634.4	16.6517	17.2968	17.5488	17.5752	17.4144	17.0107	17.4712	16.9453	18.2159	17.8105	18.2769	18.7937	17.9027	17.4943	17.1425	17.685	17.8089	17.7802	18.3601	16.6012	17.3523	18.2674	17.7773	17.566	16.9349	16.0045	0	17.542	17.0018	0	0	16.9894	15.8002	0	0	15.9391	0	0	0	0	15.3967	16.8619
SPTBN1.S.2138.2138.2125.Q01082.Q01082.2.Q01082.3	18.4809	17.2922	17.4902	18.4079	16.8812	16.5066	19.1666	15.4183	17.4229	16.5784	16.2196	17.9671	0	0	16.5118	0	15.9764	16.0946	16.8172	17.1937	16.6626	0	18.6357	0	0	0	0	18.2922	17.2126	0	17.5062	16.1039	0	15.9711	0	0	0	17.9483	0	0	0	0
SCYL1.S.653.737.754.Q96KG9.3.Q96KG9.2.Q96KG9	17.3881	0	17.9287	18.1248	0	0	17.2786	0	17.3833	17.9015	18.0023	17.5201	17.8624	17.3905	17.6083	17.5749	17.961	18.0641	18.0465	18.0698	18.0721	17.607	17.7712	18.1004	17.5648	17.5154	16.3848	18.0994	17.0222	16.9547	17.3387	17.9178	16.8519	16.933	16.0578	17.7201	0	17.7487	16.9767	17.9061	17.6101	0
TJP3.S.128.164.173.183.O95049.5.O95049.O95049.4.O95049.3	18.2325	0	0	16.7462	0	0	16.9903	16.9933	19.215	17.5712	18.7731	17.3314	17.9544	16.9243	18.4017	17.2817	18.1012	18.2804	17.4277	17.3976	17.4313	18.5066	0	18.1398	17.4374	16.4206	15.8693	17.5808	17.9014	16.6017	16.0229	17.7265	16.1202	15.6577	15.6516	16.173	17.4021	17.4915	17.8597	17.0425	18.281	16.8923
REPS1.S.272.272.272.272.Q96D71.3.Q96D71.Q96D71.4.Q96D71.2	17.2795	17.5871	17.8169	17.3534	16.157	16.8065	17.7949	16.1281	17.8661	17.2248	18.1622	18.3293	18.2364	18.0367	17.3219	17.5907	17.6064	17.7544	18.6525	17.7373	17.898	17.5515	17.7707	17.2616	17.0597	16.5995	16.4131	17.675	16.3932	15.8526	16.4367	16.782	16.3983	17.121	14.5333	17.1645	16.3758	16.8128	12.7805	16.2544	16.813	17.0779
PLEC.S.4374.4205.4215.4223.4237.4260.4264.4237.4241.Q15149.Q15149.7.Q15149.8.Q15149.9.Q15149.5.Q15149.3.Q15149.2.Q15149.4.Q15149.6	18.495	18.6586	16.2345	15.7513	16.7084	14.5349	17.2324	17.6836	18.5262	16.2782	19.3236	17.9332	15.1029	0	14.6444	15.7605	18.2426	0	19.7087	18.0453	18.5477	17.1822	19.4286	17.6691	0	14.5757	0	18.0059	16.5173	0	0	0	0	0	0	17.9843	16.2631	17.0876	0	0	17.6037	16.577
PRRC2A.S.350.350.350.350.P48634.P48634.2.P48634.3.P48634.4	16.6517	17.2968	17.474	17.5752	17.293	17.0107	17.4712	16.7768	18.2159	17.8105	18.2271	18.722	17.8677	17.4348	17.1425	17.685	17.8089	17.7802	18.3601	16.6012	17.3523	18.2077	17.7773	17.566	16.9349	16.0045	0	17.542	17.0018	0	0	16.9894	15.8002	0	0	15.9391	0	0	0	0	15.3967	16.8619
SH2D4A.S.270.315.Q9H788.2.Q9H788	17.1613	0	17.1483	16.0677	0	0	16.6746	16.7482	16.88	17.9337	18.5092	17.4644	17.0493	16.2528	17.6095	17.9594	17.9544	18.7871	17.5696	17.8524	18.3242	17.9605	16.2584	18.8649	16.8951	16.9538	17.4066	17.7288	17.0902	17.2541	0	17.6093	17.3512	16.8887	15.5822	17.4225	17.9089	17.9031	17.075	17.1769	17.9911	16.9196
CCAR2.S.681.681.Q8N163.Q8N163.2	16.7244	16.1932	16.4294	15.0114	15.4902	15.8744	0	16.6998	15.9251	16.5752	18.1223	16.8842	16.708	15.5829	17.8195	16.9996	17.8299	18.1212	18.4493	17.042	15.7655	16.6047	17.4082	16.2686	15.15	15.0252	13.3503	17.1959	0	0	0	14.9988	0	0	0	0	0	14.3345	14.5144	16.4242	15.0948	15.6602
MARK2.T.175.175.175.208.208.208.175.175.175.208.208.208.175.175.208.208.Q7KZI7.12.Q7KZI7.3.Q7KZI7.6.Q7KZI7.11.Q7KZI7.8.Q7KZI7.Q7KZI7.10.Q7KZI7.7.Q7KZI7.2.Q7KZI7.5.Q7KZI7.4.Q7KZI7.9.Q7KZI7.14.Q7KZI7.13.Q7KZI7.15.Q7KZI7.16	17.882	18.195	16.8259	17.6172	17.8507	17.5824	18.2389	16.9869	18.401	18.0968	18.7115	18.3678	16.5117	18.126	17.1026	17.0597	18.4461	17.9697	18.2783	17.7473	17.795	18.2743	18.1613	17.993	16.9392	16.7214	14.7202	18.1078	16.7402	17.6804	16.2372	16.9217	15.3921	15.659	15.6036	17.3119	16.9656	15.3982	16.7259	17.5256	16.4849	17.1255
MAP1B.S.937.P46821	18.1298	0	0	17.2887	0	15.9162	0	15.5109	18.4265	17.8162	17.9385	17.5091	17.8795	0	17.1771	17.4412	0	17.8333	17.934	16.0107	18.1885	17.9828	16.9786	18.4167	16.941	17.808	17.8354	17.3987	16.8573	16.8006	17.4748	17.7418	16.7124	17.991	13.9864	18.5674	17.6743	17.0047	17.737	17.4747	17.3081	18.0239
RRP12.S.980.1019.1080.Q5JTH9.2.Q5JTH9.3.Q5JTH9	17.4381	17.364	16.8053	17.4296	16.8278	16.3169	16.8215	17.5237	17.3329	18.0024	17.9624	18.8136	17.5956	17.8198	17.9761	17.2218	17.2817	17.2001	17.9564	17.3415	17.2867	18.0101	17.9257	17.1927	17.3236	16.6311	16.6255	17.4414	0	16.347	0	16.8908	0	0	0	16.5704	0	0	16.4921	16.5455	16.2849	17.0542
ARHGAP12.S.215.215.215.215.Q8IWW6.3.Q8IWW6.2.Q8IWW6.4.Q8IWW6	16.8818	16.1173	0	0	14.5751	0	0	15.2361	18.3605	15.5964	18.3963	17.8912	14.7581	16.4657	16.844	18.1938	16.5312	16.5885	18.0603	16.1723	17.8339	17.9662	16.6908	15.6822	15.6709	0	0	17.5056	15.126	15.1763	0	15.1214	0	0	0	15.2309	0	15.087	14.6791	15.0694	15.2442	16.7883
PTRF.S.300.108.210.Q6NZI2.Q6NZI2.3.Q6NZI2.2	0	0	17.346	0	0	0	15.8124	16.2343	0	0	19.3104	17.5573	17.152	0	0	18.5074	17.7555	16.1954	16.0007	16.7472	18.2755	16.2397	15.5077	17.6215	18.2026	16.2545	17.6429	16.5672	17.5465	18.4146	19.3817	16.8406	17.1117	17.717	15.4054	17.7828	18.0305	16.6885	16.0963	17.787	16.6864	0
THOC5.S.312.Q13769	16.9675	17.5827	16.7854	17.1878	17.2259	16.6804	17.0915	17.3348	17.0535	17.3441	18.6415	18.5483	18.0163	18.7147	18.0781	17.494	17.3102	17.2872	18.438	17.358	17.077	17.309	18.6566	16.3004	17.0461	0	15.1105	16.6215	0	0	0	15.9121	15.4755	16.0804	14.2483	15.5673	0	0	0	0	0	15.9838
THOC5.S.314.Q13769	16.9675	17.5827	16.7854	17.1878	17.2259	16.6804	17.0915	17.3348	17.0535	17.3441	18.6415	18.5483	18.0163	18.7147	18.0781	17.494	17.3102	17.2872	18.438	17.358	17.077	17.309	18.6566	16.3004	17.0461	0	15.1105	16.6215	0	0	0	15.9121	15.4755	16.0804	14.2483	15.5673	0	0	0	0	0	15.9838
SRRM2.S.1502.1502.Q9UQ35.Q9UQ35.2	0	16.6943	16.9167	0	16.7509	0	16.2826	16.8134	17.721	17.1243	18.1412	17.9554	17.5066	17.4366	17.7739	17.5122	17.2359	16.6834	17.9327	17.1585	16.897	17.5707	17.0974	0	16.7791	14.8914	14.5671	0	0	15.0682	16.2055	15.9719	0	0	0	0	0	0	0	16.1274	0	14.5344
PCYT1A.T.342.P49585	16.3519	0	0	0	0	0	0	0	16.9873	17.4512	18.0494	17.0582	18.0217	16.9901	15.8262	17.2405	18.4121	18.4941	18.5338	17.5152	17.4286	0	17.8391	0	16.9761	17.4579	17.1793	0	0	16.4631	0	17.259	0	17.9008	16.1857	17.1098	17.6898	0	16.8259	0	17.8463	0
IWS1.S.440.233.115.Q96ST2.Q96ST2.3.Q96ST2.2	16.9896	16.7924	16.6898	15.3936	16.8013	14.9177	15.0674	0	18.1121	16.9312	18.1504	18.3754	16.1391	17.8911	16.9084	16.0773	16.7473	0	16.3689	0	16.9459	18.2124	16.8638	15.9531	0	0	0	15.0647	0	0	0	0	0	0	0	0	0	15.1394	0	16.3637	15.2888	0
ZC3H18.S.74.Q86VM9	16.6551	15.8432	17.1982	0	0	16.1932	16.3858	16.6796	18.2582	17.2307	18.0822	18.4025	18.0046	18.0127	17.9579	17.0156	16.9837	17.2995	17.9939	17.4031	0	18.159	17.7628	15.6706	17.2808	0	0	0	15.9101	0	0	0	0	16.7089	0	0	0	0	0	16.5675	0	0
BAG6.S.967.973.1003.967.P46379.2.P46379.P46379.3.P46379.5	16.098	17.1299	16.782	17.1531	16.8971	17.1575	17.1758	16.4455	17.4964	17.3295	17.2362	18.521	16.0899	17.5581	0	17.767	17.4789	17.6456	18.4181	17.1163	17.4118	16.5642	17.8637	17.4338	15.564	15.0686	15.1931	17.4584	0	0	16.061	16.4084	0	0	0	0	0	0	16.1269	16.3743	0	0
TOX4.S.152.155.178.O94842.3.O94842.2.O94842	16.6591	17.3395	16.7162	17.1314	0	16.605	0	0	0	17.8824	17.9725	17.601	18.2714	18.5227	18.2658	17.6371	17.3335	0	17.413	17.1841	17.0847	0	18.5101	17.0426	16.5477	15.4865	16.8435	17.9132	0	0	0	0	0	0	0	0	0	0	0	0	0	0
ZC3H13.S.318.318.Q5T200.2.Q5T200	17.1196	16.7553	16.7683	16.8061	16.0594	15.7368	17.1235	16.8832	18.0248	17.6193	17.1011	17.4288	17.4154	17.7004	17.5141	17.8221	17.4239	17.448	18.1714	17.1988	16.9768	17.0485	17.673	16.267	17.0496	16.72	14.1729	14.7325	16.2019	15.8802	16.6726	14.0784	16.733	17.467	15.3674	16.1361	16.0218	15.8892	16.2814	17.0975	15.8536	16.885
PAXBP1.S.557.557.Q9Y5B6.2.Q9Y5B6	17.2289	17.0889	17.2635	17.2115	16.9642	16.7808	17.1813	17.2742	18.0562	17.4895	17.8927	18.4794	18.2466	18.1421	17.9441	16.9068	17.4292	17.8776	18.6092	16.9747	16.9962	16.8759	17.6078	0	17.138	16.3045	0	16.8769	0	0	16.3259	16.9644	15.5359	0	0	0	0	0	0	16.6325	0	16.3044
PAXBP1.S.558.558.Q9Y5B6.2.Q9Y5B6	17.2289	17.0889	17.2635	17.2115	16.9642	16.7808	17.1813	17.2742	18.0562	17.4895	17.8927	18.4794	18.2466	18.1421	17.9441	16.9068	17.4292	17.8776	18.6092	16.9747	16.9962	16.8759	17.6078	0	17.138	16.3045	0	16.8769	0	0	16.3259	16.9644	15.5359	0	0	0	0	0	0	16.6325	0	16.3044
ZC3H13.S.325.325.Q5T200.2.Q5T200	17.1196	16.7553	16.7683	16.8061	16.0594	15.7368	17.067	16.8391	18.0248	17.6193	17.1011	17.4288	17.4154	17.7004	17.5141	17.8221	17.4239	17.448	18.1714	17.168	16.9303	17.0485	17.673	16.267	17.0496	16.72	14.1729	14.7325	16.1292	15.8298	16.6289	14.0784	16.733	17.467	15.3674	16.1361	16.0218	15.8892	16.2814	17.0975	15.8536	16.885
IWS1.S.438.231.113.Q96ST2.Q96ST2.3.Q96ST2.2	15.8617	16.7924	16.6898	14.4989	16.8013	14.9177	0	0	17.5147	15.4054	17.9677	18.1203	16.1391	17.349	16.5072	16.0773	16.7473	0	16.3689	0	16.9459	17.934	15.8985	15.1802	0	0	0	0	0	0	0	0	0	0	0	0	0	15.1394	0	16.3637	15.2888	0
PRPF4B.S.427.Q13523	17.2953	16.3058	17.3286	16.3845	16.3297	16.5238	16.9071	16.7956	17.8347	17.3235	17.7992	18.2814	17.3952	17.6415	16.7333	17.3752	17.3236	17.0395	18.4915	17.3616	17.2077	16.9721	17.9874	16.9215	16.5903	16.1727	15.9421	16.0523	14.6066	14.6631	13.416	14.5999	15.9985	16.4235	13.4955	16.3584	15.8916	16.0993	13.2608	16.8689	16.3342	16.4987
CPSF2.S.419.Q9P2I0	15.9947	16.8389	16.2179	16.2748	16.6697	0	16.8091	17.0726	17.8596	16.4504	18.1551	18.2574	17.7107	18.2441	18.0151	17.0094	0	16.429	18.2042	17.1748	16.5583	17.2565	18.2075	15.4506	15.2845	0	0	0	0	0	0	0	0	0	0	0	0	0	0	0	0	0
CPSF2.S.420.Q9P2I0	15.9947	16.8389	16.2179	16.2748	16.6697	0	16.8091	17.0726	17.8596	16.4504	18.1551	18.2574	17.7107	18.2441	18.0151	17.0094	0	16.429	18.2042	17.1748	16.5583	17.2565	18.2075	15.4506	15.2845	0	0	0	0	0	0	0	0	0	0	0	0	0	0	0	0	0
CPSF2.S.423.Q9P2I0	15.9947	16.8389	16.2179	16.2748	16.6697	0	16.8091	17.0726	17.8596	16.4504	18.1551	18.2574	17.7107	18.2441	18.0151	17.0094	0	16.429	18.2042	17.1748	16.5583	17.2565	18.2075	15.4506	15.2845	0	0	0	0	0	0	0	0	0	0	0	0	0	0	0	0	0
CHERP.S.813.Q8IWX8	16.6985	16.7881	16.5494	15.9333	0	0	0	16.5662	17.9001	16.8364	17.7983	18.0372	17.5387	17.6785	17.9575	17.2575	16.7564	0	17.8923	17.0359	0	17.3603	17.8701	16.3519	16.1484	0	13.6874	0	0	0	14.8702	0	15.0782	15.8831	0	15.0981	0	0	0	0	0	0
PSME2.S.10.Q9UL46	16.6237	0	0	0	16.8966	0	0	0	18.4157	0	18.3456	17.6803	18.2206	17.3204	18.3696	0	17.4042	0	18.6013	17.7583	18.1785	16.9585	17.9381	0	0	0	0	0	0	0	0	0	0	16.4641	0	0	0	0	0	0	0	0
RBM12.S.420.Q9NTZ6	16.7157	17.3127	14.7439	16.7923	15.9488	16.0358	17.1103	17.2639	17.5773	17.3542	17.8998	17.0073	17.109	17.4062	16.6662	17.2543	17.1069	16.5472	18.1429	17.2051	16.3077	16.8441	17.1655	15.1242	16.0303	15.6112	15.2474	16.4899	15.7309	15.5965	15.8972	14.7924	15.9702	15.9516	13.8132	15.8923	15.4842	15.985	15.4205	16.8019	16.5098	16.0744
HCFC1.S.1438.1507.P51610.2.P51610	16.6381	15.7935	17.1905	17.0059	16.0335	15.9393	17.7131	17.2148	17.392	17.3387	18.042	16.7462	17.9127	17.5483	17.8265	17.1113	17.999	0	18.4802	17.8265	18.2878	17.1797	17.394	16	16.0562	17.2725	15.5372	0	16.9686	0	0	17.3822	0	17.2769	0	17.1531	0	0	0	0	0	17.1538
CTNND1.T.910.916.889.895.856.862.809.815.835.841.788.794.587.593.566.572.O60716.5.O60716.3.O60716.8.O60716.7.O60716.13.O60716.11.O60716.21.O60716.19.O60716.16.O60716.15.O60716.24.O60716.23.O60716.29.O60716.27.O60716.32.O60716.31	0	0	16.4797	0	0	0	16.2423	15.229	0	0	0	16.3034	0	0	0	17.5504	17.3605	18.333	17.3233	16.5998	16.8421	0	17.2057	17.487	0	15.3508	15.9048	17.3407	16.5746	16.2056	16.0823	16.8846	16.6869	16.4654	14.8755	16.1079	16.0543	16.5441	14.5769	17.7746	17.1852	16.7771
SDPR.S.204.O95810	17.0528	16.6638	0	0	0	0	16.5913	16.9049	16.8086	17.8823	19.2647	16.9877	0	17.8171	18.301	18.0609	18.648	18.2946	16.5729	18.2698	17.9687	17.5921	17.4674	0	16.8374	0	0	17.4241	0	0	16.3411	0	0	16.4163	0	0	0	0	0	0	0	0
HNRNPK.S.216.216.192.P61978.2.P61978.P61978.3	15.019	0	14.2399	0	0	0	0	14.8109	15.5468	15.972	16.7605	15.9628	15.795	15.0516	16.2299	16.2218	0	0	16.5074	16.6908	16.1669	0	16.5682	0	15.9596	0	0	14.993	0	0	0	15.0801	0	0	0	0	0	14.5937	0	0	0	0
WRNIP1.S.75.75.Q96S55.2.Q96S55	0	16.1952	16.4673	0	15.9737	0	14.9507	0	16.3042	16.987	0	16.4157	16.112	16.0324	16.187	17.1583	16.8248	17.3212	16.9873	16.7537	17.1029	16.9231	16.429	16.9419	16.0463	15.8153	16.5566	17.0879	16.006	16.0325	14.337	16.5936	15.8517	15.7922	13.387	16.2014	16.458	15.7702	15.8685	16.4302	16.3164	16.0956
NOB1.S.201.Q9ULX3	16.2444	0	15.2771	0	0	0	15.3033	15.5579	16.0785	16.8143	16.9162	17.2895	15.9019	15.78	15.8615	0	16.0448	15.7943	16.4027	0	15.4472	15.5172	0	15.4531	15.9953	15.1951	14.8128	0	0	0	0	0	0	0	0	0	0	0	0	0	0	0
MYO18A.S.102.102.102.Q92614.Q92614.3.Q92614.4	17.6687	18.1478	0	17.7206	0	0	17.618	0	17.7591	17.634	16.9001	17.7736	16.6287	0	18.1337	18.6588	18.1983	17.9712	18.3789	17.6166	17.6814	18.0178	17.2298	18.5899	0	0	0	0	0	17.2888	0	17.3526	0	17.1235	0	0	16.4156	0	0	0	17.4206	17.7681
SDPR.S.203.O95810	17.0528	16.6638	0	0	0	0	0	16.9049	16.8086	17.8823	19.2647	16.9877	0	17.8171	18.301	18.0609	18.648	18.2946	16.5729	18.2698	17.9687	17.4588	17.4674	0	16.8374	0	0	17.4241	0	0	16.3411	0	0	16.0411	0	0	0	0	0	0	0	0
TRIP12.S.1370.1322.1355.1052.Q14669.3.Q14669.Q14669.2.Q14669.4	17.6001	17.1848	16.9004	16.8611	0	16.5111	17.6179	17.3836	18.137	17.4655	18.4274	17.9361	17.7145	18.1573	17.4159	17.2518	17.4474	16.8043	18.2169	17.2683	17.6988	0	18.8633	16.5511	0	15.3429	15.3598	16.8124	0	0	0	16.5766	16.1231	16.5491	0	0	0	16.0778	0	0	0	16.6635
TBC1D4.S.666.666.666.O60343.2.O60343.3.O60343	0	0	0	0	0	0	13.5333	0	0	16.1826	0	0	16.3077	14.0836	14.9675	16.0896	16.9534	18.4769	15.4905	17.2654	17.3445	14.7434	15.607	17.2774	0	0	0	15.2117	14.1849	0	14.0668	16.6747	0	15.8854	13.7633	0	16.2212	0	14.8454	15.5581	16.2795	15.1677
TRIP12.S.1365.1317.1350.1047.Q14669.3.Q14669.Q14669.2.Q14669.4	17.6001	17.1848	16.9004	16.8611	0	16.3595	17.4333	17.3836	18.0854	17.4655	18.4274	17.8629	17.7145	18.0395	17.4159	17.2518	17.4474	16.8043	18.2169	17.2683	17.6988	0	18.8633	16.5511	0	15.3429	15.3598	16.8124	0	0	0	16.5766	16.1231	16.5491	0	0	0	16.0778	0	0	0	16.6635
SRRM2.S.1598.1598.Q9UQ35.Q9UQ35.2	0	16.0435	15.8313	0	15.5791	16.2632	0	15.6418	16.8006	16.9935	16.6769	17.5371	16.4295	15.9283	0	16.426	16.0766	0	17.2909	16.4841	16.1677	17.0407	16.3479	15.7239	0	0	0	0	0	14.317	0	0	0	0	0	14.3767	14.7971	0	0	0	15.2436	15.771
EAPP.S.109.Q56P03	16.8289	16.3603	16.7598	16.6794	16.0411	15.5895	16.9628	17.2711	17.4462	0	17.7445	18.1847	17.518	14.7474	17.6831	17.186	17.0866	17.348	17.8776	17.1921	17.3705	17.4518	17.0743	16.4828	16.5167	0	0	16.677	0	0	0	0	15.9065	0	0	16.3699	0	0	0	0	0	0
EAPP.S.111.Q56P03	16.8289	16.3603	16.7598	16.6794	16.0411	15.5895	16.9628	17.2711	17.4462	0	17.7445	17.925	17.518	14.7474	17.6831	17.186	17.0866	17.348	17.8776	17.1921	17.3705	17.4518	17.0743	16.4828	16.5167	0	0	16.677	0	0	0	0	15.9065	0	0	16.3699	0	0	0	0	0	0
MDC1.T.455.455.455.455.Q14676.Q14676.3.Q14676.2.Q14676.4	0	0	0	0	15.838	0	0	16.8057	0	16.988	17.3	17.4915	17.6197	0	17.1957	0	0	17.0048	18.117	17.3157	0	0	17.8701	0	16.2024	0	15.067	0	0	0	0	0	0	0	0	0	0	0	0	0	0	0
NBAS.S.473.473.A2RRP1.2.A2RRP1	17.051	17.399	17.6347	17.3843	17.0605	17.0901	17.608	17.2262	17.9667	17.2867	17.9667	17.999	17.0271	17.8646	17.9923	17.9495	17.3904	17.4548	18.1961	17.7614	17.2864	17.5889	18.0702	16.8443	17.0753	16.4412	16.083	17.0737	14.9282	16.143	16.3492	17.0274	16.5805	16.5566	15.7442	16.8812	16.1307	16.5517	15.2561	16.5936	16.803	16.7148
RBBP6.S.839.873.Q7Z6E9.2.Q7Z6E9	0	16.2073	16.5107	16.6315	0	0	16.5615	16.4586	16.3872	17.1877	17.0552	16.9432	17.1823	16.3536	16.5966	17.3104	17.4088	17.416	17.3002	17.0897	16.9725	17.1643	16.9233	17.3445	16.8478	16.5384	15.763	17.4464	16.4538	15.8143	16.1399	16.8694	16.4815	16.1384	16.0207	16.9016	16.3003	16.6921	16.094	16.9784	16.8469	16.5921
C6orf203.S.116.Q9P0P8	15.8163	17.6453	16.3117	16.7237	17.9035	0	17.263	16.0025	17.5265	17.4653	18.4985	18.4362	17.3604	17.3038	17.9568	17.8999	17.7674	18.0907	17.8303	15.7873	16.418	17.8342	18.2062	17.5151	0	15.1589	0	16.792	0	0	0	0	0	0	0	0	0	0	0	0	0	0
SPTBN1.T.2328.Q01082	15.4681	0	0	15.2247	0	0	0	0	15.8194	17.2981	15.9647	16.4261	17.182	0	17.6156	18.3738	17.579	18.1422	16.3765	17.9464	18.0348	0	15.2265	18.1783	16.2711	16.4269	16.8815	17.2798	16.0059	16.2164	15.5122	18.0649	16.9289	16.6033	0	17.6344	17.3775	16.0753	15.8199	17.8164	16.8413	15.9124
ZC3H13.S.209.209.Q5T200.2.Q5T200	16.917	14.9415	0	15.034	15.0297	14.5549	0	0	17.8557	17.0415	17.0681	16.4395	16.0895	15.9893	16.491	0	17.1037	0	16.2516	15.362	0	16.0877	17.2645	0	0	15.6476	15.7727	15.8123	0	0	0	15.1473	0	0	0	0	0	0	0	0	0	0
ZC3H13.S.207.207.Q5T200.2.Q5T200	18.5786	14.9415	0	15.034	15.0297	14.5549	0	0	17.5381	17.0415	17.0681	16.4395	16.0895	15.9893	16.491	0	17.1037	0	16.2516	15.362	0	16.0877	17.2645	0	0	15.6476	15.7727	15.8123	0	0	0	15.1473	0	0	0	0	0	0	0	0	0	0
H2AFY.S.173.172.173.O75367.2.O75367.3.O75367	17.3248	0	16.9569	15.9463	0	0	16.9607	17.3388	17.5979	16.8246	18.126	18.1886	16.7047	17.0152	17.5301	17.0853	17.3188	17.0061	18.2531	17.8037	17.8133	17.9846	16.658	17.2712	16.4394	16.5603	15.9934	17.7956	16.9648	16.2365	17.262	17.9824	17.4135	16.947	17.1625	17.9512	16.4076	17.4676	17.4759	17.2209	17.7484	18.0461
DEK.S.306.272.P35659.P35659.2	14.3922	14.857	14.6946	0	16.2241	15.9709	0	14.1964	15.8271	16.2266	17.9399	17.8726	14.4578	17.1592	15.856	0	0	0	14.7314	14.9797	0	16.3917	16.9504	14.1937	14.9654	0	0	14.5861	0	0	0	0	0	0	0	0	0	0	0	0	0	0
DEK.S.307.273.P35659.P35659.2	14.3922	14.857	14.6946	0	16.2241	15.596	0	14.1964	15.8271	16.2266	17.976	17.7385	14.4578	16.9684	15.44	0	0	0	14.7314	14.9797	0	16.3917	16.9504	14.1937	14.9654	0	0	14.5861	0	0	0	0	0	0	0	0	0	0	0	0	0	0
CTNND1.T.910.916.889.895.856.862.809.815.835.841.788.794.587.593.566.572.O60716.2.O60716.O60716.6.O60716.4.O60716.10.O60716.9.O60716.18.O60716.17.O60716.14.O60716.12.O60716.22.O60716.20.O60716.26.O60716.25.O60716.30.O60716.28	0	0	0	0	0	0	16.2423	15.229	0	0	0	0	0	0	0	16.9659	16.8222	17.7192	16.2212	16.5998	16.8421	0	0	17.487	0	15.3508	15.9048	16.6658	16.5746	16.2056	16.0823	16.8846	16.6869	16.4654	14.8755	16.1079	16.0543	16.5441	14.5769	17.3343	16.6618	16.7771
ZC3H18.S.78.Q86VM9	16.6551	15.8432	17.1982	0	0	0	16.3858	16.6796	18.003	17.2307	18.0822	18.4025	17.6499	17.2802	17.9579	17.0156	16.9837	17.2995	17.9939	17.4031	0	17.8996	17.7628	15.6706	16.6449	0	0	0	0	0	0	0	0	16.7089	0	0	0	0	0	16.5675	0	0
RPRD2.S.556.567.593.567.Q5VT52.2.Q5VT52.3.Q5VT52.Q5VT52.5	16.5224	16.6445	16.6388	16.1118	15.7857	15.8075	17.2315	16.9458	17.2347	17.0025	17.9135	17.6588	17.2673	17.6688	17.7244	17.5317	16.8051	17.427	17.9308	16.9193	16.7743	17.257	17.3031	16.5504	16.6771	16.3587	15.9208	16.7318	16.0806	15.7849	16.1266	16.4226	15.848	16.5939	15.2391	16.2766	15.9706	16.1683	16.279	16.7787	16.5545	16.4952
TRA2A.S.98.Q13595	14.7764	16.3136	16.19	14.3568	15.9401	15.5732	15.7138	15.8388	17.0673	16.569	16.6552	17.8771	16.9246	16.3223	16.5235	16.3423	15.9383	15.535	16.8299	15.9789	15.787	16.8946	16.7798	16.1184	15.9783	13.5543	0	15.4354	0	0	15.332	0	0	0	0	0	14.827	0	0	15.4196	15.4355	15.621
RSF1.T.1026.1247.1278.Q96T23.3.Q96T23.2.Q96T23	16.9897	16.3547	17.3268	16.2435	16.3203	15.8112	16.5843	17.1325	17.6285	17.3717	17.9537	17.939	17.9253	17.4832	16.6144	17.2305	16.4707	16.6313	18.254	17.4484	17.4441	17.1632	17.9817	16.4418	16.3105	0	0	17.3322	16.2213	0	0	16.755	14.9966	16.2295	0	16.2677	15.6279	15.8249	0	0	16.0781	17.0779
C11orf96.T.368.Q7Z7L8	16.3628	0	16.4987	0	0	0	0	16.7895	16.7217	18.2884	0	17.0161	17.7698	0	15.9703	17.612	17.999	18.1896	16.5512	17.7252	17.8466	16.5282	16.1205	19.2734	16.0963	17.0733	17.0409	17.7021	16.4289	16.5456	16.6488	17.4118	15.5521	16.2728	14.9756	17.6595	18.2165	17.1059	17.0715	16.9315	17.7886	16.5421
BIN1.S.265.280.265.296.265.280.265.296.296.265.280.O00499.6.O00499.11.O00499.2.O00499.O00499.7.O00499.8.O00499.4.O00499.3.O00499.5.O00499.9.O00499.10	16.2045	0	0	0	16.2335	0	0	16.5483	17.5822	16.6082	18.4361	17.1915	18.1252	18.0026	15.8254	16.5251	16.9825	17.5819	17.8917	18.3761	17.8659	15.9349	16.3205	15.5897	0	0	14.3129	16.4115	15.1619	13.9605	14.7416	15.9554	14.7889	16.8523	0	0	14.6445	0	16.4667	16.0867	15.4347	0
TMF1.S.344.344.P82094.P82094.2	17.2511	17.089	17.0398	16.8025	17.7357	17.0773	0	17.0307	17.8576	17.3309	17.9759	18.0718	17.6553	17.8303	18.1362	0	17.6965	0	18.14	17.1788	17.5356	17.3395	17.4654	16.9266	0	16.7137	0	0	0	0	16.9229	0	0	0	15.4822	16.4511	16.566	0	16.423	16.585	0	0
UTP14A.S.29.29.Q9BVJ6.Q9BVJ6.3	0	0	15.5141	0	0	15.8182	0	14.0624	0	16.8396	0	16.8469	14.4398	0	0	16.2102	16.443	16.6107	16.9012	14.649	0	0	17.2486	0	0	0	0	16.4	0	0	0	0	0	0	0	0	0	0	0	0	0	0
DEK.S.301.267.P35659.P35659.2	14.3922	0	0	0	15.5219	15.5476	0	14.1964	15.1238	15.0673	17.3916	17.8439	0	16.8888	15.856	0	0	0	14.7314	14.9797	0	16.3917	16.8568	0	14.9654	0	0	0	0	0	0	0	0	0	0	0	0	0	0	0	0	0
TRA2A.S.100.Q13595	14.7764	16.3626	16.2574	14.5198	16.0099	15.6971	15.7138	15.9427	17.1243	16.6102	16.6892	17.9239	16.9555	16.3643	16.5549	16.3423	15.9383	15.535	16.8886	15.9789	15.787	16.9449	16.8189	16.1431	16.0385	13.8121	0	15.4354	0	0	15.332	0	0	0	0	0	14.827	0	0	15.4196	15.4355	15.621
C19orf24.S.120.Q9BVV8	15.8476	16.4242	16.6254	16.174	16.3874	16.092	17.3942	15.9249	17.1483	17.1264	16.9307	16.9702	16.6647	18.2658	18.2943	17.5337	17.8369	18.1236	17.1172	16.4889	15.8155	16.6752	17.532	16.515	16.1506	15.5611	0	15.7813	0	15.568	16.8639	14.998	0	0	0	13.9834	0	14.2912	15.906	17.193	16.0377	15.1357
DDX46.S.295.Q7L014	16.8114	16.5212	16.2179	15.4179	16.399	15.5301	16.7452	17.6956	16.7648	16.1038	17.4757	17.6142	16.7868	17.3845	16.8313	16.2051	16.6268	16.4237	18.0232	17.0636	16.5388	17.7388	17.7959	15.3048	15.8729	14.3029	0	15.829	13.8915	0	14.5215	15.6376	15.2062	14.3807	0	0	0	14.125	0	16.1015	15.171	15.7149
DDX46.S.296.Q7L014	16.8114	16.5212	16.2179	15.4179	16.399	15.5301	16.7452	17.6956	16.7648	16.1038	17.4757	17.6142	16.7868	17.3845	16.8313	16.2051	16.6268	16.4237	18.0232	17.0636	16.5388	17.7388	17.7959	15.3048	15.8729	14.3029	0	15.829	13.8915	0	14.5215	15.6376	15.2062	14.3807	0	0	0	14.125	0	16.1015	15.171	15.7149
DEK.S.303.269.P35659.P35659.2	0	0	0	0	14.5992	15.1992	0	14.1964	15.1238	15.812	17.6557	17.7269	0	16.5769	15.856	0	0	0	14.7314	14.9797	0	15.8782	16.0023	0	0	0	0	0	0	0	0	0	0	0	0	0	0	0	0	0	0	0
CDK9.T.186.303.P50750.P50750.2	16.9039	16.6486	16.2722	15.3213	16.4307	16.3412	16.9683	16.5303	17.4902	16.8155	16.1826	17.9419	16.1406	16.2155	16.1687	17.3829	16.9646	16.8946	17.4207	16.1819	16.7028	16.9566	16.9963	15.7848	0	16.4776	15.4187	0	0	15.0349	15.6957	16.3287	15.3132	0	0	15.8596	15.4055	15.51	15.4837	15.9384	0	16.4066
C2CD5.S.662.662.653.664.675.Q86YS7.Q86YS7.3.Q86YS7.2.Q86YS7.4.Q86YS7.5	16.9933	16.8347	16.733	15.6085	17.3806	13.7808	16.4576	16.7625	17.1509	14.9815	18.1353	17.714	17.7991	17.5767	18.1251	17.7184	17.9629	15.345	18.1238	17.5993	17.5019	16.6566	17.448	17.671	16.8743	0	16.5023	16.9665	16.1209	0	0	15.1208	16.5434	0	0	15.3062	0	0	0	16.9705	0	16.8382
CDK13.T.871.871.Q14004.2.Q14004	17.8612	0	0	17.3869	0	17.5252	17.9558	0	18.4447	17.1492	0	18.6988	0	0	0	0	16.9385	0	0	0	17.2526	0	17.9996	17.7145	16.4652	17.5284	17.4484	16.9338	17.1146	16.8647	17.3424	17.5062	16.7952	17.033	0	17.1961	17.0471	17.1012	17.2432	16.9365	17.4218	16.7617
TRA2A.T.88.Q13595	14.0488	15.1834	15.7627	16.243	16.5989	15.7748	0	16.7461	16.3028	17.1037	15.9014	18.727	17.7511	16.9566	16.8788	0	0	0	14.8582	14.8471	16.8571	17.1623	17.3238	0	16.1613	14.6853	0	16.0456	0	13.7209	14.3457	13.8536	0	0	0	0	0	0	0	0	0	0
MDC1.S.453.453.453.453.Q14676.Q14676.3.Q14676.2.Q14676.4	0	0	0	0	15.838	0	0	0	18.0995	17.7821	17.3	17.7045	17.6197	17.3618	0	0	0	17.0048	18.117	17.3157	0	0	17.8701	0	16.2024	0	15.067	0	0	0	0	0	0	0	0	0	0	0	0	0	0	0
MGEA5.S.364.364.O60502.3.O60502	15.2029	15.5723	13.9787	16.0189	16.5113	15.792	17.208	16.6438	16.2416	17.22	17.3948	17.9823	15.7328	16.7967	16.1758	16.1815	16.5634	17.2049	17.641	16.7418	17.2237	16.8514	17.5789	15.8973	16.402	15.8216	0	15.3546	0	0	16.9012	0	15.1932	14.9245	0	16.3016	0	0	0	16.6114	0	0
RPAP3.S.119.119.Q9H6T3.Q9H6T3.2	0	0	17.0279	16.948	16.5095	0	16.897	16.5873	17.8357	16.9407	18.1607	18.5353	17.714	17.717	17.349	17.4449	16.7819	17.1511	18.5149	17.4397	0	17.1122	17.8969	17.0657	15.078	14.4112	15.7812	16.877	0	0	0	0	0	0	0	0	0	0	0	16.4349	0	0
HDGFRP2.S.366.366.366.366.Q7Z4V5.Q7Z4V5.3.Q7Z4V5.2.Q7Z4V5.4	15.7175	16.3822	15.6964	15.2378	15.7257	15.2211	0	0	0	0	0	0	0	16.2242	0	0	0	0	0	0	0	0	16.0901	15.4358	14.8402	0	0	15.41	0	0	0	0	0	0	0	0	0	0	0	0	0	0
EPB41L3.S.460.478.Q9Y2J2.Q9Y2J2.4	16.52	0	0	16.2611	0	0	16.5479	17.035	16.8105	16.8032	17.6545	16.7244	17.6891	15.2135	18.2339	17.6397	17.9028	18.5963	17.6359	18.0334	17.0741	15.3555	17.4926	17.7757	17.1776	16.4498	15.3099	17.3493	15.9619	16.8207	16.5695	17.4543	16.4765	18.3011	15.2605	18.1187	16.9064	16.804	16.8132	16.9871	17.7067	16.9791
C11orf96.S.406.Q7Z7L8	13.481	16.5399	0	0	0	0	15.3883	16.5597	14.4142	16.0798	17.2846	16.8313	17.5156	0	16.9179	18.2916	18.1876	17.8622	16.8118	18.5283	17.7567	0	17.5061	18.7263	16.613	17.161	17.5062	17.3142	16.1064	16.239	14.4367	17.3801	16.3137	17.1172	15.4247	17.6226	17.5371	16.8013	16.2513	17.064	17.2471	15.9543
PACS1.S.528.528.Q6VY07.Q6VY07.2	0	17.5114	0	0	17.8064	0	0	16.9913	16.6092	17.6665	17.4576	17.2868	17.2886	16.8236	0	17.3939	0	15.7066	17.461	18.1626	17.9038	17.1774	17.3862	17.4888	16.5319	16.0828	17.459	17.5041	16.7893	14.9425	17.3827	17.4154	17.208	17.1616	15.8464	17.9765	17.487	17.5738	16.739	17.2209	17.4328	16.7945
UTP18.T.204.Q9Y5J1	15.1203	16.7703	17.1191	14.3425	16.5819	16.5255	17.0694	16.1434	17.1627	16.9554	18.2628	17.0626	16.9378	16.7295	17.9544	16.7078	0	0	17.7266	0	0	0	15.8035	16.4243	17.1718	15.8303	0	0	15.6758	0	0	0	0	0	0	0	0	0	0	16.3142	0	0
TRA2A.S.96.Q13595	14.6966	16.1643	16.1081	13.7677	15.8067	15.5732	15.6862	15.8388	16.9885	16.4516	16.6552	17.7792	16.8311	16.2502	16.5235	16.3423	15.9383	15.535	16.7062	15.9789	15.7635	16.7598	16.6742	15.985	15.8658	12.714	0	15.4354	0	0	15.332	0	0	0	0	0	14.827	0	0	15.4196	15.4355	15.621
MRE11A.S.661.689.692.P49959.2.P49959.P49959.3	16.1224	15.8719	17.3515	16.1494	15.7775	15.7429	16.8543	17.1246	17.399	16.6338	18.0834	16.8119	17.8627	16.3292	14.8013	16.8109	17.331	17.3898	17.9909	16.5447	16.8069	17.5664	18.181	16.7457	16.3755	15.8542	13.0987	16.7358	0	14.2282	0	0	0	0	0	0	0	0	0	16.397	15.3211	16.1773
SMARCAD1.S.211.211.Q9H4L7.Q9H4L7.2	16.5759	16.3169	16.4809	16.4661	16.3883	15.6595	16.1085	16.8622	17.9111	17.2538	18.0673	18.0187	17.0586	17.8245	0	0	16.6427	0	17.0778	16.2206	16.18	17.5819	17.7553	16.2751	14.5662	0	0	15.8125	0	0	0	0	0	0	0	0	0	0	0	0	15.9792	0
SUDS3.S.45.Q9H7L9	0	16.7487	15.7817	15.908	16.1137	15.8266	0	16.362	17.6064	17.0896	18.0127	17.9903	17.1811	17.5155	17.4553	16.549	16.5176	16.7231	17.3491	16.5374	16.7556	16.6544	17.656	16.6301	15.6092	0	0	16.605	0	0	0	0	0	0	0	0	0	0	0	0	0	15.9546
WDR75.S.779.Q8IWA0	16.3211	14.9513	16.7056	15.8713	15.7492	16.865	0	16.9581	17.2293	16.9736	17.4199	18.0447	17.1731	16.4801	17.2779	0	0	15.4753	17.7682	16.3897	0	17.1228	17.0631	15.2058	16.801	14.6596	0	0	0	0	0	16.545	0	0	0	0	0	0	0	16.8392	0	0
WDR75.S.782.Q8IWA0	16.3211	14.9513	16.7056	15.8713	15.7492	16.865	0	16.9581	17.2293	16.9736	17.4199	18.0447	17.1731	16.4801	17.2779	0	0	15.4753	17.7682	16.3897	0	17.1228	17.0631	15.2058	16.801	14.6596	0	0	0	0	0	16.545	0	0	0	0	0	0	0	16.8392	0	0
SUDS3.S.53.Q9H7L9	0	16.7487	15.7817	15.908	16.1137	15.8266	0	16.362	17.4158	17.0183	18.0127	17.9903	17.1811	17.5155	17.4553	16.549	16.5176	16.7231	17.3491	16.5374	16.7556	16.6544	17.656	16.6301	15.6092	0	0	16.605	0	0	0	0	0	0	0	0	0	0	0	0	0	15.9546
ANK2.S.3823.1738.1729.390.Q01484.Q01484.2.Q01484.5.Q01484.7	0	0	0	0	16.598	0	17.5222	16.9457	17.1041	17.149	17.1328	16.5736	17.6596	0	18.849	18.1053	16.9344	17.8225	0	16.916	0	15.305	17.6987	17.2606	17.662	16.9635	16.4591	17.1697	15.7546	17.6757	17.6259	16.836	16.4311	16.8217	0	17.8087	16.804	16.7377	16.8643	16.9254	16.8517	16.9372
SRRM1.S.748.746.Q8IYB3.Q8IYB3.2	0	0	16.2165	15.9266	0	14.0561	0	0	17.4992	17.3534	17.6504	18.0138	17.028	17.4034	17.6757	16.7082	16.9125	16.3689	0	16.5055	0	16.5119	0	16.4733	16.2184	14.6525	0	0	0	0	14.6631	0	0	0	0	0	0	0	0	0	0	0
MDC1.S.402.402.402.402.Q14676.Q14676.3.Q14676.2.Q14676.4	15.7737	15.9974	15.6317	15.4955	15.4081	14.3943	15.3532	16.5179	16.7573	15.843	16.6945	16.6244	16.9385	16.2957	15.8149	15.9419	16.3555	16.294	17.8492	16.2834	16.1998	16.6103	17.1879	15.1238	15.288	14.2752	0	15.9164	0	0	14.6852	15.1949	15.1528	15.0585	0	14.7961	0	0	0	15.0886	15.2802	15.6882
MDC1.T.404.404.404.404.Q14676.Q14676.3.Q14676.2.Q14676.4	15.7737	15.9974	15.6317	15.4955	15.4081	14.3943	15.3532	16.5179	16.7573	15.843	16.6945	16.6244	16.9385	16.2957	15.8149	15.9419	16.3555	16.294	17.8492	16.2834	16.1998	16.6103	17.1879	15.1238	15.288	14.2752	0	15.9164	0	0	14.6852	15.1949	15.1528	15.0585	0	14.7961	0	0	0	15.0886	15.2802	15.6882
SSH3.S.649.384.503.Q8TE77.Q8TE77.4.Q8TE77.3	16.9016	16.4372	17.1118	0	15.8609	0	0	16.4176	17.1692	16.7874	17.8229	17.7372	17.0152	16.5931	16.9797	17.1563	16.8686	16.6727	17.1531	17.1332	16.5034	17.1701	16.3994	17.0659	0	16.4754	15.9022	0	0	0	16.9863	16.6787	0	0	0	0	0	0	16.6851	0	0	0
SDPR.S.218.O95810	16.6864	16.6638	0	0	0	0	16.5913	16.9049	0	17.345	18.4842	16.9877	0	17.0108	17.9209	18.0609	18.3247	17.735	16.5729	17.9493	17.9687	17.1201	17.4674	0	0	0	0	17.4241	0	0	0	0	0	15.2543	0	0	0	0	0	0	0	0
RALBP1.S.92.Q15311	17.2692	16.8176	17.295	16.7554	16.6528	14.68	16.4618	16.4646	17.4493	16.8614	17.6587	17.932	17.2087	17.2107	0	17.1708	17.0404	0	17.8013	16.8636	16.6884	17.0138	17.1935	16.2855	16.0567	0	0	16.9442	0	0	15.1749	15.7636	0	0	0	15.7366	0	0	0	0	0	15.9257
C6orf203.S.106.Q9P0P8	14.9871	17.9359	16.3117	16.5688	16.5804	14.7157	17.6602	16.0025	17.8014	16.3705	16.994	19.0983	17.3604	17.5747	17.7808	17.8999	16.3985	17.3651	16.6391	15.7873	15.9088	17.7793	0	16.9516	14.67	15.1589	0	17.4268	0	0	0	0	0	0	0	0	0	0	0	0	0	0
MRE11A.S.660.688.691.P49959.2.P49959.P49959.3	16.1224	16.3999	16.8597	15.6599	15.7775	14.684	16.4899	17.0193	17.0172	16.7909	17.7634	16.8119	17.5388	16.3292	14.8013	16.643	17.9282	17.3898	18.1831	16.5447	16.8069	17.2774	17.8712	15.4395	16.8379	14.7205	13.0987	16.9436	14.0994	14.2282	0	0	0	0	0	0	0	0	14.2283	15.7736	16.1699	16.1773
PPP1R11.S.73.O60927	14.4116	16.1798	14.8311	14.8209	15.7421	0	0	16.0792	15.3014	15.9987	17.5644	17.5273	17.7533	16.5492	0	15.0203	16.017	0	15.9497	0	0	15.5466	16.9614	15.6357	0	0	0	14.8239	0	0	0	0	0	0	0	0	0	0	0	0	0	0
UNG.S.23.P13051	14.8943	14.6773	15.1287	14.5239	0	0	0	0	15.441	15.3411	15.3027	15.4326	15.7158	16.2506	16.5128	0	0	15.6641	15.6706	0	15.7412	0	16.9145	0	15.616	15.7107	0	15.4714	0	0	0	0	0	0	0	0	0	0	0	0	0	0
RALBP1.S.93.Q15311	17.0634	16.8176	17.1777	16.5975	16.5316	0	16.4618	16.4646	17.4493	16.8614	17.6587	17.7724	17.1085	17.0272	0	17.1708	17.0404	0	17.8013	16.8636	16.6884	17.0138	17.1157	16.2855	16.0567	0	0	16.7503	0	0	15.1749	15.7636	0	0	0	15.7366	0	0	0	0	0	15.9257
DDX54.S.41.41.Q8TDD1.Q8TDD1.2	16.2851	14.341	15.8213	14.0265	0	15.5156	0	16.2108	17.1577	16.6296	17.3586	17.3037	16.4113	17.1808	16.6274	0	0	0	16.9379	15.8272	0	0	17.0088	0	0	14.7371	0	0	0	0	0	0	15.3922	0	0	0	0	0	0	0	0	0
LAD1.S.38.O00515	0	0	17.6004	0	18.1738	15.195	0	0	0	17.301	0	0	14.1375	0	0	16.7574	0	17.3578	16.5767	14.9036	17.8634	0	0	16.9461	16.2115	15.8665	16.7171	16.2179	16.724	16.4893	14.8123	16.9319	17.21	14.9903	13.8467	17.0854	16.8919	17.4323	0	17.2587	16.2128	17.3107
DDX54.S.39.39.Q8TDD1.Q8TDD1.2	16.2851	14.341	15.8213	14.0265	0	15.2638	0	16.2108	17.1577	16.6296	17.3586	17.3037	16.4113	17.1808	16.6274	0	0	0	16.9379	15.8272	0	0	17.0088	0	0	14.7371	0	0	0	0	0	0	15.3922	0	0	0	0	0	0	0	0	0
CAV2.S.10.P51636.2	14.2347	16.6753	17.0321	16.3216	16.5765	17.1609	18.3833	16.3775	0	15.2561	18.5254	17.4513	16.4938	18.0756	19.3493	15.1658	16.6793	0	0	18.5412	0	0	18.8959	14.659	17.9409	16.3762	15.6536	17.0749	0	0	0	0	0	0	0	0	0	0	0	0	0	0
AHCTF1.S.1222.1231.1257.Q8WYP5.Q8WYP5.3.Q8WYP5.2	17.336	16.8933	17.3445	17.187	17.0461	15.1821	17.7499	17.1036	18.0099	17.054	17.8187	18.1684	17.3972	16.939	17.7032	17.3692	17.5726	17.1561	18.3979	17.1741	16.9803	16.7481	17.9125	14.2925	16.0883	14.1599	16.1206	0	15.1035	16.3974	0	16.9152	16.3513	0	15.5418	16.8706	0	0	16.1934	16.96	0	16.8799
RPLP2.S.17.P05387	15.0024	0	0	0	0	0	0	0	0	0	15.9511	16.138	14.7314	16.2542	14.6134	14.4202	0	15.3985	15.5655	0	0	15.9327	16.5582	0	15.3035	0	0	0	0	0	0	0	0	0	0	0	0	0	0	0	0	0
SRSF10.S.119.119.119.119.119.119.O75494.O75494.2.O75494.4.O75494.6.O75494.3.O75494.5	16.0638	16.3243	0	0	0	16.0421	0	0	17.1979	0	17.1591	17.414	17.1064	16.6605	16.815	16.9241	16.7147	16.6291	16.8647	16.3311	0	17.0792	16.7716	0	0	0	0	0	0	0	0	0	0	0	0	0	0	0	0	0	0	15.9513
SRSF10.S.121.121.121.121.121.121.O75494.O75494.2.O75494.4.O75494.6.O75494.3.O75494.5	16.0638	16.3243	0	0	0	16.0421	0	0	17.1979	0	17.1591	17.414	17.1064	16.6605	16.815	16.9241	16.7147	16.6291	16.8647	16.3311	0	17.0792	16.7716	0	0	0	0	0	0	0	0	0	0	0	0	0	0	0	0	0	0	15.9513
SRSF10.S.123.123.123.123.123.123.O75494.O75494.2.O75494.4.O75494.6.O75494.3.O75494.5	16.0638	16.3243	0	0	0	16.0421	0	0	17.1979	0	17.1591	17.414	17.1064	16.6605	16.815	16.9241	16.7147	16.6291	16.8647	16.3311	0	17.0792	16.7716	0	0	0	0	0	0	0	0	0	0	0	0	0	0	0	0	0	0	15.9513
SRSF11.S.366.366.Q05519.2.Q05519	0	0	15.2426	16.0475	16.393	15.6092	0	16.03	17.176	16.9005	16.852	17.5029	17.1871	16.5498	16.4498	16.7921	16.9896	16.4158	16.964	0	0	16.9373	17.1983	16.4282	0	0	15.3258	0	15.6471	0	0	0	0	0	0	0	0	0	0	0	0	15.4871
SRSF11.S.368.368.Q05519.2.Q05519	0	0	15.2426	16.0475	16.393	15.6092	0	16.03	17.176	16.9005	16.852	17.5029	17.1871	16.5498	16.4498	16.7921	16.9896	16.4158	16.964	0	0	16.9373	17.1983	16.4282	0	0	15.3258	0	15.6471	0	0	0	0	0	0	0	0	0	0	0	0	15.4871
SRSF11.S.370.370.Q05519.2.Q05519	0	0	15.2426	16.0475	16.393	15.6092	0	16.03	17.176	16.9005	16.852	17.5029	17.1871	16.5498	16.4498	16.7921	16.9896	16.4158	16.964	0	0	16.9373	17.1983	16.4282	0	0	15.3258	0	15.6471	0	0	0	0	0	0	0	0	0	0	0	0	15.4871
REPS1.S.170.170.170.170.Q96D71.3.Q96D71.Q96D71.4.Q96D71.2	16.656	16.0488	16.5304	16.3418	16.2523	15.6927	16.6493	15.9927	16.3625	16.4672	17.4835	17.6194	17.1029	16.5439	16.8951	16.6705	16.5678	17.3534	16.8343	16.3272	16.0651	16.2433	16.6905	16.5915	16.4135	16.0655	0	16.5125	0	15.5839	16.1732	16.4341	15.3752	0	0	16.2184	0	0	15.6754	0	15.9412	16.3729
SUDS3.T.49.Q9H7L9	0	16.7487	0	14.7314	15.4814	0	0	16.362	17.4158	17.0183	17.5558	17.5844	16.8782	16.8598	16.9987	16.549	16.5176	16.7231	17.3491	16.5374	16.7556	16.6544	17.0341	16.4671	15.6092	0	0	16.1211	0	0	0	0	0	0	0	0	0	0	0	0	0	15.9546
MPHOSPH10.S.167.O00566	16.0415	15.3506	15.6186	0	0	14.679	0	0	15.4244	16.084	15.7248	16.062	15.2729	16.4576	15.8485	0	0	0	15.8077	14.8616	0	0	15.9112	14.4724	14.5091	0	0	0	0	0	0	0	0	0	0	0	0	0	0	0	0	0
POLR1A.S.1429.O95602	14.7114	16.8504	16.7477	16.3589	15.6633	16.3972	16.6261	16.6129	17.555	16.5439	17.1221	18.2338	16.8348	17.2538	17.3869	0	0	16.0206	17.5048	16.5686	16.7353	16.8656	16.8635	16.5709	0	15.6043	0	16.5601	0	0	0	16.2548	0	0	0	0	0	0	15.3221	16.0224	0	15.9626
RAP1GAP.S.514.484.548.P47736.3.P47736.P47736.4	17.0756	0	0	0	0	0	13.8938	0	16.8492	16.8036	16.7057	0	16.7189	0	15.5972	17.5366	15.8827	18.7757	15.4896	15.3006	16.3292	15.8049	0	17.9351	0	0	16.7435	16.0129	0	13.9265	14.7015	17.5166	15.6802	15.8553	14.5019	15.5889	15.7801	15.6632	16.3741	16.2083	16.2378	16.6602
DCDC1.S.164.164.164.M0R2J8.2.M0R2J8.3.M0R2J8	16.0078	0	0	0	0	16.897	16.7418	16.6104	16.8066	17.1283	17.5344	0	17.2877	17.9422	0	0	18.1058	0	17.5692	17.1907	16.9189	16.8721	17.4164	0	0	0	16.7026	16.6909	0	0	0	0	0	16.6401	0	0	0	0	0	0	0	0
PPP1R11.S.74.O60927	14.4116	15.5294	14.8311	0	15.3081	0	0	16.0792	0	15.3636	17.5107	17.3159	17.4893	16.0726	0	15.0203	16.017	0	15.9497	0	0	15.5466	16.6366	14.4157	0	0	0	0	0	0	0	0	0	0	0	0	0	0	0	0	0	0
NSRP1.S.248.Q9H0G5	15.33	15.6588	0	0	0	0	0	0	16.6848	15.7564	16.3567	17.0211	16.3416	16.1767	0	15.9924	0	0	16.4213	0	0	16.1908	17.0664	0	14.1129	0	0	0	0	0	0	0	0	0	0	0	0	0	0	0	0	0
RRP8.S.64.O43159	15.9458	0	0	0	0	0	0	0	17.9529	0	17.5069	18.0187	17.3511	0	15.8016	0	0	16.8257	17.0599	0	0	16.2388	0	16.3485	0	0	0	0	0	0	0	0	0	0	0	0	0	0	0	0	0	0
MAPRE3.S.162.Q9UPY8	0	16.5878	0	17.1669	16.1137	15.8878	17.9717	17.3014	17.198	17.0701	0	0	17.2139	0	0	17.3652	0	0	0	0	0	0	16.659	17.2504	16.6346	17.1494	0	18.2239	17.6875	16.8966	16.7761	17.8662	16.4907	18.304	15.8375	17.6119	16.3636	16.7611	16.6447	17.2344	16.9052	16.7683
PRPF4B.S.394.Q13523	16.7464	16.0277	16.3995	0	0	0	0	0	17.4556	15.5021	16.6846	16.1907	0	16.5653	17.2556	17.0038	15.9522	16.7679	17.6721	0	16.4279	16.5122	17.2848	15.9052	0	0	0	0	0	0	16.0229	0	0	16.0146	0	15.7796	0	15.8604	0	16.4866	0	0
PRPF4B.S.396.Q13523	16.7464	16.0277	16.3995	0	0	0	0	0	17.4556	15.5021	16.6846	16.1907	0	16.5653	17.2556	17.0038	15.9522	16.7679	17.6721	0	16.4279	16.5122	17.2848	15.9052	0	0	0	0	0	0	16.0229	0	0	16.0146	0	15.7796	0	15.8604	0	16.4866	0	0
HID1.S.425.652.653.Q8IV36.3.Q8IV36.2.Q8IV36	16.8196	16.5008	0	16.6166	17.8181	17.6849	16.4265	15.377	17.9119	17.4313	0	0	16.8675	18.0764	18.1845	17.5122	17.781	17.5303	17.2084	16.0429	16.3295	0	18.4315	0	17.5059	0	0	0	16.5305	0	0	17.1316	0	16.1774	0	0	0	0	0	0	16.9698	0
CBX3.S.176.Q13185	15.3571	0	15.3659	15.5109	0	15.8321	15.8595	15.765	16.4779	16.2601	16.8079	17.2024	16.6878	16.7418	0	0	15.967	15.5096	17.2287	15.7393	16.42	15.9498	17.2734	0	15.5848	15.594	0	0	0	0	0	15.1913	0	15.6834	0	0	0	0	0	15.9453	0	0
RPAP3.S.121.121.Q9H6T3.Q9H6T3.2	0	0	17.0279	16.5939	16.5095	0	16.897	16.5873	17.8357	16.9407	17.7513	18.2528	17.2515	17.717	17.349	17.4449	16.7819	17.1511	18.1978	16.8382	0	17.1122	17.8969	16.6371	15.078	14.4112	15.7812	16.877	0	0	0	0	0	0	0	0	0	0	0	16.4349	0	0
PHRF1.S.1371.1370.1371.Q9P1Y6.2.Q9P1Y6.3.Q9P1Y6	16.3802	16.824	16.3314	15.9257	16.0743	16.869	16.8196	17.2223	17.6688	17.156	17.9023	18.0091	17.4554	17.2399	17.3413	17.4165	17.1654	16.3577	17.206	17.0115	17.3141	17.6338	17.1021	16.7706	16.1311	16.5775	16.3227	15.9752	16.5007	15.9723	16.0489	16.6799	15.2791	16.6032	15.9637	16.5503	16.5456	16.5043	15.9692	16.8244	15.897	16.1623
NSRP1.S.254.Q9H0G5	14.8045	15.3413	0	0	0	0	0	0	16.6848	15.7564	15.9385	16.8586	16.3416	16.1767	0	15.9924	0	0	16.4213	0	0	16.1908	16.9828	0	0	0	0	0	0	0	0	0	0	0	0	0	0	0	0	0	0	0
NSRP1.S.255.Q9H0G5	14.8045	15.3413	0	0	0	0	0	0	16.6848	15.7564	15.9385	16.8586	16.3416	16.1767	0	15.9924	0	0	16.4213	0	0	16.1908	16.9828	0	0	0	0	0	0	0	0	0	0	0	0	0	0	0	0	0	0	0
SVIL.T.852.825.820.O95425.O95425.3.O95425.4	14.9951	0	16.9972	0	0	0	0	0	0	17.3455	16.6574	16.5563	16.4933	0	0	17.5304	17.1389	18.0632	0	16.9604	17.5909	16.9829	0	17.9033	15.6207	16.0368	16.8932	16.0985	16.8024	16.901	16.7018	17.3799	17.224	16.6084	14.8544	17.4048	17.1123	16.6805	16.3382	17.5164	16.3058	15.852
NGDN.S.143.143.Q8NEJ9.2.Q8NEJ9	15.7753	15.246	14.0701	14.9087	15.3899	14.4998	15.7288	15.9355	15.6273	16.3135	16.1654	17.378	16.5207	16.26	16.4036	0	0	0	17.0756	16.1239	14.9677	15.9375	16.6503	0	14.9223	0	0	14.9953	0	0	0	0	0	15.6234	0	0	0	0	14.9423	15.6565	0	0
SRRM2.S.1727.1727.Q9UQ35.Q9UQ35.2	15.3081	16.2112	15.5243	0	0	0	0	0	17.4009	16.6323	17.5231	17.9491	0	15.6365	16.8717	16.5521	15.8701	15.2756	17.0509	0	0	16.9281	15.6946	0	0	13.7825	0	14.9152	0	0	0	0	0	0	0	0	0	0	0	0	0	0
SRRM2.S.1729.1729.Q9UQ35.Q9UQ35.2	15.3081	16.2112	15.5243	0	0	0	0	0	17.4009	16.6323	17.5231	17.9491	0	15.6365	16.8717	16.5521	15.8701	15.2756	17.0509	0	0	16.9281	15.6946	0	0	13.7825	0	14.9152	0	0	0	0	0	0	0	0	0	0	0	0	0	0
SRRM2.S.1731.1731.Q9UQ35.Q9UQ35.2	15.3081	16.2112	15.5243	0	0	0	0	0	17.4009	16.6323	17.5231	17.9491	0	15.6365	16.8717	16.5521	15.8701	15.2756	17.0509	0	0	16.9281	15.6946	0	0	13.7825	0	14.9152	0	0	0	0	0	0	0	0	0	0	0	0	0	0
WIPF2.S.85.235.Q8TF74.2.Q8TF74	15.3705	0	15.7857	0	0	0	15.8991	0	15.7815	16.3802	0	0	0	0	0	17.9004	17.1965	18.1519	0	15.6003	16.461	0	16.4697	17.16	16.5997	15.9863	15.0418	17.1092	15.9144	16.6003	15.7277	15.5755	15.9654	15.2448	0	16.0405	15.874	16.1371	15.5205	16.5882	16.7617	15.758
PRRC2A.S.1085.P48634	16.3414	0	0	0	0	0	0	0	15.4689	16.0326	0	0	16.4419	0	0	16.6603	0	15.762	16.3598	14.7762	15.5177	0	16.652	0	0	0	0	0	0	0	0	0	0	0	0	14.2369	0	0	0	0	0	0
PPP1R11.T.75.O60927	0	0	0	0	15.3081	0	0	16.0792	0	0	17.5107	17.3159	16.8511	0	0	15.0203	16.017	16.0601	15.9497	0	0	15.5466	16.6366	0	0	0	0	0	0	0	0	0	0	0	0	0	0	0	0	0	0	0
ACIN1.S.410.410.Q9UKV3.Q9UKV3.5	14.5947	0	15.0053	16.7412	15.7711	0	0	16.6458	16.9111	17.3795	17.386	17.4836	16.4115	16.8292	16.8912	0	17.0028	16.8285	17.4556	0	16.7142	0	17.0645	0	0	16.6279	14.4528	0	0	0	0	0	0	0	0	0	0	0	0	0	0	0
C6orf203.S.110.Q9P0P8	15.8163	17.213	15.2318	16.7237	17.9035	0	15.9468	16.0025	17.5265	0	18.6636	17.0878	0	16.1363	16.9084	0	17.7674	18.0907	0	15.7873	16.418	17.359	18.5076	17.5151	0	14.5621	0	16.792	0	0	0	0	0	0	0	0	0	0	0	0	0	0
BCLAF1.S.222.220.220.222.Q9NYF8.Q9NYF8.2.Q9NYF8.3.Q9NYF8.4	16.6272	17.0593	16.9728	15.393	16.024	17.1814	17.7188	17.1365	17.4624	17.1666	17.3955	17.4621	17.0393	18.2287	16.4251	16.8905	16.5796	16.0387	17.1209	16.0674	16.0076	17.9671	17.1695	0	16.0223	16.707	0	0	16.5376	0	15.9117	15.3746	16.4716	0	0	0	0	15.4017	16.2103	17.3159	0	15.8265
SRRM2.S.1732.1732.Q9UQ35.Q9UQ35.2	15.3081	16.2112	15.5243	0	0	0	0	0	17.3188	16.6323	17.4172	17.8539	0	14.6714	16.8717	16.5521	15.8701	15.2756	17.0509	0	0	16.9281	15.2096	0	0	0	0	14.9152	0	0	0	0	0	0	0	0	0	0	0	0	0	0
VASP.T.316.P50552	15.9074	16.7351	16.0727	15.7255	0	16.618	0	0	0	17.0014	0	0	0	0	0	0	0	17.0549	0	0	16.7759	0	0	18.2039	16.0169	15.8082	16.3134	16.6132	16.1226	15.8806	0	16.6397	16.1647	0	15.5286	16.6194	16.2184	16.1431	15.4375	17.5703	16.0859	15.9987
WRNIP1.S.92.92.Q96S55.2.Q96S55	14.689	0	15.2514	0	14.766	0	16.7585	0	17.1891	15.9473	0	16.6123	0	16.841	0	15.9576	0	15.8825	16.1454	0	0	15.7612	16.3149	0	0	0	14.6979	0	0	0	0	0	0	0	0	0	0	0	0	0	0	0
RALGAPA1.S.860.860.873.860.860.907.907.Q6GYQ0.4.Q6GYQ0.Q6GYQ0.7.Q6GYQ0.5.Q6GYQ0.2.Q6GYQ0.3.Q6GYQ0.6	16.3853	16.4949	17.1382	0	16.2224	16.6575	16.5868	14.5314	16.547	17.6427	17.3829	17.0945	16.9156	17.0435	17.2959	16.4746	17.4425	17.1582	17.4555	17.5431	17.3077	15.7682	16.4254	17.2719	16.6473	14.3154	15.2735	17.0664	0	0	0	15.5542	0	14.7498	0	16.7039	0	0	0	16.3926	16.4939	16.7273
RIPK3.S.316.Q9Y572	14.6407	17.0282	17.1685	16.916	17.2879	16.4491	15.5109	16.8729	16.4044	17.9489	17.9026	17.1979	17.7665	16.7912	17.8538	17.1416	18.7339	17.3357	17.8181	17.3904	17.9226	16.3699	15.3387	17.2123	16.785	0	16.5533	17.4935	0	0	0	15.555	0	0	0	0	0	16.8919	15.0867	16.7816	0	16.7579
ESF1.S.198.Q9H501	15.3705	15.5521	15.1754	14.9356	0	15.1009	15.1627	0	15.8176	15.8999	16.4113	16.1912	15.5053	15.8503	15.3986	15.8777	0	15.72	16.9056	15.1123	15.5591	15.1145	16.4786	15.3484	15.9128	14.2739	0	16.023	0	0	0	0	0	0	0	0	0	0	0	0	0	0
PPIG.S.413.Q13427	15.4262	15.353	0	0	0	0	16.4737	15.9037	16.9404	16.4271	17.0812	17.4248	16.6652	16.6918	16.9222	16.9817	15.9798	0	16.9194	13.1248	16.3186	16.7068	16.8423	0	15.7779	0	0	0	14.8145	14.2367	15.0279	14.7848	0	0	0	0	12.6877	0	0	16.3727	15.3955	0
TPD52.S.223.183.247.232.237.246.206.P55327.P55327.2.P55327.3.P55327.7.P55327.5.P55327.6.P55327.4	17.2233	0	0	0	0	0	16.9624	0	16.5388	16.7751	17.484	16.9361	17.9398	17.3534	17.5663	17.5365	17.071	18.2836	16.4987	16.7726	16.3145	16.6084	17.2422	0	0	0	0	16.4566	16.3926	0	0	15.8322	0	0	0	0	0	0	16.623	17.0517	16.4932	0
C19orf24.S.117.Q9BVV8	16.4424	16.4242	16.2442	15.665	16.0105	15.2617	15.2023	15.9249	16.4938	16.6486	16.5824	16.7081	16.0318	16.9601	17.119	17.2797	17.0737	17.6556	17.1172	16.4889	15.8155	16.6752	17.1245	14.901	16.1506	14.0887	0	15.7813	0	0	0	14.998	0	0	0	13.9834	0	14.2912	0	15.9693	15.4108	15.1357
KLHDC4.S.361.387.418.Q8TBB5.2.Q8TBB5.3.Q8TBB5	15.0021	16.6452	14.4224	15.0269	15.4019	14.2016	16.5512	0	16.5641	16.2796	15.7664	15.8831	15.7978	15.2773	0	0	15.3781	14.9157	0	0	0	17.096	17.0472	14.4926	15.6769	0	0	15.5384	0	0	0	0	0	14.8221	0	0	0	0	0	15.5424	0	0
SMARCA4.S.1536.1537.1539.1540.1570.P51532.5.P51532.2.P51532.3.P51532.4.P51532	16.7963	16.9164	17.2183	17.1378	16.9864	16.0563	0	16.4685	18.0092	17.2921	17.3137	17.6266	16.9973	15.4964	16.9457	16.7199	16.8356	16.3555	17.8511	16.6233	17.0103	17.0711	17.7522	16.3916	16.7591	0	14.9197	16.8435	13.9675	0	15.2971	16.3036	0	16.1179	0	16.0986	0	0	0	0	0	16.322
CBX3.S.97.Q13185	13.1957	13.4141	13.5267	0	0	15.7798	0	13.4389	0	13.0028	12.4466	15.1697	14.911	16.0633	14.4407	0	0	0	13.7304	13.6415	0	14.1265	14.1357	0	13.4971	0	0	0	0	0	0	0	0	12.8005	0	0	0	0	0	0	0	0
BAZ1B.S.704.708.Q9UIG0.2.Q9UIG0	17.6237	15.7204	15.8678	16.4536	16.807	16.9832	0	17.6398	17.2538	17.2511	16.6218	18.3419	16.1162	18.0371	18.0649	17.169	17.1407	0	16.603	17.5221	17.7624	16.5236	18.1314	15.9942	15.7646	0	0	17.6077	0	0	0	16.5639	0	0	0	17.2186	0	0	0	17.0789	0	16.0079
SMARCAD1.S.212.212.Q9H4L7.Q9H4L7.2	16.8848	16.3169	16.4809	16.9394	16.051	15.2804	16.1085	16.4158	17.2505	16.9567	17.3819	17.6178	17.0586	17.0796	0	16.8438	17.4464	0	0	0	0	16.8272	17.0833	16.7108	0	16.0754	0	16.6404	0	0	0	0	0	0	0	15.8514	0	0	0	0	0	0
SMARCA4.S.1541.1542.1544.1545.1575.P51532.5.P51532.2.P51532.3.P51532.4.P51532	16.7963	16.9164	17.2183	17.1378	16.9864	16.0563	0	16.4685	17.8428	17.2921	17.3137	17.6266	16.9973	15.4964	16.9457	16.7199	16.8356	16.3555	17.8511	16.6233	17.0103	17.0711	17.7522	16.3916	16.7591	0	14.9197	16.8435	13.9675	0	15.2971	16.3036	0	16.1179	0	16.0986	0	0	0	0	0	16.322
RBMX.RBMXL1.S.249.236.249.P38159.P38159.2.Q96E39	16.2422	0	0	15.8876	0	0	15.6481	0	16.2045	0	16.8964	16.4398	16.7215	0	0	16.7924	13.9649	17.0149	16.4956	16.6538	16.5584	16.2087	0	16.967	16.193	16.0402	16.6465	16.7136	15.7938	0	16.3761	16.3005	15.6947	16.1753	15.179	16.2254	16.4763	16.646	16.2297	16.9044	16.5381	16.2567
SH3PXD2A.S.1002.809.974.Q5TCZ1.Q5TCZ1.2.Q5TCZ1.3	16.9886	15.765	18.3799	17.6657	15.1622	14.74	16.1427	16.2349	0	0	0	0	17.1246	0	0	16.3343	0	15.7155	16.8391	17.8181	18.0108	16.6575	16.757	0	16.5163	17.4674	15.4544	16.099	16.2021	15.2398	17.3275	17.7899	16.8736	15.2664	16.4978	18.3726	17.0751	17.7969	16.178	17.1906	17.1458	17.11
MMTAG2.T.219.Q9BU76	0	17.6932	0	0	16.2872	0	0	15.1828	0	15.9245	16.8414	17.5381	16.5432	16.0597	15.9732	16.1788	15.928	15.6439	16.7027	15.6316	16.0411	15.9265	16.6959	15.345	15.3908	0	15.4306	15.4277	0	0	0	15.3483	0	0	0	15.2666	0	0	0	0	15.6684	15.6391
SMARCAD1.S.213.213.Q9H4L7.Q9H4L7.2	16.8848	16.3169	17.1418	16.9394	16.051	15.2804	16.1085	16.4158	17.2505	16.9567	17.3819	17.6178	17.0586	17.0796	0	16.8438	17.4464	0	0	0	0	16.8272	17.0833	16.7108	0	16.0754	0	16.6404	0	0	0	0	0	0	0	15.8514	0	0	0	0	0	0
AKAP8.S.323.O43823	16.4635	15.7682	0	0	14.0503	14.5253	15.649	15.4196	16.751	16.282	17.3012	16.2195	16.2896	16.6662	17.4136	0	17.185	0	16.0361	15.8086	15.566	0	16.4068	15.6505	15.4003	0	0	15.9034	0	0	0	14.8023	0	0	0	0	0	0	0	15.02	0	0
GIT2.S.394.394.394.394.394.394.394.396.394.394.Q14161.3.Q14161.Q14161.6.Q14161.4.Q14161.5.Q14161.11.Q14161.7.Q14161.10.Q14161.8.Q14161.2	16.5132	17.0005	16.5545	16.7205	16.5113	0	16.8058	16.4168	16.3087	16.3068	17.8806	17.0184	17.1105	16.1225	16.7406	17.5546	16.5514	17.0062	18.0783	17.3711	0	17.5444	17.6906	16.1147	15.5771	15.4885	14.7748	17.0469	0	0	0	0	15.8044	15.5801	0	16.952	0	0	0	0	0	16.4044
TCOF1.S.1190.1191.1226.1113.1114.1152.1153.Q13428.Q13428.3.Q13428.4.Q13428.2.Q13428.8.Q13428.6.Q13428.7	0	15.2314	15.5633	14.622	0	0	15.7534	16.5328	16.8891	16.495	16.6191	16.3318	15.8809	15.9053	16.2595	16.6522	16.1015	15.549	16.6685	16.2212	15.5584	16.6105	16.9381	15.2045	15.1498	0	0	15.8652	0	0	0	0	0	15.2448	0	0	13.7706	0	0	15.0802	0	0
TCOF1.S.1191.1192.1227.1114.1115.1153.1154.Q13428.Q13428.3.Q13428.4.Q13428.2.Q13428.8.Q13428.6.Q13428.7	0	15.2314	15.5633	14.622	0	0	15.7534	16.5328	16.8891	16.495	16.6191	16.3318	15.8809	15.9053	16.2595	16.6522	16.1015	15.549	16.6685	16.2212	15.5584	16.6105	16.9381	15.2045	15.1498	0	0	15.8652	0	0	0	0	0	15.2448	0	0	13.7706	0	0	15.0802	0	0
SH2D3A.S.197.75.Q9BRG2.Q9BRG2.2	0	0	15.0104	0	0	0	16.792	0	17.7387	14.4105	17.4438	17.4935	17.2869	0	0	0	17.4846	0	18.1613	17.3933	0	16.978	14.7472	14.5741	0	16.6611	0	17.0788	0	0	0	0	0	0	0	0	0	0	0	0	0	0
BAZ1B.S.701.705.Q9UIG0.2.Q9UIG0	17.6237	17.0215	15.8678	16.4536	16.807	16.9832	17.1705	16.2967	17.2538	17.2511	16.6218	18.3419	17.2788	18.0371	17.072	17.169	17.1407	0	16.603	17.5221	17.7624	16.5236	18.1314	15.9942	15.7646	0	0	17.6077	0	0	0	16.5639	0	0	0	17.2186	0	0	0	17.0789	0	16.0079
RBM15B.S.265.Q8NDT2	16.7408	16.0162	16.1828	16.5179	15.6048	16.3867	0	17.1951	17.9832	16.8628	17.4403	17.0388	16.9316	17.0462	17.5101	17.7217	17.5842	16.86	17.4218	16.7179	16.462	0	17.6119	16.6421	0	0	0	16.4407	15.5341	0	0	16.382	15.9391	0	0	0	0	0	15.0255	0	16.4532	16.029
SMARCA4.S.1552.1553.1555.1556.1586.P51532.5.P51532.2.P51532.3.P51532.4.P51532	16.6609	16.7899	17.111	17.043	16.8938	15.7376	0	16.4685	17.8752	17.1691	17.3137	17.3955	16.9973	15.4964	16.9457	16.7199	16.8356	16.3555	17.8511	16.6233	17.0103	16.9118	17.7522	16.3916	16.6232	0	14.9197	16.8435	13.9675	0	15.2971	16.3036	0	16.1179	0	16.0986	0	0	0	0	0	16.322
TERF2.S.365.Q15554	0	0	0	15.4383	0	0	0	0	15.2985	16.0121	0	16.1507	16.2148	16.3569	0	14.0207	16.3008	16.4893	17.199	16.2204	16.8595	0	16.6941	0	0	0	0	0	0	15.4334	0	0	0	0	0	15.4434	0	0	0	15.9395	0	0
GTF2F1.S.385.P35269	14.7926	0	0	0	0	0	0	14.8571	0	0	0	0	0	0	0	0	0	0	15.5012	15.2698	15.4181	0	0	0	0	0	0	0	15.0375	14.7739	14.5115	14.9449	14.9652	14.5496	13.9461	14.6036	15.1212	14.6074	14.8365	15.9894	14.9828	14.4083
EIF3C.EIF3CL.S.156.166.166.Q99613.2.Q99613.B5ME19	15.4727	14.0817	0	0	14.8651	14.8065	0	0	17.9764	14.2027	17.2083	18.6662	16.6915	0	16.6315	0	0	0	17.9483	0	0	16.8728	0	0	0	0	0	0	0	0	0	0	0	0	0	0	0	0	0	0	0	0
BAG6.S.1111.1117.1147.1062.888.P46379.2.P46379.P46379.3.P46379.5.P46379.4	15.203	0	0	0	0	0	0	0	0	15.8818	16.0565	0	16.1432	16.4629	16.0393	16.0542	16.0774	16.2559	16.787	0	16.1426	15.708	16.6496	15.6663	0	0	0	16.0087	0	0	0	0	0	0	0	0	0	0	0	0	0	0
FAM83H.S.936.Q6ZRV2	14.1275	17.6349	17.9724	16.4799	16.8064	15.3925	0	0	14.9734	16.7414	16.4542	18.0305	17.0085	14.4784	16.7039	16.0407	17.8889	16.7671	18.3158	15.361	16.8979	0	16.1983	16.9579	16.4891	16.8229	17.2866	17.5423	0	0	0	0	0	0	0	14.8308	0	0	0	15.9427	0	0
SMIM13.S.60.P0DJ93	16.388	16.538	16.9274	16.4501	16.8765	16.0543	15.9578	16.5997	17.3534	16.7286	16.8669	17.2932	16.9685	16.6689	16.7593	16.6758	16.7765	16.5512	17.4042	16.7646	16.9074	16.1014	17.1596	16.3998	16.3651	15.744	0	16.6217	0	0	16.0482	16.3224	15.4693	0	0	16.2304	0	0	14.9859	16.1873	15.8371	16.2916
PDXDC1.S.79.79.Q6P996.Q6P996.2	16.3775	17.1407	15.4309	16.9865	17.2167	16.7988	17.1765	15.7667	17.3218	17.334	16.9286	15.9232	16.6431	16.8274	17.1103	16.8299	17.1351	17.6944	17.461	16.6444	17.3632	15.9445	16.5682	17.1731	16.8596	0	16.0144	0	15.3963	0	0	0	0	15.507	0	0	0	17.2506	16.3345	0	16.498	15.9048
GAK.S.826.747.O14976.O14976.2	16.4475	16.4233	16.8957	16.2534	16.1692	0	16.6043	0	17.8045	16.7387	17.4146	17.5616	16.8841	17.0858	17.5666	17.2695	17.2892	17.2012	17.5392	16.5922	17.2748	17.4189	18.1373	0	16.2497	0	15.4544	16.8013	15.3361	15.1496	0	16.4203	0	15.0693	0	0	0	15.7561	15.0777	0	16.3949	16.2581
SSFA2.T.1156.1156.1003.P28290.P28290.3.P28290.2	16.2905	0	14.2163	0	0	0	0	14.5813	16.1131	0	14.8353	17.2436	0	14.9853	15.0733	16.8014	15.2788	15.998	16.3225	16.2058	15.8669	17.2815	15.1005	15.198	0	0	0	0	0	0	0	0	14.8681	0	0	15.3339	15.3461	15.9803	14.6726	0	15.8993	0
CLK1.S.182.140.P49759.3.P49759	16.8404	16.0753	16.4476	15.3433	15.3789	15.3072	0	15.9599	16.1656	16.6587	17.5332	17.5506	15.4054	15.8774	17.0851	16.458	0	0	17.0036	0	0	16.7623	0	15.6324	15.5285	15.8803	16.1216	16.4569	0	0	0	0	0	0	0	0	0	0	0	0	0	0
RBM10.S.798.732.733.655.656.P98175.5.P98175.2.P98175.P98175.4.P98175.3	0	0	0	0	0	0	0	0	0	0	0	16.3387	15.8748	16.4811	0	15.7766	0	0	16.4849	0	0	0	16.813	0	0	0	0	0	0	0	0	0	0	0	0	0	0	0	0	0	0	0
EIF3C.EIF3CL.S.171.181.181.Q99613.2.Q99613.B5ME19	15.4727	0	0	0	0	0	0	0	17.9764	0	17.2083	18.4905	16.6915	0	16.6315	0	0	0	17.9483	0	0	16.8728	0	0	0	0	0	0	0	0	0	0	0	0	0	0	0	0	0	0	0	0
ZNF830.S.351.Q96NB3	16.2144	16.9322	14.5577	14.1194	15.888	15.7802	16.1454	15.3302	16.4913	16.4602	17.0922	16.7024	16.3261	17.1691	15.3687	15.6575	16.5576	16.5098	17.0813	16.6889	15.8752	16.8312	17.2209	16.3038	15.8883	0	13.8	16.6841	0	0	0	14.477	14.8923	16.2749	0	15.0871	0	0	15.2816	16.9639	14.7414	15.0655
FAM122A.S.62.Q96E09	0	0	0	15.3885	0	0	0	0	0	16.9315	16.412	17.0594	17.0282	15.1901	16.0467	17.1201	16.6671	17.565	0	16.7427	16.8888	15.2206	16.3518	16.9548	0	15.353	16.3584	16.2941	15.1962	0	0	16.1876	15.7695	15.7671	14.1741	16.3682	16.1078	15.9082	16.112	16.5737	15.7977	15.9941
LYSMD2.S.24.Q8IV50	15.5456	15.8947	0	15.7376	16.0817	15.5605	15.8951	0	16.2048	16.3467	16.2592	17.2107	17.31	16.1275	15.9441	16.4751	0	16.3944	16.8467	16.2602	15.9089	15.765	16.8568	15.7636	15.6365	15.3116	15.3438	0	0	0	15.4467	15.6093	0	15.7025	0	0	0	0	0	16.0817	0	0
SP100.S.451.451.451.451.416.423.P23497.P23497.3.P23497.4.P23497.2.P23497.7.P23497.6	16.6066	17.8763	17.7773	16.8659	17.2318	15.9658	0	15.6326	17.6	17.0877	17.8065	18.9034	18.4812	16.7006	15.1883	0	0	0	17.2662	0	15.7533	17.5662	17.9696	16.3078	0	15.8409	0	15.027	0	0	0	0	0	0	0	16.5875	0	0	0	0	0	0
DENND4A.S.1589.1632.Q7Z401.Q7Z401.2	16.8544	16.7238	16.9529	16.3662	16.8134	15.8989	16.6595	16.2152	17.1019	17.617	17.4283	16.9453	16.8894	17.7762	16.8782	17.2836	17.4816	17.9029	16.9488	0	16.6834	0	17.6499	17.3031	16.2514	16.1514	16.8528	0	16.714	0	0	17.285	0	16.7761	0	0	16.9365	0	0	0	0	16.5543
KDM3B.S.798.454.Q7LBC6.Q7LBC6.2	16.0312	16.232	0	0	0	0	0	0	15.9226	17.0955	17.1175	0	16.8724	15.5624	15.9354	17.0427	17.1691	17.8792	16.2972	17.1926	17.7325	16.3892	16.3129	17.5523	16.5634	0	16.7643	16.9529	0	0	0	16.4656	0	16.1077	14.7674	16.4775	16.7773	16.6585	0	16.8388	17.0029	16.2231
HIRIP3.S.87.87.87.Q9BW71.Q9BW71.2.Q9BW71.3	14.3735	0	0	0	0	0	0	13.941	0	0	15.6072	0	15.0282	14.36	14.9248	0	15.2616	0	15.1676	14.9963	0	0	15.2575	0	0	0	0	0	0	0	0	0	0	0	0	0	0	0	0	0	0	0
PRKAR2B.S.83.P31323	15.7222	0	14.3277	14.0506	14.2744	0	0	14.3487	16.9263	16.4867	19.1554	16.6635	16.5442	17.3243	17.8185	17.2648	17.3488	18.6821	17.0783	17.8074	16.7176	16.0286	0	16.3244	14.0909	0	14.8173	0	0	0	0	0	0	0	0	13.8858	0	0	15.9582	0	0	0
HNRNPUL2.S.168.Q1KMD3	16.7213	17.0185	16.5139	16.064	15.8004	0	16.0199	16.9946	16.9967	16.0353	16.7964	17.6162	17.331	17.3226	16.5238	17.2515	16.6794	15.7929	17.9033	16.8938	15.807	17.3945	16.1532	16.188	16.0296	0	0	16.0097	15.0258	0	15.2169	15.3738	15.3016	15.453	0	15.0728	0	0	0	15.3242	15.4492	0
PRKAR2B.S.85.P31323	15.7222	0	14.3277	14.0506	14.2744	0	0	14.3487	16.9263	16.4867	19.1554	16.6635	16.5442	17.3243	17.8185	17.2648	17.3488	18.6821	17.0783	17.8074	16.7176	16.0286	0	16.3244	14.0909	0	14.8173	0	0	0	0	0	0	0	0	13.8858	0	0	0	0	0	0
SF3A3.S.365.Q12874	16.4264	16.4659	16.9603	15.2615	16.4898	14.5662	0	17.4185	17.3748	16.7294	17.5725	15.7062	17.3377	17.5557	17.1061	16.4675	16.3413	0	17.3783	16.7224	0	17.2344	17.7653	0	15.9607	0	0	0	0	0	0	13.903	14.1898	0	0	0	0	0	0	0	13.9788	0
EEF2K.S.445.O00418	16.9296	0	16.8669	0	0	0	0	0	0	17.9128	17.5226	18.0836	17.7232	16.3738	18.4272	16.806	17.7991	17.5677	17.6528	17.0464	17.1835	16.5071	16.7892	16.8001	0	15.4222	0	0	0	0	0	0	0	0	0	0	16.5513	0	16.3568	16.3015	0	16.3438
EIF3C.EIF3CL.S.168.178.178.Q99613.2.Q99613.B5ME19	15.4727	0	0	0	0	0	0	0	17.9764	0	17.2083	17.7387	16.6915	0	16.6315	0	0	0	17.9483	0	0	16.8728	0	0	0	0	0	0	0	0	0	0	0	0	0	0	0	0	0	0	0	0
SF3A3.S.367.Q12874	16.4264	16.4659	16.9603	15.2615	16.4898	0	0	17.4185	17.3748	16.7294	17.5725	15.7062	17.3377	17.5557	17.1061	16.4675	16.3413	0	17.3783	16.7224	0	17.2344	17.6995	0	15.9607	0	0	0	0	0	0	13.903	14.1898	0	0	0	0	0	0	0	13.9788	0
SF3A3.S.369.Q12874	16.4264	16.4659	16.9603	15.2615	16.4898	0	0	17.4185	17.3748	16.7294	17.5725	15.7062	17.3377	17.5557	17.1061	16.4675	16.3413	0	17.3783	16.7224	0	17.2344	17.6995	0	15.9607	0	0	0	0	0	0	13.903	14.1898	0	0	0	0	0	0	0	13.9788	0
PDS5B.S.1182.1182.Q9NTI5.Q9NTI5.2	15.4646	16.4828	17.6411	15.9999	15.7209	15.4592	16.8996	16.2448	17.0009	16.9389	18.1972	18.285	16.846	16.6683	16.2606	17.5971	17.6068	16.9494	18.3061	16.829	15.9499	15.9272	17.3719	16.8674	16.5952	15.5142	14.8961	16.0873	0	0	0	16.2055	0	0	0	0	15.1303	0	0	0	16.5723	16.3467
ADAR.S.530.825.868.P55265.5.P55265.P55265.4	15.6348	16.0939	15.5992	16.319	0	14.0509	16.7379	15.429	16.6382	15.8073	14.9318	16.9157	16.3434	16.4526	0	0	16.071	17.3146	17.3794	0	15.9765	15.5419	16.1013	0	16.4447	0	15.0463	16.4772	0	0	0	12.4501	0	0	0	0	0	0	0	15.5502	0	0
NFATC2IP.S.204.Q8NCF5	15.5233	0	0	0	0	0	0	0	0	16.5948	16.6626	16.492	16.9618	0	0	15.6559	0	16.2213	17.0217	0	16.483	15.9082	16.1437	0	0	0	0	0	0	0	0	0	0	0	0	0	0	15.3486	0	0	0	0
SMARCAD1.S.214.214.Q9H4L7.Q9H4L7.2	16.3694	16.3169	16.4809	16.4661	16.051	15.2804	16.1085	16.4158	0	16.9567	17.3819	17.6178	17.0586	17.0796	0	0	16.6427	0	0	0	0	16.8272	17.0833	15.9688	0	0	0	15.8125	0	0	0	0	0	0	0	0	0	0	0	0	0	0
ZC3H18.S.83.Q86VM9	15.1835	15.8432	16.6646	14.6458	14.8399	14.7796	0	16.6796	17.6343	16.5395	17.6041	17.8432	16.8788	0	17.1081	17.0156	0	16.3193	17.2045	16.6963	0	17.2375	17.0341	15.9885	14.9141	0	15.0783	0	0	0	0	0	0	0	0	0	0	0	0	0	0	0
BOP1.S.126.14.Q14137.Q14137.2	15.134	15.4539	14.692	0	14.8938	0	15.3173	15.6488	16.0065	14.9915	16.2789	16.8096	15.6667	16.1232	0	0	0	0	16.2878	15.6225	15.2456	15.7216	16.0206	0	0	0	0	0	0	0	0	0	0	0	0	0	0	0	0	0	0	0
BOP1.S.127.15.Q14137.Q14137.2	15.134	15.4539	14.692	0	14.8938	0	15.3173	15.6488	16.0065	14.9915	16.2789	16.8096	15.6667	16.1232	0	0	0	0	16.2878	15.6225	15.2456	15.7216	16.0206	0	0	0	0	0	0	0	0	0	0	0	0	0	0	0	0	0	0	0
TRIM28.S.600.518.Q13263.Q13263.2	0	15.9878	0	0	0	0	0	0	16.5259	0	17.3249	16.1631	16.3216	16.5878	16.9617	16.6128	16.4646	0	17.6022	0	0	0	17.999	0	0	0	0	15.3836	0	0	0	0	0	0	0	0	0	0	0	0	0	0
GPATCH1.S.6.Q9BRR8	16.6932	0	16.3726	14.5031	0	0	0	16.8321	17.3357	16.6625	0	17.1974	17.2306	17.4947	17.4092	0	0	0	17.573	16.9088	0	17.2524	17.3383	0	0	0	0	16.5109	0	0	0	0	0	0	0	0	0	0	0	0	0	0
GPATCH1.S.8.Q9BRR8	16.6932	0	16.3726	14.5031	0	0	0	16.8321	17.3357	16.6625	0	17.1974	17.2306	17.4947	17.4092	0	0	0	17.573	16.9088	0	17.2524	17.3383	0	0	0	0	16.5109	0	0	0	0	0	0	0	0	0	0	0	0	0	0
PUM1.S.209.209.209.Q14671.2.Q14671.Q14671.3	0	0	0	0	0	0	0	0	0	15.8978	0	0	15.5672	0	0	16.4251	0	16.3985	0	0	16.3037	0	0	16.6437	0	0	15.6139	16.1392	15.6775	14.8478	14.6792	15.5806	15.2488	0	13.9914	15.4187	15.7869	16.2015	0	0	15.8197	0
RALBP1.S.62.Q15311	0	0	0	0	0	0	16.006	15.8799	0	0	0	0	0	0	0	0	0	0	0	0	16.297	16.2629	0	0	0	0	0	0	15.6627	15.756	15.4886	15.8853	15.8146	16.2752	14.8347	14.7958	15.4787	15.5735	15.0773	16.2114	16.3275	0
DIDO1.S.805.805.Q9BTC0.Q9BTC0.1	16.2369	15.616	16.75	16.8011	16.4382	16.5627	16.869	0	16.5962	15.5377	17.2124	17.3782	16.9504	17.1752	16.7398	17.0441	16.9993	16.3588	17.2558	16.5396	16.9182	16.7418	17.3329	14.8034	16.8826	16.3313	15.8363	17.0853	0	16.0106	0	16.1446	0	0	0	0	15.7176	0	15.755	16.3165	0	16.4934
DNAJC2.S.60.60.Q99543.2.Q99543	13.6176	0	15.0398	14.2083	16.4686	0	0	17.3186	17.0196	15.794	16.3307	15.4102	0	16.7759	13.9889	0	0	0	0	0	16.7562	17.0785	16.7774	16.3565	0	0	0	17.3183	0	0	0	0	0	0	0	0	0	0	0	0	0	0
LARP1.T.649.572.Q6PKG0.Q6PKG0.3	15.9706	14.5682	16.524	15.9826	14.4785	13.8157	16.5006	14.8219	17.1558	16.5507	0	16.5876	17.1575	16.0289	16.1364	17.0298	16.3972	17.8084	16.7387	16.4427	15.3976	16.4102	16.3704	16.6267	0	15.5824	0	16.3515	0	0	0	16.4766	0	0	0	0	15.1228	15.2744	15.0239	16.3773	16.1482	14.6587
ATRX.S.637.675.471.520.558.607.P46100.4.P46100.P46100.2.P46100.5.P46100.3.P46100.6	16.5255	0	16.6189	16.3132	16.4398	0	0	16.7882	17.0194	17.197	17.5164	17.545	17.3028	16.4221	16.964	16.8677	17.0565	16.9467	17.9347	16.909	16.5454	16.8372	17.2177	16.2668	16.5165	0	0	16.3484	15.6687	0	0	0	0	16.444	0	16.0986	0	0	0	16.1384	15.8196	16.395
UBE2J1.S.184.Q9Y385	16.4109	16.6511	16.239	0	16.151	15.6115	17.475	0	17.3006	17.5531	17.3473	16.3035	17.2775	17.9928	17.9271	17.8629	16.5652	17.5511	17.2603	16.3312	0	17.6017	17.4496	0	15.9402	0	15.6812	16.0575	0	0	0	14.9574	0	15.5523	0	0	0	0	0	0	0	0
SMARCA2.S.1494.1512.P51531.2.P51531	16.1805	16.5652	16.317	16.2796	16.165	16.339	16.5808	16.4239	17.3298	16.7769	17.9331	17.0169	17.422	17.1353	17.2465	17.3334	16.7542	16.6345	17.621	17.1202	16.604	17.0131	17.2269	16.5035	16.7613	0	0	16.8413	0	0	0	15.8943	0	16.1291	0	0	0	0	0	15.1856	0	16.3169
RNF139.S.634.Q8WU17	16.8555	16.7799	17.4651	16.6759	16.8037	16.3125	15.9567	0	17.3156	16.8792	17.5662	18.2781	16.0185	17.3994	17.5241	16.7959	16.122	15.8498	16.842	15.8915	0	16.8493	17.5714	15.8161	16.2909	14.9163	0	16.2561	0	0	0	0	0	0	0	0	0	0	0	0	0	15.6487
SMARCA2.S.1498.1516.P51531.2.P51531	16.1805	16.5652	16.317	16.2796	16.165	16.1045	16.5808	16.4239	17.3298	16.7769	17.8202	17.0169	17.422	17.1353	17.2465	17.3334	16.7542	16.6345	17.621	17.1202	16.604	17.0131	17.2269	16.5035	16.7613	0	0	16.8413	0	0	0	15.8943	0	16.1291	0	0	0	0	0	15.1856	0	16.3169
NDUFV3.S.160.P56181.2	0	15.3603	16.2569	15.332	14.4662	15.12	0	0	16.0533	0	16.8882	15.9058	16.94	16.8553	15.924	16.9506	0	15.1735	0	0	0	0	17.1544	15.1304	0	0	0	0	0	0	15.1171	0	0	0	0	0	0	0	0	0	0	0
THOC2.S.238.1417.Q8NI27.2.Q8NI27	16.2706	15.6718	16.7731	15.1288	15.1669	16.5354	16.553	15.1873	15.2474	17.2071	0	0	0	0	0	15.8939	15.5043	0	16.0414	16.0849	16.0523	0	15.0472	15.2467	16.6883	16.3362	17.0215	17.5255	16.3868	15.9997	16.4742	16.9342	15.5282	15.4005	15.2485	0	16.7207	16.0387	15.7399	16.0607	17.2303	16.4782
IWS1.S.261.Q96ST2	15.1742	16.644	0	0	15.9455	14.6469	0	0	17.1003	0	17.2134	16.6224	0	17.055	0	0	0	0	0	0	0	16.2631	15.5416	0	0	0	0	0	0	0	0	0	0	0	0	0	0	0	0	0	0	0
IWS1.S.263.Q96ST2	15.1742	16.644	0	0	15.9455	14.6469	0	0	17.1003	0	17.2134	16.6224	0	17.055	0	0	0	0	0	0	0	16.2631	15.5416	0	0	0	0	0	0	0	0	0	0	0	0	0	0	0	0	0	0	0
RCSD1.S.268.Q6JBY9	16.2233	16.5261	16.4887	15.584	17.5568	16.9189	15.6799	17.4549	17.1987	15.9	16.9314	16.821	17.4496	17.5305	16.1627	16.6286	16.1671	15.9692	17.9512	17.697	16.2136	0	17.0918	0	0	0	0	15.3636	0	0	15.3005	0	0	18.1347	13.6908	17.0857	15.1949	15.8564	14.223	16.3341	15.387	0
WAPAL.S.459.502.544.Q7Z5K2.Q7Z5K2.2.Q7Z5K2.3	15.373	0	14.3582	0	13.9984	0	14.3411	14.9344	0	0	16.4253	15.3285	15.1808	14.8899	0	15.7815	15.1475	15.3736	16.0885	15.3246	17.2527	15.2438	15.1466	0	0	0	0	15.0218	0	13.3744	0	0	0	0	0	0	0	0	0	0	0	0
IWS1.S.248.67.Q96ST2.Q96ST2.3	15.1742	16.644	0	0	15.9455	14.6469	0	0	17.1003	0	16.7423	16.6224	0	16.128	0	0	0	0	0	0	0	14.6527	15.5416	0	0	0	0	0	0	0	0	0	0	0	0	0	0	0	0	0	0	0
COBLL1.S.326.326.364.Q53SF7.Q53SF7.3.Q53SF7.2	13.677	0	17.4115	15.0128	0	0	0	14.6269	15.2707	17.4457	17.1452	16.9008	16.4092	15.7637	16.4074	18.0531	16.0471	18.3566	16.9208	14.8019	16.9086	15.8068	15.8967	17.5605	15.3694	16.0499	16.254	16.0095	14.2614	15.5158	15.2811	16.3	15.7732	15.2312	0	15.0293	16.5282	15.3066	14.896	16.1505	16.627	16.6441
FTSJ3.S.335.Q8IY81	15.4055	15.1096	0	0	0	0	0	16.3151	15.4853	15.3211	16.241	17.1645	16.1891	16.6543	0	0	0	0	17.0372	16.2011	0	0	0	0	0	0	0	0	0	0	0	0	0	0	0	0	0	0	0	0	0	0
SRRM2.S.1618.1618.Q9UQ35.Q9UQ35.2	0	15.7272	0	14.2634	15.5723	14.3007	0	15.6217	16.2577	15.9686	17.0428	17.5541	16.6045	16.0345	16.2169	0	15.4643	0	16.8747	15.8534	0	15.6789	16.1426	0	0	0	0	0	0	0	0	0	0	0	0	14.0847	0	0	0	14.2766	13.7036	14.0667
SRRM2.S.1620.1620.Q9UQ35.Q9UQ35.2	0	15.7272	0	14.2634	15.5723	14.3007	0	15.6217	16.2577	15.9686	17.0428	17.5541	16.6045	16.0345	16.2169	0	15.4643	0	16.8747	15.8534	0	15.6789	16.1426	0	0	0	0	0	0	0	0	0	0	0	0	14.0847	0	0	0	14.2766	13.7036	14.0667
CHD4.S.310.310.Q14839.Q14839.2	16.3643	0	0	0	0	0	0	16.3359	17.6164	0	16.3078	17.5362	16.4837	16.5648	14.4059	15.2844	0	0	18.0192	0	16.0552	16.3944	0	0	0	0	0	0	0	0	0	0	0	0	0	0	0	0	0	0	0	0
FTSJ3.S.336.Q8IY81	15.4055	15.1096	0	0	0	0	0	0	15.4853	15.3211	16.241	17.1645	16.1891	16.6543	0	0	0	0	17.0372	16.2011	0	0	0	0	0	0	0	0	0	0	0	0	0	0	0	0	0	0	0	0	0	0
WAPAL.S.461.504.546.Q7Z5K2.Q7Z5K2.2.Q7Z5K2.3	15.373	0	14.3582	0	13.9984	0	14.3411	14.9344	0	0	0	15.3285	15.1808	14.8899	0	15.7815	15.1475	15.3736	16.0885	15.3246	17.2527	15.2438	15.1466	0	0	0	0	15.0218	0	13.3744	0	0	0	0	0	0	0	0	0	0	0	0
SON.S.1782.1782.1742.1782.1782.1822.1463.1782.1782.P18583.10.P18583.4.P18583.7.P18583.P18583.5.P18583.9.P18583.2.P18583.3.P18583.6	16.0382	0	0	0	0	0	0	0	17.3406	0	16.746	16.9887	17.4501	17.2778	17.6477	15.3895	15.579	0	17.6321	0	0	16.0404	16.9484	14.7932	0	16.003	0	0	0	0	0	0	0	0	0	0	0	0	0	0	0	0
DUSP9.DUSP6.DUSP7.S.328.185.318.331.369.Q99956.Q16828.2.Q16829.2.Q16828.Q16829	14.539	15.4864	15.0515	0	0	13.7085	14.2628	0	14.209	14.5979	14.8227	15.876	14.9284	14.1334	0	0	0	0	14.672	14.6049	14.6083	14.7721	14.4538	0	15.0298	14.0284	0	14.6099	0	0	0	0	0	0	0	0	0	0	0	0	0	0
SRRM2.S.1616.1616.Q9UQ35.Q9UQ35.2	0	15.7272	0	14.2634	15.5723	14.3007	0	15.294	16.2577	15.9686	17.0428	17.5541	16.6045	16.0345	16.2169	0	15.4643	0	16.5908	15.3687	0	15.6789	15.7535	0	0	0	0	0	0	0	0	0	0	0	0	0	0	0	0	0	0	0
SRRM2.S.1621.1621.Q9UQ35.Q9UQ35.2	0	15.7272	0	14.2634	15.5723	14.3007	0	15.294	16.2577	15.9686	17.0428	17.5541	16.6045	16.0345	16.2169	0	15.4643	0	16.5908	15.3687	0	15.6789	15.7535	0	0	0	0	0	0	0	0	0	0	0	0	0	0	0	0	0	0	0
TOP2A.S.1106.1132.1142.1187.P11388.P11388.2.P11388.3.P11388.4	16.1266	16.1243	15.851	15.792	0	16.1121	0	0	16.9665	16.4765	16.633	16.8541	15.6236	17.606	16.5241	17.1508	14.8907	14.7205	17.7098	0	16.8545	0	18.104	0	0	15.6358	0	16.2419	15.6549	0	0	15.7436	0	0	0	0	0	0	0	0	0	0
BIRC6.S.480.Q9NR09	15.3686	15.6912	0	16.4518	0	15.4531	17.3093	15.9639	16.3706	17.2204	17.3631	16.8066	17.0292	17.0956	17.4698	15.8344	16.3608	16.152	17.6759	16.165	16.2669	16.4006	15.7328	15.4409	16.2445	15.9576	15.8671	0	0	0	0	15.7845	0	0	0	0	0	0	0	0	0	0
SMN1.T.69.69.69.69.Q16637.4.Q16637.2.Q16637.3.Q16637	0	0	0	0	0	0	0	0	0	0	0	0	0	0	0	0	0	0	0	0	0	0	0	0	0	0	0	0	0	0	0	13.8416	14.1399	14.2017	12.9566	13.9581	13.3768	15.3777	13.3159	13.9692	13.7998	0
KRTCAP3.S.5.Q53RY4	13.9997	16.0615	0	13.6555	0	16.7562	16.6949	0	15.8758	0	17.5283	15.9402	13.8981	17.1318	18.5515	17.4384	18.152	17.0487	17.2977	16.3066	0	0	16.8034	15.3187	17.0834	0	0	16.2224	0	0	0	0	0	0	0	0	15.5068	0	0	0	0	16.9105
ESF1.S.312.Q9H501	0	0	13.5008	0	0	0	0	0	15.7196	0	15.2619	16.7053	13.6554	15.3806	14.6339	0	0	0	16.2083	0	0	0	16.1076	0	0	0	0	0	0	0	0	0	0	0	0	0	0	0	0	0	0	0
ESF1.S.313.Q9H501	0	0	13.5008	0	0	0	0	0	15.7196	0	15.2619	16.7053	13.6554	15.3806	14.6339	0	0	0	16.2083	0	0	0	16.1076	0	0	0	0	0	0	0	0	0	0	0	0	0	0	0	0	0	0	0
KAT7.T.88.88.88.O95251.4.O95251.O95251.2	0	0	0	0	0	0	0	0	0	0	0	0	14.9501	15.9065	15.4774	0	0	14.7516	0	14.9013	15.2944	0	15.7744	0	0	0	0	0	0	14.6914	0	0	0	0	0	0	0	0	0	0	0	0
BAZ1B.T.706.710.Q9UIG0.2.Q9UIG0	17.2737	16.7037	15.8678	17.0148	0	16.9832	0	17.6398	0	0	17.2379	16.7008	17.2788	16.6694	17.602	0	0	0	17.9463	17.1888	17.5033	17.1792	17.8472	0	0	0	0	0	0	0	0	16.5639	0	0	0	0	0	0	0	17.0789	0	16.0079
CHD4.S.308.308.Q14839.Q14839.2	16.3643	0	0	0	0	0	0	16.3359	17.6164	0	16.3078	17.5362	16.4837	16.5648	14.4059	15.2844	0	0	18.0192	0	16.0552	16.3944	0	0	0	0	0	0	0	0	0	0	0	0	0	0	0	0	0	0	0	0
CHD4.S.309.309.Q14839.Q14839.2	16.3643	0	0	0	0	0	0	16.3359	17.6164	0	16.3078	17.5362	16.4837	16.5648	14.4059	15.2844	0	0	18.0192	0	16.0552	16.3944	0	0	0	0	0	0	0	0	0	0	0	0	0	0	0	0	0	0	0	0
ESF1.T.311.Q9H501	0	0	13.5008	0	0	0	0	0	14.6217	0	15.2619	16.1817	13.6554	15.3806	14.6339	0	0	0	16.2083	0	0	0	16.1076	0	0	0	0	0	0	0	0	0	0	0	0	0	0	0	0	0	0	0
RIC8A.S.522.527.528.534.Q9NPQ8.2.Q9NPQ8.4.Q9NPQ8.Q9NPQ8.3	16.7918	17.359	17.0765	16.0402	14.347	15.6224	16.1828	16.5809	17.7641	16.173	17.6861	17.9165	16.2605	17.544	16.4551	16.4625	16.9227	15.2941	17.6627	15.9856	0	17.1124	16.7548	16.6038	16.8513	15.6925	0	15.6862	15.5485	0	0	0	0	0	0	0	0	0	0	0	15.6629	0
SYMPK.T.1257.Q92797	0	0	15.5794	0	0	0	0	0	15.8412	15.34	16.3013	15.9754	15.5311	16.2848	15.9181	0	0	0	16.4312	15.3381	0	0	0	0	0	0	15.2513	15.3282	0	0	0	0	0	0	0	0	0	0	0	0	0	0
SHANK3.S.256.375.Q9BYB0.3.Q9BYB0	16.672	0	16.6231	16.242	0	0	0	16.6318	17.1835	16.9798	17.7563	16.949	16.8844	17.4409	17.5655	0	17.301	17.3535	18.0426	0	17.1197	17.5727	17.091	0	16.9738	16.2831	0	0	0	0	0	0	0	17.0561	0	16.8709	0	0	16.4138	0	0	16.6477
STX7.T.79.79.O15400.2.O15400	16.3094	16.476	16.311	16.2389	16.8209	15.8095	17.7504	16.4957	16.5375	16.3945	17.0588	17.1352	16.0307	16.7452	16.3174	16.675	16.6181	16.0961	16.7861	16.7437	16.6923	16.3659	16.27	16.0873	16.354	16.0418	0	16.9484	0	15.8189	16.8118	16.2	0	0	0	16.4788	0	16.7578	0	16.0018	0	0
GCC1.S.620.Q96CN9	0	16.6939	0	0	16.711	16.5376	0	16.4429	17.1335	17.017	17.4778	17.4173	16.9128	0	17.1047	0	16.8631	16.8922	17.2128	16.4784	17.0067	17.0536	16.6673	16.5082	16.1926	0	16.241	16.7503	0	0	0	0	15.7966	0	0	0	0	0	0	0	0	0
SNX2.S.185.68.O60749.O60749.2	16.0967	17.3115	16.1118	16.2475	16.7318	16.0781	16.7438	0	16.9999	16.8774	17.1104	17.0118	16.3416	17.1312	16.8685	17.0686	16.6323	16.4241	16.8723	16.6914	16.3073	16.5543	16.8512	15.9049	0	0	16.1561	16.6316	15.3776	0	15.7336	15.9924	15.3576	15.8144	0	0	0	0	0	0	15.7549	16.371
DLGAP4.T.376.915.912.Q9Y2H0.3.Q9Y2H0.Q9Y2H0.1	0	15.5052	14.6802	14.7118	14.3532	14.1734	0	14.3583	15.2946	15.7409	14.9517	16.1051	16.1111	15.3443	14.5322	0	0	0	16.1871	0	0	0	16.1296	0	14.4759	15.2291	0	14.7934	0	0	0	0	0	0	0	0	0	0	0	0	0	0
PTRF.S.202.Q6NZI2	15.7168	16.2098	15.1166	15.8898	14.6832	0	16.8172	16.4617	16.4529	16.5136	18.1166	16.3078	15.5449	16.2672	15.8974	15.3941	17.0152	15.5285	15.5076	17.2857	17.0014	16.004	17.088	15.8562	0	0	15.4963	15.9691	16.3282	0	0	15.0969	0	14.9436	0	0	0	0	0	15.9445	0	15.2748
PTRF.S.203.Q6NZI2	15.7168	16.2098	15.1166	15.8898	14.6832	0	16.8172	16.4617	16.4529	16.5136	18.1166	16.3078	15.5449	16.2672	15.8974	15.3941	17.0152	15.5285	15.5076	17.2857	17.0014	16.004	17.088	15.8562	0	0	15.4963	15.9691	16.3282	0	0	15.0969	0	14.9436	0	0	0	0	0	15.9445	0	15.2748
ARHGEF7.S.626.655.676.498.498.583.Q14155.2.Q14155.3.Q14155.Q14155.6.Q14155.1.Q14155.5	0	16.0844	15.7139	15.7316	15.5984	15.5559	0	15.487	16.1871	16.1029	16.4807	16.5183	16.426	15.8196	16.4392	16.8079	16.3964	16.2454	16.7385	16.4197	16.5428	16.0469	16.5184	16.288	15.9	0	12.1105	15.9502	15.5477	0	16.1792	0	15.6673	0	0	0	0	0	15.5895	0	0	0
MYO18A.S.101.101.101.Q92614.Q92614.3.Q92614.4	16.6568	17.1703	17.1322	16.5468	0	0	0	0	0	0	16.9001	16.2861	17.806	0	16.7707	17.1016	0	0	17.272	0	16.3243	17.167	17.2298	16.9745	0	0	0	0	0	0	0	0	0	0	0	0	0	0	0	0	0	0
WBP11.S.600.Q9Y2W2	0	16.3624	15.7068	0	0	0	16.631	0	16.5185	16.3741	16.5929	15.9268	16.2214	16.1804	16.0283	17.3952	16.4854	17.4417	16.2812	16.1205	16.0361	16.5667	16.5516	16.7207	16.361	0	0	17.3858	16.1087	15.558	15.9059	0	15.5203	16.7143	0	15.8463	15.8233	16.1731	15.1762	16.3394	16.8538	15.5251
ST13.S.75.P50502	14.2515	15.2575	0	0	14.8353	0	0	0	15.3118	14.8709	0	16.2419	14.8502	15.3499	15.4183	0	0	0	0	0	0	0	15.3571	0	0	0	0	0	0	0	0	0	0	0	0	0	0	0	0	0	0	0
ST13.S.76.P50502	14.2515	15.2575	0	0	14.8353	0	0	0	15.3118	14.8709	0	16.2419	14.8502	15.3499	15.4183	0	0	0	0	0	0	0	15.3571	0	0	0	0	0	0	0	0	0	0	0	0	0	0	0	0	0	0	0
ST13.S.79.P50502	14.2515	15.2575	0	0	14.8353	0	0	0	15.3118	14.8709	0	16.2419	14.8502	15.3499	15.4183	0	0	0	0	0	0	0	15.3571	0	0	0	0	0	0	0	0	0	0	0	0	0	0	0	0	0	0	0
GCN1L1.T.1629.Q92616	16.0034	16.4975	16.873	16.5591	0	16.2346	16.2574	15.9717	0	16.8132	17.2128	17.4793	0	17.3542	17.3892	17.3214	17.5004	0	17.4131	17.2394	0	16.5773	17.3588	0	16.2979	0	0	0	16.0429	0	16.5993	16.4774	0	0	0	0	0	0	0	0	16.7312	0
TRIM33.T.1085.1102.Q9UPN9.2.Q9UPN9	0	14.4958	0	14.82	14.6272	0	0	15.4661	0	15.1535	16.1324	15.9604	15.7322	0	15.4794	15.7831	15.9634	16.1958	16.5609	15.9544	16.0938	15.6964	15.2415	15.0981	0	0	0	15.5399	0	0	0	15.3361	0	0	0	14.8794	0	0	0	15.3461	0	15.0931
MS4A1.S.35.P11836	0	0	0	0	0	14.4987	0	16.6615	15.492	18.0753	16.3264	14.8158	16.9037	17.6168	15.8914	0	17.28	0	18.7125	18.7244	17.4464	0	17.3816	15.7994	0	14.1985	0	15.1228	0	0	0	0	0	15.3744	0	14.1858	0	0	0	0	0	15.6913
BAZ1B.S.158.158.Q9UIG0.2.Q9UIG0	15.7741	16.71	16.1061	0	15.2777	15.0816	15.2228	14.7399	16.1681	16.7797	16.4076	16.1131	17.1263	14.4274	16.7051	17.2297	17.0061	14.6607	17.0456	0	0	0	18.0254	0	15.1522	0	14.0032	16.8919	0	0	0	15.8531	0	0	0	0	15.4134	0	0	0	0	0
SMARCA2.S.1510.1528.P51531.2.P51531	16.1805	16.1734	16.0112	16.2796	16.165	15.9739	16.2287	16.1946	17.098	16.7769	17.7037	16.7749	17.3079	16.7059	16.9718	17.1087	16.7542	16.6345	17.4182	17.1202	16.604	16.6177	16.9761	16.5035	16.7613	0	0	16.8413	0	0	0	15.8943	0	15.5747	0	0	0	0	0	0	0	16.3169
REPS1.S.162.162.162.162.Q96D71.3.Q96D71.Q96D71.4.Q96D71.2	16.2997	15.492	16.3589	14.5233	15.8505	15.4291	15.889	15.5211	16.0378	0	16.0988	16.1392	16.911	14.9785	16.6383	0	16.1704	17.0161	16.5393	0	0	0	16.09	16.5915	15.5751	0	0	0	0	0	0	15.4367	0	0	0	0	0	0	0	0	0	0
JADE3.S.566.Q92613	0	0	0	0	0	0	0	0	16.2368	16.0301	16.8607	0	15.9637	0	16.5272	16.8	16.1317	16.4128	16.7979	0	0	0	16.5919	15.8008	15.7927	0	0	15.8818	0	0	0	0	0	0	0	0	15.5285	0	0	0	0	0
SUPT6H.S.73.73.Q7KZ85.Q7KZ85.3	14.8923	15.5984	0	0	0	0	0	15.223	15.3304	14.8078	16.5782	16.2491	15.4327	0	0	0	0	0	15.6666	0	0	0	16.4101	0	0	0	0	0	0	0	0	0	0	0	0	0	0	0	0	0	0	0
SUPT6H.S.75.75.Q7KZ85.Q7KZ85.3	14.8923	15.5984	0	0	0	0	0	15.223	15.3304	14.8078	16.5782	16.2491	15.4327	0	0	0	0	0	15.6666	0	0	0	16.4101	0	0	0	0	0	0	0	0	0	0	0	0	0	0	0	0	0	0	0
SUPT6H.S.78.78.Q7KZ85.Q7KZ85.3	14.8923	0	0	0	0	0	0	15.223	15.3304	14.8078	16.5782	16.2491	15.4327	15.5768	0	0	0	0	15.6666	0	0	0	16.4101	0	0	0	0	0	0	0	0	0	0	0	0	0	0	0	0	0	0	0
TMEM131.S.1871.Q92545	15.9515	16.9968	16.8996	16.2834	15.5515	15.7995	16.1477	15.8771	16.737	16.5621	16.534	16.9265	16.5843	16.0428	16.0482	16.7746	16.676	16.6774	17.1037	16.4795	16.5006	16.2348	16.839	0	0	15.7632	15.7723	16.7663	0	15.6191	15.5342	16.096	0	0	0	16.069	15.4719	16.048	0	16.1229	16.1166	16.1368
PTPN12.S.608.478.489.Q05209.Q05209.2.Q05209.3	15.7292	16.3236	0	15.5605	15.7892	0	0	0	17.4274	15.4129	17.1714	18.2864	16.7765	16.7423	16.1296	0	0	0	17.4388	0	0	16.1419	17.2826	0	15.2773	0	0	15.4747	0	0	0	0	0	0	0	0	0	0	0	0	0	0
RNF139.T.635.Q8WU17	15.8964	17.141	17.0137	16.6759	16.1653	0	0	0	16.1833	16.6093	17.4524	17.706	16.0185	17.0469	17.4304	16.7959	16.122	15.8498	17.2402	15.8915	0	16.294	17.5714	15.8161	16.0118	15.2145	0	15.8888	0	0	0	0	0	0	0	0	0	0	0	0	0	15.6487
MS4A1.S.36.P11836	0	0	0	0	0	14.4987	0	16.6615	15.492	18.0753	16.3264	14.8158	16.9037	17.5019	15.8914	0	17.28	0	18.5738	18.7086	17.0666	0	17.3816	15.7994	0	14.1985	0	15.1228	0	0	0	0	0	15.3744	0	14.1858	0	0	0	0	0	15.6913
OTUD5.S.40.64.64.64.Q96G74.2.Q96G74.3.Q96G74.5.Q96G74	15.2248	0	0	0	0	0	0	0	15.6722	0	16.025	0	14.064	15.6197	15.6225	15.5695	15.6539	0	16.4862	0	0	15.9832	16.5265	0	0	13.2726	0	0	0	14.4003	0	0	0	0	0	0	0	0	0	0	0	0
PRRC2C.S.1263.1263.1263.1263.1265.1020.1263.Q9Y520.6.Q9Y520.4.Q9Y520.5.Q9Y520.Q9Y520.7.Q9Y520.2.Q9Y520.3	17.2331	0	16.58	0	16.3364	0	0	14.8872	17.557	16.9488	16.2523	17.2564	16.9055	15.9791	0	16.6752	0	0	17.3074	14.9223	15.1419	16.7699	16.6576	0	0	0	0	0	0	15.9259	0	0	0	0	0	14.4298	13.4874	0	0	0	0	0
DOCK11.S.12.Q5JSL3	0	16.4932	0	16.1775	0	15.7402	0	0	15.247	17.2162	0	0	0	0	15.8685	0	16.5	16.3896	0	0	17.8358	0	16.4311	16.9656	15.6812	14.9064	16.502	16.8101	16.3755	15.8197	16.0126	17.0713	17.049	16.4463	14.5106	17.0469	16.6721	16.457	15.6582	17.3736	16.3254	16.2926
CEP170.S.466.Q5SW79	15.4343	16.5937	15.7815	16.0068	14.1281	0	16.0454	0	0	16.9463	0	16.5165	16.5658	0	0	16.7159	0	0	0	0	0	16.2353	16.9726	17.2325	15.703	15.7154	15.9813	17.0009	15.9468	15.7939	15.7322	16.2059	0	15.7034	14.6942	16.2998	16.4965	16.4029	15.3125	16.8794	16.4907	15.6215
SON.S.1783.1783.1743.1783.1783.1823.1464.1783.1783.P18583.10.P18583.4.P18583.7.P18583.P18583.5.P18583.9.P18583.2.P18583.3.P18583.6	15.2404	0	0	0	0	0	0	0	17.3603	0	15.8409	17.5235	17.2057	17.2778	17.3984	15.3895	0	0	17.6321	0	0	16.0404	16.6954	0	0	0	0	0	0	0	0	0	0	0	0	0	0	0	0	0	0	0
SYNPO.S.890.646.646.Q8N3V7.Q8N3V7.2.Q8N3V7.3	17.0177	0	0	0	0	0	16.0248	14.2031	16.8532	16.3328	16.3599	0	0	0	16.6755	17.286	0	17.3072	16.7693	16.7874	15.6873	15.9986	16.8242	16.949	16.0412	15.6844	17.0363	16.9182	15.932	16.5487	15.3816	15.2875	14.5511	15.7123	14.4176	15.8615	15.5991	14.7433	15.5567	16.5886	16.7177	15.901
NCF2.T.188.233.P19878.3.P19878	16.9824	0	0	17.2714	0	0	17.7171	16.5029	0	0	0	0	0	0	0	0	0	0	0	0	0	0	0	0	17.3991	16.6339	17.2856	17.8799	0	16.744	0	17.658	16.6672	0	16.5246	0	16.6662	16.9273	0	17.1982	0	16.7707
HTATSF1.S.624.O43719	16.189	15.1813	15.1221	14.8251	0	0	0	16.013	17.028	16.2504	16.3865	16.5612	15.5977	16.2278	15.8863	0	0	16.2906	0	0	15.6653	0	0	15.2738	0	0	15.5111	0	0	0	0	0	0	0	0	0	0	0	0	0	0	0
BZW2.S.412.Q9Y6E2	13.4658	14.4447	15.1921	14.6943	15.2924	14.6326	14.4846	14.1018	16.1089	14.8414	16.579	15.3955	16.5451	16.2617	15.7985	14.923	14.5227	0	16.6707	16.8984	16.5089	16.7433	17.8937	0	14.918	13.9366	0	16.5959	0	0	14.7286	15.0179	15.4227	0	0	14.4156	13.916	0	0	14.2868	0	0
ARHGAP35.S.1150.Q9NRY4	0	14.7173	17.3086	0	0	0	15.0921	0	14.8851	16.9223	0	16.178	16.3042	0	0	16.9151	16.0463	17.2534	0	16.4328	16.983	14.7773	15.0548	17.3321	15.4548	15.8254	16.5213	16.1129	16.4018	15.7919	0	16.9455	16.462	16.2975	14.5727	16.2065	16.5705	16.1589	15.8116	16.6941	16.3158	16.6843
ARHGEF37.S.665.A1IGU5	16.1019	0	0	0	0	0	16.8098	15.1248	15.6559	16.9581	17.811	0	14.2758	0	15.9813	14.5149	16.9123	15.1002	15.7028	14.9514	15.2908	0	16.5928	17.5864	17.2349	15.5753	15.2109	17.235	15.2749	16.6064	17.115	15.3537	14.5016	15.4739	14.0544	15.4503	16.1051	15.2117	15.0424	15.4134	16.2768	14.7936
PCM1.S.537.537.537.537.Q15154.2.Q15154.4.Q15154.5.Q15154	16.1739	0	15.2641	0	0	14.2323	0	0	16.6854	16.3625	16.7333	17.0153	15.6837	0	15.8733	15.6304	0	16.0562	16.585	0	0	17.0277	15.9094	16.0285	0	14.6613	14.8498	15.2159	0	0	0	0	0	0	0	0	0	0	0	0	0	0
TLN1.T.144.Q9Y490	0	16.0252	15.6245	15.5198	18.4033	0	16.6255	0	0	16.2698	0	0	0	0	0	16.4528	17.0902	0	0	0	16.3544	0	16.4391	16.3786	16.3815	16.2042	0	17.0565	16.2943	17.1482	17.2252	16.1205	14.8099	14.6281	14.5351	16.0461	15.8189	15.1554	15.4661	16.2941	16.1766	0
ZNF609.S.842.O15014	16.0548	0	16.2669	0	0	15.8136	15.3934	15.6565	16.7118	16.2032	16.4085	0	0	16.8464	0	0	16.0479	15.7948	17.2243	15.737	15.7529	16.7482	15.8588	0	0	0	0	0	0	0	0	14.7186	0	15.4416	0	14.8597	0	0	0	0	0	15.4676
SRRM1.S.524.522.Q8IYB3.Q8IYB3.2	13.5864	16.3269	15.3196	13.6309	15.8225	15.6412	0	0	16.6596	17.0469	16.9992	17.4059	16.1104	16.3392	16.8946	0	0	0	0	0	0	17.5939	15.9573	0	13.9236	0	0	12.7973	0	0	0	0	0	0	0	0	0	0	0	0	0	0
SRRM1.S.526.524.Q8IYB3.Q8IYB3.2	13.5864	16.3269	15.3196	13.6309	15.8225	15.6412	0	0	16.6596	17.0469	16.9992	17.4059	16.1104	16.3392	16.8946	0	0	0	0	0	0	17.5939	15.9573	0	13.9236	0	0	12.7973	0	0	0	0	0	0	0	0	0	0	0	0	0	0
SRRM1.S.528.526.Q8IYB3.Q8IYB3.2	13.5864	16.3269	15.3196	13.6309	15.8225	15.6412	0	0	16.6596	17.0469	16.9992	17.4059	16.1104	16.3392	16.8946	0	0	0	0	0	0	17.5939	15.9573	0	13.9236	0	0	12.7973	0	0	0	0	0	0	0	0	0	0	0	0	0	0
DCP2.S.246.246.Q8IU60.2.Q8IU60	0	0	15.6179	0	0	0	0	15.7844	16.8337	0	16.7763	17.0996	15.9134	16.6113	16.4485	0	0	0	16.9667	15.8823	0	16.1058	16.5055	0	14.6583	0	0	0	0	0	0	0	0	0	0	0	0	0	0	0	0	0
DCP2.S.247.247.Q8IU60.2.Q8IU60	0	0	15.6179	0	0	0	0	15.7844	16.8337	0	16.7763	17.0996	15.9134	16.6113	16.4485	0	0	0	16.9667	15.8823	0	16.1058	16.5055	0	14.6583	0	0	0	0	0	0	0	0	0	0	0	0	0	0	0	0	0
DCP2.S.249.249.Q8IU60.2.Q8IU60	0	0	15.6179	0	0	0	0	15.7844	16.8337	0	16.7763	17.0996	15.9134	16.6113	16.4485	0	0	0	16.9667	15.8823	0	16.1058	16.5055	0	14.6583	0	0	0	0	0	0	0	0	0	0	0	0	0	0	0	0	0
MAPK14.T.180.180.180.180.180.Q16539.5.Q16539.3.Q16539.4.Q16539.2.Q16539	13.8642	17.7869	16.4571	16.0086	17.3523	15.9698	16.6003	14.6198	0	17.2584	17.23	17.4207	16.2161	17.7399	16.9993	16.3706	17.2425	16.917	16.8524	16.1054	0	15.3815	17.1149	17.0414	13.4927	13.9555	0	15.6987	0	0	0	15.4548	14.977	0	0	0	0	15.328	0	15.2464	15.0151	0
NGDN.S.142.142.Q8NEJ9.2.Q8NEJ9	14.5269	15.246	16.0052	14.9087	15.3899	14.4998	0	14.554	15.6273	0	16.1654	15.913	15.7738	0	15.0793	0	0	0	15.9728	14.8919	14.9677	0	15.3322	0	14.9223	0	0	14.9953	0	0	0	0	0	0	0	0	0	0	0	0	0	0
PSMD1.S.315.315.Q99460.2.Q99460	15.8975	16.5565	0	16.0514	16.6285	15.7123	17.1768	0	16.7584	0	0	17.7054	0	16.6053	16.3214	0	0	0	0	0	0	16.3143	0	0	0	0	0	0	0	0	0	0	0	0	0	16.3516	0	0	0	0	0	0
BZW2.S.414.Q9Y6E2	13.4658	15.7303	15.4248	15.3566	14.3996	15.0785	14.4846	14.1018	16.3772	15.41	16.1573	16.165	16.5887	16.9072	15.929	14.923	14.5227	0	16.8284	16.8984	16.5089	16.7433	17.1247	13.6869	11.8649	0	0	16.4414	0	0	14.7286	15.0179	15.4227	0	0	14.4156	13.916	0	0	14.2868	0	0
NACC1.S.145.Q96RE7	0	0	0	0	0	16.3021	0	16.5295	16.2636	16.6121	15.7259	16.5662	16.6422	16.5587	16.9246	16.7498	0	0	17.3534	0	16.8097	0	0	0	0	16.0734	15.5329	0	0	0	0	0	0	0	0	0	0	0	0	0	0	0
PRPF4B.S.578.Q13523	16.3201	17.0507	16.4248	15.8613	0	16.1798	17.0129	16.1944	17.5035	16.9566	17.3476	16.9314	0	16.8173	16.7026	16.2954	0	0	16.6027	15.997	16.0051	17.3871	16.8392	0	0	0	0	0	0	0	0	0	0	15.999	0	0	0	0	0	16.5865	0	15.3943
MYCBP2.S.1624.1624.O75592.2.O75592	16.0014	0	16.0823	16.0327	16.5499	16.1554	17.6584	16.0996	16.6198	0	16.4397	16.1939	15.9999	16.7587	16.3146	16.7006	17.1395	16.5482	17.4788	17.4249	16.5564	16.5806	16.6996	0	15.9287	15.5525	0	0	15.7764	15.3029	0	16.0488	15.626	0	0	15.9047	15.8603	15.4971	0	0	0	0
GJA1.S.296.P17302	14.5219	0	15.7446	14.9501	15.574	0	15.0855	0	0	0	17.8669	0	0	0	0	0	15.4449	0	0	0	0	0	16.7598	0	16.3649	15.8787	0	14.9922	15.1516	17.1554	18.0149	15.2377	14.411	0	16.4124	15.4568	14.9944	15.2715	12.6045	14.563	14.0007	15.0243
NFIX.S.265.265.257.264.257.265.Q14938.3.Q14938.Q14938.6.Q14938.5.Q14938.4.Q14938.2	15.8357	0	0	0	0	0	16.2978	0	0	17.6522	0	0	0	0	0	0	0	0	0	17.4475	0	0	16.9724	17.7881	0	0	16.2599	0	0	15.9891	15.8212	16.8251	15.9144	16.6214	15.0889	16.9358	17.4645	16.3271	16.1213	16.9123	17.1905	16.6038
ZNF592.S.573.Q92610	16.3194	15.7137	16.62	16.4314	16.4919	16.5809	16.4306	16.6034	16.6738	16.4268	0	17.0517	16.4134	17.1776	16.4756	16.6975	16.7594	0	16.976	16.6183	17.0555	0	17.2087	0	16.3635	16.2109	0	0	0	0	16.1123	16.6504	15.8044	15.986	0	0	0	0	0	0	0	0
PTRF.T.376.184.286.Q6NZI2.Q6NZI2.3.Q6NZI2.2	0	16.9377	0	0	14.979	0	16.1651	16.5107	16.5126	15.791	18.5065	17.1431	0	15.3566	17.1265	17.0751	15.5914	16.5163	17.0294	15.9803	15.9611	14.9859	17.5362	0	17.2913	0	0	0	14.7584	0	0	15.8672	14.8831	16.8608	0	0	0	0	0	15.9278	0	0
UBXN7.S.288.O94888	16.3336	0	0	0	0	0	0	15.9146	0	15.2425	0	0	17.0468	0	15.5455	14.7752	16.3937	17.9195	17.2494	17.3216	16.6022	0	16.3423	16.0973	14.6701	14.4604	14.6588	15.4392	15.6544	14.5291	16.1617	16.0357	14.1898	14.8532	14.2968	16.2771	15.8447	15.992	15.9708	16.8336	14.5832	15.4152
ADNP.S.953.Q9H2P0	0	0	0	0	0	0	15.7173	0	15.5115	15.6693	15.6943	16.9178	16.1186	15.1693	16.3242	0	0	15.7289	16.1733	15.6621	15.0482	16.1464	15.8266	0	0	14.9823	0	15.4926	0	13.5782	14.405	15.101	0	14.3159	0	14.0367	14.8158	14.2995	0	15.7309	14.6351	14.8241
PRPF38B.S.475.Q5VTL8	15.5785	0	0	14.7626	13.5959	14.7232	0	15.6783	14.2953	13.8257	16.1565	17.0208	16.0236	16.522	15.8578	16.0755	0	0	16.403	0	0	15.9155	0	0	13.7853	0	13.5004	13.7182	0	0	0	0	0	0	0	0	0	0	0	0	0	0
GCFC2.S.429.391.P16383.P16383.2	16.0052	0	0	16.2144	0	0	0	0	17.0763	16.5543	17.5437	17.2319	0	16.631	17.082	16.6396	0	16.4462	16.3164	0	15.9794	16.1202	16.6473	0	0	0	15.3955	15.8978	0	0	0	0	0	0	0	0	0	0	0	15.6143	0	0
GCFC2.S.430.392.P16383.P16383.2	16.0052	0	0	16.2144	0	0	0	0	17.0763	16.5543	17.5437	17.2319	0	16.631	17.082	16.6396	0	16.4462	16.3164	0	15.9794	16.1202	16.6473	0	0	0	15.3955	15.8978	0	0	0	0	0	0	0	0	0	0	0	15.6143	0	0
ATF7IP.S.477.477.477.485.Q6VMQ6.2.Q6VMQ6.5.Q6VMQ6.Q6VMQ6.4	0	16.3155	16.1215	15.7806	15.5184	0	0	16.1867	0	14.9741	16.4225	15.9249	16.6949	0	16.4779	16.0619	16.3812	15.958	17.0561	16.4768	16.7085	0	16.4463	0	0	16.2576	0	15.4242	0	0	0	15.0419	0	0	0	0	0	0	0	0	0	0
SSB.S.92.P05455	14.8251	0	0	0	0	0	0	0	15.67	0	15.7596	0	0	15.6674	0	14.8318	0	0	16.4169	0	15.3913	0	16.1608	0	0	0	0	0	0	0	0	0	0	0	0	0	0	0	0	0	0	0
PRPF4B.S.580.Q13523	16.3201	16.9087	16.4248	15.8613	0	15.8809	17.0129	16.1944	17.3435	16.6823	17.3476	16.9314	0	16.8173	16.4496	16.2954	0	0	16.6027	15.997	16.0051	17.3871	16.8392	0	0	0	0	0	0	0	0	0	0	15.999	0	0	0	0	0	16.5865	0	15.3943
SRRM2.S.1674.1674.Q9UQ35.Q9UQ35.2	13.3979	12.9761	13.6103	12.7842	0	13.1813	0	0	16.5166	16.1583	15.46	0	15.9381	16.5636	16.4726	16.4137	0	15.2968	16.1063	15.5244	15.7518	15.9159	13.6393	13.2968	15.8228	15.6364	0	15.7196	0	0	0	0	0	0	0	0	0	0	14.6683	0	0	0
SON.S.1780.1780.1740.1780.1780.1820.1461.1780.1780.P18583.10.P18583.4.P18583.7.P18583.P18583.5.P18583.9.P18583.2.P18583.3.P18583.6	0	0	0	0	0	0	0	0	16.8516	0	15.8409	17.5235	16.1476	17.2778	16.6509	0	15.579	0	17.6622	0	0	0	16.6551	0	0	0	0	0	0	0	0	0	0	0	0	0	0	0	0	0	0	0
NAMPT.S.472.P43490	0	17.2927	14.9112	0	15.5234	12.4344	15.681	0	15.4116	16.8384	0	15.0006	0	0	0	0	14.722	0	13.7724	0	14.6231	16.2508	16.2541	0	0	0	0	0	0	0	0	0	0	0	0	0	0	0	0	14.8056	0	0
SSFA2.S.1174.1174.1021.P28290.P28290.3.P28290.2	0	14.4481	0	0	0	0	15.5607	15.3596	15.3823	15.0581	16.0266	17.0443	0	16.9481	0	0	15.8193	0	16.941	15.5817	16.0193	17.0345	15.5332	14.7458	15.6859	0	0	15.397	0	0	14.2596	0	0	0	0	0	0	0	0	0	0	0
RING1.S.38.Q06587	0	15.5431	0	15.7807	0	15.3109	0	15.6311	16.186	16.1027	16.3621	15.9616	15.8651	16.1042	0	16.3554	15.7229	16.5717	16.4294	0	15.4541	16.136	15.7626	0	0	0	0	15.5832	0	0	0	0	0	0	0	0	0	0	15.5739	15.5502	15.4846	15.4341
SRRM1.S.530.528.Q8IYB3.Q8IYB3.2	13.5864	16.3269	15.3196	13.6309	15.8225	15.6412	0	0	16.6596	17.0469	16.9992	17.4059	16.1104	16.3392	16.8946	0	0	0	0	0	0	17.5939	15.9573	0	13.9236	0	0	12.7973	0	0	0	0	0	0	0	0	0	0	0	0	0	0
EPB41L2.S.38.38.38.38.O43491.O43491.2.O43491.3.O43491.4	0	15.9801	0	0	15.8707	0	0	0	0	16.5607	17.051	0	0	15.9199	0	0	16.845	0	17.2202	0	16.7719	0	16.3084	0	0	0	0	0	0	0	0	0	0	0	0	0	0	0	0	0	0	0
TMEM51.T.234.Q9NW97	0	0	0	0	0	0	0	0	0	0	0	0	0	0	0	17.0058	0	18.8358	0	14.8021	0	0	0	16.8836	0	0	0	0	15.998	15.1874	15.2015	0	16.9048	15.8277	0	16.1719	16.7995	0	15.2888	16.2948	16.7855	15.239
PDZD8.S.538.Q8NEN9	0	0	0	0	0	0	0	0	0	16.4473	0	0	0	0	0	0	0	16.4856	0	0	0	0	15.3677	16.7891	0	0	17.3083	16.7888	16.0742	15.9179	15.9526	16.5553	0	0	0	0	0	16.1394	0	16.5703	16.8781	16.3137
NUP98.T.1053.1053.1070.1070.P52948.2.P52948.5.P52948.P52948.6	0	16.9505	16.8234	0	16.177	13.5397	17.448	0	0	16.871	0	16.5961	16.611	0	0	17.4448	0	17.1252	17.5783	16.6944	16.821	0	0	0	0	0	0	0	0	0	0	0	0	0	0	0	0	0	0	0	0	0
LUZP1.S.745.745.745.Q86V48.Q86V48.2.Q86V48.3	0	17.1773	0	0	0	0	0	0	0	0	0	0	0	0	0	0	0	0	0	16.0474	0	17.2024	16.8586	17.1963	0	16.0454	0	17.171	17.0474	0	0	16.9231	15.6835	15.2985	14.917	16.6232	16.3332	16.8936	15.6785	16.3759	16.9105	0
ZDHHC5.S.243.296.Q9C0B5.2.Q9C0B5	15.5265	15.741	0	15.6527	15.6867	15.3035	15.9288	15.8085	0	15.5348	15.6429	16.2644	15.6412	16.1107	16.2995	16.8255	16.7369	16.5492	16.6592	15.4056	15.3228	15.6188	17.0089	15.3808	15.7066	0	0	0	15.6912	15.4226	0	0	0	0	0	15.9633	0	15.3402	0	15.6097	15.6153	15.6018
PRPF40A.S.933.915.906.O75400.O75400.3.O75400.2	0	0	0	15.5792	0	0	0	14.432	17.3474	16.4625	17.8583	17.7999	17.1834	17.6979	16.0049	0	0	0	15.745	14.844	0	16.4195	15.8532	15.7908	15.8691	0	0	0	0	0	0	0	0	0	0	0	0	0	0	0	0	0
CHAMP1.S.651.Q96JM3	14.5412	0	15.8822	15.235	14.7432	0	0	15.1518	16.0839	14.7129	17.2625	17.0051	16.8549	16.7015	16.6195	0	0	0	0	0	0	0	16.3938	0	0	0	0	15.4614	0	0	0	0	0	0	0	0	0	0	0	0	0	0
CHAMP1.S.653.Q96JM3	14.5412	0	15.8822	15.235	14.7432	0	0	15.1518	16.0839	14.7129	17.2625	17.0051	16.8549	16.7015	16.6195	0	0	0	0	0	0	0	16.3938	0	0	0	0	15.4614	0	0	0	0	0	0	0	0	0	0	0	0	0	0
CAMKK2.S.452.452.495.495.452.495.495.Q96RR4.6.Q96RR4.5.Q96RR4.2.Q96RR4.3.Q96RR4.4.Q96RR4.7.Q96RR4	14.8278	16.98	16.098	16.0319	16.158	16.1772	16.4311	15.8614	16.2468	16.4082	16.8943	16.7328	16.4571	17.1762	16.8231	16.267	16.1003	14.9107	16.619	16.4216	16.0076	16.2701	16.3924	14.8744	15.6503	0	15.899	16.2803	15.0127	0	14.5362	15.7578	0	16.1693	14.1655	0	0	15.4919	14.3546	16.5864	0	15.9482
DSG2.S.700.Q14126	15.1162	14.8534	17.3148	0	15.3809	16.7055	14.9602	14.2249	0	15.0113	17.7231	14.7626	0	15.3568	17.8772	0	17.2378	0	16.3879	15.4593	17.3126	16.5433	14.9429	17.5326	15.1842	0	0	17.2793	0	14.5436	14.5075	0	0	0	0	0	0	0	0	0	0	0
SYDE1.S.616.683.Q6ZW31.2.Q6ZW31	16.0497	16.6434	17.2993	17.0742	0	0	16.6475	16.6343	16.5384	16.1221	16.9975	16.6965	16.8256	0	0	16.8137	0	16.2851	17.464	16.7305	16.836	17.5647	16.6138	0	0	0	0	17.0462	0	0	0	0	15.4359	0	0	0	0	0	0	0	0	16.3956
CDK13.S.315.315.Q14004.2.Q14004	0	0	15.6545	15.0401	14.9298	13.5936	0	15.4611	15.8672	15.4254	0	16.8208	16.3242	15.8217	15.599	16.3368	0	0	16.8324	15.7915	0	15.5278	16.0218	0	14.7312	13.4566	0	15.1555	0	0	0	0	0	0	0	0	0	0	0	0	0	0
DCLK1.S.332.332.25.25.O15075.2.O15075.O15075.3.O15075.4	0	0	0	15.9673	0	0	0	0	16.0139	16.6875	0	0	16.8235	0	0	16.6461	15.2051	17.1305	17.1402	17.3136	16.8265	14.6095	15.7954	16.1872	15.7329	15.7129	0	16.301	0	0	16.0217	14.127	14.2891	16.9809	0	17.1493	15.6547	15.78	14.4774	16.1547	15.3687	14.0826
PCM1.S.533.533.533.533.Q15154.2.Q15154.4.Q15154.5.Q15154	15.5874	0	0	0	0	0	0	0	16.1454	15.6271	16.1698	16.6099	15.6837	0	0	15.6304	0	0	16.585	0	0	17.0277	15.467	15.4793	0	0	0	0	0	0	0	0	0	0	0	0	0	0	0	0	0	0
PCM1.T.530.530.530.530.Q15154.2.Q15154.4.Q15154.5.Q15154	15.5874	0	0	0	0	0	0	0	16.1454	15.6271	16.1698	16.6099	15.6837	0	0	15.6304	0	16.0562	16.585	0	0	16.5516	15.467	15.4793	0	0	0	0	0	0	0	0	0	0	0	0	0	0	0	0	0	0
PDE3A.T.566.Q14432	0	0	0	0	0	0	16.5426	0	0	0	0	0	0	16.7485	0	17.2381	17.2052	18.0869	0	0	0	0	0	0	16.5755	16.4373	15.4157	17.1174	0	17.1036	16.8807	16.5464	15.9235	0	0	17.0407	16.4851	15.8456	0	16.3367	16.3634	15.9832
ZMYND8.S.734.727.727.707.727.727.707.707.702.707.702.727.702.682.644.331.562.562.655.655.727.702.181.Q9ULU4.19.Q9ULU4.22.Q9ULU4.7.Q9ULU4.11.Q9ULU4.10.Q9ULU4.13.Q9ULU4.Q9ULU4.20.Q9ULU4.5.Q9ULU4.9.Q9ULU4.16.Q9ULU4.12.Q9ULU4.14.Q9ULU4.21.Q9ULU4.23.Q9ULU4.4.Q9ULU4.6.Q9ULU4.3.Q9ULU4.18.Q9ULU4.15.Q9ULU4.8.Q9ULU4.17.Q9ULU4.2	0	0	0	0	0	0	0	16.9754	17.0514	17.136	0	0	17.1196	17.3014	0	16.5538	0	0	0	0	0	16.5254	17.3273	0	0	0	0	0	0	0	0	0	0	0	0	0	0	0	0	0	0	0
ZC3H18.S.532.Q86VM9	0	14.8574	0	0	0	0	0	15.0944	15.1408	15.5419	16.3051	15.6973	0	15.997	16.4985	0	15.5817	15.5196	15.9748	15.8917	15.3914	15.3682	16.0423	15.2903	0	0	0	0	0	0	0	0	0	0	0	0	0	0	0	0	0	0
ZC3H4.S.807.Q9UPT8	0	15.5655	15.4317	0	15.4435	0	0	16.0546	17.2799	0	16.6266	16.5647	16.6157	16.4192	15.8821	16.2996	0	0	16.6861	16.3628	16.4341	14.7068	16.4719	0	0	0	14.6061	0	0	0	0	0	0	0	0	0	0	0	0	15.8491	0	0
ATP13A3.S.817.540.Q9H7F0.Q9H7F0.2	0	15.5372	16.8027	0	0	15.8459	16.8628	16.3843	0	0	15.5861	15.5824	15.5159	16.8448	15.0996	15.8222	15.7099	0	17.2491	16.865	16.2291	15.587	17.2757	0	14.834	0	0	14.6715	14.6303	0	15.2016	15.6533	0	0	0	0	0	0	0	0	0	0
KCTD12.S.171.Q96CX2	0	0	0	0	0	0	0	0	0	18.6315	15.8469	0	15.3533	0	15.7169	15.5265	0	16.4006	15.9711	16.1329	0	15.5072	0	0	0	0	14.7162	0	0	0	18.1199	0	0	0	0	18.7793	0	0	0	0	0	0
SP1.S.52.59.P08047.2.P08047	15.8433	15.3528	16.1364	16.1738	15.4777	15.7919	16.3026	0	16.6701	15.9285	16.4811	16.5768	0	16.592	16.8421	0	0	16.551	17.2714	16.3866	16.2758	16.3666	16.5824	0	0	0	0	0	0	15.9977	0	16.1311	15.0275	0	0	0	0	15.7963	15.8817	0	0	16.2185
RIOK3.S.125.125.O14730.2.O14730	14.6882	18.5388	15.4894	15.058	15.4652	13.9084	0	0	16.7947	16.0207	17.1624	16.5804	16.5905	0	0	15.8921	0	0	16.0127	0	15.7065	0	15.2308	0	14.7841	0	0	0	0	0	0	0	0	0	0	0	0	0	0	0	0	0
STARD13.S.403.293.376.403.411.Q9Y3M8.5.Q9Y3M8.3.Q9Y3M8.4.Q9Y3M8.2.Q9Y3M8	15.8532	15.1112	16.6498	15.9471	0	15.8511	15.3271	15.0729	16.2754	0	16.9196	16.3618	15.9868	15.9827	15.7923	15.9417	15.5351	16.8655	17.3953	16.0682	15.6924	15.9715	16.6532	0	0	16.5649	0	16.0307	15.4362	15.7313	0	15.9338	0	15.783	0	16.8939	0	15.4575	0	0	0	0
RPRD1A.S.156.120.Q96P16.Q96P16.3	0	0	0	0	0	0	0	15.8832	0	0	0	0	17.0165	0	0	0	16.4099	16.5371	16.67	16.2637	16.2713	0	15.9572	0	0	0	0	0	0	0	0	0	0	0	0	0	0	0	0	0	0	0
KANK2.S.428.428.428.Q63ZY3.3.Q63ZY3.Q63ZY3.2	0	0	0	0	0	0	0	0	0	0	0	0	0	0	0	0	17.3441	0	0	0	0	16.3627	17.1986	0	0	0	0	0	0	17.507	17.7825	16.8946	16.2188	16.2009	14.7507	17.151	16.0511	15.9422	15.7711	16.5473	16.2607	16.4744
PBRM1.S.14.14.14.14.14.14.14.14.14.Q86U86.8.Q86U86.Q86U86.5.Q86U86.4.Q86U86.7.Q86U86.3.Q86U86.9.Q86U86.2.Q86U86.6	0	0	16.1757	0	15.5574	0	0	0	0	16.8024	17.1465	16.482	16.7321	15.8031	16.9727	0	0	16.6297	17.4747	16.8875	0	16.6405	16.749	0	16.524	0	0	0	0	0	0	0	0	0	0	0	0	0	0	0	0	0
FAM175B.S.368.Q15018	0	0	0	14.9863	0	0	0	0	16.169	0	15.4528	17.3113	16.19	16.4251	15.9556	0	0	15.7776	16.5757	0	0	16.8533	16.7281	0	0	0	0	0	0	0	0	0	0	0	0	0	0	0	0	0	0	0
PRPF40A.S.935.917.908.O75400.O75400.3.O75400.2	0	14.9064	0	15.5792	0	0	0	14.432	17.4581	16.4625	17.9769	17.5593	17.1834	15.7184	16.0049	0	0	0	15.745	14.844	0	16.0059	15.8532	15.7908	15.8691	0	0	0	0	0	0	0	0	0	0	0	0	0	0	0	0	0
RIOK3.S.127.127.O14730.2.O14730	14.6882	18.4324	15.4894	15.058	15.4652	13.9084	0	0	16.7947	16.0207	17.1624	16.5804	16.5905	0	0	15.8921	0	0	16.0127	0	15.7065	0	15.2308	0	14.7841	0	0	0	0	0	0	0	0	0	0	0	0	0	0	0	0	0
HUWE1.T.2889.2880.2889.Q7Z6Z7.Q7Z6Z7.3.Q7Z6Z7.2	0	0	0	0	0	0	0	0	0	0	0	16.5792	0	16.1567	0	17.2854	16.2282	16.9998	16.827	0	0	16.3822	16.7065	0	0	0	0	0	0	0	0	0	0	0	0	0	0	0	15.3801	0	0	0
PPP2R3A.S.181.Q06190	0	0	0	0	15.8193	0	15.7169	0	0	0	0	0	0	14.7802	0	16.1561	16.0974	16.3853	15.4133	15.5849	15.8725	15.5609	16.094	15.8821	15.2729	15.6549	15.9277	0	15.0794	15.6476	16.1015	15.7602	15.7026	15.1689	14.4374	15.7385	15.2938	14.844	15.0598	15.9283	15.047	15.8046
BRD3.S.563.Q15059	0	0	0	15.8596	0	0	16.4997	16.2832	16.86	16.1004	17.2359	17.1063	16.4567	0	16.696	0	16.4987	0	17.1182	16.3991	0	16.2783	0	0	15.7325	0	0	16.2517	0	0	0	0	0	0	0	0	0	0	0	0	0	0
FAM175B.S.375.Q15018	0	0	15.1806	14.9863	0	0	0	0	0	0	0	17.2926	16.19	16.6418	15.9556	0	0	15.7776	16.5757	0	0	17.0434	16.7281	0	15.3224	0	0	0	0	0	0	0	0	0	0	0	0	0	0	0	0	0
RIOK3.S.128.128.O14730.2.O14730	14.6882	18.3782	15.4894	15.058	15.4652	13.9084	0	0	16.7947	16.0207	17.1624	16.5804	16.5905	0	0	15.8921	0	0	16.0127	0	15.7065	0	15.2308	0	14.7841	0	0	0	0	0	0	0	0	0	0	0	0	0	0	0	0	0
UIMC1.S.487.653.575.283.Q96RL1.2.Q96RL1.Q96RL1.3.Q96RL1.4	14.5884	0	0	0	0	0	0	14.9087	0	0	16.0764	16.5505	16.5256	16.1592	15.7013	0	16.2789	0	16.7653	14.2629	0	15.4313	16.4149	0	15.2848	0	0	0	0	0	0	0	0	0	0	0	14.9637	0	15.1072	0	0	0
KANK3.S.177.177.Q6NY19.2.Q6NY19	16.208	15.8939	15.2138	16.1358	15.1826	15.0303	16.1953	0	16.2601	16.05	17.224	16.1233	16.5847	16.828	16.7525	17.1075	17.1683	16.0648	16.542	16.4279	0	0	17.2152	15.9496	16.4969	15.726	15.7288	15.9991	0	0	0	0	0	16.1043	0	15.1772	0	0	0	0	0	0
WDR55.S.382.164.Q9H6Y2.Q9H6Y2.2	14.0455	16.1213	15.8463	15.3803	15.7572	15.6567	16.5787	16.4481	16.4634	16.9978	16.7097	17.2835	15.8692	16.7215	15.9282	0	16.2675	0	16.7844	14.7387	14.2604	16.6731	17.1217	15.2808	16.299	14.6534	0	0	0	0	0	0	14.4141	0	0	0	0	0	0	15.7794	0	14.3325
ZC3H4.S.808.Q9UPT8	0	15.5655	15.4317	0	15.4435	0	0	16.0546	16.3577	0	16.6266	16.5647	16.6157	16.4192	15.8821	16.2996	0	0	16.6861	16.3628	16.4341	14.7068	16.4719	0	0	0	14.6061	0	0	0	0	0	0	0	0	0	0	0	0	15.8491	0	0
SCRIB.S.1309.1309.1228.Q14160.Q14160.3.Q14160.2	15.0552	16.4554	0	16.402	15.1445	15.5192	16.3137	0	17.4029	16.1701	16.8599	16.4815	16.4916	15.8416	15.7492	16.7139	0	0	16.9879	0	0	15.9553	16.1303	16.6128	16.1823	15.5899	0	16.2198	0	0	0	0	0	0	0	0	0	0	0	0	0	0
ZC3H18.S.852.Q86VM9	15.1675	15.1409	14.6602	15.2837	15.3856	12.506	15.5323	0	15.8364	15.3937	15.371	17.5841	16.731	16.0126	15.5973	16.6733	15.3847	0	15.4751	15.6845	0	0	16.8589	14.8802	14.9065	0	14.8833	0	0	0	14.8608	0	0	0	0	0	0	0	0	0	0	0
EPB41L3.S.448.Q9Y2J2.4	0	0	0	0	0	0	14.801	15.8734	14.6837	16.7166	16.5007	16.0526	16.5499	0	16.1017	15.9164	16.4267	17.096	16.7388	17.3182	16.7826	0	16.1021	16.2655	0	0	14.6873	15.4916	13.9968	15.6411	15.7581	16.769	13.8449	16.0972	13.5287	16.6227	15.7885	15.4699	14.0782	15.9448	16.7567	15.5557
C2CD5.S.260.260.260.260.260.Q86YS7.Q86YS7.3.Q86YS7.2.Q86YS7.4.Q86YS7.5	0	15.2057	14.6523	15.1918	15.3163	14.8367	0	0	0	15.759	15.8645	15.7753	16.2493	0	16.3474	16.4193	16.6743	16.8134	16.0618	16.2952	16.7195	0	0	16.4607	15.6768	14.769	0	15.8542	0	0	0	0	0	0	0	0	0	0	0	0	0	0
MED14.S.617.O60244	15.6365	15.5427	15.8192	16.0765	15.261	15.2587	16.7384	0	16.646	16.5407	0	0	15.9738	0	0	0	0	0	0	0	15.9934	0	0	15.6705	16.2463	15.2047	15.0271	16.6601	15.7586	14.562	15.1393	15.9319	15.5591	16.2845	14.1409	16.1034	15.047	15.8559	14.7616	16.0393	15.9719	16.1435
PXN.S.244.244.111.244.P49023.P49023.2.P49023.4.P49023.3	14.3668	15.8404	15.0104	14.5918	14.9089	0	0	0	0	0	0	15.623	0	0	0	0	0	0	0	15.7605	15.6623	0	0	15.0165	0	0	0	0	0	0	0	0	0	0	0	0	0	0	0	0	0	0
SON.S.1784.1784.1744.1784.1784.1824.1465.1784.1784.P18583.10.P18583.4.P18583.7.P18583.P18583.5.P18583.9.P18583.2.P18583.3.P18583.6	15.2404	0	0	0	0	0	0	0	16.2223	0	15.8409	0	17.2057	15.5463	15.662	15.3895	0	0	17.6622	0	0	0	16.6954	0	0	0	0	0	0	0	0	0	0	0	0	0	0	0	0	0	0	0
GIT1.T.392.401.Q9Y2X7.Q9Y2X7.3	0	16.4773	16.3286	16.1259	0	0	16.2537	16.1528	16.4398	15.9149	16.811	16.6276	16.5006	16.5036	16.4834	16.9632	0	16.388	16.9796	16.2739	0	16.4139	16.6704	0	0	0	0	16.3731	0	0	0	0	0	0	0	0	0	0	0	0	0	0
FYB.S.568.558.558.O15117.3.O15117.2.O15117	16.1936	15.7809	16.1406	15.8686	16.4971	15.8215	15.6747	16.6356	16.7179	16.0634	16.5688	16.6203	17.0454	16.3351	0	0	16.0325	0	16.8868	16.5405	16.6071	16.5907	16.1302	15.4504	0	0	0	0	0	0	0	14.6526	14.157	16.9012	13.647	0	0	14.7438	14.6878	16.2118	14.3098	0
MPRIP.S.301.301.301.Q6WCQ1.Q6WCQ1.2.Q6WCQ1.3	0	0	0	0	0	0	0	0	0	16.1047	0	16.562	0	0	0	0	0	0	0	16.976	16.8693	0	15.1985	17.6524	0	0	16.8588	0	15.9453	14.1581	0	17.1427	15.443	0	14.8209	16.6915	17.6631	15.2946	14.5839	16.8476	15.1314	0
SMAP2.S.160.210.240.Q8WU79.3.Q8WU79.2.Q8WU79	16.4037	0	0	0	0	0	0	0	0	17.3164	0	0	17.4766	17.1383	17.4262	17.4589	17.5412	17.759	0	0	0	0	17.3143	0	0	0	0	0	0	0	0	0	0	0	0	0	0	0	0	0	0	0
RAB31.S.35.Q13636	15.4357	17.8313	16.6294	17.0805	17.2614	16.7886	16.964	16.1685	0	0	0	0	0	0	0	0	16.1993	0	0	0	0	0	16.3461	16.7278	16.3241	0	0	16.7184	0	0	0	0	0	0	0	0	16.573	16.5571	0	0	0	16.8708
UHRF2.S.667.Q96PU4	15.6253	15.886	0	0	0	15.5292	0	15.7397	16.2375	15.9576	0	16.4668	16.7127	16.0598	16.2664	16.4564	16.0579	16.2385	16.656	0	15.8123	15.6349	16.3616	0	15.8887	0	0	0	0	15.278	0	0	0	0	0	15.6242	0	15.3152	0	16.0046	0	16.0103
TAF3.S.183.Q5VWG9	14.388	15.7472	15.2724	14.5599	15.1468	15.4187	15.3135	16.1779	0	15.6542	16.9127	16.8482	16.1529	16.1781	16.4757	15.9791	15.8493	15.7812	16.2568	15.6846	15.3594	15.575	16.4546	15.3012	14.851	14.5425	14.5872	16.1064	0	0	14.7216	15.3518	0	0	0	0	0	0	14.7804	15.5076	0	14.98
CCDC132.S.561.531.Q96JG6.Q96JG6.3	16.3067	0	15.8903	13.9744	0	14.8604	0	0	15.3773	16.21	15.5039	17.0113	14.9391	0	17.2243	16.861	0	16.6586	17.4203	0	0	0	15.3796	14.1247	0	14.0731	0	0	0	0	0	0	0	0	0	0	0	0	0	0	0	0
MYCBP2.S.181.181.O75592.2.O75592	15.2749	16.0102	16.2074	0	16.6012	14.9225	0	0	17.2269	15.8328	17.2364	17.3297	15.5878	16.6495	16.4153	16.0806	0	0	16.8087	16.8499	0	15.8329	17.2271	15.0092	14.2406	0	0	15.4688	0	0	0	0	0	0	0	0	0	0	0	0	0	0
MYCBP2.S.183.183.O75592.2.O75592	15.2749	16.0102	16.2074	0	16.6012	14.9225	0	0	17.2269	15.8328	17.2364	17.3297	15.5878	16.6495	16.4153	16.0806	0	0	16.8087	16.8499	0	15.8329	17.2271	15.0092	14.2406	0	0	15.4688	0	0	0	0	0	0	0	0	0	0	0	0	0	0
DEPTOR.S.143.244.Q8TB45.2.Q8TB45	14.8913	0	0	0	0	0	15.4686	15.366	0	0	0	0	0	0	0	0	0	0	15.7167	16.3206	16.3989	0	0	15.8933	0	0	0	0	15.746	16.4821	16.8669	17.186	15.6043	15.306	15.0997	16.0603	15.3538	15.2586	14.9462	15.646	15.4851	15.0798
FARP1.S.1073.1042.Q9Y4F1.2.Q9Y4F1	0	0	0	0	0	0	0	14.8077	14.6692	17.2797	0	0	0	0	0	0	0	0	15.399	0	14.5034	0	0	17.2168	15.9144	0	0	17.1985	0	16.4412	14.7247	17.2483	0	0	0	16.7723	16.8575	16.7936	14.6433	18.0381	17.1418	15.6814
MAX.S.11.11.11.11.11.P61244.6.P61244.5.P61244.3.P61244.4.P61244	14.6953	15.604	15.1117	15.9161	16.1525	15.4991	16.7499	15.4943	16.3245	16.1862	16.5841	15.5037	15.6378	15.8814	0	0	0	0	16.4981	16.1606	15.4204	15.8506	17.0579	15.9306	15.9154	0	0	16.11	0	0	0	0	0	15.7408	0	15.3766	0	0	0	0	0	0
PBX2.S.151.P40425	0	16.2488	15.927	0	15.8157	15.2716	0	0	16.3506	16.3941	16.6321	16.0039	15.9683	16.9067	0	16.563	16.3862	16.3229	16.7032	0	15.8518	16.1951	16.8059	0	15.9346	15.0027	0	0	15.706	0	0	0	0	0	0	0	0	0	0	0	0	0
XPO6.S.194.208.Q96QU8.2.Q96QU8	15.424	15.9722	14.9306	15.1826	0	15.1327	15.6749	15.0012	0	15.4418	0	0	0	0	15.7761	15.2928	0	15.7403	16.4537	16.0653	16.0299	0	16.6218	14.8728	0	0	0	15.538	0	0	0	15.0373	0	0	0	0	0	0	0	15.9192	0	0
DDX3X.S.90.74.O00571.O00571.2	0	0	0	0	0	0	15.5107	0	0	0	0	0	0	0	0	0	0	0	0	15.7919	17.2447	16.3835	0	16.468	0	0	0	0	15.6123	16.4274	17.3057	15.7206	15.794	14.9912	14.7509	15.7717	16.1216	16.5195	15.2353	16.1838	16.0191	0
ANKHD1.S.1679.1679.1679.Q8IWZ3.Q8IWZ3.4.Q8IWZ3.6	14.2086	14.7186	14.8181	14.6357	0	14.5882	0	0	14.9095	14.7041	15.9039	16.4385	15.0776	0	14.5352	0	15.0633	0	15.5119	0	15.079	14.8951	15.7126	13.8116	14.6613	14.4352	0	15.3225	0	0	0	0	0	0	0	0	0	0	0	0	0	0
VPS13D.S.1765.1765.Q5THJ4.2.Q5THJ4	15.77	15.2085	16.1945	16.2154	0	0	16.8699	0	16.5941	16.6173	16.8567	16.8827	15.1444	16.7271	17.1207	16.2287	16.1581	0	16.2634	0	15.996	0	16.1314	16.4916	0	15.44	15.8205	15.6453	0	0	0	0	0	0	0	0	0	0	0	0	15.8382	0
SAMSN1.S.90.158.Q9NSI8.Q9NSI8.3	0	16.0066	0	0	17.1158	0	0	0	15.8521	17.0495	17.1227	17.421	16.8262	16.0034	0	0	15.9154	0	16.1225	16.4928	17.538	15.7944	16.2531	0	0	0	16.9706	0	0	0	0	16.0475	0	16.2717	0	16.5355	0	0	0	0	0	0
CLDN11.S.198.O75508	0	0	0	0	0	0	0	0	0	0	0	0	0	0	0	0	0	0	0	16.6891	16.918	0	0	0	0	15.8164	0	0	14.0535	17.5054	0	0	14.2649	15.4178	0	15.5172	15.15	15.3123	0	14.5094	14.3304	14.2735
CENPV.T.98.101.Q7Z7K6.3.Q7Z7K6	0	0	0	0	0	0	15.8274	0	16.1231	0	16.3864	0	15.8441	0	16.4598	17.3477	0	16.5567	16.6638	14.7508	17.3176	15.4768	15.1864	16.5869	15.4819	15.1972	14.9116	15.7447	15.5409	15.2509	0	15.7886	14.491	15.2696	15.1259	14.919	15.8921	0	15.5019	0	16.0213	16.6648
APBA1.S.557.568.Q02410.2.Q02410	16.5446	15.677	15.4539	15.8479	15.6848	15.1798	13.7815	16.57	16.817	16.3634	0	0	16.4509	0	0	0	0	0	13.8135	13.2927	13.4438	15.0768	15.9958	16.1191	15.4542	16.2475	16.041	16.5279	13.3666	12.8332	15.7719	0	13.6046	16.5597	15.3835	16.4609	16.011	14.2968	15.9945	16.9697	16.4064	16.0426
EIF5B.S.190.O60841	14.617	14.828	0	14.3799	14.6327	14.3373	0	16.2063	16.3969	15.3044	16.8978	16.6335	0	17.1797	0	0	0	0	0	0	0	0	16.517	0	0	0	0	0	0	0	0	0	0	0	0	0	0	0	0	0	0	0
DNTTIP2.T.83.Q5QJE6	14.6037	0	0	0	0	0	0	0	15.5546	15.0919	15.0982	16.6357	15.9539	15.4488	0	0	0	0	15.9292	0	0	0	0	0	0	0	0	0	0	0	0	0	0	0	0	0	0	0	0	0	0	0
EIF5B.S.186.O60841	14.4081	14.828	0	14.3719	0	0	0	16.2063	14.8332	15.0745	16.298	16.8151	0	16.8712	0	0	0	0	0	0	0	0	14.8006	0	0	0	0	0	0	0	0	0	0	0	0	0	0	0	0	0	0	0
RRN3.S.137.170.170.21.Q9NYV6.3.Q9NYV6.Q9NYV6.2.Q9NYV6.4	0	0	0	15.5016	0	0	0	0	15.6607	16.1137	16.895	17.3202	16.2359	16.9769	16.953	0	0	0	16.8795	0	0	0	16.8931	0	0	0	0	0	0	0	0	0	0	0	0	0	0	0	0	0	0	0
RRN3.S.139.172.172.23.Q9NYV6.3.Q9NYV6.Q9NYV6.2.Q9NYV6.4	0	0	0	15.5016	0	0	0	0	15.6607	16.1137	16.895	17.3202	16.2359	16.9769	16.953	0	0	0	16.8795	0	0	0	16.8931	0	0	0	0	0	0	0	0	0	0	0	0	0	0	0	0	0	0	0
RUNDC1.S.75.75.Q96C34.2.Q96C34	16.5302	15.5114	12.2096	13.0152	16.9306	16.5397	15.9805	0	16.6085	15.2153	16.5861	0	13.6187	17.5734	16.5567	16.0085	16.917	0	0	0	0	15.3212	17.2652	15.7186	0	0	0	15.7901	0	0	0	0	0	0	0	0	0	0	0	0	0	0
XPC.S.397.360.Q01831.Q01831.2	15.7384	15.9527	15.2607	15.0654	0	14.9839	15.6636	15.4473	16.6357	16.4921	16.9852	16.7491	15.8159	16.1233	16.5619	16.5415	16.1198	16.1907	16.3752	16.1072	15.7022	16.0023	16.3583	15.7685	15.5376	14.4701	0	15.4945	15.2799	0	12.4184	0	15.3291	13.2993	13.0943	0	0	0	0	0	14.9892	14.8393
XPC.S.398.361.Q01831.Q01831.2	15.7384	15.9527	15.2607	15.0654	0	14.9839	15.6636	15.4473	16.6357	16.4921	16.9852	16.7491	15.8159	16.1233	16.5619	16.5415	16.1198	16.1907	16.3752	16.1072	15.7022	16.0023	16.3583	15.7685	15.5376	14.4701	0	15.4945	15.2799	0	12.4184	0	15.3291	13.2993	13.0943	0	0	0	0	0	14.9892	14.8393
XPC.S.399.362.Q01831.Q01831.2	15.7384	15.9527	15.2607	15.0654	0	14.9839	15.6636	15.4473	16.6357	16.4921	16.9852	16.7491	15.8159	16.1233	16.5619	16.5415	16.1198	16.1907	16.3752	16.1072	15.7022	16.0023	16.3583	15.7685	15.5376	14.4701	0	15.4945	15.2799	0	12.4184	0	15.3291	13.2993	13.0943	0	0	0	0	0	14.9892	14.8393
PHKB.S.700.700.693.693.Q93100.3.Q93100.Q93100.4.Q93100.2	15.1183	16.6313	0	15.5193	0	15.7582	0	0	16.0843	17.3952	16.1953	17.6701	16.6243	17.3525	17.1723	16.4665	0	0	17.244	16.416	0	0	15.4113	15.7853	0	0	0	0	0	0	0	0	0	0	0	0	0	0	0	0	0	16.0917
CASK.S.570.576.191.O14936.3.O14936.4.O14936.5	15.7113	16.077	16.6193	0	0	0	17.4798	0	16.6043	15.9932	0	0	0	0	16.3232	16.2579	16.2442	16.1089	16.9771	0	16.2811	16.0076	16.5138	15.9664	0	0	0	15.9024	0	0	0	0	0	0	0	0	0	0	0	0	0	0
FLNB.S.2166.2111.2124.2135.1955.O75369.8.O75369.2.O75369.9.O75369.O75369.7	14.0225	17.5255	16.5566	16.1949	14.2451	16.1144	17.7841	0	15.6849	16.093	14.8809	17.7135	16.6215	16.667	0	0	0	15.1298	0	0	0	16.8875	16.8716	0	16.1191	0	0	0	0	0	0	16.3637	0	0	14.8356	0	0	0	0	0	0	0
CUTC.S.17.Q9NTM9	14.7009	0	0	0	0	0	15.7884	0	0	15.7143	0	0	0	0	0	0	0	0	0	14.9251	0	15.5046	0	0	15.1735	0	0	16.4524	0	14.6887	14.6896	14.3647	14.0981	15.5481	13.2538	14.852	14.7073	14.7129	14.2763	15.5055	15.0691	14.8375
ACSS2.S.267.267.Q9NR19.Q9NR19.2	13.2509	0	0	0	0	0	0	0	15.8746	14.474	16.9911	15.3587	14.5472	0	16.9704	0	0	0	15.8098	14.8561	0	0	0	0	0	0	0	0	0	0	0	0	0	0	0	0	0	0	0	0	0	0
GTF3C2.S.220.220.Q8WUA4.Q8WUA4.2	0	0	0	0	0	0	12.5639	0	0	0	0	15.73	0	14.8994	0	15.5019	15.0967	14.5766	15.2934	14.3776	15.2316	0	0	0	0	0	0	0	0	0	0	0	0	0	0	0	0	0	0	0	0	0
SENP7.S.378.444.280.411.Q9BQF6.5.Q9BQF6.Q9BQF6.4.Q9BQF6.2	16.5366	0	15.8301	0	0	0	0	16.4105	16.8168	0	17.1147	17.0056	16.6201	16.6463	0	16.378	16.1676	0	17.4935	16.4954	16.1729	0	16.6116	0	0	0	0	16.0134	0	0	0	0	0	0	0	0	0	0	0	15.6113	0	0
ZC3H13.S.943.943.Q5T200.2.Q5T200	15.8225	0	0	0	0	0	16.0933	0	0	0	0	0	0	0	0	16.5995	0	0	0	0	0	16.0589	0	15.8511	0	15.2938	15.3046	16.7918	15.732	15.2217	13.3808	16.1496	14.1955	16.2315	14.2751	0	0	16.2515	13.3898	15.0168	16.1719	15.7831
CCAR2.S.671.671.Q8N163.Q8N163.2	15.0563	16.1579	15.1347	0	0	0	0	15.9829	15.8053	16.0918	17.176	17.4589	16.1872	0	0	0	0	0	0	16.768	0	16.0372	16.781	0	0	0	0	0	0	0	0	0	0	0	0	0	0	0	0	0	0	16.3387
ZNF609.S.491.O15014	15.5812	15.5207	16.1789	15.692	0	14.9072	16.0783	15.3584	0	15.9351	0	0	0	0	0	0	0	0	15.9901	0	15.288	0	0	16.051	15.9596	15.6064	15.3738	16.1134	0	0	14.1584	15.5169	15.4048	15.6354	14.3508	15.0008	15.1767	15.1548	14.9828	0	0	0
FAM198B.S.199.199.199.Q6UWH4.3.Q6UWH4.Q6UWH4.2	16.1043	16.1726	16.6011	16.3794	0	0	16.0817	15.7432	16.2963	0	16.0553	0	15.5314	16.1877	15.2708	0	0	0	0	16.4588	0	15.9859	0	16.1802	15.2327	15.9021	15.2553	16.0731	15.6264	14.7757	15.1038	16.695	15.5311	15.2741	15.931	16.2404	15.6554	15.337	15.3466	15.5711	15.7707	16.5917
SENP7.S.377.443.279.410.Q9BQF6.5.Q9BQF6.Q9BQF6.4.Q9BQF6.2	16.5366	0	15.8301	0	0	0	0	16.4105	16.5601	0	17.1147	17.0056	16.6201	16.6463	0	16.378	16.1676	0	17.4935	16.4954	16.1729	0	16.6116	0	0	0	0	16.0134	0	0	0	0	0	0	0	0	0	0	0	15.6113	0	0
LIN37.S.138.Q96GY3	0	0	0	0	15.8233	0	0	0	16.9277	0	16.3315	0	16.7879	16.8184	15.7442	16.4114	0	16.0679	15.9742	16.1211	0	0	15.727	0	16.0086	0	0	0	0	0	0	0	0	16.1496	0	0	0	0	0	0	0	0
TJP3.S.869.905.914.924.O95049.5.O95049.O95049.4.O95049.3	16.1013	15.7646	0	15.7105	15.7225	0	0	14.8078	17.6507	16.1973	16.6275	15.3707	15.6685	16.0323	15.1005	15.2441	16.9452	15.9939	14.7392	14.9598	15.3788	15.9532	15.2247	15.8011	0	0	0	15.9608	0	0	0	14.9289	0	0	0	0	0	15.338	14.4813	15.1295	16.316	14.5423
FIP1L1.S.89.74.74.74.Q6UN15.Q6UN15.5.Q6UN15.3.Q6UN15.4	16.036	15.3494	16.2294	15.8395	16.4317	15.0837	0	0	15.6253	0	0	17.5507	17.211	17.7508	17.0389	0	0	0	0	0	0	0	16.6115	0	0	0	0	15.2094	0	0	0	0	0	0	0	0	0	0	0	0	0	0
ZNF638.S.1401.1401.498.Q14966.3.Q14966.Q14966.5	15.2283	0	0	0	0	0	0	0	0	15.4918	16.4522	16.5101	16.117	0	16.0082	16.0418	15.7712	15.9429	16.4497	15.5976	15.7884	15.404	0	15.3569	15.0375	15.5394	14.9467	15.9663	0	0	0	0	14.8452	0	14.0783	15.3631	14.9664	15.1745	14.8791	15.3746	0	15.1768
RANBP1.S.60.60.P43487.2.P43487	13.32	15.5549	15.0081	14.8752	0	14.4648	0	0	14.8355	15.0719	16.0381	14.9161	15.6938	14.5738	0	0	0	0	0	0	17.072	15.9911	15.6359	14.5911	0	0	0	0	0	0	0	0	0	0	0	0	0	0	0	0	0	0
CEP350.S.473.Q5VT06	0	15.4554	16.1065	0	15.3968	0	0	0	16.4187	15.999	15.9535	15.9742	15.9565	0	16.0706	16.424	15.9788	16.3498	16.5289	15.9087	15.3715	16.0871	16.2331	15.8327	15.4718	15.6183	0	16.6592	0	0	0	15.7934	15.3239	0	0	15.4756	0	0	0	15.7739	0	15.4237
ARFGAP1.S.343.230.298.351.Q8N6T3.Q8N6T3.4.Q8N6T3.5.Q8N6T3.2	14.0591	14.615	14.2455	15.5076	15.4057	0	0	0	14.5848	0	15.7447	14.6449	14.3763	0	0	0	0	0	0	15.38	0	14.8739	15.992	0	15.9326	0	0	0	0	0	0	0	0	0	0	0	0	0	0	0	0	0
PNKP.S.75.114.Q96T60.2.Q96T60	14.5898	16.1137	16.0867	15.8585	16.1483	0	0	0	14.5532	16.2236	18.2019	17.9893	16.4756	16.5954	0	0	0	16.3416	16.6273	0	15.9321	0	16.695	15.4734	16.0991	0	0	0	0	0	0	0	0	0	0	0	0	0	0	0	0	0
GTF2F2.S.248.P13984	0	14.4399	13.6918	13.7644	14.1511	14.1975	0	13.6434	14.3877	14.1404	14.4019	14.9021	14.4191	14.6617	14.4636	0	14.1771	13.7298	14.7201	13.7881	13.9036	14.4341	14.6726	0	13.8382	0	13.8828	0	13.6859	0	13.6193	13.4746	0	0	0	0	0	13.9387	0	14.3002	13.7766	0
RALGPS2.S.343.343.Q86X27.Q86X27.3	15.6633	15.7133	15.9186	15.2014	15.2556	0	16.0167	0	16.1185	16.1324	16.0692	16.4977	15.9879	16.2024	15.3914	15.7236	15.812	0	16.5328	16.1424	15.6826	15.2318	15.7464	15.4667	15.4914	15.1857	0	15.6304	0	14.6492	15.2355	0	0	0	13.507	0	14.1496	0	0	0	0	0
ADNP.S.955.Q9H2P0	0	0	15.4648	0	0	0	0	0	15.5115	15.6693	16.8856	15.5977	15.5815	15.1693	16.3242	0	0	0	16.1733	15.6621	0	0	0	0	0	0	0	0	0	0	0	0	0	0	0	0	0	0	0	15.7309	0	0
RPS6KA4.S.739.745.O75676.2.O75676	15.568	16.3676	15.5331	15.44	15.2674	0	15.8438	0	15.2238	16.2182	0	0	15.5301	0	0	0	16.0233	15.5657	0	0	16.0209	0	0	16.2738	15.455	14.7974	0	16.3	15.9322	15.3362	15.0137	15.0185	14.8325	13.631	11.9951	15.3009	15.5781	15.4685	14.3841	15.2282	16.3595	14.7812
AHNAK2.S.497.397.Q8IVF2.Q8IVF2.3	0	0	0	0	0	0	0	0	0	0	17.4179	15.7432	0	0	0	0	0	0	0	0	16.0536	0	0	15.5597	0	15.5788	0	0	0	15.8853	17.2854	16.3007	0	16.8681	14.5199	16.1899	15.0919	14.8386	0	14.8583	14.5951	0
RIC8A.S.518.523.524.530.Q9NPQ8.2.Q9NPQ8.4.Q9NPQ8.Q9NPQ8.3	15.3114	15.8855	15.6612	15.4315	14.347	14.3012	16.1828	15.7396	16.5015	16.173	17.084	16.879	16.2605	16.1497	15.7839	15.9438	16.5717	15.2941	16.7773	15.9856	0	16.0135	16.7548	16.1689	15.6018	14.7018	0	15.6862	0	0	0	0	0	0	0	0	0	0	0	0	15.6629	0
MYLK.S.343.343.343.343.343.343.Q15746.4.Q15746.5.Q15746.2.Q15746.3.Q15746.6.Q15746	0	15.6148	17.2624	0	0	0	0	15.0573	0	17.1161	15.8088	0	0	0	0	0	0	15.979	16.056	0	0	14.4914	0	16.9711	0	15.7523	14.2614	16.4941	15.832	14.9463	15.2214	16.3245	15.7417	0	15.2545	16.0364	16.3826	15.356	15.2112	16.2747	16.2605	15.7104
PHC3.S.742.761.773.Q8NDX5.2.Q8NDX5.Q8NDX5.7	15.431	14.4566	14.1226	14.6052	0	0	0	15.5837	17.1371	15.0677	0	15.862	15.9162	15.4415	15.897	15.6863	0	15.1645	16.296	14.6941	0	15.4974	14.7797	0	0	0	0	14.4304	0	0	0	0	0	0	0	0	0	0	0	0	0	0
NOM1.S.139.Q5C9Z4	0	15.1516	0	0	0	15.026	0	14.7505	15.4864	15.8229	0	0	0	0	0	0	0	0	15.7175	0	0	0	0	14.7972	0	14.2655	0	14.798	14.3763	0	14.006	15.0619	13.5138	0	11.4495	14.2954	14.267	13.6244	14.6564	14.8585	14.958	15.1825
RUNDC1.S.71.71.Q96C34.2.Q96C34	15.9983	15.5114	12.2096	13.0152	16.0885	15.2664	0	0	16.6085	15.2153	16.5861	0	13.6187	16.4767	17.4054	17.4062	16.5313	0	0	0	0	15.3212	16.7188	15.7186	0	0	0	15.7901	0	0	0	0	0	0	0	0	0	0	0	0	0	0
SPATA18.S.477.509.Q8TC71.2.Q8TC71	16.057	15.9621	16.2698	15.2738	16.0031	15.4416	15.6737	15.434	16.3443	16.0283	16.4872	16.6498	15.7987	16.7447	14.74	15.7537	16.1197	16.9959	16.4887	15.3673	15.5411	15.8592	15.6931	14.8533	14.0329	14.1731	0	15.8778	0	0	0	16.2518	0	15.5077	0	0	15.885	0	0	0	16.0106	15.2796
YAF2.S.125.167.191.Q8IY57.3.Q8IY57.Q8IY57.5	0	0	0	15.5622	15.2339	15.3031	15.4659	15.0151	0	16.3191	0	0	0	0	0	0	0	0	0	15.0771	15.4035	15.0197	0	15.3982	15.7053	15.3808	14.9869	16.0394	15.1665	14.981	14.8933	14.9876	14.8744	16.0347	14.3935	15.7769	14.2946	15.1351	14.6366	15.584	15.3464	0
FAM134C.S.285.90.Q86VR2.Q86VR2.2	15.5851	0	15.6156	15.7359	15.1509	0	0	16.084	16.5323	15.7731	16.9676	16.7154	17.3047	17.2762	17.0156	16.0024	0	15.5668	17.4414	0	0	0	16.8855	15.8933	15.3431	0	0	0	0	0	0	0	0	0	0	0	0	0	0	0	0	0
FAM134C.S.288.93.Q86VR2.Q86VR2.2	15.5851	0	15.6156	15.7359	15.1509	0	0	16.084	16.5323	15.7731	16.9676	16.7154	17.3047	17.2762	17.0156	16.0024	0	15.5668	17.4414	0	0	0	16.8855	15.8933	15.3431	0	0	0	0	0	0	0	0	0	0	0	0	0	0	0	0	0
FAM134C.T.283.88.Q86VR2.Q86VR2.2	15.5851	0	15.6156	15.7359	15.1509	0	0	16.084	16.5323	15.7731	16.9676	16.7154	17.3047	17.2762	17.0156	16.0024	0	15.5668	17.4414	0	0	0	16.8855	15.8933	15.3431	0	0	0	0	0	0	0	0	0	0	0	0	0	0	0	0	0
RFC1.S.71.71.P35251.2.P35251	15.776	15.2173	16.1513	15.6047	15.1277	0	0	0	16.3428	15.9147	16.525	16.3715	16.3963	16.1479	15.864	17.0779	0	0	16.9783	0	0	16.4423	16.3796	0	15.6393	14.738	0	16.1442	0	0	0	0	0	0	0	0	0	0	0	0	0	0
PHF14.S.290.O94880	16.1761	14.8591	15.9634	15.4376	14.495	14.4103	0	15.641	16.954	16.1264	16.4571	16.9823	16.7828	16.1484	16.2183	0	0	15.64	16.4433	0	0	15.2209	16.6651	0	15.6213	14.2638	0	15.1483	0	0	0	0	0	0	0	15.2485	0	0	0	0	0	16.075
VCL.T.754.754.P18206.P18206.2	14.6324	15.5476	15.6423	15.1697	0	0	16.1564	15.0781	0	0	17.7616	17.3308	15.4441	16.666	15.4125	0	15.5361	0	17.1299	0	0	15.1006	15.7869	0	0	0	0	0	0	0	0	15.1979	0	0	0	0	0	0	0	0	0	0
H3F3A.S.87.P84243	0	0	0	0	0	0	0	0	16.824	15.0587	16.6918	0	0	0	0	0	0	17.6003	0	0	0	15.0981	0	16.6199	0	15.6527	16.3531	0	15.0157	15.9218	0	15.8685	14.7648	14.6498	14.7712	0	15.5654	14.1063	16.5687	0	0	16.0249
IK.S.460.Q13123	0	0	0	0	0	0	0	0	16.4799	15.3911	16.39	15.5157	15.6982	0	0	0	0	0	15.9387	0	15.0852	15.6363	15.0966	0	0	0	0	0	0	0	14.276	0	0	0	0	0	0	0	0	0	0	0
PRPF4B.S.349.Q13523	15.7771	14.9948	15.2954	14.7949	0	15.4115	16.214	15.6541	16.6067	15.8977	15.9029	16.0736	15.7204	15.3181	16.2923	15.8785	15.8622	0	16.2562	0	15.8855	0	16.1709	0	15.1669	14.5428	11.8728	0	0	0	0	0	0	0	0	15.1758	0	0	0	0	15.7298	0
ARFGEF2.S.349.Q9Y6D5	0	0	0	0	0	0	0	0	0	16.1713	17.1947	16.9114	16.115	16.5303	17.2855	16.9794	16.3475	0	16.9579	16.0011	15.81	0	16.3803	0	16.0137	0	0	0	0	0	0	0	0	0	0	0	0	0	0	15.3892	16.1404	0
LRRK2.S.935.Q5S007	15.1056	17.3958	14.9449	17.4302	17.7631	16.5549	16.0155	0	0	0	0	0	0	17.1664	0	15.9998	16.2312	0	0	0	0	0	17.4194	0	13.9735	0	0	16.9228	0	0	0	0	0	16.1457	0	0	0	15.5791	0	0	0	0
THOC5.S.307.Q13769	15.1284	15.9955	0	0	0	0	0	15.5372	16.3339	0	16.7883	17.0439	16.0798	16.6628	16.2007	0	0	15.3856	16.4615	0	0	15.7617	16.8119	0	0	0	0	0	0	0	0	0	0	0	0	0	0	0	0	0	0	0
FAM91A1.S.355.Q658Y4	0	0	0	0	0	0	17.0181	0	0	0	16.6736	17.7017	16.3236	0	17.1132	16.5224	16.4392	0	17.2637	0	0	0	17.4535	0	0	0	0	0	0	0	0	0	0	0	0	0	0	0	0	0	0	0
GTPBP4.S.354.423.470.Q9BZE4.3.Q9BZE4.2.Q9BZE4	0	0	0	0	0	0	0	0	13.6586	0	13.8044	16.2253	13.902	0	14.19	0	0	0	13.655	0	0	0	13.8928	0	0	0	0	0	0	0	0	0	0	0	0	0	0	0	0	0	0	0
LRRK2.S.973.Q5S007	15.2008	17.1674	13.8726	16.7671	17.5814	14.5721	15.1024	15.159	0	16.0031	15.8969	0	14.306	17.0987	14.6355	16.1613	16.0273	0	15.7117	15.8768	15.3658	0	17.4067	0	14.2192	0	0	16.4139	15.0958	14.936	0	15.0321	15.0146	0	0	0	0	0	0	0	0	0
RAPH1.S.17.17.17.17.17.17.17.17.17.Q70E73.Q70E73.5.Q70E73.2.Q70E73.8.Q70E73.7.Q70E73.4.Q70E73.3.Q70E73.9.Q70E73.6	16.7422	17.2563	15.9967	15.4642	15.7822	0	15.6521	16.7799	16.3932	17.0126	14.7193	14.5597	0	0	14.1525	16.1093	0	0	0	0	0	17.8672	15.8945	15.4739	15.3954	0	0	16.3969	0	0	0	0	0	0	0	0	0	0	0	0	0	0
GTPBP4.S.356.425.472.Q9BZE4.3.Q9BZE4.2.Q9BZE4	0	0	0	0	0	0	0	0	13.6586	0	13.8044	15.7445	13.902	0	14.19	0	0	0	13.655	0	0	0	13.8928	0	0	0	0	0	0	0	0	0	0	0	0	0	0	0	0	0	0	0
GTPBP4.S.352.421.468.Q9BZE4.3.Q9BZE4.2.Q9BZE4	0	0	0	0	0	0	0	0	13.6586	0	13.8044	16.2253	13.902	0	14.19	0	0	0	13.655	0	0	0	13.8928	0	0	0	0	0	0	0	0	0	0	0	0	0	0	0	0	0	0	0
RYBP.S.99.Q8N488	14.578	0	0	0	0	14.0358	14.3964	0	0	0	0	0	0	0	0	0	0	0	14.1333	0	0	0	0	0	0	0	0	13.9967	13.5565	13.3138	13.0787	13.7847	0	13.241	12.4649	13.0662	13.0294	13.0423	13.21	13.9325	13.5639	0
NCOA3.S.728.738.728.728.738.Q9Y6Q9.2.Q9Y6Q9.3.Q9Y6Q9.5.Q9Y6Q9.Q9Y6Q9.4	0	0	15.5616	0	14.9681	14.8764	0	0	14.5779	14.236	0	16.6002	0	15.6853	15.1143	0	0	0	16.041	0	0	0	15.7653	0	0	0	0	0	0	0	0	0	0	0	0	0	0	0	0	0	0	0
CBX1.S.89.P83916	14.1713	13.2275	12.8068	12.1765	0	12.5527	0	0	14.0325	13.1687	13.363	14.846	14.2927	14.5139	14.4585	14.6759	14.2222	0	14.6151	0	13.5557	14.0805	14.8589	0	0	14.0644	0	12.6819	0	0	0	0	0	0	0	0	0	0	13.6776	14.2435	0	0
PHC3.S.743.762.774.Q8NDX5.2.Q8NDX5.Q8NDX5.7	15.431	14.4566	14.1226	0	0	0	0	15.5837	16.1484	0	0	15.862	15.9162	15.4415	15.897	15.6863	0	15.1645	16.296	14.6941	0	15.4974	14.7797	0	0	0	0	14.4304	0	0	0	0	0	0	0	0	0	0	0	0	0	0
FTSJ3.S.333.Q8IY81	15.4055	15.1096	0	0	0	0	0	16.3151	15.4853	15.3211	16.241	17.1645	16.1891	16.6543	0	0	0	0	0	16.2011	0	0	0	0	0	0	0	0	0	0	0	0	0	0	0	0	0	0	0	0	0	0
TCEB3.S.188.Q14241	15.2147	16.1048	16.0161	15.709	0	0	16.2294	0	17.5903	16.1971	16.9389	17.31	0	15.9782	15.1977	16.8404	0	0	17.0545	0	0	0	16.8858	15.8186	0	0	0	15.9007	0	0	0	0	0	0	0	0	0	0	0	0	0	0
AFF4.S.814.814.Q9UHB7.Q9UHB7.2	15.3414	15.7014	0	0	15.2577	15.4013	0	0	15.1488	15.9163	0	0	0	0	15.3948	16.2329	0	0	15.2444	0	15.3906	0	0	15.6995	15.6828	0	14.7319	15.9801	14.8445	15.1531	15.7512	15.5314	14.7258	15.5027	14.2771	14.9884	15.2141	15.602	14.8794	15.8327	15.6332	15.2326
MED24.S.860.873.O75448.2.O75448	14.7257	14.841	15.0598	14.6856	14.9938	15.0847	0	15.0097	15.4643	15.2233	15.8003	16.1946	15.5122	15.6648	0	0	0	0	16.5686	15.7476	15.3967	0	15.9085	0	0	14.7654	0	0	0	0	0	0	0	15.2512	0	0	0	0	0	15.1844	14.8557	14.8783
ASH2L.S.496.529.623.Q9UBL3.2.Q9UBL3.3.Q9UBL3	15.6147	15.9932	0	15.0022	0	0	15.7004	15.6413	16.0325	15.7837	16.4036	16.0982	0	0	0	15.4579	15.3704	0	15.7485	15.5481	15.3781	15.8311	15.6	15.523	0	15.1165	0	15.3051	0	0	14.8719	0	0	0	0	0	0	0	0	0	0	0
SCARF2.S.478.483.Q96GP6.2.Q96GP6	13.836	0	0	0	0	0	0	0	0	0	0	0	0	0	0	0	0	0	15.7328	0	16.095	15.3664	16.0612	16.7026	0	0	0	0	16.468	14.8165	15.1226	17.1653	16.2437	15.2202	15.5509	16.791	16.9099	16.7199	16.0123	16.5644	15.4895	0
TPPP.S.160.O94811	0	0	0	0	0	0	0	0	0	0	0	0	0	0	0	0	0	0	0	0	0	0	0	15.9449	16.8835	0	0	15.2895	0	17.179	17.5529	14.8856	0	0	0	13.8714	14.5142	0	0	14.6388	14.1353	13.7732
POLR3E.S.161.161.125.161.161.Q9NVU0.3.Q9NVU0.2.Q9NVU0.5.Q9NVU0.4.Q9NVU0	14.9721	0	14.9812	0	0	0	0	0	14.8547	14.6356	16.4558	15.8012	15.3219	15.8851	15.7091	15.7766	15.0593	14.8262	15.534	15.5323	14.9695	14.9653	15.386	14.6299	14.7199	0	0	0	0	0	0	0	0	0	0	0	0	0	0	0	0	0
CDK13.S.437.437.Q14004.2.Q14004	15.3838	0	15.7226	15.1384	0	0	0	15.1589	0	0	16.0265	16.3208	15.8744	15.3671	15.8061	15.6762	15.6602	15.4945	16.4363	15.5305	15.8302	15.6294	15.6056	0	0	0	0	15.358	0	0	0	15.0888	0	0	0	14.9476	14.6876	14.765	0	0	14.8715	0
ZFC3H1.S.1303.1303.O60293.O60293.2	16.016	16.1053	15.0028	0	0	0	16.2892	0	15.2613	14.7051	16.8375	17.0495	14.9165	0	16.6855	0	15.9932	0	16.5454	0	0	0	17.2831	0	0	0	0	16.2648	0	0	0	0	0	0	0	0	0	0	0	0	0	0
ZFC3H1.S.1304.1304.O60293.O60293.2	16.016	16.1053	15.0028	0	0	0	16.2892	0	15.2613	14.7051	16.8375	17.0495	14.9165	0	16.6855	0	15.9932	0	16.5454	0	0	0	17.2831	0	0	0	0	16.2648	0	0	0	0	0	0	0	0	0	0	0	0	0	0
BAZ1B.S.160.160.Q9UIG0.2.Q9UIG0	15.0109	15.2103	15.3182	0	14.9801	0	0	0	16.1681	0	16.4076	16.3871	16.7868	0	15.473	0	16.1071	14.6607	0	0	0	15.3551	17.7737	0	0	0	14.0032	15.4105	0	0	0	0	0	0	0	0	0	0	0	0	0	0
PARP4.S.122.Q9UKK3	15.3537	15.7232	15.6612	15.7437	0	0	16.1216	15.5694	15.6526	14.9116	16.5805	16.1249	15.9227	15.9657	15.5995	15.3937	15.8356	15.6104	16.1362	16.3602	16.1591	15.2008	15.8177	15.2264	0	14.7501	16.0433	17.0978	0	0	15.1962	15.6364	0	0	0	0	14.7028	15.3301	0	0	15.073	15.2101
SCRIB.S.1508.1508.1427.Q14160.Q14160.3.Q14160.2	0	0	0	14.3878	15.7332	0	0	14.8595	14.8198	16.2381	16.5943	16.636	0	15.0866	14.8967	0	16.131	16.5436	15.9212	14.0704	14.6391	14.8712	15.8932	16.0416	0	0	0	0	13.8018	13.7233	13.9706	0	0	0	0	0	0	14.2112	15.4264	15.9431	0	0
DGCR14.S.292.Q96DF8	14.9986	0	0	0	0	14.9155	0	14.6036	15.1087	15.3843	0	15.3188	15.7846	15.5518	0	0	15.4783	15.5133	15.4902	15.6649	15.6153	14.7276	15.3515	0	0	14.8866	14.952	14.9285	0	0	0	0	0	0	0	0	15.0115	0	0	0	14.9846	0
ZC3H13.S.833.833.Q5T200.2.Q5T200	0	0	0	0	0	0	0	0	16.664	14.8719	16.8117	16.7655	0	16.086	0	16.2575	0	0	15.1323	0	0	16.0423	0	0	0	0	0	0	0	0	0	0	0	0	0	0	0	0	0	0	0	0
ZC3H13.S.837.837.Q5T200.2.Q5T200	0	0	0	0	0	0	0	0	16.664	14.8719	16.8117	16.7655	0	16.086	0	16.2575	0	0	15.1323	0	0	16.0423	0	0	0	0	0	0	0	0	0	0	0	0	0	0	0	0	0	0	0	0
DTX3L.S.539.Q8TDB6	16.5002	0	16.3079	16.7555	16.7894	0	16.8299	15.9735	0	16.3611	15.566	16.7428	16.0713	0	0	0	0	0	16.5093	15.8737	14.6401	15.582	16.9488	0	0	0	0	0	0	16.1655	0	0	0	0	0	0	0	0	0	0	0	0
VCL.S.755.755.P18206.P18206.2	14.6324	0	0	15.1697	0	0	17.0681	15.5438	0	0	17.7616	0	16.2994	15.7829	15.4125	0	16.3291	15.1377	0	15.8372	0	15.1006	16.785	0	0	0	0	0	0	0	16.0541	0	0	0	0	0	0	0	0	0	0	0
SPATA18.S.475.507.Q8TC71.2.Q8TC71	15.8588	15.5955	15.989	15.2738	15.7038	15.4416	15.6737	15.434	16.1662	15.8365	16.2737	16.4781	15.5939	16.5665	0	15.7537	16.1197	16.8454	16.4887	15.3673	15.5411	15.8592	15.4754	0	0	0	0	15.5413	0	0	0	15.953	0	15.5077	0	0	15.4576	0	0	0	15.7097	15.2796
SCARF2.S.737.742.Q96GP6.2.Q96GP6	0	0	15.4823	14.8731	0	0	14.5625	0	0	0	0	0	0	0	0	16.1627	16.0751	15.8903	15.7853	15.9945	16.1182	0	0	16.2078	0	15.7354	15.4341	15.9961	15.1871	15.857	15.5151	16.3143	15.4988	15.9149	14.7136	16.2794	15.8455	15.2529	15.21	15.6635	15.5789	15.3566
ARMCX3.S.110.Q9UH62	15.5703	0	15.3062	15.4016	0	0	0	15.528	16.2776	16.5224	15.9762	15.9273	15.9575	0	16.147	15.9052	15.7994	16.0666	16.6026	0	15.9039	15.4893	16.1598	0	0	15.4753	0	16.4193	0	0	0	0	0	0	0	0	0	0	0	15.1196	0	0
TNS2.S.102.102.112.102.Q63HR2.6.Q63HR2.Q63HR2.4.Q63HR2.2	0	0	0	0	14.6863	0	0	0	0	15.8155	0	0	0	0	0	0	16.5974	15.4133	0	17.1587	14.8889	0	0	15.7742	14.5032	0	14.5427	15.9071	14.6004	16.1965	14.7837	16.2119	15.2372	16.0521	0	16.2241	16.6885	14.6264	0	15.9325	16.2006	0
SMG9.S.32.32.Q9H0W8.2.Q9H0W8	16.1743	0	0	0	0	0	0	0	0	17.0098	15.7558	0	0	16.0002	0	15.8027	0	15.2405	15.5613	0	0	15.1318	15.5666	15.3533	0	0	0	0	0	0	0	0	0	0	0	0	0	0	0	0	0	0
SEPHS2.S.109.Q99611	15.1893	15.1423	14.0928	13.7813	0	0	16.4454	0	16.0265	16.1669	16.9296	16.6979	15.5117	17.0958	17.1533	16.5283	16.0726	16.6469	0	0	0	0	16.3396	16.073	14.259	13.788	0	0	0	0	0	0	0	0	0	0	0	0	0	15.8051	0	0
MYCBP2.S.178.178.O75592.2.O75592	15.2749	16.0102	15.582	0	16.1953	0	0	0	16.5938	15.8328	16.6103	16.7703	0	16.6495	16.4153	16.0806	0	0	16.8087	16.1739	0	0	16.8225	0	14.2406	0	0	0	0	0	0	0	0	0	0	0	0	0	0	0	0	0
FAF1.S.320.Q9UNN5	14.7203	16.0318	14.1129	14.0367	14.8712	15.1005	14.7515	15.7221	0	16.4225	15.7671	15.5167	0	15.8406	16.0311	0	0	15.4551	15.1377	15.679	14.7645	15.2562	0	15.4431	0	0	0	0	14.8585	0	0	0	0	0	13.6821	0	0	14.623	15.2375	0	0	0
CRTC1.S.64.64.Q6UUV9.3.Q6UUV9	0	0	0	0	0	0	0	0	0	15.5996	15.8168	0	15.492	0	14.8584	16.321	0	16.4468	16.4493	15.9671	0	0	0	0	0	0	0	15.3067	0	0	0	0	0	0	0	0	0	0	0	15.6157	0	0
USP42.S.1219.1219.Q9H9J4.2.Q9H9J4	14.8596	14.872	15.4755	14.5583	14.6888	0	0	0	16.3879	15.4202	16.1583	16.5409	15.9076	16.0836	16.0372	0	0	0	0	0	0	0	15.6781	0	14.3356	0	0	0	0	0	0	0	0	0	0	0	0	0	0	0	0	0
MAST4.S.1779.1585.1590.1600.O15021.O15021.2.O15021.3.O15021.6	0	16.0804	15.0375	0	0	0	0	0	0	0	0	0	14.7742	0	0	0	0	0	0	15.3839	16.0402	14.8154	15.5751	16.1528	15.679	0	0	16.0894	15.439	15.2265	0	15.2616	15.1422	15.294	13.4548	15.1714	15.9265	16.0875	13.4711	15.4431	14.4897	15.3003
USP42.S.1226.1226.Q9H9J4.2.Q9H9J4	14.8596	14.872	15.4755	14.5583	14.6888	0	0	0	16.3879	15.4202	16.1583	16.7342	16.1717	16.0836	16.0372	0	0	0	0	0	0	0	15.6781	0	14.3356	0	0	0	0	0	0	0	0	0	0	0	0	0	0	0	0	0
BIRC6.S.4023.Q9NR09	0	0	16.1088	15.3888	16.0026	15.2449	0	16.0329	17.0875	16.2025	16.0487	0	16.0239	16.3922	16.8393	16.3997	0	0	16.4778	0	0	15.2596	16.1936	15.3824	15.9421	0	0	16.3079	0	0	0	0	0	0	0	0	0	0	0	0	0	0
LMO7.S.300.300.300.300.15.Q8WWI1.3.Q8WWI1.Q8WWI1.4.Q8WWI1.2.Q8WWI1.5	0	0	16.9909	0	0	0	0	0	0	0	0	0	0	0	0	0	0	0	14.666	14.6827	16.5423	0	0	16.3393	0	0	16.2823	0	16.5935	14.098	14.1493	16.2984	16.4003	14.4472	14.3908	16.163	16.9944	16.4331	0	17.2838	15.7165	15.922
DIP2C.T.264.Q9Y2E4	0	0	0	0	0	0	16.5583	0	15.532	16.5022	0	0	0	0	0	16.2724	0	15.2876	0	0	0	15.2687	15.9203	16.0336	0	0	14.6295	0	16.598	16.389	16.1636	16.3694	15.5873	15.0322	14.6868	15.5749	15.6459	16.1233	15.601	15.949	16.2413	15.9784
CAAP1.S.203.58.Q9H8G2.Q9H8G2.2	0	0	0	0	0	0	0	0	0	0	16.0986	16.0723	15.4597	15.7011	0	0	15.1164	0	0	0	0	0	15.7168	0	0	0	0	0	0	0	0	0	0	0	0	0	0	0	0	0	0	0
NCF2.S.267.312.231.231.P19878.3.P19878.P19878.2.P19878.4	14.2255	18.0385	15.184	0	17.0458	18.1051	0	0	0	15.9745	15.2441	15.6883	14.4716	0	0	0	0	0	0	0	0	0	17.6265	0	0	14.5671	0	0	0	0	0	0	0	0	0	0	0	0	0	0	0	0
VRK1.S.376.Q99986	14.9542	16.0408	15.1918	15.2262	15.5068	14.2785	15.7297	14.9165	15.6506	15.28	16.3912	15.2639	15.6961	16.2819	15.9093	15.8931	0	0	16.2252	15.7904	0	15.8835	16.2132	15.2816	15.5412	14.4424	0	16.3617	0	14.5574	0	0	0	0	0	15.2495	0	0	0	0	15.1435	15.259
EIF3C.EIF3CL.S.9.9.9.Q99613.2.Q99613.B5ME19	14.633	0	15.3864	0	0	16.4789	16.06	15.0445	0	0	17.5884	17.4236	0	0	0	0	0	0	0	0	0	0	15.5524	0	0	0	0	0	0	0	0	0	0	0	0	0	0	0	0	0	0	0
SMEK1.S.767.780.541.Q6IN85.2.Q6IN85.Q6IN85.4	0	0	0	0	15.1528	0	0	15.542	15.8013	15.9029	0	16.0893	15.2505	15.9324	0	16.2743	16.3049	15.6736	16.5224	0	15.6963	0	15.8721	15.3455	15.1636	0	0	0	0	0	0	0	0	0	0	0	0	0	15.2279	0	0	0
PRPF40B.S.819.831.832.Q6NWY9.2.Q6NWY9.3.Q6NWY9	0	15.0418	14.642	14.0421	14.0322	14.4055	0	0	15.1917	15.3065	16.0385	15.9913	15.4368	15.6724	15.554	0	0	15.8831	15.1941	15.3195	15.4331	15.8328	15.3357	0	14.6335	14.5017	0	0	0	0	0	0	0	0	0	0	0	0	0	0	0	14.4809
TLK1.T.38.38.Q9UKI8.Q9UKI8.2	0	16.1123	15.9776	15.4689	0	0	15.9477	15.5772	16.1714	0	0	0	0	0	0	16.3009	0	0	15.7253	0	0	0	15.5073	15.4415	15.6686	15.2782	15.4632	16.049	15.5097	14.9794	15.2877	15.3768	0	15.8121	14.3461	15.0944	15.1348	0	15.1621	15.527	15.689	15.625
SH3PXD2B.S.769.A1X283	0	0	16.926	0	0	0	0	0	0	0	0	0	0	0	0	0	0	0	0	0	0	0	0	0	0	0	16.2783	0	16.4997	16.0639	15.7715	16.4774	0	0	14.8635	0	16.3019	17.0213	0	17.3669	17.0929	0
RIC8A.S.517.522.523.529.Q9NPQ8.2.Q9NPQ8.4.Q9NPQ8.Q9NPQ8.3	15.3114	0	0	0	14.347	14.3012	16.1828	15.7396	16.5015	0	17.084	16.879	16.2605	0	13.1247	0	16.5717	15.2941	16.7773	15.9856	0	0	16.7548	0	15.6018	14.7018	0	0	0	0	0	0	0	0	0	0	0	0	0	0	0	0
PHC3.T.745.764.776.Q8NDX5.2.Q8NDX5.Q8NDX5.7	15.431	14.4566	14.1226	0	0	0	0	15.5837	16.1484	0	0	14.7983	15.2279	15.4415	15.026	15.6863	0	15.1645	16.296	14.6941	0	15.4974	14.7797	0	0	0	0	14.4304	0	0	0	0	0	0	0	0	0	0	0	0	0	0
DCP1A.S.62.62.Q9NPI6.Q9NPI6.2	15.9222	15.4797	16.2527	15.6545	15.9106	15.369	15.9621	15.1903	16.8682	0	16.3377	16.8037	15.5334	15.9061	16.0281	15.6008	15.6172	0	16.7589	15.5115	0	0	15.1285	0	15.3065	0	15.1689	0	0	0	0	16.1029	0	0	0	0	0	0	14.9517	0	0	0
MATR3.T.150.P43243	0	16.3232	0	0	0	0	0	0	15.9695	16.2795	0	0	0	0	0	0	0	0	0	0	0	0	0	15.8168	0	15.4558	16.0525	16.5706	0	14.6206	0	15.4547	0	15.8395	13.8224	15.4282	15.8465	16.1027	0	15.8908	16.3151	15.5117
ATG2B.S.1016.Q96BY7	14.6525	0	15.7973	15.6006	0	15.2341	0	16.1292	15.4646	0	16.0699	16.5213	15.8076	15.5677	0	15.5315	16.3354	16.4709	16.6412	16.3918	16.7899	15.9005	0	0	0	0	14.9674	0	0	0	0	0	0	0	0	0	0	0	0	0	0	0
SVIL.T.657.630.657.O95425.O95425.3.O95425.4	0	0	0	0	0	0	0	0	0	16.7677	0	0	0	0	0	0	0	0	0	0	0	0	14.7683	0	15.9362	0	0	0	0	16.5056	15.9766	15.7924	0	14.9359	13.3441	15.7326	15.4969	14.8312	14.7392	15.8871	14.8216	14.2873
MAPK14.Y.182.182.182.182.182.Q16539.5.Q16539.3.Q16539.4.Q16539.2.Q16539	0	16.7449	16.4571	14.769	16.9811	15.8207	0	0	0	16.9563	16.128	16.5061	15.7584	15.9758	15.6556	15.445	15.6507	16.4433	0	14.6864	0	0	15.7547	16.5175	0	13.9555	0	15.6987	0	0	0	0	0	0	0	0	0	0	0	15.2464	0	0
STAG1.S.20.20.Q8WVM7.Q8WVM7.2	0	0	0	0	0	0	0	0	16.4856	0	0	16.1361	15.4262	0	16.4673	16.9494	16.1523	0	16.614	0	0	16.2781	16.2401	15.8426	0	0	0	0	0	0	0	0	0	0	0	0	0	0	0	0	0	16.2444
ZC3H7A.T.210.Q8IWR0	15.1934	15.6827	15.662	15.0466	0	15.6406	16.0929	15.4272	15.9497	15.7634	0	16.3796	0	0	0	0	0	15.5046	16.3559	0	0	0	15.6184	0	0	0	0	0	0	0	0	0	0	0	0	0	0	0	0	0	0	0
SKIV2L.S.245.Q15477	15.2461	0	0	0	0	0	15.7807	14.9707	15.8227	0	0	15.5983	0	15.3037	0	16.2991	15.6647	16.3626	15.9765	15.2547	15.6447	15.7769	15.4573	0	0	0	0	0	0	0	0	0	0	0	0	0	0	0	0	0	0	0
ATRX.S.84.84.84.P46100.4.P46100.P46100.6	14.9064	14.8694	15.2801	0	0	0	15.3791	14.4526	0	16.2105	0	0	0	0	0	16.3171	0	15.6679	15.0913	15.4803	15.4553	0	0	15.3685	0	14.6518	15.2957	16.0039	15.3451	14.9171	14.6641	14.9328	14.9441	15.4354	13.7773	14.7738	15.4413	15.1835	14.3903	15.5091	15.5981	15.9481
ATG2B.S.1018.Q96BY7	14.6525	0	15.7973	15.6006	0	15.2341	0	16.1292	15.4646	0	16.0699	16.5213	15.8076	15.5677	0	15.5315	16.3354	16.4709	16.6412	16.3918	16.7899	15.9005	0	0	0	0	14.9674	0	0	0	0	0	0	0	0	0	0	0	0	0	0	0
EIF3L.S.2.2.Q9Y262.2.Q9Y262	0	16.2117	0	14.4494	16.4863	14.8999	0	0	0	14.8486	17.6018	16.9935	0	17.2011	15.5668	0	0	16.4018	0	16.0965	16.1637	0	16.7146	0	15.6898	0	14.3529	0	0	0	0	0	0	0	0	0	0	0	0	0	0	0
TOP2B.S.1608.1613.Q02880.2.Q02880	16.0765	0	14.9653	14.529	0	0	0	15.7765	16.0646	15.8189	15.8395	15.3164	15.8528	14.773	15.2237	14.4914	15.4306	15.7524	16.3405	15.6105	15.6882	15.1446	14.5191	15.7046	14.7753	15.0995	14.2218	15.4857	14.3985	14.4044	14.8133	15.5285	14.7509	14.3134	0	14.5212	14.7886	14.6732	15.1614	14.8417	15.3285	15.0009
RASIP1.S.419.Q5U651	14.5277	14.4781	13.871	15.3265	14.5656	15.3387	15.6686	14.4511	14.9012	15.9184	15.7243	14.2763	15.415	16.4656	16.2538	15.5445	15.9991	15.0512	15.1009	16.7043	15.9788	15.5427	15.9787	15.3602	0	0	0	15.0857	0	14.4282	0	0	13.688	15.5629	0	16.089	13.4979	15.2086	14.5567	15.3363	15.294	14.4707
CDK18.S.89.Q07002	0	0	0	0	0	0	0	0	0	16.547	16.5066	0	15.5368	0	16.0071	15.8848	16.1915	16.2308	0	15.5213	16.0312	0	15.6118	16.1917	0	0	15.9021	15.8988	0	0	0	0	0	0	0	0	0	0	0	15.7181	0	15.5301
TEP1.S.397.397.Q99973.2.Q99973	15.0729	17.44	16.0272	15.0982	15.5583	15.2708	16.8409	15.8043	15.2123	15.0934	15.1485	0	0	0	0	0	0	0	0	0	15.624	14.627	0	16.8158	15.6682	15.1077	15.8305	15.8319	0	0	0	15.6426	0	0	0	0	0	0	15.3553	0	15.7322	0
ZNF609.S.1055.O15014	0	15.002	15.3913	15.5595	0	0	0	0	15.3141	15.2983	15.4163	15.5757	15.9465	15.5002	15.7958	0	15.8309	15.5919	15.8835	15.4656	15.2494	15.705	15.6408	15.0737	15.3712	0	0	0	14.8254	0	0	15.3636	0	0	0	0	0	0	0	15.351	0	15.4742
UBE2M.S.28.P61081	16.3666	16.4191	16.2962	0	15.8069	0	0	0	16.2857	0	15.9264	0	16.6571	14.9535	16.3964	17.1064	16.4197	0	0	16.7262	0	0	16.5183	0	15.5781	0	0	0	0	0	0	0	0	0	0	0	0	0	0	0	0	0
SNIP1.S.394.Q8TAD8	0	0	0	0	0	0	0	0	0	16.2446	16.5741	16.8857	16.0714	0	0	0	0	0	16.3928	0	0	16.1544	0	0	0	0	0	0	0	0	0	0	0	0	0	0	0	0	0	0	0	0
PTK7.S.654.728.744.784.792.784.Q13308.3.Q13308.4.Q13308.2.Q13308.Q13308.6.Q13308.5	0	15.3338	17.201	16.1897	0	14.2207	0	0	15.4685	0	0	0	0	0	0	0	0	0	0	0	0	0	15.5185	14.4188	14.8989	15.7676	15.6468	16.2085	15.6292	13.2232	13.8798	16.3042	16.0732	15.4592	15.2143	15.3317	14.96	0	0	16.2746	16.0951	16.0241
ATP8A1.T.28.28.28.Q9Y2Q0.3.Q9Y2Q0.2.Q9Y2Q0	15.2571	17.2569	0	15.2087	17.8116	15.1227	0	0	14.984	15.7284	15.5226	0	15.4207	16.1369	16.4058	0	0	17.0211	0	0	0	14.4604	16.7488	14.8732	14.6096	0	0	0	0	0	0	0	0	0	0	0	0	0	0	0	0	0
WIPF2.S.235.385.Q8TF74.2.Q8TF74	12.3444	0	16.0265	0	0	0	14.6383	0	0	16.2382	0	0	0	0	0	0	16.1797	16.7928	0	0	0	0	0	16.0405	0	0	0	15.5715	15.4176	15.6543	14.6668	15.4337	15.7079	14.7651	12.8227	15.7872	15.3943	15.8299	0	15.9389	15.4965	16.159
DIDO1.S.523.523.523.523.Q9BTC0.Q9BTC0.1.Q9BTC0.2.Q9BTC0.3	15.2849	15.2449	15.0682	15.1401	0	0	15.4337	14.8056	15.7737	15.4598	15.8831	15.2369	15.3549	15.0865	14.8921	15.8555	15.2922	15.4073	15.6585	0	15.3903	15.59	15.8859	15.4751	15.295	14.7565	0	15.8143	0	0	0	0	0	0	0	0	0	0	0	0	15.233	0
MYCT1.S.135.Q8N699	15.1057	14.9149	14.7035	15.0138	14.5737	14.5415	16.2514	0	15.3392	15.1865	15.6325	14.8005	15.2659	15.2061	16.3862	16.4262	16.3161	15.4929	15.7725	15.5738	0	15.9039	15.7957	15.1099	15.8109	14.2782	0	15.5899	0	15.375	0	0	0	0	0	0	0	0	15.0361	14.2164	15.3523	0
TBC1D9B.S.407.407.Q66K14.2.Q66K14	13.3101	0	0	14.3501	0	0	0	0	14.5973	15.3643	16.3533	0	0	13.7335	15.002	15.2007	15.8594	16.2028	15.0463	15.9315	15.458	15.3156	14.9455	15.4119	0	14.1911	14.0966	15.8949	14.5755	0	14.6963	16.0271	15.3087	15.1905	14.6005	15.0412	16.008	16.2402	14.1703	15.1549	14.9729	15.2989
LEO1.S.550.610.Q8WVC0.2.Q8WVC0	15.1149	0	14.8722	14.5319	0	14.6814	0	0	16.698	15.5015	15.6996	15.8051	0	16.1382	0	0	0	0	0	0	0	15.5404	15.3483	0	0	0	0	0	0	0	0	0	0	0	0	0	0	0	0	0	0	0
RAD21.S.175.O60216	0	14.9673	14.582	0	0	0	15.6377	14.8813	0	15.0484	15.7312	15.0489	15.176	15.0973	15.4531	15.2943	15.4938	0	15.8252	15.4855	15.2719	15.3777	15.6274	15.1345	0	0	0	15.3995	0	0	0	15.0571	14.5024	0	0	0	0	0	0	14.9333	15.0338	0
TBC1D22B.S.116.Q9NU19	15.0215	15.2903	0	15.5123	15.7137	0	0	14.5602	0	16.1027	0	0	0	0	0	0	0	16.686	15.6186	0	0	0	0	16.2034	15.5217	14.5337	14.9	16.1634	15.8297	15.166	0	0	15.4357	15.0582	13.655	0	15.5112	15.5518	15.1325	15.5289	0	14.9108
KCTD3.S.711.709.65.Q9Y597.Q9Y597.2.Q9Y597.3	15.8419	14.7695	0	0	0	0	15.904	14.7965	0	0	0	16.0084	0	0	0	0	0	0	0	0	0	0	0	15.5411	15.5484	14.2899	0	15.6205	15.007	14.9924	0	15.2453	14.5263	14.7476	13.7657	14.6263	0	0	0	15.6374	15.5933	0
SETD2.S.532.532.532.Q9BYW2.Q9BYW2.3.Q9BYW2.2	14.5541	15.4479	14.9852	0	0	14.4996	14.8437	14.791	15.5029	15.4826	15.5625	15.5741	15.401	14.9937	14.9771	0	15.3928	0	15.9527	15.3398	14.9253	0	14.7457	15.1762	14.822	14.5156	0	15.0749	0	0	0	14.7478	0	0	0	0	0	0	0	0	0	0
NBAS.S.475.475.A2RRP1.2.A2RRP1	14.5047	15.3132	15.6283	15.0301	15.2793	0	0	15.3724	16.4974	15.3533	16.197	16.3119	15.4989	16.1491	16.1991	16.2378	0	15.5882	16.2525	15.7491	0	15.6447	16.4422	0	15.2481	0	0	0	16.179	0	0	0	0	0	0	0	0	0	0	0	0	0
LILRB5.S.415.514.515.O75023.2.O75023.O75023.3	0	0	0	0	15.3962	0	0	14.8305	14.7234	14.6088	15.8813	15.0132	15.8227	15.3067	16.6328	0	16.2152	0	15.7698	16.9581	16.8825	14.9275	15.2091	15.1431	0	0	0	0	0	0	0	15.0348	0	15.3681	0	0	14.4364	0	0	0	0	0
SELPLG.S.358.374.Q14242.Q14242.2	0	15.4128	15.7215	0	0	0	0	0	16.1945	16.0622	16.2136	16.8947	0	16.5612	15.3012	0	16.2335	15.1184	0	0	17.1228	16.3951	16.4058	15.6413	0	0	0	0	0	0	0	0	14.5715	15.3751	0	0	0	0	15.31	0	0	0
CDK9.S.347.464.P50750.P50750.2	0	15.0995	14.727	14.9347	15.205	14.5064	15.0196	0	14.7657	15.6436	0	0	0	0	0	16.3083	0	15.4205	15.8709	0	15.2485	0	0	15.2388	14.7876	14.6367	14.4552	15.4226	14.864	14.4297	14.6488	14.8522	14.8474	14.7528	13.7031	15.2282	14.7808	15.2399	14.8657	15.5142	15.2932	14.4999
ZMYM4.S.162.130.162.Q5VZL5.2.Q5VZL5.4.Q5VZL5	0	0	14.5649	0	14.7253	0	0	0	0	15.5242	0	0	0	0	0	0	15.5472	16.6251	0	14.9973	15.0765	15.3089	14.7457	15.5699	0	14.0481	13.8964	15.3545	14.779	14.8355	14.3899	14.8099	14.5131	13.8571	12.6204	14.908	15.0235	14.4939	14.2357	15.1579	14.9976	15.036
EIF4ENIF1.S.345.345.182.Q9NRA8.3.Q9NRA8.Q9NRA8.2	0	0	0	0	0	0	0	0	0	14.956	15.2755	15.1803	15.4076	0	0	14.8531	15.1887	0	0	15.1197	15.0416	15.6941	15.4455	0	0	0	0	14.7763	0	0	0	14.7555	0	0	0	0	0	0	0	15.2287	0	0
FIP1L1.S.87.72.72.72.Q6UN15.Q6UN15.5.Q6UN15.3.Q6UN15.4	0	15.3494	14.6837	14.618	15.4125	15.0837	0	0	15.6253	0	0	16.8848	16.4527	16.7581	16.4746	0	0	0	0	0	0	0	0	0	0	0	0	0	0	0	0	0	0	0	0	0	0	0	0	0	0	0
MYO1C.S.845.829.864.O00159.3.O00159.2.O00159	14.817	0	16.1589	0	0	0	15.8084	14.9083	15.5534	0	16.2115	15.6286	15.349	15.7107	15.9083	15.1317	15.3825	0	15.6404	15.4047	15.2978	14.9769	15.5174	0	15.6045	0	0	15.2046	0	0	15.3257	0	0	0	0	15.2069	0	0	0	0	0	0
TBC1D17.S.575.608.Q9HA65.2.Q9HA65	15.857	0	15.402	15.3307	0	0	0	0	16.0799	15.9472	16.0657	16.2724	15.7899	16.0794	0	16.3386	15.5531	15.4089	16.2735	15.9557	15.2211	0	16.004	15.5214	0	0	0	15.0027	0	0	14.6448	0	0	0	0	0	0	0	0	0	15.3958	15.0839
TJP2.S.263.286.317.290.263.286.286.Q9UDY2.3.Q9UDY2.Q9UDY2.7.Q9UDY2.6.Q9UDY2.4.Q9UDY2.2.Q9UDY2.5	13.5072	13.7531	0	13.2388	14.4694	13.3281	0	0	0	14.2055	15.2573	14.5182	14.4673	14.4983	0	16.5855	0	0	0	15.4997	0	16.468	14.6031	0	0	0	0	13.7562	0	0	0	0	0	0	0	0	0	0	0	0	0	0
VPS13B.S.999.998.999.999.Q7Z7G8.2.Q7Z7G8.6.Q7Z7G8.Q7Z7G8.3	0	0	0	15.07	0	0	0	0	15.3642	15.8973	16.205	16.2338	15.2778	15.7095	16.5062	0	15.9834	0	16.1296	0	0	0	15.9754	0	0	0	0	0	0	0	0	0	0	0	0	0	0	0	0	0	0	0
VPS13B.S.1002.1001.1002.1002.Q7Z7G8.2.Q7Z7G8.6.Q7Z7G8.Q7Z7G8.3	0	0	0	15.07	0	0	0	0	15.3642	15.8973	16.205	16.2338	15.2778	15.7095	16.5062	0	15.9834	0	16.1296	0	0	0	15.9754	0	0	0	0	0	0	0	0	0	0	0	0	0	0	0	0	0	0	0
KTN1.S.1055.1061.1084.1084.Q86UP2.2.Q86UP2.3.Q86UP2.4.Q86UP2	14.7993	15.26	16.255	15.4575	15.2699	14.8744	0	16.122	15.8858	14.6908	15.6177	15.9176	14.9482	16.1428	15.5029	16.2435	0	15.5189	15.5479	0	15.4751	15.7024	15.5398	14.6815	14.5841	15.4877	14.0658	16.2342	0	0	0	0	0	0	0	15.1936	0	0	0	0	0	15.3381
MACC1.S.115.Q6ZN28	0	0	0	14.0773	0	0	0	0	16.1815	13.1072	14.6659	17.3494	16.032	0	14.1833	0	0	15.4222	16.8273	0	0	0	16.8359	0	0	0	0	16.1059	0	0	0	0	0	0	0	0	0	0	0	0	0	0
MACC1.S.116.Q6ZN28	0	0	0	14.0773	0	0	0	0	16.1815	13.1072	14.6659	17.3494	16.032	0	14.1833	0	0	15.4222	16.8273	0	0	0	16.8359	0	0	0	0	16.1059	0	0	0	0	0	0	0	0	0	0	0	0	0	0
SRCAP.S.2567.2663.2725.Q6ZRS2.3.Q6ZRS2.2.Q6ZRS2	0	0	0	0	0	0	0	0	0	0	0	0	0	0	0	16.3355	16.5222	16.4842	14.425	14.7661	16.6967	0	14.2688	0	0	0	15.543	0	13.666	13.8041	13.6415	14.2353	15.6464	15.5274	14.091	15.9106	14.0928	15.6615	13.414	14.1591	16.1327	0
RHBDF1.S.8.Q96CC6	0	0	0	15.0135	15.5558	0	0	0	0	16.2332	0	0	0	0	0	0	15.7736	16.0093	0	0	15.9676	0	0	16.1342	0	0	15.5989	15.565	15.4611	14.9278	0	15.5128	15.3979	15.2234	13.6318	15.8851	15.8259	15.5374	14.9363	15.7132	15.5046	15.3957
PANK4.S.393.Q9NVE7	0	0	0	0	0	0	0	0	15.8667	0	16.5917	16.3648	0	16.1967	16.2245	0	0	16.1637	17.027	0	0	15.9456	16.4002	0	0	0	0	0	0	0	0	15.9198	0	0	0	0	0	0	0	0	0	0
DNAJB2.S.250.250.P25686.P25686.2	0	0	15.1675	0	14.684	0	14.9824	15.7644	14.9217	0	15.2193	15.0487	15.7598	0	14.9091	0	14.7936	15.9343	15.9455	15.432	15.869	0	14.9165	0	0	0	14.5656	0	0	0	0	14.7149	14.8749	0	0	0	0	0	0	0	0	0
NCOA3.S.214.214.214.214.214.Q9Y6Q9.2.Q9Y6Q9.3.Q9Y6Q9.5.Q9Y6Q9.Q9Y6Q9.4	14.1875	15.578	14.8788	14.8431	14.9796	15.0141	0	0	14.5714	15.7477	15.8497	16.2709	15.5444	15.7857	15.5268	0	0	0	0	0	15.5229	15.5835	15.6474	15.0176	14.668	0	14.5877	0	0	0	0	0	0	0	0	0	0	0	0	0	0	0
AKAP9.S.153.153.165.165.165.165.Q99996.3.Q99996.Q99996.6.Q99996.5.Q99996.1.Q99996.4	15.7934	0	15.8647	15.6772	15.1761	0	0	15.6412	16.1565	0	15.877	16.6594	0	15.5196	0	0	0	0	16.6664	15.8285	15.9457	15.6277	0	0	0	0	0	0	0	0	16.094	0	0	0	0	0	0	0	0	0	0	0
TRIM25.S.435.Q14258	0	15.2064	14.5353	0	15.0503	13.6217	16.0633	15.3026	0	15.4387	0	0	0	0	0	0	0	0	16.2357	15.462	14.9822	14.6876	15.8421	0	0	0	0	0	0	0	14.8312	0	0	15.5437	0	0	0	0	0	0	0	0
LEO1.S.548.608.Q8WVC0.2.Q8WVC0	14.5227	0	14.8722	14.5319	0	14.6814	0	0	15.4223	15.1951	15.6996	15.8051	0	16.1382	0	0	0	0	0	0	0	15.5404	15.3483	0	0	0	0	0	0	0	0	0	0	0	0	0	0	0	0	0	0	0
RTN1.S.487.67.Q16799.Q16799.2	15.5165	15.0262	15.1829	15.4773	0	0	0	15.6711	16.2864	16.9209	15.2932	15.9782	0	15.6373	15.2403	14.2654	0	16.1532	15.349	16.2279	0	15.6546	13.9459	0	0	15.6964	15.0959	15.432	0	0	0	0	0	0	0	0	0	0	15.3794	0	0	0
MICAL1.S.786.872.891.137.Q8TDZ2.2.Q8TDZ2.Q8TDZ2.4.Q8TDZ2.3	0	14.4105	13.9308	14.4073	0	14.1681	0	15.6007	14.5152	14.1169	15.5561	15.671	14.9812	14.7077	14.9373	15.0831	15.2988	14.7774	15.548	15.8739	15.0802	0	15.6768	14.9572	0	0	14.0978	14.9287	0	13.1785	0	15.3275	0	0	0	14.183	0	0	0	0	14.6038	14.1968
GIT2.S.653.668.570.618.638.540.555.557.590.603.Q14161.3.Q14161.Q14161.6.Q14161.4.Q14161.5.Q14161.11.Q14161.7.Q14161.9.Q14161.10.Q14161.8	0	0	0	15.4981	0	0	16.2605	0	0	0	0	0	15.9042	0	0	0	0	0	0	0	15.1966	0	0	15.2443	15.8427	15.152	15.026	16.0868	15.6764	15.3456	15.5696	15.3292	15.2412	15.6529	0	15.8143	0	15.1773	15.0503	15.8721	15.6737	0
DNAJB2.S.247.247.P25686.P25686.2	0	0	15.1675	0	14.684	0	14.9824	15.7644	14.9217	0	15.2193	15.0487	15.7598	0	14.9091	0	14.7936	15.0587	15.9455	15.432	15.869	0	14.9165	0	0	0	14.5656	0	0	0	0	14.7149	14.8749	0	0	0	0	0	0	0	0	0
KDM2A.S.692.150.253.692.386.Q9Y2K7.Q9Y2K7.4.Q9Y2K7.5.Q9Y2K7.3.Q9Y2K7.2	0	0	0	0	0	0	0	0	0	0	0	0	0	0	0	0	0	0	0	0	0	14.0714	15.8871	0	0	0	0	0	0	13.3526	14.1365	14.4847	13.4584	13.9252	0	0	13.8546	14.1032	14.1747	14.607	14.1701	14.608
USP42.S.1222.1222.Q9H9J4.2.Q9H9J4	14.8596	14.872	15.4755	14.5583	14.6888	0	0	0	16.103	15.4202	16.1583	16.5409	15.9076	16.0836	16.0372	0	0	0	0	0	0	0	15.6781	0	14.3356	0	0	0	0	0	0	0	0	0	0	0	0	0	0	0	0	0
PLCG1.S.1234.1233.P19174.2.P19174	0	0	0	15.125	0	0	0	0	0	16.3184	0	0	15.8794	0	0	0	0	0	0	14.2678	16.3488	0	0	15.7513	0	0	15.8119	15.8458	0	0	15.016	16.0882	15.7267	15.437	14.6115	16.0727	15.6837	15.8052	15.0353	15.9246	0	15.1882
SMARCAD1.T.54.54.Q9H4L7.Q9H4L7.2	14.87	0	14.6926	14.7141	14.9252	14.9145	0	14.9306	15.3634	0	0	16.7039	15.5977	15.9117	15.2712	0	0	0	15.9704	0	0	0	15.3315	0	15.0376	0	0	0	0	0	0	0	0	0	0	0	0	0	0	0	0	0
CAND1.S.558.Q86VP6	15.7024	0	15.6138	15.6355	16.033	15.1578	16.2227	15.7085	15.6653	15.7245	16.0853	16.2559	0	0	15.9565	0	0	0	16.0528	15.8672	0	0	0	0	0	15.1322	15.2334	0	15.4995	0	0	0	0	0	0	0	0	0	0	0	0	0
ACTR8.S.132.21.Q9H981.Q9H981.2	0	0	0	0	0	0	0	0	0	13.6251	0	15.7479	15.1326	15.6365	0	0	14.9681	0	15.6928	0	0	0	15.7117	0	0	0	12.9335	0	0	0	0	0	0	0	0	0	0	0	0	0	0	0
CERS4.S.342.Q9HA82	0	14.9086	0	0	0	0	0	0	15.4616	15.1767	0	0	0	16.3043	15.9997	16.8826	0	17.4588	0	15.8945	0	0	0	0	0	0	0	0	0	0	0	0	0	0	0	0	0	0	0	0	0	0
CERS4.S.347.Q9HA82	0	14.9086	0	0	0	0	0	0	15.4616	15.1767	0	0	0	16.3043	15.9997	16.8826	0	17.4588	0	15.8945	0	0	0	0	0	0	0	0	0	0	0	0	0	0	0	0	0	0	0	0	0	0
CERS4.S.349.Q9HA82	0	14.9086	0	0	0	0	0	0	15.4616	15.1767	0	0	0	16.3043	15.9997	16.8826	0	17.4588	0	15.8945	0	0	0	0	0	0	0	0	0	0	0	0	0	0	0	0	0	0	0	0	0	0
MAP1B.T.704.P46821	15.0414	13.3185	14.7061	13.6462	0	14.1271	0	0	0	13.6564	0	0	0	0	0	0	0	0	0	0	0	0	0	0	0	14.2751	12.9712	13.5598	0	0	0	0	0	0	0	0	0	0	0	0	0	0
KIAA0754.S.181.181.O94854.2.O94854	15.6893	0	0	0	0	0	15.3959	0	0	0	0	0	0	0	0	0	0	0	0	0	0	0	0	0	0	0	0	0	14.8967	15.1346	0	15.9299	14.8284	0	13.9558	15.1817	14.4871	14.9505	0	14.9437	14.49	0
NUP88.T.525.Q99567	14.4269	14.7796	14.6314	14.449	13.8239	14.412	14.8966	14.2647	15.1995	15.3143	15.3151	14.8811	14.5323	15.0708	14.5589	0	14.4248	0	15.3732	14.9805	0	0	15.4951	0	14.8441	14.0582	0	14.6727	0	13.2457	14.593	14.4595	0	0	0	0	0	0	0	0	0	0
ESF1.T.319.Q9H501	0	0	0	0	0	0	0	0	15.7196	0	15.2619	16.7053	13.6554	0	14.6339	0	0	0	0	0	0	0	16.1076	0	0	0	0	0	0	0	0	0	0	0	0	0	0	0	0	0	0	0
PRR12.S.1381.1381.Q9ULL5.Q9ULL5.2	14.5847	14.7764	14.3831	14.5182	14.4121	14.2836	0	0	15.053	15.5378	16.0011	16.0837	14.8952	15.7894	14.8306	14.7485	15.2852	0	16.4468	0	15.7606	0	15.7034	13.9736	14.3951	0	0	14.777	0	0	0	0	0	0	0	0	0	0	0	0	13.9447	14.5404
PRR12.S.1382.1382.Q9ULL5.Q9ULL5.2	14.5847	14.7764	14.3831	14.5182	14.4121	14.2836	0	0	15.053	15.5378	16.0011	16.0837	14.8952	15.7894	14.8306	14.7485	15.2852	0	16.4468	0	15.7606	0	15.7034	13.9736	14.3951	0	0	14.777	0	0	0	0	0	0	0	0	0	0	0	0	13.9447	14.5404
RBM39.S.117.117.Q14498.Q14498.2	0	0	15.3526	0	17.1784	0	0	0	0	16.3563	16.8531	15.8612	15.1369	16.0503	0	0	0	15.7929	0	0	15.3167	15.2907	15.5842	0	0	0	0	0	0	0	0	0	0	0	0	0	0	15.2834	0	0	0	0
CROCC.S.1460.763.Q5TZA2.Q5TZA2.2	15.021	15.5004	15.1598	0	14.8306	0	0	15.3897	0	0	0	15.4785	14.9689	15.73	16.4136	16.7477	15.8686	16.656	0	15.8583	0	15.6208	15.356	0	0	0	0	0	0	0	0	0	0	0	0	0	0	0	15.0266	0	0	0
GAB2.S.95.133.Q9UQC2.2.Q9UQC2	15.5997	0	0	0	0	0	0	15.7719	0	0	0	0	0	0	0	0	16.6765	0	16.4768	15.7712	0	0	0	0	0	0	0	16.4716	15.4783	15.1252	15.28	15.4801	14.6252	14.5941	13.9459	15.9829	14.2904	15.0462	14.5995	15.3441	15.7512	0
CWC22.S.786.Q9HCG8	0	0	0	0	0	0	0	0	0	0	0	0	0	0	0	0	0	0	0	0	14.2063	0	0	0	0	0	0	0	13.6272	13.5655	14.1416	14.2217	13.2201	0	13.2303	13.3645	14.0569	14.9228	0	14.6885	14.3916	0
TLN1.T.2009.Q9Y490	0	0	0	0	0	0	16.1892	0	0	0	0	0	0	0	0	0	0	0	16.0522	15.573	15.7292	0	15.8019	0	0	15.5774	15.1648	15.7815	15.3621	15.4127	15.7658	15.6576	15.0029	14.2484	14.7055	14.6345	15.1945	15.2077	15.1848	15.5832	15.4692	15.2558
PCM1.S.1283.1284.1283.1283.Q15154.2.Q15154.4.Q15154.5.Q15154	13.6917	0	0	0	0	0	0	0	0	15.7206	0	0	0	0	0	0	0	0	0	0	15.8347	15.1946	0	15.4122	0	0	15.0848	14.8881	15.0233	14.9798	0	14.9612	15.1641	14.4455	13.3119	15.2178	15.2851	15.9515	13.6561	15.3497	14.874	14.9659
UBA2.S.111.207.Q9UBT2.2.Q9UBT2	14.8529	15.5431	13.8866	14.0619	15.1153	14.4994	0	14.7417	0	16.3704	0	0	0	16.633	0	0	0	0	16.4397	0	0	0	16.1803	14.4369	0	15.0941	14.9529	15.055	0	0	0	0	0	0	0	0	0	0	0	0	0	0
ZC3H13.S.1010.1010.Q5T200.2.Q5T200	0	14.7345	14.8981	0	0	0	0	14.1104	15.4668	15.1905	0	0	0	14.8681	14.7845	0	0	0	15.2296	15.0482	14.5834	15.0288	15.285	14.3264	0	0	0	0	0	0	0	0	0	0	0	0	0	0	0	0	0	0
MACC1.S.112.Q6ZN28	0	0	0	14.0773	0	0	0	0	16.1815	13.1072	14.6659	17.3494	16.032	0	14.1833	0	0	15.4222	0	0	0	0	16.8359	0	0	0	0	14.2149	0	0	0	0	0	0	0	0	0	0	0	0	0	0
SARG.S.185.Q9BW04	14.4553	0	14.4865	0	14.4979	13.6706	14.7205	0	14.91	14.9208	14.8718	0	15.2142	13.7532	13.9534	0	15.2332	14.6289	14.7364	0	14.5907	14.7598	13.8383	15.298	14.893	0	13.9879	15.4144	0	0	0	0	0	0	0	0	0	0	0	0	0	0
TLE3.Y.238.231.238.238.238.243.238.Q04726.2.Q04726.7.Q04726.3.Q04726.6.Q04726.5.Q04726.4.Q04726	15.73	15.7082	15.6784	15.4667	15.1906	0	0	16.2525	0	0	16.374	16.7059	0	15.6962	0	0	0	0	16.9078	0	0	16.104	0	14.9935	0	0	0	15.6041	0	0	0	0	0	0	0	0	0	0	0	0	0	0
PRDM2.S.220.220.421.421.Q13029.5.Q13029.3.Q13029.2.Q13029	0	0	0	0	0	0	0	0	0	0	0	0	0	0	0	0	0	0	0	0	0	0	0	15.5409	0	15.4483	15.4215	16.4369	0	0	0	15.4438	0	0	0	0	15.6133	16.0183	0	0	15.9981	15.972
ZNF687.S.271.271.Q8N1G0.Q8N1G0.2	15.5501	14.7142	15.9948	15.8664	0	13.669	15.1348	0	15.3194	14.7959	14.9236	15.293	16.1568	16.2031	16.3308	0	0	0	0	0	0	0	0	15.81	0	0	0	16.1453	0	0	0	0	0	0	0	0	0	0	0	0	0	0
SRRM2.S.455.455.Q9UQ35.Q9UQ35.2	13.6559	13.7422	14.0792	13.0703	13.6843	14.0224	0	0	14.3003	0	14.159	13.9283	14.5679	14.2031	0	0	0	0	0	0	0	0	0	14.3098	13.4463	0	0	0	0	0	0	0	0	0	0	0	0	0	0	0	0	0
TBC1D4.T.642.642.642.O60343.2.O60343.3.O60343	0	0	0	0	0	0	0	0	0	0	0	0	0	0	0	0	0	0	0	0	14.2173	0	0	15.3263	0	0	0	0	14.1263	13.8102	0	13.9781	0	13.6046	0	14.0569	13.7879	12.6478	13.1967	14.226	13.9349	0
DENND3.S.420.472.A2RUS2.2.A2RUS2	14.9604	15.3324	15.3821	0	14.2146	0	14.1604	14.031	0	16.1233	15.7007	15.7896	14.9853	15.2341	13.9569	14.7783	14.6675	14.6758	0	15.7529	14.9275	15.0906	15.0541	0	15.5324	0	14.2873	15.5115	0	0	0	15.3706	0	0	0	0	0	0	0	15.3834	0	15.2404
EIF3C.EIF3CL.S.18.18.18.Q99613.2.Q99613.B5ME19	0	0	0	0	0	0	0	0	15.7395	0	17.2056	17.4193	0	17.0713	0	0	0	0	0	0	0	16.0457	16.3324	0	0	0	0	0	0	0	0	0	0	0	0	0	0	0	0	0	0	0
TRIP12.S.142.100.100.Q14669.3.Q14669.Q14669.2	0	0	0	0	0	0	0	0	0	0	0	0	0	0	0	0	0	0	0	0	0	0	0	0	0	0	0	0	0	0	0	0	13.5211	14.4796	12.7985	13.7434	14.2189	13.9617	0	13.9075	14.2133	0
DMXL2.S.473.473.473.Q8TDJ6.3.Q8TDJ6.Q8TDJ6.2	15.2062	0	0	0	0	15.4762	15.2843	15.0689	0	15.4313	0	16.3463	15.5734	15.0196	15.2553	0	15.3147	14.9326	16.3306	15.4485	15.5704	15.5729	15.9696	14.6059	0	0	0	0	14.6189	0	0	0	14.5145	0	0	15.2547	0	0	0	0	14.8596	0
SHANK3.T.1115.1234.Q9BYB0.3.Q9BYB0	0	0	0	0	0	0	0	0	0	0	0	0	15.9163	0	16.1258	15.9634	16.6367	15.8665	16.4392	16.125	16.3541	0	16.2967	0	0	0	0	0	0	0	0	16.0288	0	0	0	0	0	0	0	0	0	0
RAB11FIP5.S.209.Q9BXF6	0	0	0	0	0	0	0	0	0	0	0	0	0	0	0	0	0	0	0	15.2689	0	15.5203	14.9198	16.0326	0	0	0	16.3748	16.3688	15.5674	14.7481	0	0	0	14.9614	15.7347	15.3951	16.1301	15.6179	15.8822	15.855	15.4639
ZNF462.S.2232.2172.1078.Q96JM2.3.Q96JM2.Q96JM2.2	16.373	15.4341	16.5067	16.0264	15.4606	0	0	0	16.4647	15.3855	16.3892	0	0	0	0	0	0	0	0	0	0	0	0	0	0	16.1569	0	0	0	0	0	0	0	0	0	0	0	0	0	0	0	0
SLC2A13.S.640.Q96QE2	16.1239	0	0	0	0	0	0	15.0336	16.7008	17.1491	15.9688	0	0	0	15.9576	16.1475	0	16.8238	15.8224	15.7501	0	0	14.8257	14.8776	0	0	0	0	0	0	0	0	0	0	0	0	0	0	0	0	0	0
WNK1.WNK2.T.1998.2245.2497.2505.2696.1838.2120.2157.2157.Q9H4A3.2.Q9H4A3.Q9H4A3.5.Q9H4A3.6.Q9H4A3.7.Q9H4A3.4.Q9Y3S1.2.Q9Y3S1.4.Q9Y3S1	0	0	16.5234	0	0	0	14.8857	14.7081	0	0	0	0	0	0	0	0	0	15.7864	0	0	0	0	0	16.0778	0	15.8018	0	0	15.1769	15.3162	15.0924	15.9773	15.6422	0	0	16.1044	15.1925	15.3667	15.2635	15.8647	0	15.8701
LYST.S.2149.Q99698	0	15.6369	0	15.3158	15.6536	15.4194	16.1268	14.9108	0	0	0	0	0	0	0	0	0	0	15.3889	15.4187	0	0	0	0	0	14.4573	14.7528	15.5825	14.7946	14.7585	14.9859	15.0564	14.9429	15.1182	13.9974	15.3712	14.8517	15.0984	0	0	15.3433	15.1893
BTN2A2.BTN2A1.S.312.374.406.465.522.526.Q8WVV5.5.Q7KYR7.3.Q8WVV5.4.Q7KYR7.5.Q8WVV5.Q7KYR7	15.0662	0	15.0438	0	0	15.1937	0	15.3112	15.7918	15.0991	0	16.1529	0	15.5293	0	0	0	14.33	15.8373	15.0173	15.0633	15.2406	15.5692	0	0	0	15.254	0	0	0	0	0	0	0	0	0	0	0	15.1274	0	0	0
EIF5.S.10.P55010	14.496	15.2989	15.0459	14.4355	14.7724	0	15.191	14.4019	15.6972	14.9445	15.4191	15.1928	14.787	14.8627	14.973	15.7708	14.2767	15.3212	15.324	15.1021	14.6618	15.7262	14.8719	0	0	14.3463	0	0	0	0	0	0	0	0	0	0	14.1287	14.0817	0	14.374	14.6081	14.3228
RABL6.S.425.426.Q3YEC7.Q3YEC7.2	0	0	0	0	0	0	0	13.9785	15.0907	0	15.7697	15.2853	0	14.5614	15.0646	14.7316	14.6646	14.6506	15.0349	0	0	15.1153	0	0	0	0	0	0	0	0	0	0	0	0	0	0	0	0	0	0	0	0
RABL6.S.427.428.Q3YEC7.Q3YEC7.2	0	0	0	0	0	0	0	13.9785	15.0907	0	15.7697	15.2853	0	14.5614	15.0646	14.7316	14.6646	14.6506	15.0349	0	0	15.1153	0	0	0	0	0	0	0	0	0	0	0	0	0	0	0	0	0	0	0	0
RAB13.S.178.P51153	0	0	0	0	0	0	0	14.3305	0	0	15.5692	15.6403	15.3428	15.1954	0	0	0	14.9986	0	0	15.0334	0	15.5014	0	0	0	0	0	0	0	0	0	0	0	0	0	0	0	0	0	0	0
API5.T.389.407.461.450.461.Q9BZZ5.1.Q9BZZ5.5.Q9BZZ5.2.Q9BZZ5.6.Q9BZZ5	15.603	0	15.9588	0	15.4603	0	0	15.1471	16.3013	0	0	0	0	0	0	0	0	0	16.6259	0	0	0	0	0	0	0	0	0	0	0	0	0	0	0	0	0	0	0	0	0	0	0
ACSL3.S.683.O95573	15.0971	15.4994	0	15.5624	0	15.2784	16.7554	0	0	15.856	0	0	14.3193	0	14.8641	0	15.7137	0	15.9359	0	0	0	15.9428	0	0	0	0	15.4229	0	0	0	0	0	0	0	0	0	0	0	0	0	0
FBXO41.S.478.Q8TF61	0	0	0	0	0	0	14.7434	0	0	0	0	0	0	0	0	0	0	0	0	0	0	0	0	0	0	0	0	14.8567	14.7751	13.9589	13.9651	14.6445	14.3978	14.5261	0	14.6696	14.5047	14.2006	14.382	14.44	0	0
EPB41L1.S.378.347.281.316.Q9H4G0.Q9H4G0.4.Q9H4G0.3.Q9H4G0.2	0	0	0	0	0	0	0	15.6931	14.3763	16.0644	16.1204	14.5768	14.7255	13.6876	0	14.5929	0	14.6966	14.722	14.829	14.8364	14.8168	0	15.2987	0	0	14.4495	15.1642	0	0	0	0	0	0	13.3519	0	0	0	0	13.8684	15.5304	0
POGZ.S.1243.1276.1285.1294.1329.1338.Q7Z3K3.5.Q7Z3K3.7.Q7Z3K3.2.Q7Z3K3.3.Q7Z3K3.6.Q7Z3K3	15.2807	13.842	13.3648	12.7857	13.7224	14.39	0	0	0	0	14.745	15.6381	13.9794	14.9799	0	0	0	0	15.345	0	0	0	15.9342	0	0	13.0299	13.0385	0	0	0	0	0	0	0	0	0	0	0	0	0	0	0
FERMT3.S.8.8.Q86UX7.2.Q86UX7	15.6969	16.9778	15.8541	0	17.0081	16.4751	16.4809	0	0	16.1876	0	0	16.2194	0	0	0	0	0	0	0	0	0	0	0	0	0	0	0	0	0	0	0	0	0	0	0	0	0	0	0	0	0
XRCC6.S.27.27.P12956.2.P12956	15.6421	0	0	0	0	0	0	0	15.8554	15.6005	16.8756	0	0	16.0901	0	0	0	15.4308	16.2552	0	16.1712	0	16.2462	0	15.5927	0	0	0	0	0	0	0	0	0	0	0	0	0	0	0	0	0
SRSF7.S.221.233.Q16629.4.Q16629	13.8609	12.5091	12.4713	0	0	13.0986	0	15.721	15.7899	15.2628	13.5506	13.6981	15.5314	13.82	13.5378	0	0	0	15.6522	15.5133	15.5385	0	16.1386	0	0	0	0	0	0	0	0	14.7413	0	0	0	0	0	0	0	15.385	0	0
PALM.S.116.116.O75781.O75781.2	0	0	0	0	0	0	0	0	0	15.9725	0	0	0	0	0	0	0	0	0	0	0	0	0	16.2054	0	0	0	0	0	0	0	16.0059	14.8723	15.8113	0	15.1961	15.6088	15.3701	15.3072	15.5518	15.4951	15.447
ZNF768.S.97.Q9H5H4	15.4236	15.1494	15.7494	15.2034	0	15.1271	0	15.3044	16.3103	0	16.0791	15.9309	0	16.005	15.4032	0	0	0	0	0	0	15.5108	15.5244	0	15.6572	0	0	0	0	0	0	0	0	0	0	0	0	0	0	0	0	0
ACBD5.S.76.150.185.194.Q5T8D3.4.Q5T8D3.2.Q5T8D3.3.Q5T8D3	14.5994	14.9794	0	0	0	0	16.5782	0	16.0924	14.8992	15.5257	16.0143	16.3003	15.6607	0	0	0	0	0	0	0	16.3068	15.8437	0	0	0	0	0	0	0	0	0	0	0	0	0	0	0	0	0	0	0
SIK2.S.358.Q9H0K1	0	0	0	0	0	0	16.0188	0	0	16.0474	15.5701	0	0	15.6024	0	0	0	0	0	0	0	15.1313	0	0	0	0	0	0	15.5715	14.793	15.0547	15.8587	15.6826	14.5964	12.9291	15.1906	14.8403	14.517	13.9529	14.7892	15.6145	16.2642
LEPREL2.S.509.694.Q8IVL6.2.Q8IVL6	15.3793	15.375	15.5725	15.9814	0	16.5375	15.8917	0	15.9655	0	15.5386	16.379	0	15.895	0	0	0	0	0	0	0	0	16.3095	15.5882	0	0	0	15.8714	0	0	0	0	0	0	0	0	0	0	0	0	0	0
KIAA1671.S.1800.307.Q9BY89.Q9BY89.2	0	0	0	0	0	0	0	0	0	16.6861	0	0	0	0	0	0	16.0009	0	0	0	15.444	0	0	0	0	0	0	0	14.8399	14.2952	14.3021	15.3592	14.4312	14.3065	0	15.5764	15.3457	14.2621	14.4389	15.6629	15.085	15.7936
KAT6A.S.954.Q92794	0	0	0	0	0	0	14.4969	0	15.1186	0	0	0	0	0	0	0	0	0	15.7425	0	0	0	0	0	0	0	0	0	14.2787	13.7304	13.7568	14.4485	14.3916	14.9243	13.5218	14.5189	14.1527	14.3421	0	14.5177	14.6051	0
SYNPO.S.854.Q8N3V7.2	15.9915	0	0	0	0	0	0	0	16.6477	15.5984	0	0	0	16.0752	16.1733	0	15.9106	0	0	0	0	16.1187	15.8238	0	0	0	0	0	0	0	0	0	0	0	0	0	0	0	0	0	0	0
MYO18A.S.154.154.154.Q92614.Q92614.3.Q92614.4	15.1441	0	0	15.819	0	0	0	0	16.6926	15.3887	15.9823	16.0989	0	16.3945	16.1509	0	0	0	0	0	0	16.0914	16.4311	0	14.943	0	0	0	0	0	0	0	0	0	0	0	0	0	0	0	0	0
MYO18A.S.157.157.157.Q92614.Q92614.3.Q92614.4	15.1441	0	0	15.819	0	0	0	0	16.6926	15.3887	15.9823	16.0989	0	16.3945	16.1509	0	0	0	0	0	0	16.0914	16.4311	0	14.943	0	0	0	0	0	0	0	0	0	0	0	0	0	0	0	0	0
MYO18A.T.155.155.155.Q92614.Q92614.3.Q92614.4	15.1441	0	0	15.819	0	0	0	0	16.6926	15.3887	15.9823	16.0989	0	16.3945	16.1509	0	0	0	0	0	0	16.0914	16.4311	0	14.943	0	0	0	0	0	0	0	0	0	0	0	0	0	0	0	0	0
HOMER3.S.220.256.256.Q9NSC5.5.Q9NSC5.2.Q9NSC5	14.7799	15.2719	15.6641	0	15.0611	0	15.5895	14.2268	0	0	0	15.7628	0	0	0	0	0	0	16.1829	15.5579	14.954	16.2503	15.1544	0	0	0	0	0	0	0	0	0	0	0	0	14.1783	0	0	0	15.8204	0	0
TYMP.S.50.50.P19971.P19971.2	0	15.9771	15.9359	0	15.2915	15.0161	15.3268	15.7961	15.1821	0	0	16.7311	16.049	0	0	0	0	0	16.5172	15.4473	15.292	15.65	0	0	0	0	0	0	0	0	0	15.3418	0	0	0	0	0	0	0	15.6033	0	0
PTK2B.T.765.Q14289	0	0	0	0	0	0	0	0	14.9933	15.4805	16.2594	15.7828	15.0475	0	14.868	0	0	0	0	0	0	0	15.6989	0	0	0	0	0	0	0	0	0	0	0	0	0	0	0	0	0	0	0
MED15.T.492.563.603.Q96RN5.3.Q96RN5.2.Q96RN5	15.2379	0	14.7165	15.4899	14.5309	14.9398	0	15.0142	13.7565	0	0	0	15.9119	0	15.6313	0	15.1509	0	0	0	0	0	14.0934	0	15.4496	14.5624	0	0	0	0	0	0	0	0	0	0	0	0	0	0	0	0
LSP1.S.130.68.258.P33241.P33241.2.P33241.3	16.9758	0	15.8507	0	17.5279	0	0	16.8017	0	0	0	0	0	0	0	0	0	0	0	0	0	0	0	0	0	0	0	0	0	0	0	0	0	16.4376	0	0	0	0	0	0	0	0
SCARF2.S.702.707.Q96GP6.2.Q96GP6	0	0	0	0	0	0	14.8422	14.3899	0	15.4716	0	0	0	0	0	0	0	0	0	0	0	0	0	0	0	0	14.3633	15.4058	15.4505	13.5614	13.582	15.1021	14.8183	15.3355	14.8255	15.7912	16.4626	15.2196	14.4021	16.2802	16.3472	14.8564
RALGAPA1.S.1004.1004.1017.1004.1004.1051.1051.Q6GYQ0.4.Q6GYQ0.Q6GYQ0.7.Q6GYQ0.5.Q6GYQ0.2.Q6GYQ0.3.Q6GYQ0.6	0	15.6175	15.3486	14.6095	15.1022	15.0496	16.5508	0	16.1304	15.7215	0	16.1637	13.9115	15.6553	14.4115	0	0	0	0	0	0	0	15.6287	0	14.5317	0	0	15.951	0	0	0	0	0	0	0	0	0	0	0	0	0	0
C19orf35.S.69.Q6ZS72	0	15.3042	0	16.3142	17.4662	14.8512	16.507	0	0	14.1292	0	0	0	17.0235	0	0	0	0	0	0	0	0	0	0	0	0	0	14.1786	0	0	0	0	0	0	0	0	0	0	0	0	0	0
KIAA0319L.S.451.1009.Q8IZA0.3.Q8IZA0	0	0	13.4646	0	13.7683	0	0	0	15.0654	13.5184	14.0036	14.9243	13.7576	0	15.961	15.2536	0	14.9519	0	0	0	0	14.233	0	0	0	0	14.0545	0	0	0	0	0	0	0	0	0	0	0	0	0	0
HNRNPU.S.26.26.Q00839.2.Q00839	0	0	0	14.13	0	0	15.2279	0	0	0	0	0	0	0	0	0	0	0	0	0	0	0	0	0	0	0	0	0	14.7412	0	0	14.3184	14.9388	16.979	0	15.6356	14.1968	16.2099	13.9234	14.9352	15.2468	15.355
STIM2.S.433.346.346.Q9P246.2.Q9P246.Q9P246.3	0	15.1933	15.6244	14.9872	15.2671	14.9393	0	0	16.0706	0	15.4816	14.8421	14.5913	15.6881	15.474	0	15.0982	0	0	0	0	16.0244	15.6051	0	0	0	0	15.5016	0	0	0	0	0	0	0	0	0	0	0	0	0	15.4713
DIP2A.DIP2B.T.236.279.279.279.279.215.283.Q14689.3.Q14689.2.Q14689.4.Q14689.6.Q14689.Q14689.5.Q9P265	0	15.4481	0	0	0	0	0	0	0	16.2479	0	0	0	0	0	0	0	0	0	0	0	0	0	16.4599	0	0	0	0	0	0	0	15.2448	14.7057	14.3174	13.3262	14.8912	14.7003	14.8585	0	16.0315	15.6543	14.9394
HMHA1.S.99.115.Q92619.Q92619.2	0	16.1014	0	0	15.1288	16.3701	15.5408	14.6113	0	0	0	0	0	0	0	0	0	0	0	0	0	0	16.0145	15.2642	0	14.5002	0	15.4249	0	14.192	14.6772	14.7249	14.6939	14.8625	0	0	15.0113	15.1395	0	15.5966	0	0
WDTC1.S.510.511.510.511.510.511.Q8N5D0.5.Q8N5D0.3.Q8N5D0.6.Q8N5D0.2.Q8N5D0.4.Q8N5D0	0	15.7841	15.9702	14.5689	0	0	0	15.9692	0	15.4744	0	16.3034	15.4458	15.921	15.5526	15.8321	0	0	16.1207	0	0	0	15.8832	0	0	0	0	0	0	0	0	0	0	0	0	0	0	0	0	0	0	15.4289
OAS2.S.466.466.P29728.P29728.2	0	16.3988	15.2764	15.4112	15.9261	14.3008	0	0	0	0	13.9703	0	0	14.1132	0	0	0	0	0	0	0	17.403	15.4865	14.268	0	0	0	0	0	0	0	0	0	0	0	0	0	0	0	0	0	0
KIAA1522.S.39.Q9P206.2	0	0	0	0	0	0	0	0	0	0	16.3835	0	0	0	0	0	0	0	0	0	14.5596	0	0	15.9178	15.2974	14.5045	0	15.2996	14.8301	14.989	0	14.989	14.0522	0	0	13.9911	14.0051	14.3775	0	0	0	0
OAS2.S.479.479.P29728.P29728.2	0	17.5103	0	13.9392	15.1072	0	0	0	0	15.672	14.2068	15.4531	15.8238	14.5559	14.3079	0	0	0	0	0	0	16.4044	15.4315	0	0	0	0	0	0	0	0	0	0	0	0	0	0	0	0	0	0	0
CEP170B.T.472.542.542.Q9Y4F5.3.Q9Y4F5.2.Q9Y4F5	15.5868	15.6031	15.8184	15.7416	15.4045	15.4496	0	0	15.2476	0	0	0	0	0	0	0	0	0	0	0	0	0	0	15.4702	0	15.6201	15.0339	15.9324	0	0	0	0	0	0	0	0	0	0	0	0	15.7797	0
RIOK3.Y.122.122.O14730.2.O14730	0	0	0	0	0	0	0	0	17.444	15.6409	16.2639	0	16.2768	0	0	15.8921	0	0	16.0127	0	15.7065	0	0	0	0	0	0	0	0	0	0	0	0	0	0	0	0	0	0	0	0	0
MYH10.S.1029.1044.1013.1022.1034.P35580.2.P35580.4.P35580.P35580.5.P35580.3	15.5177	15.5775	16.4951	15.3231	0	14.7819	0	0	14.5463	15.6673	14.8909	15.2539	0	15.3832	0	0	0	0	0	0	0	0	16.5874	14.8047	0	0	0	0	0	0	0	0	0	0	0	0	0	0	0	0	0	0
KDM5B.S.1456.1492.Q9UGL1.Q9UGL1.2	0	0	0	0	0	0	0	0	0	0	0	0	0	0	0	0	0	0	0	0	0	0	0	0	0	16.0609	0	0	0	0	0	15.1577	14.7187	14.6859	14.332	15.134	15.3166	15.7455	14.6675	0	15.7777	15.4357
CCDC125.S.504.379.Q86Z20.Q86Z20.2	0	0	0	13.9175	14.7876	16.0777	0	0	15.1793	14.3717	15.7796	14.3708	0	15.6164	16.1715	0	15.822	0	0	0	14.6808	15.2909	14.5457	0	14.9898	13.9614	0	0	0	0	0	0	0	0	0	0	0	0	0	0	0	0
HDAC7.S.181.181.181.220.203.220.237.Q8WUI4.3.Q8WUI4.4.Q8WUI4.Q8WUI4.7.Q8WUI4.6.Q8WUI4.5.Q8WUI4.8	15.3761	14.8961	15.6491	0	0	0	14.8366	15.0922	14.687	15.4389	16.1524	0	0	15.612	0	0	0	15.1301	16.2535	15.5569	15.7436	14.2233	15.9656	0	14.9266	0	0	0	0	0	0	0	0	0	0	14.2889	0	13.9489	0	0	0	0
PTPN23.S.747.Q9H3S7	0	0	0	0	0	0	0	0	0	0	0	0	0	0	0	0	16.2676	0	0	0	0	0	0	16.3219	0	0	0	16.1201	15.2479	0	0	15.9756	15.0857	0	0	15.8157	0	15.2138	15.2546	15.4255	15.5841	0
DAXX.S.664.739.Q9UER7.3.Q9UER7	0	0	0	0	0	0	0	0	14.8006	14.688	0	15.3929	13.9089	13.6195	0	0	0	0	0	0	0	14.928	0	0	0	0	0	0	0	0	0	0	0	0	0	0	0	0	0	0	0	0
DHX40.S.120.197.98.197.Q8IX18.4.Q8IX18.3.Q8IX18.2.Q8IX18	0	0	0	0	0	0	0	0	0	0	0	0	0	0	0	0	0	0	0	0	0	0	0	0	0	0	0	0	13.1886	13.0255	12.589	13.2939	13.1321	0	12.1335	0	12.9848	12.8105	12.1159	13.7749	13.1693	13.0074
RNF213.S.2273.2322.Q63HN8.Q63HN8.4	15.1389	14.156	14.5077	13.8338	13.9789	0	0	0	15.1576	14.4494	0	15.6057	15.2952	14.7904	0	0	0	0	0	0	0	0	16.6363	0	13.688	0	0	0	0	0	0	0	0	0	0	0	0	0	0	0	0	0
SRRM1.S.646.644.Q8IYB3.Q8IYB3.2	0	0	0	0	0	0	0	13.5402	14.304	0	14.6203	14.8129	14.1913	0	0	0	14.0884	0	14.3724	0	0	14.805	0	0	0	0	0	0	0	0	0	0	0	0	0	0	0	0	0	0	0	0
SHANK3.S.276.395.Q9BYB0.3.Q9BYB0	14.9643	0	14.9907	0	0	0	0	0	0	15.4753	0	0	15.5435	14.5778	0	0	15.9619	15.2819	15.8033	15.836	15.2281	15.1551	15.9191	0	0	0	0	0	0	0	0	0	0	15.1519	0	15.0438	0	0	0	0	0	0
PLEKHO1.S.205.239.Q53GL0.2.Q53GL0	0	0	14.8572	0	0	0	0	0	0	0	0	0	0	0	0	0	0	0	14.4573	15.2091	15.9415	0	0	0	0	0	0	0	14.4416	15.4815	16.1962	14.8394	14.5753	14.3637	13.8334	14.9843	15.0731	14.656	13.9352	15.3747	14.1354	14.4655
MANSC1.S.377.411.Q9H8J5.2.Q9H8J5	0	16.9225	0	14.5047	17.0339	17.1457	0	0	0	0	0	0	0	15.6798	0	0	0	0	0	0	0	0	16.0598	0	0	0	0	0	0	0	0	0	0	0	0	0	0	0	0	0	0	0
WDR60.S.247.Q8WVS4	14.8567	0	15.1825	14.7713	0	0	14.5019	0	0	14.9905	0	0	14.6595	0	0	0	0	15.5357	0	0	0	14.6555	0	14.8722	14.2201	14.3496	0	14.9174	14.5406	14.1773	14.233	14.2865	14.2112	14.5474	13.3288	14.9001	14.7669	14.8259	14.4171	14.3501	15.2697	14.2917
FAM83H.S.516.Q6ZRV2	14.4968	16.2688	16.0079	0	15.916	14.8193	0	0	14.2736	14.5264	0	15.6784	0	0	0	0	0	0	17.5328	0	0	0	0	14.2899	0	0	0	0	0	0	0	0	0	0	0	0	0	0	0	0	0	0
PTEN.S.370.543.P60484.P60484.2	15.8556	14.9678	15.5616	14.9496	14.2969	0	15.3034	0	16.7777	15.2423	15.7487	0	0	0	0	0	0	0	0	0	0	15.8818	0	0	0	0	0	0	0	0	0	0	0	0	0	0	0	0	0	0	0	0
SLCO4C1.S.79.Q6ZQN7	0	16.6397	0	14.4435	16.7586	15.9303	15.5717	0	0	14.9936	0	0	0	16.4344	0	0	0	0	0	0	0	0	15.9277	0	14.9809	0	0	0	0	0	0	0	0	0	0	0	0	0	0	0	0	0
CLASP1.S.691.Q7Z460.4	0	0	0	0	0	0	0	0	0	13.4268	0	0	0	0	0	0	0	14.0832	0	0	13.5037	14.1245	0	14.3212	0	0	0	0	14.1363	14.2946	13.7744	13.9744	14.442	0	12.8242	14.9737	13.8054	14.1866	12.6593	13.6536	0	0
HSPA4.S.76.76.P34932.P34932.2	0	15.0123	0	13.8964	14.7631	14.3221	0	0	0	14.7136	14.4754	15.1773	14.0207	14.5225	14.6257	0	0	0	0	0	0	0	0	0	0	0	0	0	0	0	0	0	0	0	0	0	0	0	0	0	0	0
IRAK3.S.110.Q9Y616	0	16.8793	0	14.8251	16.6407	16.8373	15.7777	0	0	0	0	0	0	15.637	0	0	0	0	0	0	0	0	15.5126	0	0	0	0	14.8151	0	0	0	0	0	0	0	0	0	0	0	0	0	0
USP14.S.358.382.393.P54578.2.P54578.3.P54578	13.6715	12.9546	13.1614	12.9735	13.6287	0	12.7877	12.6182	12.9904	0	0	14.2886	13.4507	13.7077	13.6792	0	13.7601	0	13.4121	0	14.5037	0	14.2516	0	13.3711	12.7795	12.4088	0	0	0	0	0	0	0	0	0	0	0	0	0	0	0
RBMX.S.330.317.P38159.P38159.2	0	0	0	0	0	0	0	0	0	0	0	0	0	0	0	0	0	0	15.3727	0	0	0	0	0	0	0	0	0	13.994	14.2841	14.3616	14.3286	14.091	14.6854	13.2752	14.4894	14.6354	14.397	0	14.808	0	0
GPR84.S.221.Q9NQS5	0	16.5378	15.4835	15.2396	17.114	15.9393	0	0	0	15.0458	0	0	14.3694	0	0	0	0	0	0	0	0	0	15.9872	0	0	0	0	15.432	0	0	0	0	0	0	0	0	0	0	0	0	0	0
DOCK10.S.1251.1257.Q96BY6.3.Q96BY6	0	0	0	0	0	0	0	0	0	0	0	15.8073	0	0	15.4139	15.8493	15.9818	15.6384	15.6557	16.1106	16.9104	14.9459	15.3682	0	0	0	0	0	0	0	0	0	0	0	0	0	0	0	0	0	0	0
UBN2.S.13.13.Q6ZU65.Q6ZU65.2	13.9461	0	0	0	0	0	0	14.361	14.5417	0	14.7909	15.1479	14.5042	0	0	0	0	14.7263	15.3897	14.7979	0	0	0	0	0	0	0	0	0	0	0	0	0	0	0	0	0	0	0	0	0	0
MIS18BP1.T.653.Q6P0N0	0	0	0	13.6639	0	0	0	0	0	0	0	14.6712	0	15.4241	14.6345	0	0	0	15.0404	0	14.5967	14.2943	15.3202	0	0	0	0	0	0	0	0	0	0	0	0	0	0	0	0	0	0	0
TSC22D2.S.205.205.O75157.2.O75157	0	0	0	0	0	0	15.1608	0	0	0	0	0	0	0	0	0	0	0	0	0	0	0	0	0	0	0	0	0	15.2748	15.84	15.5651	15.9201	14.7866	14.7783	14.2733	15.5421	14.3344	15.3278	14.4708	15.2529	0	0
SLC9A3R1.S.2.O14745	13.8133	0	0	13.3411	14.2615	13.154	0	0	13.8801	13.4659	0	0	14.1071	14.2792	0	0	0	14.3558	0	0	0	14.9528	14.8394	0	0	0	0	0	0	0	0	0	0	0	0	0	0	0	0	0	0	0
CC2D1A.T.204.204.Q6P1N0.2.Q6P1N0	0	0	0	0	0	0	0	0	0	0	0	0	0	0	0	0	0	0	0	0	14.8433	14.0081	15.0368	15.3009	0	0	0	15.6601	14.6426	14.7791	0	14.3214	14.323	15.3148	0	14.6978	14.4655	0	0	14.0673	14.8233	0
PI4K2B.S.45.Q8TCG2	0	14.2901	0	14.6193	15.1019	14.7816	0	0	14.9153	15.318	15.0868	15.14	15.3358	0	0	0	15.9749	16.0682	0	0	0	0	15.136	0	0	0	0	15.9694	0	0	0	0	0	0	0	0	0	0	0	0	0	0
AKAP12.T.1760.1655.1662.Q02952.Q02952.3.Q02952.2	0	0	0	0	0	0	0	0	0	0	0	0	0	0	0	0	0	0	0	0	0	0	0	0	0	0	0	0	0	15.1738	0	15.1378	14.1619	16.0821	0	14.4911	15.037	14.3068	14.431	0	14.901	0
MTCL1.S.221.Q9Y4B5	14.8526	15.1841	0	15.2364	15.4266	15.0616	0	0	15.0996	0	0	16.6467	0	16.2932	0	0	0	0	0	0	0	0	15.6712	0	0	0	0	0	0	0	0	0	0	0	0	0	0	0	0	0	0	0
SPECC1.S.131.50.131.50.50.Q5M775.Q5M775.4.Q5M775.2.Q5M775.5.Q5M775.3	0	0	16.4442	0	0	0	0	0	0	0	0	0	0	0	0	0	0	0	0	0	0	0	0	15.1933	0	0	0	0	15.927	0	0	14.1568	14.1035	0	0	14.2074	15.6722	13.8946	0	16.3082	13.8347	14.2309
EVI5L.S.683.694.Q96CN4.Q96CN4.2	0	0	0	0	14.6764	0	0	0	16.463	15.5591	16.1692	15.8716	14.9376	15.4832	15.5203	0	0	0	0	0	0	0	15.5319	0	0	0	0	15.0652	0	0	0	0	0	0	0	0	0	0	0	0	0	0
CLIC1.S.211.O00299	0	15.8338	13.5349	14.108	0	14.1786	14.4795	0	15.157	14.5909	14.691	0	14.5436	14.1972	0	0	0	0	0	0	16.7823	15.9642	14.9209	0	0	0	0	0	0	0	0	0	0	0	0	0	0	0	0	0	0	0
RBL2.S.639.Q08999	14.9785	14.8456	0	14.8375	15.2233	0	0	0	15.4548	14.8644	16.2413	15.5543	0	15.7308	16.0285	0	0	0	0	0	0	0	0	0	0	0	0	0	0	0	0	0	0	0	0	0	0	0	0	0	0	0
BCL11B.S.97.97.Q9C0K0.2.Q9C0K0	0	0	14.4632	0	0	0	0	0	15.8739	14.8312	15.6459	15.1134	15.2857	14.8297	15.1609	14.3075	0	0	15.551	15.0113	14.8186	0	15.1727	13.8629	14.2336	0	0	14.4744	0	0	0	0	0	14.81	0	13.8935	0	0	0	0	0	0
IL16.S.584.584.Q14005.2.Q14005	13.9996	0	14.6795	0	0	0	0	0	0	0	0	0	0	0	0	0	0	0	14.4457	0	14.8052	0	0	15.6522	0	13.9978	14.5647	15.0614	15.5558	0	0	15.8264	14.7621	0	0	14.8257	14.6873	14.9164	13.8704	15.9383	15.1743	0
CASKIN2.S.615.697.Q8WXE0.2.Q8WXE0	0	0	0	0	0	0	0	0	0	0	15.7417	15.4642	0	0	14.5027	15.3295	14.8875	15.7397	15.4598	0	0	0	14.9396	0	0	0	0	0	0	0	0	0	0	0	0	0	0	0	14.6186	0	0	0
CORO1A.T.424.P31146	0	17.2522	0	14.3154	15.6232	15.333	15.7127	0	0	0	0	0	0	0	0	0	0	0	0	0	0	0	16.1124	0	14.2447	0	0	14.994	0	0	0	0	0	0	0	0	0	0	0	0	0	0
MAP7D1.S.420.452.415.Q3KQU3.4.Q3KQU3.Q3KQU3.2	0	0	0	0	0	0	0	0	0	0	0	0	0	0	0	0	0	0	0	0	15.9988	0	0	0	0	0	0	0	14.932	14.6332	14.2229	14.9386	14.7556	14.9309	14.0139	15.0642	15.1937	15.7204	13.9559	15.721	15.0361	0
ATN1.T.653.P54259	13.8568	14.5468	14.551	14.51	14.5119	14.2406	16.1172	0	0	14.5182	0	0	14.7654	14.578	14.7382	0	0	0	15.1807	0	0	0	0	0	13.8513	13.6051	0	14.4733	0	0	0	0	0	0	0	0	0	0	0	0	0	0
AHNAK.S.2836.Q09666	0	0	0	0	0	0	0	0	0	15.5147	0	0	0	0	0	0	0	0	0	0	0	0	0	15.8364	0	0	0	0	0	0	14.2165	13.9292	13.179	0	13.9254	14.2409	15.4269	15.1935	0	16.4324	15.0119	14.9319
MAGED2.S.200.218.Q9UNF1.2.Q9UNF1	0	0	0	0	0	0	0	0	0	0	0	0	0	0	0	0	0	0	0	0	0	0	0	16.172	0	14.4511	15.6794	14.2818	14.9178	0	0	16.016	0	0	0	0	15.47	0	0	0	15.755	0
FASN.S.1174.P49327	0	0	15.3995	15.0093	15.2829	14.9587	0	0	0	0	0	0	15.3143	16.6214	0	0	0	0	0	0	0	0	0	0	0	0	0	0	0	0	0	0	0	0	0	0	0	0	0	0	0	0
PHLDB1.S.47.47.47.Q86UU1.3.Q86UU1.2.Q86UU1	0	0	15.0813	0	0	0	15.4166	0	0	0	0	0	0	0	0	0	0	0	0	0	0	0	0	0	0	0	0	0	14.961	14.558	14.8825	15.3485	14.8577	14.7293	0	15.5572	14.4617	0	15.0739	0	0	15.1271
FAM102B.S.288.288.Q5T8I3.2.Q5T8I3	0	0	0	0	0	0	0	0	0	0	0	0	0	0	15.4931	0	0	0	0	0	0	0	0	0	0	0	0	0	0	14.6249	14.692	15.263	0	15.837	0	0	15.4582	15.2748	0	15.3109	15.6012	14.9894
RAI14.S.411.419.422.390.Q9P0K7.3.Q9P0K7.Q9P0K7.2.Q9P0K7.4	0	0	14.6355	0	0	0	0	0	0	0	0	0	0	0	0	0	0	0	0	0	0	0	0	0	0	0	0	15.1336	13.9756	0	15.5516	15.0523	14.374	0	13.7681	14.7739	14.5687	14.795	14.3294	14.5839	14.592	14.4968
TMEM11.S.144.P17152	0	0	0	0	0	0	0	15.2179	15.281	14.922	15.5506	14.9273	14.6019	14.8978	15.7788	0	0	0	0	0	0	15.9799	0	0	0	0	0	15.6236	0	0	0	0	0	0	0	0	0	0	0	0	0	0
AKAP11.S.133.Q9UKA4	0	14.1732	14.7944	14.4222	14.2205	14.0937	14.8413	14.183	0	0	0	0	0	0	0	0	0	13.9407	0	15.0885	0	14.6979	0	0	0	0	0	0	14.4261	0	0	0	0	0	0	0	0	0	0	0	0	0
NOP56.S.591.O00567	13.5986	14.4584	0	0	13.952	0	0	0	14.4689	14.2812	0	15.2748	14.1744	14.1452	0	15.1195	0	13.9712	14.7158	14.2015	0	15.103	14.425	0	0	0	0	0	0	0	13.9559	0	0	14.4059	0	0	0	0	0	0	0	0
OPHN1.S.703.O60890	0	0	0	0	0	0	14.5427	0	0	0	0	0	0	0	0	0	0	15.1382	0	0	14.5142	0	0	15.3464	0	0	0	15.0457	14.3655	14.4	0	14.6283	14.1633	0	0	14.4751	14.2628	14.4094	13.5826	14.3469	14.6314	0
DPYSL3.S.516.402.Q14195.2.Q14195	13.6812	14.8202	14.0633	13.8995	14.2838	13.8422	15.2423	0	0	0	15.296	14.4866	14.0673	14.0268	13.6798	0	0	0	0	0	0	0	0	0	0	13.9786	13.3529	14.0324	0	0	0	0	0	0	0	0	0	0	0	0	0	14.6857
RNF169.S.371.Q8NCN4	14.1859	0	0	0	0	0	0	0	15.3842	0	16.0848	15.4922	15.4415	15.1978	15.7263	0	0	0	0	0	0	0	14.9314	0	0	0	0	0	0	0	0	0	0	0	0	0	0	0	0	0	0	0
RNF169.S.374.Q8NCN4	14.1859	0	0	0	0	0	0	0	15.3842	0	16.0848	15.4922	15.4415	15.1978	15.7263	0	0	0	0	0	0	0	14.9314	0	0	0	0	0	0	0	0	0	0	0	0	0	0	0	0	0	0	0
RALGAPA2.S.379.379.379.Q2PPJ7.3.Q2PPJ7.2.Q2PPJ7	14.1626	0	14.5851	0	14.5926	0	15.4309	0	0	0	0	15.8208	14.595	15.2818	14.8427	0	0	0	0	0	0	16.1625	15.4668	0	0	0	0	0	0	0	0	0	0	0	0	0	0	0	0	0	0	0
IRS2.S.1174.Q9Y4H2	0	0	0	0	0	0	0	0	0	0	0	0	0	0	0	0	0	0	0	0	0	0	0	0	0	0	0	0	0	0	0	14.2496	0	0	13.313	14.4495	15.23	14.9675	13.0503	0	14.7371	14.6
CORO7.S.722.789.807.807.P57737.2.P57737.4.P57737.P57737.3	13.6507	16.9232	13.8769	14.0617	0	14.6511	0	0	15.1141	14.9026	0	0	0	13.7533	0	0	0	0	0	0	15.1866	15.4779	0	0	0	0	0	0	0	0	0	0	0	0	0	0	0	0	0	0	0	0
PEX16.S.183.183.Q9Y5Y5.Q9Y5Y5.2	14.0287	15.9286	14.7058	0	16.5006	0	0	0	0	15.4772	0	0	0	0	0	0	0	0	0	0	0	0	0	0	14.3715	0	0	0	0	0	0	0	0	0	0	0	0	0	0	0	0	0
ELANE.S.90.P08246	0	15.1688	0	15.157	16.9356	15.6876	0	0	0	15.0786	0	0	13.4216	15.0695	0	0	0	0	0	0	0	0	0	0	0	0	0	0	0	0	0	0	0	0	0	0	0	0	0	0	0	0
TBC1D2B.T.277.277.Q9UPU7.Q9UPU7.2	13.5843	16.1829	13.9302	0	0	0	0	0	0	14.0569	0	0	0	0	0	0	14.1962	0	0	13.8127	14.201	13.609	0	14.0566	13.7195	0	0	14.4644	13.8043	13.5223	13.4475	13.755	13.5055	13.0992	12.3833	13.5515	14.1358	13.2719	13.3621	13.7478	13.9145	13.5498
KRT8.KRT84.KRT3.T.97.97.125.57.113.171.171.171.173.204.204.CON__P05787.P05787.P05787.2.CON__H.INV.HIT000292931.CON__Q9H552.Q9NSB2.CON__Q9NSB2.CON__Q6ISB0.CON__Q6IFZ6.P12035.CON__P12035	13.5517	0	14.5325	0	13.9765	12.961	15.1966	13.551	0	0	0	0	0	0	0	0	0	0	0	13.4659	14.1023	0	0	14.8598	0	13.844	0	13.4121	13.6406	14.0035	13.7791	13.5197	14.3184	13.8334	0	13.6253	13.4671	14.9165	0	0	14.681	13.4476
EEPD1.S.21.Q7L9B9	0	0	0	0	0	0	14.8864	0	0	0	0	0	0	0	0	0	0	0	0	14.2661	0	0	0	0	0	0	0	0	14.6979	14.0976	14.5509	14.7949	14.4329	14.3107	13.1748	0	14.5552	15.5427	14.0579	14.4666	0	0
IWS1.S.426.219.101.Q96ST2.Q96ST2.3.Q96ST2.2	14.4258	13.5134	14.6002	12.9614	0	14.6671	0	0	14.4915	0	15.835	15.3485	0	16.1988	0	0	0	0	0	0	0	0	14.2505	0	0	0	0	0	0	0	0	0	0	0	0	0	0	0	0	0	0	0
KIAA1217.T.1760.1081.1161.1166.1191.1443.844.884.910.Q5T5P2.Q5T5P2.9.Q5T5P2.2.Q5T5P2.7.Q5T5P2.10.Q5T5P2.3.Q5T5P2.4.Q5T5P2.8.Q5T5P2.6	0	0	0	0	0	0	0	0	0	14.8226	0	0	0	0	0	0	0	0	14.2096	13.631	13.5553	0	0	14.7814	0	0	0	0	14.8056	13.7647	13.5304	15.1474	15.2744	13.9036	13.5419	15.2373	14.5714	0	0	14.6367	0	14.9099
PTPN7.S.110.149.215.P35236.P35236.2.P35236.3	0	16.1925	0	14.8588	15.6287	16.4563	0	0	0	0	0	0	0	0	0	0	0	0	0	0	0	0	15.8865	0	0	0	0	0	0	0	0	0	0	0	0	0	0	0	0	0	0	0
RALGAPA1.T.1002.1002.1015.1002.1002.1049.1049.Q6GYQ0.4.Q6GYQ0.Q6GYQ0.7.Q6GYQ0.5.Q6GYQ0.2.Q6GYQ0.3.Q6GYQ0.6	0	14.8714	14.3876	0	14.3708	14.1489	15.5914	0	15.0585	15.0699	0	15.3175	13.9115	15.092	14.4115	0	0	0	0	0	0	0	14.6132	0	0	0	0	15.2862	0	0	0	0	0	0	0	0	0	0	0	0	0	0
ZNF777.S.623.Q9ULD5	14.4253	0	0	0	0	0	0	0	14.5929	14.2498	14.5978	14.6967	0	0	0	0	13.799	0	0	0	14.1735	14.3321	13.8247	0	0	0	0	0	0	0	0	13.7929	0	0	0	0	0	0	0	0	0	0
TSC2.S.1776.1799.1684.1696.1756.1732.1755.P49815.4.P49815.P49815.7.P49815.6.P49815.2.P49815.5.P49815.3	0	0	14.8774	14.5843	0	0	14.3735	13.1856	0	0	0	0	0	0	0	0	0	0	0	0	0	0	0	0	0	14.3086	0	0	14.2442	14.2726	14.2206	14.9795	0	13.6634	13.6294	14.8766	14.3927	14.7201	0	0	15.0097	0
VASP.S.46.P50552	0	16.1775	0	14.3049	15.4719	0	15.5772	0	0	0	0	0	0	14.3106	0	0	0	0	0	0	0	0	15.8465	0	0	0	0	0	0	0	0	0	0	0	0	0	0	0	0	0	0	0
FGR.S.261.P09769	0	14.665	13.9878	14.9682	16.1695	15.3184	0	0	0	0	0	14.6668	0	15.2148	0	0	0	0	0	0	0	0	15.4636	0	0	0	0	14.738	0	0	0	0	0	0	0	0	0	0	0	0	0	0
PRKCD.S.503.534.Q05655.Q05655.2	14.1201	14.7974	13.9488	14.024	0	14.2633	0	14.1896	15.057	13.7666	14.9836	14.5557	0	14.5253	14.5201	0	0	0	14.7088	0	0	0	14.3403	14.4401	0	0	0	0	0	0	0	0	0	0	0	0	0	0	0	0	0	0
NBEAL1.S.2589.2679.Q6ZS30.1.Q6ZS30	0	0	0	0	0	0	0	0	0	0	0	0	0	0	0	0	0	0	0	14.7272	15.3051	0	0	0	0	0	0	0	14.6111	0	0	14.6391	14.3957	13.7488	13.4995	14.7035	14.5473	14.669	14.1133	14.8164	14.5059	0
DOK3.S.364.Q7L591	14.7855	15.5808	0	15.387	14.9171	14.5647	14.5677	0	0	14.4693	0	0	0	0	0	0	0	0	0	0	0	0	0	0	0	0	14.5546	14.5604	0	0	0	0	0	0	0	0	0	0	14.3696	0	0	0
CASKIN2.S.618.700.Q8WXE0.2.Q8WXE0	0	0	0	0	0	0	0	0	0	0	15.7417	0	0	0	14.5027	15.3295	14.8875	15.0899	15.4598	0	0	0	14.9396	0	0	0	0	0	0	0	0	0	0	0	0	0	0	0	0	0	0	0
SEC61B.S.49.P60468	0	0	14.332	0	13.575	14.5047	0	13.6473	0	15.0827	0	0	13.1419	0	14.2438	16.1599	0	15.2984	15.1687	0	0	0	13.8251	0	0	0	0	0	0	0	0	0	0	0	0	0	0	0	0	0	0	0
ANK2.S.1929.Q01484	0	0	0	0	0	0	0	0	0	0	0	0	0	0	0	0	0	0	0	0	0	0	0	0	0	0	0	0	0	14.4339	14.4578	14.0601	13.285	16.3464	0	14.1049	12.9753	0	0	0	14.3689	0
NCF1C.NCF1.S.286.310.A8MVU1.P14598	0	16.3485	0	13.4011	15.4858	13.7944	14.9496	0	0	14.0404	0	0	0	0	0	0	0	0	0	0	0	0	16.0031	0	0	0	0	13.884	0	0	0	0	0	0	0	0	0	0	0	0	0	0
PREX1.S.319.319.Q8TCU6.Q8TCU6.3	0	15.7992	14.3534	14.2229	15.7329	14.4843	0	0	0	15.731	0	0	0	0	0	0	0	0	0	0	0	0	0	14.645	0	0	0	0	0	0	0	0	0	0	0	0	0	0	0	0	0	0
MISP.S.84.Q8IVT2	0	0	0	0	0	0	0	0	0	0	0	0	0	0	0	0	0	0	0	0	0	0	0	0	15.3314	0	0	15.083	0	15.7114	13.5898	14.7064	0	0	0	0	14.799	16.0663	0	0	14.178	0
SLC38A10.T.772.Q9HBR0	13.5739	15.1825	15.3801	14.6116	0	15.596	0	0	0	0	0	0	0	0	0	0	0	0	0	0	0	0	0	13.8941	0	14.3897	0	14.7929	0	0	0	0	0	0	14.5268	0	0	0	0	0	0	0
TMC8.S.499.722.Q8IU68.2.Q8IU68	0	15.2458	14.5058	14.6043	15.2272	15.0638	0	0	0	14.8206	0	0	0	14.8066	0	0	0	0	0	0	15.1724	0	14.8729	0	0	0	0	14.2109	0	0	0	0	0	0	0	0	0	0	0	0	0	0
HSPA1A.HSPA1B.HSPA1L.S.199.254.254.256.P0DMV8.2.P0DMV9.P0DMV8.P34931	13.0918	12.8568	12.1223	12.1012	13.0892	0	0	0	13.1785	12.2295	13.3279	13.0209	13.1866	13.2481	12.8818	0	0	0	0	0	0	0	13.0488	0	0	0	0	12.6835	0	0	0	0	0	0	0	0	0	0	0	0	0	0
VPS4A.S.97.Q9UN37	11.9414	13.8576	13.4987	12.9146	13.7449	12.8983	0	0	0	13.2718	13.8611	14.8491	12.7264	13.8634	13.4845	0	0	0	0	0	0	0	13.176	0	12.7889	12.7897	0	0	0	0	0	0	0	0	0	0	0	0	0	0	0	0
TRIP12.S.382.340.340.37.Q14669.3.Q14669.Q14669.2.Q14669.4	0	0	0	0	0	0	0	0	0	0	0	0	0	0	0	0	0	0	0	0	0	14.5142	0	0	0	0	0	0	13.9002	13.6967	13.6127	13.9875	14.0651	14.3971	12.5588	14.7207	14.1427	14.6156	13.5429	14.6873	0	0
UBASH3B.T.34.Q8TF42	12.9063	14.4231	13.7214	13.3719	15.7076	0	0	0	0	14.4893	0	0	0	0	0	0	0	0	0	0	0	0	0	14.1102	12.7843	0	0	0	0	0	0	0	0	0	0	0	0	0	0	0	0	0
TYROBP.S.78.88.89.O43914.3.O43914.2.O43914	0	15.1202	14.1442	0	15.1281	15.5736	0	0	0	0	0	15.1198	0	0	0	0	0	0	0	0	0	0	15.3712	0	0	0	0	0	0	0	0	0	0	0	0	0	0	0	0	0	0	0
SH3BP1.S.17.17.Q9Y3L3.Q9Y3L3.2	0	14.8551	13.8499	13.284	15.5301	12.8533	0	0	0	14.7109	0	0	14.6483	0	0	0	0	0	0	0	0	0	0	14.7882	0	0	0	0	0	0	0	0	0	0	0	0	0	0	0	0	0	0
SLC9A3.S.583.592.P48764.2.P48764	0	0	0	0	0	0	0	0	15.0436	15.2232	15.2189	0	14.8345	15.5213	15.4987	0	0	0	0	0	0	0	0	0	0	0	0	0	0	0	0	0	0	0	0	0	0	0	0	0	0	0
SHKBP1.S.144.144.Q8TBC3.Q8TBC3.2	0	0	0	0	0	0	13.7138	0	0	0	0	0	0	0	0	0	0	0	0	0	0	0	0	0	0	0	0	15.4726	14.1894	0	13.9672	14.0087	13.9792	0	0	0	14.1032	14.2068	0	14.2731	14.0198	0
LOC102724428.SIK1.T.473.473.A0A0B4J2F2.P57059	0	0	14.9996	14.2386	0	0	0	0	0	0	0	0	0	0	0	0	0	0	0	0	0	0	0	0	0	0	0	0	14.1482	0	0	14.3143	14.0624	14.4272	13.1879	12.9478	13.8876	13.8082	0	14.0101	14.5094	14.7577
SEC16A.S.1226.1226.1226.1226.1226.O15027.O15027.4.O15027.5.O15027.2.O15027.3	0	14.3336	14.4367	0	14.7124	14.709	0	0	0	0	0	0	0	0	14.5945	0	0	0	0	0	0	14.6672	0	0	0	0	0	0	0	0	0	0	0	0	0	0	0	0	0	0	0	0
DCLK2.S.374.375.392.Q8N568.2.Q8N568.Q8N568.3	0	0	0	0	0	0	0	14.1745	0	0	0	0	0	0	0	0	0	0	0	0	0	0	0	0	0	0	0	0	14.2502	14.1203	0	0	14.4298	13.7499	0	14.7717	13.912	14.214	14.081	13.7543	14.1805	0
PAICS.S.230.237.P22234.P22234.2	0	0	14.6494	0	0	0	14.6189	0	0	0	0	0	0	0	0	0	0	0	0	0	0	0	0	0	0	14.4685	0	0	0	13.4728	13.6298	13.3958	13.9961	14.2216	14.3607	0	0	13.775	13.8305	14.8656	0	0
HYOU1.S.480.567.Q9Y4L1.2.Q9Y4L1	14.5523	14.9965	15.5497	0	0	13.8966	0	0	14.1895	0	0	14.4735	0	0	0	0	0	0	0	0	0	0	0	0	0	0	0	0	0	0	0	0	0	0	0	0	0	0	0	0	0	0
ZSCAN18.S.140.140.196.Q8TBC5.2.Q8TBC5.Q8TBC5.3	0	0	0	0	0	0	0	0	0	0	14.8679	0	14.5621	0	14.6617	0	14.5421	15.9362	0	14.8055	0	0	0	0	0	0	0	0	0	0	0	0	0	0	0	0	0	0	0	0	0	0
CEACAM4.S.214.O75871	0	15.6051	0	0	14.4338	14.5629	15.2003	0	0	13.9501	0	0	0	0	0	0	0	0	0	0	0	0	15.409	0	0	0	0	0	0	0	0	0	0	0	0	0	0	0	0	0	0	0
ARHGAP31.S.306.Q2M1Z3	0	15.1066	15.5483	14.6105	15.358	0	0	0	0	14.5622	0	0	0	0	0	0	0	0	0	0	0	0	0	0	0	0	0	0	0	0	0	0	0	0	0	0	0	0	0	0	0	0
PTGIS.S.221.Q16647	0	0	0	0	0	0	0	0	0	0	0	0	0	0	0	0	0	0	0	0	0	0	0	0	0	0	0	0	0	0	0	14.3972	13.4066	13.641	13.5877	14.0633	14.626	14.299	0	13.3531	0	0
SP100.S.327.327.327.327.292.302.327.P23497.P23497.3.P23497.4.P23497.2.P23497.7.P23497.6.P23497.5	0	0	0	0	0	0	0	0	14.4135	0	14.9608	0	0	14.4788	14.3526	0	0	0	15.2745	0	0	0	14.9022	0	0	0	0	0	0	0	0	0	0	0	0	0	0	0	0	0	0	0
SP100.S.328.328.328.328.293.303.328.P23497.P23497.3.P23497.4.P23497.2.P23497.7.P23497.6.P23497.5	0	0	0	0	0	0	0	0	14.4135	0	14.9608	0	0	14.4788	14.3526	0	0	0	15.2745	0	0	0	14.9022	0	0	0	0	0	0	0	0	0	0	0	0	0	0	0	0	0	0	0
SP100.S.331.331.331.331.296.306.331.P23497.P23497.3.P23497.4.P23497.2.P23497.7.P23497.6.P23497.5	0	0	0	0	0	0	0	0	14.4135	0	14.9608	0	0	14.4788	14.3526	0	0	0	15.2745	0	0	0	14.9022	0	0	0	0	0	0	0	0	0	0	0	0	0	0	0	0	0	0	0
SP100.S.334.334.334.334.299.309.334.P23497.P23497.3.P23497.4.P23497.2.P23497.7.P23497.6.P23497.5	0	0	0	0	0	0	0	0	14.4135	0	14.9608	0	0	14.4788	14.3526	0	0	0	15.2745	0	0	0	14.9022	0	0	0	0	0	0	0	0	0	0	0	0	0	0	0	0	0	0	0
SP100.T.335.335.335.335.300.310.335.P23497.P23497.3.P23497.4.P23497.2.P23497.7.P23497.6.P23497.5	0	0	0	0	0	0	0	0	14.4135	0	14.9608	0	0	14.4788	14.3526	0	0	0	15.2745	0	0	0	14.9022	0	0	0	0	0	0	0	0	0	0	0	0	0	0	0	0	0	0	0
STX10.S.2.2.O60499.O60499.2	0	14.0249	13.3579	12.9313	13.9952	0	0	0	0	13.862	13.0247	13.3738	13.5514	13.0766	0	0	0	0	0	13.9802	14.3851	0	13.5702	0	0	0	0	13.647	0	0	0	0	0	0	0	0	0	0	0	0	0	0
SRRM2.S.797.797.Q9UQ35.Q9UQ35.2	0	0	0	0	0	0	0	0	13.6508	13.4793	13.8504	14.3131	0	13.6514	13.8026	0	0	0	0	0	0	0	13.177	12.8542	0	0	0	0	0	0	0	0	0	0	0	0	0	0	0	0	0	0
DCLK1.S.298.298.O15075.2.O15075	0	0	0	0	0	0	0	0	0	0	0	0	0	0	0	0	0	0	0	0	0	0	13.526	0	0	0	0	0	12.6297	0	0	12.794	12.8076	14.2476	0	14.9837	13.4035	13.7897	13.2613	13.5578	13.4564	0
RASAL2.S.204.56.Q9UJF2.2.Q9UJF2	0	0	0	0	0	0	0	0	0	0	0	0	0	0	0	0	0	0	0	0	12.9562	0	0	0	0	0	0	13.6528	12.6498	0	12.2184	12.6714	12.7179	0	11.321	13.8373	0	13.6945	0	13.6073	13.3931	13.2513
ARHGEF17.S.43.Q96PE2	0	0	0	0	0	0	0	0	0	0	0	0	0	0	0	0	0	0	0	0	0	0	13.6039	0	0	0	0	0	0	0	0	12.5671	13.1114	12.7076	0	13.7787	13.1586	12.9164	12.6806	14.1719	12.6297	0
LCP1.T.89.P13796	0	14.6135	12.4108	13.3143	14.8519	13.6077	0	0	0	13.6748	0	0	0	0	0	0	0	0	0	0	0	0	0	13.5189	0	0	0	13.0243	0	0	0	0	0	0	0	0	0	0	0	0	0	0

## Sheet: Table S3b
	Protein	Phosphosite	Function	Regulatory protein/Upstream kinase	Subtype
	SRRM1	S781	mRNA splicing, via spliceosome.		Phos3
	ZC3H18	S534	RNA destabilization.	PLK1	Phos3
	SCAF1	S498	RNA splicing; mRNA processing; and transcription by RNA polymerase II.		Phos3
	SCAF1	S500	RNA splicing; mRNA processing; and transcription by RNA polymerase II.		Phos3
	CDK13	T871	RNA splicing		Phos3
	RBMX	S249	RNA splicing		Phos3
	THOC2	S1417	efficient export of polyadenylated RNA and spliced mRNA	OGT	Phos3
	SMN1	T69	spliceosome		Phos3
	WBP11	S600	RNA splicing		Phos3
	RBMX	S330	regulation of gene transcription and alternative splicing of several pre-mRNAs.		Phos3
	ZC3H13	S943	N6-methyladenosine (m6A) methylation of RNAs, a modification that plays a role in the efficiency of mRNA splicing and RNA processing		Phos3
	CWC22	S786	Required for pre-mRNA splicing as component of the spliceosome.		Phos3
	SRSF7	S171	spliceosome		Phos1
	SRSF7	S165	spliceosome		Phos1
	SRSF7	S167	spliceosome		Phos1
	SRRM2	S1073	mRNA splicing		Phos1
	SRSF3	S128	spliceosome	AKT1	Phos1
	SRRM2	S2042	mRNA splicing		Phos1
	DEK	S306	Chromatin organization,splicing	CK2A1 (rat)	Phos1
	DEK	S307			Phos1
	TRA2A	T88	mRNA splicing		Phos1
	DDX54	S41	alteration of RNA secondary structure such as translation initiation, nuclear and mitochondrial splicing, and ribosome and spliceosome assembly.		Phos1
	DDX54	S39	alteration of RNA secondary structure such as translation initiation, nuclear and mitochondrial splicing, and ribosome and spliceosome assembly.		Phos1
	SRRM1	S524	spliceosome		Phos1
	SRRM1	S526	spliceosome		Phos1
	SRRM1	S528	spliceosome		Phos1
	ZC3H13	S209	Enables RNA binding activity. Involved in mRNA methylation		Phos1
	ZC3H13	S207	Enables RNA binding activity. Involved in mRNA methylation		Phos1
	PRPF40B	S832	May be involved in pre-mRNA splicing.		Phos1
	SRRM2	S455	mRNA splicing		Phos1
	CDK13	S315	Cyclin-dependent kinase which displays CTD kinase activity and is required for RNA splicing.		Phos1
	IWS1	S426	ensures proper mRNA splicing, regulation of histone modification; regulation of mRNA export from nucleus; and regulation of mRNA processing		Phos1
	IWS1	S440	ensures proper mRNA splicing, regulation of histone modification; regulation of mRNA export from nucleus; and regulation of mRNA processing		Phos1
	IWS1	S438	ensures proper mRNA splicing, regulation of histone modification; regulation of mRNA export from nucleus; and regulation of mRNA processing		Phos1
	IWS1	S261	ensures proper mRNA splicing, regulation of histone modification; regulation of mRNA export from nucleus; and regulation of mRNA processing		Phos1
	IWS1	S263	ensures proper mRNA splicing, regulation of histone modification; regulation of mRNA export from nucleus; and regulation of mRNA processing		Phos1
	IWS1	S248	ensures proper mRNA splicing, regulation of histone modification; regulation of mRNA export from nucleus; and regulation of mRNA processing		Phos1
	FIP1L1	S89	Component of the cleavage and polyadenylation specificity factor (CPSF) complex that plays a key role in pre-mRNA 3'-end formation		Phos1
	FIP1L1	S87	Component of the cleavage and polyadenylation specificity factor (CPSF) complex that plays a key role in pre-mRNA 3'-end formation		Phos1
	PRPF38B	S475	May be required for pre-mRNA splicing		Phos1
	ZC3H18	S852	Unknown function		Phos1
	SRRM1	S463	spliceosome		Phos2
	SRRM1	S465	spliceosome		Phos2
	SRSF1	S201	member of splicing factor		Phos2
	SRSF10	S133	splicing factor		Phos2
	SRRM1	S429	spliceosome		Phos2
	SRRM2	S1014	spliceosome		Phos2
	SRRM2	T2034	spliceosome		Phos2
	SRRM2	S2032	spliceosome		Phos2
	PRPF4B	S368	pre-mRNA splicing		Phos2
	PRPF4B	S366	pre-mRNA splicing		Phos2
	SRRM2	S1857	spliceosome		Phos2
	SRRM2	T2104	spliceosome		Phos2
	SRRM1	T406	spliceosome	PRP4	Phos2
	SRRM1	T872	spliceosome		Phos2
	SRRM2	T2409	spliceosome		Phos2
	SRRM2	S1854	spliceosome		Phos2
	SRRM2	S435	spliceosome		Phos2
	TRA2B	S95	pre-mRNA splicing		Phos2
	SRRM2	S436	spliceosome		Phos2
	SRRM2	S437	spliceosome		Phos2
	TRA2B	S97	splicing factor		Phos2
	SRRM2	S440	spliceosome		Phos2
	SRRM1	S389	spliceosome		Phos2
	SF3A1	S329	splicing factor		Phos2
	SRRM2	S2100	spliceosome		Phos2
	SRRM1	S393	spliceosome		Phos2
	TRA2B	S99	splicing factor		Phos2
	USP39	S82	Involved in spliceosomal complex assembly.		Phos2
	SRRM2	S954	spliceosome		Phos2
	PRPF4B	S294	pre-mRNA splicing		Phos2
	SRRM2	S1984	spliceosome		Phos2
	SRRM2	S2102	spliceosome		Phos2
	SRRM2	S1112	spliceosome		Phos2
	SRRM2	S952	spliceosome		Phos2
	SRRM2	S704	spliceosome		Phos2
	SRRM2	S706	spliceosome		Phos2
	SRRM2	S702	spliceosome		Phos2
	SRRM2	S2123	spliceosome	PRP4	Phos2
	SRRM2	T2069	spliceosome		Phos2
	SRRM2	S2694	spliceosome		Phos2
	SRRM1	S628	spliceosome	PRP4	Phos2
	SRRM1	S626	spliceosome	PRP4	Phos2
	SRRM2	S1064	spliceosome		Phos2
	SRRM2	S1179	spliceosome		Phos2
	SRRM2	S2030	spliceosome		Phos2
	SRRM1	S638	spliceosome		Phos2
	SRRM2	S1982	spliceosome		Phos2
	SRRM2	S950	spliceosome		Phos2
	SRRM1	S636	spliceosome		Phos2
	SRRM2	S2692	spliceosome		Phos2
	SRRM2	S1499	spliceosome	CHEK1	Phos2
	SRRM2	S1497	spliceosome	CHEK1	Phos2
	SRRM2	S1072	spliceosome		Phos2
	SRRM2	T1071	spliceosome		Phos2
	SRRM2	S1502	spliceosome		Phos2
	SRRM2	S1598	spliceosome		Phos2
	SRRM1	S748	spliceosome		Phos2
	SRRM2	S1727	spliceosome		Phos2
	SRRM2	S1729	spliceosome		Phos2
	SRRM2	S1731	spliceosome		Phos2
	SRRM2	S1732	spliceosome		Phos2
	SRRM2	S1618	spliceosome		Phos2
	SRRM2	S1620	spliceosome		Phos2
	SRRM2	S1616	spliceosome		Phos2
	SRRM2	S1621	spliceosome		Phos2
	SRRM2	S1674	spliceosome		Phos2
	SRRM1	S646	spliceosome		Phos2
	SRRM2	S797	spliceosome		Phos2
	SRSF10	S129	splicing factor		Phos2
	SRSF10	S119	splicing factor		Phos2
	SRSF10	S121	splicing factor		Phos2
	SRSF10	S123	splicing factor		Phos2
	PRPF4B	S431	pre-mRNA splicing		Phos2
	PRPF4B	S427	pre-mRNA splicing		Phos2
	PRPF4B	S394	pre-mRNA splicing		Phos2
	PRPF4B	S396	pre-mRNA splicing		Phos2
	PRPF4B	S578	pre-mRNA splicing		Phos2
	PRPF4B	S580	pre-mRNA splicing		Phos2
	PRPF4B	S349	pre-mRNA splicing		Phos2
	TRA2B	S83	splicing factor		Phos2
	TRA2B	S87	splicing factor		Phos2
	TRA2B	S85	splicing factor		Phos2
	RBM15B	S265	alternative splicing of mRNAs		Phos2
	NSRP1	S248	pre-mRNA alternative splicing regulation		Phos2
	NSRP1	S254	pre-mRNA alternative splicing regulation		Phos2
	NSRP1	S255	pre-mRNA alternative splicing regulation		Phos2
	CHERP	S815	alternative splicing of mRNAs		Phos2
	CHERP	S817	alternative splicing of mRNAs		Phos2
	CHERP	T819	alternative splicing of mRNAs		Phos2
	CHERP	S813	alternative splicing of mRNAs		Phos2
	TFIP11	S98	pre-mRNA splicing, specifically in spliceosome disassembly during late-stage splicing events.	PRP4	Phos2
	DDX46	S295	Plays an essential role in splicing, either prior to, or during splicing A complex formation		Phos2
	DDX46	S296	Plays an essential role in splicing, either prior to, or during splicing A complex formation		Phos2
	TRA2A	S98	control of pre-mRNA splicing.		Phos2
	TRA2A	S100	control of pre-mRNA splicing.		Phos2
	TRA2A	S96	control of pre-mRNA splicing.		Phos2
	SF3A3	S365	pre-mRNA splicing		Phos2
	SF3A3	S367	pre-mRNA splicing		Phos2
	SF3A3	S369	pre-mRNA splicing		Phos2
	GCFC2	S429	regulating spliceosome C complex formation		Phos2
	GCFC2	S430	regulating spliceosome C complex formation		Phos2
	SNIP1	S394	Required for pre-mRNA splicing as component of the spliceosome.		Phos2
	WBP11	S361	Activates pre-mRNA splicing.		Phos2
	WBP11	S364	Activates pre-mRNA splicing.		Phos2
	WBP11	S353	Activates pre-mRNA splicing.		Phos2
	MFAP1	S133	component of the spliceosome.		Phos2
	MFAP1	S132	component of the spliceosome.		Phos2
	MFAP1	S118	component of the spliceosome.		Phos2
	PRPF38A	S193	component of the spliceosome		Phos2
	PRPF38A	S194	component of the spliceosome		Phos2
	PRPF38A	S209	component of the spliceosome		Phos2
	CCAR2	S678	integrates transcript elongation with the regulation of alternative splicing	TBK1	Phos2
	CCAR2	S675	integrates transcript elongation with the regulation of alternative splicing	TBK1	Phos2
	CCAR2	S681	integrates transcript elongation with the regulation of alternative splicing		Phos2
	CCAR2	S671	integrates transcript elongation with the regulation of alternative splicing		Phos2
	SRSF7	S221	Required for pre-mRNA splicing		Phos2
	ACIN1	S410	component of the splicing-dependent multiprotein exon junction complex (EJC)		Phos2
	SRSF6	S316	constitutive splicing and modulates the selection of alternative splice sites.		Phos2
	SRSF6	S314	constitutive splicing and modulates the selection of alternative splice sites.		Phos2
	SNRNP200	S225	pre-mRNA splicing as core component of precatalytic, catalytic and postcatalytic spliceosomal complexes.		Phos2
	SON	S2013	RNA-binding protein that acts as a mRNA splicing cofactor by promoting efficient splicing of transcripts that possess weak splice sites	OGT	Phos2
	SON	S2009	RNA-binding protein that acts as a mRNA splicing cofactor by promoting efficient splicing of transcripts that possess weak splice sites		Phos2
	SON	S2011	RNA-binding protein that acts as a mRNA splicing cofactor by promoting efficient splicing of transcripts that possess weak splice sites		Phos2
	SON	S1782	RNA-binding protein that acts as a mRNA splicing cofactor by promoting efficient splicing of transcripts that possess weak splice sites		Phos2
	SON	S1783	RNA-binding protein that acts as a mRNA splicing cofactor by promoting efficient splicing of transcripts that possess weak splice sites		Phos2
	SON	S1780	RNA-binding protein that acts as a mRNA splicing cofactor by promoting efficient splicing of transcripts that possess weak splice sites		Phos2
	SON	S1784	RNA-binding protein that acts as a mRNA splicing cofactor by promoting efficient splicing of transcripts that possess weak splice sites		Phos2
	SRSF3	S130	Splicing factor that specifically promotes exon-inclusion during alternative splicing.	AKT1	Phos2
	RBM10	S736	mRNA splicing.		Phos2
	RBM10	S738	mRNA splicing.		Phos2
	RBM10	S732	mRNA splicing.		Phos2
	PRPF3	S619	pre-mRNA splicing as component of the U4/U6-U5 tri-snRNP complex that is involved in spliceosome assembly, and as component of the precatalytic spliceosome (spliceosome B complex)		Phos2
	ZC3H13	S318	efficiency of mRNA splicing and RNA processing		Phos2
	ZC3H13	S325	efficiency of mRNA splicing and RNA processing		Phos2
	ZC3H13	S833	efficiency of mRNA splicing and RNA processing		Phos2
	ZC3H13	S837	efficiency of mRNA splicing and RNA processing		Phos2
	ZC3H13	S1010	efficiency of mRNA splicing and RNA processing		Phos2
	SRSF11	S366	pre-mRNA splicing		Phos2
	SRSF11	S368	pre-mRNA splicing		Phos2
	SRSF11	S370	pre-mRNA splicing		Phos2
	RBM39	S117	pre-mRNA splicing		Phos2
	IK	S460	component of the spliceosome.		Phos2
	CDK13	S437	Cyclin-dependent kinase which displays CTD kinase activity and is required for RNA splicing.	CHEK1	Phos2
	PRPF40A	S888	pre-mRNA splicing		Phos2
	PRPF40A	S933	pre-mRNA splicing		Phos2
	PRPF40A	S935	pre-mRNA splicing		Phos2
	SRPK1	S51	involved in the phosphorylation of SR splicing factors and the regulation of splicing	CK2A1, CK2A2	Phos2
	HNRNPK	S216	major pre-mRNA-binding proteins.	CDK1, CDK2, JNK1	Phos2
	SUPT6H	S73	to ensure proper mRNA splicing		Phos2
	SUPT6H	S75	to ensure proper mRNA splicing		Phos2
	SUPT6H	S78	to ensure proper mRNA splicing		Phos2
	PSIP1	S275	Isoform 2 may also act as an adapter to coordinate pre-mRNA splicing. Enables DNA-binding transcription factor binding activity; chromatin binding activity; and transcription coactivator activity.		Phos2
	ZNF830	S351	component of the spliceosome.		Phos2
	THOC5	S312	associates with spliced mRNA and not with unspliced pre-mRNA.	ATM	Phos2
	THOC5	S314	associates with spliced mRNA and not with unspliced pre-mRNA.	ATM	Phos2
	THOC5	S307	associates with spliced mRNA and not with unspliced pre-mRNA.	ATM	Phos2
	DGCR14	S292	pre-mRNA splicing		Phos2
