# Supplementary material for: Kinase activities in pancreatic ductal adenocarcinoma with prognostic and therapeutic avenues
Source: Mol Oncol. 2024 Apr 22;18(8):2020–41. doi: 10.1002/1878-0261.13625 (PMC11306541; doi:10.1002/1878-0261.13625)
Supplement: Supplementary file 1 — Fig. S1. Large‐scale proteomic and phosphoproteomic analysis of pancreatic ductal adenocarcinoma. Fig. S2. Data overview of the pS/T phosphoproteome of pancreatic ductal adenocarcinoma. Fig. S3. Data overview of the pY phosphoproteome of pancreatic ductal adenocarcinoma. Fig. S4. Data overview of the proteome of pancreatic ductal adenocarcinoma. Fig. S5. Consensus clustering analyses of proteome and phosphoproteome. Fig. S6. Comprehensive analysis of PDAC (phospho)proteome subtypes. Fig. S7. Overall survival analysis of subtypes based on mRNA, proteome and phosphoproteome. Fig. S8. Differential kinase activities among the identified PDAC phosphoproteome subtypes. Fig. S9. Phosphoproteomic signatures among KRAS alleles G12D, G12V and G12R. Fig. S10. Association of TP53 gene mutations with pY phosphoproteome. Fig. S11. Phosphoproteome differences in short and long survival (treatment naïve) patients. Table S1. Clinicopathological characteristics of the subset (42/90) of SPACIOUS cohort tumors. Table S2. Differential proteins between the proteome subtypes. Table S3. Differential pS/T phosphosites between the phosphoproteome subtypes. Table S4. pS/T‐based INKA profiling of 42 PDAC tumors. Table S5. pY‐based INKA profiling of 33 PDAC tumors. Table S6. Mutation sequencing panel of frequently mutated genes in 42 PDAC tumors. Table S7. Differential analysis of pS/T sites between KRAS G12D mutated and the rest of tumors (G12V, G12R). Table S8. Differential analysis of pS/T sites between TP53 mutated and wildtype tumors. Table S9. Differential analysis of pY sites between TP53 mutated and wildtype tumors. Table S10. Differential analysis of pS/T sites between long (n = 3) and short survival (n = 3) patients. Table S11. Differential analysis of pY sites between long (n = 3) and short survival (n = 3) patients. [file MOL2-18-2020-s001.zip › mol213625-sup-0015-TableS4.xlsx]

## Sheet: Sheet1
Kinase	InKA_IMAC_PDAC.3_131	InKA_IMAC_PDAC.6_134	InKA_IMAC_PDAC.39_143	InKA_IMAC_PDAC.48_147	InKA_IMAC_PDAC.43_156	InKA_IMAC_PDAC.45_158	InKA_IMAC_PDAC.24_165	InKA_IMAC_PDAC.15_168	InKA_IMAC_PDAC.5_133	InKA_IMAC_PDAC.7_135	InKA_IMAC_PDAC.16.2_137	InKA_IMAC_PDAC.10_141	InKA_IMAC_PDAC.40_144	InKA_IMAC_PDAC.17_153	InKA_IMAC_PDAC.18_154	InKA_IMAC_PDAC.37_161	InKA_IMAC_PDAC.38_162	InKA_IMAC_PDAC.1_163	InKA_IMAC_PDAC.28_166	InKA_IMAC_PDAC.21_175	InKA_IMAC_PDAC.22_176	InKA_IMAC_PDAC.11_188	InKA_IMAC_PDAC.33_193	InKA_IMAC_PDAC.26_139	InKA_IMAC_PDAC.49_148	InKA_IMAC_PDAC.50_149	InKA_IMAC_PDAC.19_159	InKA_IMAC_PDAC.36_160	InKA_IMAC_PDAC.53.2_170	InKA_IMAC_PDAC.55_172	InKA_IMAC_PDAC.23_177	InKA_IMAC_PDAC.29_178	InKA_IMAC_PDAC.42_180	InKA_IMAC_PDAC.46_181	InKA_IMAC_PDAC.20_182	InKA_IMAC_PDAC.35_183	InKA_IMAC_PDAC.9_185	InKA_IMAC_PDAC.14_186	InKA_IMAC_PDAC.12_189	InKA_IMAC_PDAC.13_190	InKA_IMAC_PDAC.31_191	InKA_IMAC_PDAC.32_192
AAK1	13.4907	29.1719	38.8844	32.45	20.3961	19.5959	25.3969	16.2481	24.98	19.5959	16.9706	16.3095	21.8403	20.4939	3.74166	18.8944	17.9444	24.7992	20.1246	11.4891	19.8997	22.5832	25.3969	20.7123	16.9706	21.6795	5.19615	21.7486	25.7488	10.583	10.9087	12.2474	16.4924	5.65685	0	38.7298	14.0712	29.7993	15.6525	32.8634	20.7123	16.4924
ABL1	0	1.73205	0	0	3.4641	0	0	0	0	0	0	0	0	0	0	0	0	0	0	0	1.41421	0	0	0	0	0	0	0	0	0	0	0	0	0	0	0	2.23607	0	0	0	0	0
ACVR2B	0	0	0	0	0	0	0	0	0	0	0	0	0	0	0	0	0	0	0	0	0	0	0	0	0	0	0	5.74456	0	0	0	0	0	0	0	0	0	0	0	0	0	0
ADRBK1	27.6043	41.6653	30.692	34.641	41.4126	47.4131	33.8821	28.3549	24.6982	41.3521	26.7582	25.0998	36.8239	28.8791	30.4467	31.4643	41.6533	31.607	33.2265	33.1813	36.8782	0	34.8712	36.4966	28.8791	17.2627	30.7246	35.0428	29.3258	28.9828	28.4077	34.0588	24.1247	26.7769	13.6015	24.2074	38.3406	35.2136	30.05	31.749	32.4345	22.9347
AKT1	123.758	77.5113	133.656	89.3644	34.2637	28.4429	104.038	91.7824	111.499	84.3208	168.481	123.539	113.754	73.1163	103.615	104.231	107.778	111.982	148.889	106.743	92.693	110.318	62.3779	112.143	82.9458	88.3176	67.587	85.703	65.3146	68.1469	110.164	125.288	61.1392	0	44.7661	72.111	96.9639	94.2974	91.3072	94.2656	100.26	89.7998
AKT2	17.7764	27	19.7484	0	19.7484	11.0454	26.9444	22.4499	17.8326	20	28.4605	21.6333	22.5167	17.6635	16.6733	14.2127	21.4009	16.7332	23.4947	24.3311	20.5426	24.8596	0	21.8632	0	0	14.4914	14.8324	16.8819	18.6548	17.2627	26.096	22.6716	0	0	0	23.9165	0	0	28.2489	23.0217	16
AKT3	2.23607	0	3	0	0	0	0	2	2	2	0	0	0	0	0	0	0	0	0	3	0	0	0	0	0	0	0	0	0	0	0	0	0	0	0	0	0	0	2.82843	0	0	0
ARAF	10.4881	12.9615	9.94987	6.9282	13.4164	5.2915	11	7.74597	12.3693	13.4164	15.4919	11.619	9.79796	10.9545	10.583	11.4018	8.94427	12.8452	11.4018	11.4018	8.3666	10.9545	11.619	10.3923	6.9282	9.89949	6.7082	12.2474	6.32456	7.93725	6.9282	8.48528	6	6.9282	3.4641	8.48528	8.48528	7.93725	8	9.16515	7.74597	7.34847
ATM	18.412	11.4891	19.6977	13.2665	18.303	16.8819	14.7648	20.2731	17.5499	16.6733	22.2486	24	18.4932	16.4317	18.3303	20.9762	16.2481	15.4919	26	19.8997	18.3303	0	15.2315	25.0998	17.0587	18.1659	18.2483	15	17.4069	14.8997	0	10.6301	0	15.1658	11.3137	19.5959	13.784	10.8628	13.1149	10.198	0	20.0499
ATR	0	0	0	0	0	0	0	0	0	7.28011	0	0	0	0	0	0	0	0	7.34847	0	0	0	0	0	0	0	0	0	0	0	0	0	0	0	0	0	0	0	0	0	0	0
BCKDK	22.5832	18	29.5635	26.1534	18.3303	23.2379	29.2404	26.4953	36.4005	32.8786	33.8231	30.1993	21.9089	30.9839	45.3762	46.1519	26.1534	48.4045	34.2053	23.622	23.8747	30.2985	25.0998	38.4057	29.3939	23.2379	23.3238	28.775	22.1359	20.7123	18.9737	32.1248	19.7484	18.4662	27.1293	19.7484	30.7083	20.4939	28.5307	20.7846	30.1993	32.8634
BCR	2.44949	3.74166	2.64575	2.23607	0	0	2.23607	2	1.73205	3.31662	0	0	1.41421	0	1	0	0	0	2	2	2.44949	0	2.64575	0	0	3.16228	1.73205	0	2.64575	1	0	2	1.73205	1	0	2	0	0	1.73205	1.41421	0	2.44949
BLVRA	3.74166	3.4641	3.16228	0	2	0	2.44949	3.74166	5.2915	3.74166	2	3.74166	2.64575	0	0	0	0	0	3.74166	3.74166	2.82843	2	0	2.44949	0	2.82843	2.82843	2	0	0	2.44949	3.16228	0	0	0	0	0	1.41421	3.4641	0	0	0
BRAF	11.8322	18.3303	9.79796	8.94427	14.0712	7.93725	12.49	13.4164	10.6771	14.1421	14.9666	13.784	13.4164	13	7.48331	12	9.94987	14.1421	14.9666	13.2665	7.74597	13.7477	15.0997	12.4097	6.7082	13.0384	9	13.4164	6.7082	7.93725	6.7082	8.94427	7	9.79796	4.24264	9	8.12404	9.94987	9.94987	14.1421	10.3923	8.77496
BRSK1	0	0	0	0	0	0	0	0	0	1	0	0	1.41421	0	0	1.41421	0	1.73205	0	0	0	0	0	2	0	0	0	0	0	0	0	1.73205	0	0	0	0	0	0	0	0	1.73205	0
BRSK2	0	0	0	0	0	0	0	0	0	1	0	0	1.41421	0	0	2	0	2.44949	0	0	0	0	0	2	0	0	0	0	0	0	0	1.73205	0	0	0	0	0	0	0	0	1.73205	0
CAMK1	6.40312	9.43398	9.69536	9.16515	18.2483	6.78233	12.49	6.9282	6.85565	18.2483	25.1396	12.1655	0	7.87401	6	0	9.64365	11.0454	0	10.3923	8.48528	8.83176	0	10.5357	0	7.81025	5.65685	8.66025	8.18535	0	9.74679	7.61577	0	6.08276	0	8.12404	8.06226	8.12404	7.4162	9.89949	8.66025	0
CAMK1D	3.4641	2.44949	2	2	3.74166	0	2	1.73205	1	2.44949	5.74456	2	1.41421	1.73205	2	4	2	3.16228	2.64575	2.82843	2.44949	2.23607	0	1.73205	0	2.44949	2	2.23607	0	2.64575	3	2.82843	0	0	0	0	2.44949	2	1.73205	3.4641	1.41421	1.73205
CAMK2A	34.7563	33.2566	41.9524	39.7492	27.1109	28.4956	36.9865	28.6705	37.9473	41.5692	47.4342	39.4588	38.6782	36.0555	35.6651	41.4126	47.8121	47.7493	43.7035	30.9839	35.242	38.2623	35.7911	55.9643	41.5692	32.7261	27.8209	47.8539	36.1248	34.4093	38.7814	36.7423	33.2265	32.8329	28.931	37.8286	34.6987	38.7814	34.2929	36.4692	35.5949	27.7489
CAMK2B	8.544	10.2956	0	10.2956	7.93725	0	0	0	12.49	18.6548	21.7945	22.8035	14.2829	0	0	14.2829	0	15.6205	0	0	0	0	0	12.8841	8.48528	0	0	10.3923	0	0	8.24621	0	0	8.544	0	16.8819	0	14.8324	0	0	10.1489	0
CAMK2D	29.2233	29.4958	45.5192	44.699	32.5576	28.8617	35.7771	32.5883	43.8748	58.66	52.4976	48.8569	46.1952	38.7298	44.1588	46	46.1952	60.9754	45.1664	51.7494	51.303	38.3667	32.4654	63.7495	34.9285	30.8545	35.9444	42.8952	43.8634	25.9808	33.4066	45.5192	34.322	35.7071	31.749	42.4264	52.915	43.2319	51.303	40.2119	35.7491	32.7261
CAMK2G	14.5602	23.3452	21.3542	21.3307	30	18.303	29.4958	17.7764	12	16.8819	63.8905	27.9285	17.5499	23.2164	19.3649	25.923	23.622	12.8452	20.3715	20.2485	12.4097	20.199	28	15.8114	38.5357	17.088	8.18535	23.4947	20.9762	50.5569	61.4817	21.7945	13.3041	12.6095	10.9545	13.1149	18.2209	21.7715	14.1774	17.3205	23.9583	18.2209
CAMK4	0	0	0	0	0	0	0	12.3288	11.5758	0	9.21954	0	0	0	0	0	0	0	0	0	0	0	0	0	0	0	0	0	0	0	0	0	0	0	0	0	0	0	0	0	0	0
CAMKK1	3	0	2.82843	2	0	0	0	0	0	3.4641	4.47214	3	1.73205	2	4	0	0	0	0	2.23607	2.23607	0	0	0	0	0	1.73205	0	1.73205	0	2	0	0	0	0	1.41421	2	2	2.44949	3.4641	2.23607	2.44949
CAMKK2	4.47214	4	3.4641	4	2.64575	2.82843	4.58258	2.23607	5	2.44949	4.89898	6.48074	4.24264	4.47214	6.9282	2.82843	3.16228	3	5.2915	4.24264	4.58258	2.23607	3.4641	2	2.82843	2.82843	2.44949	2.64575	2.44949	1	2.44949	2.44949	1	0	1	1.73205	2.44949	2.82843	3.4641	4	2.44949	4.47214
CDC42BPA	18.4932	38.1576	37.7889	33.8526	15.3297	16	13.2665	10.2956	23.6643	44.5421	47.1805	27.2947	22.9783	0	0	26.3059	29.4618	27.0185	11.1803	21.9089	31.9374	14.2829	18.3303	44.7214	32.4037	23.9792	12.4097	33.2566	22.8035	44.9889	22.8473	28.3549	24.8596	14.7986	7.93725	28.775	26.9258	28.8964	16.1864	40.3856	26.9258	29.0861
CDC42BPB	20	25.04	24.8193	26.1151	24.2487	12.8062	26	25.923	31.305	23.9165	15.1658	25.4558	25.6905	12.9615	18.3303	31.4643	32.9848	27.2764	32.4037	24.4949	28	37.5633	16.4317	35.0999	28.8444	17.8885	18.1108	33.7639	17.2337	20.199	21.6333	32.7261	14.0712	11.8322	10.9545	19.8997	25.3969	19.0788	16.9411	16.6132	23.9583	22.0454
CDC42BPG	1	0	6	0	0	0	0	0	2	0	0	3	1	0	0	0	2	2	0	0	0	2	0	2	1	2	0	3	0	0	0	1	0	0	0	0	0	0	1	0	1	1
CDK1	60.2163	99.95	64.6375	85.1822	76.2889	66.6333	45.1774	84.1903	100.3	90.7304	100.598	142.587	93.2094	112.178	56.6922	42.5206	43.8748	0	150.03	88.9719	112.437	105.186	125.634	0	75.2795	83.5464	0	63.0872	81.3142	53.9444	39.8497	74.6994	36.8511	77.8974	45.4753	56.5155	39.5095	58.7367	38.9872	81.8046	59.5483	58.2752
CDK14	8.77496	14.1421	9.16515	8.3666	8	3	8.83176	8.48528	10.198	12	8.94427	10.198	9.79796	2	4.89898	8.94427	7.48331	10.247	15	10.8167	5.19615	7	5.47723	12.3288	4.24264	11.9583	10.8167	13.4164	7.2111	7.74597	8.48528	13.0384	9.48683	7.34847	9.94987	10.6771	10.9087	8.66025	13.6748	9.89949	9.79796	13.2665
CDK16	9.59166	6.32456	12	10.9545	7.34847	3	4.89898	7.61577	8.60233	14.0712	11.7473	11.4891	14.4914	0	4.47214	7.93725	8.48528	14.9666	11.3578	15.4919	15.8745	10.3923	8.12404	12.2474	7.93725	11.8322	14.4222	11.7473	9.74679	10.7238	10	13.4907	7.34847	8.12404	6	7.87401	11.3137	9.38083	7.74597	14.6969	8.66025	7.74597
CDK2	36.8511	26.6271	60.959	37.4166	38.3406	34.322	27.7489	39.975	55.3534	0	54.9909	73.8106	61.0574	64.8537	47.3392	27.4226	28.775	27.8747	92.2226	40.939	41.9524	54	67.4907	0	28.4956	46.7333	23.7697	0	37.7624	0	26.9258	26.8328	25.6905	37.5766	30.4302	36.4417	27.1293	39.4968	25.8844	54.2955	37.9737	35.2704
CDK3	2.44949	2.64575	5.2915	2	1.41421	1.41421	1	2.44949	3.4641	0	2.82843	3.4641	3.4641	2.44949	1.73205	1	1.73205	2	7.34847	3.4641	2.82843	6	3.87298	0	1.73205	4.89898	1.41421	0	2.82843	0	2.23607	2.23607	2	2.82843	2.44949	3.4641	3	4.69042	1.41421	4	3.4641	2.82843
CDK5	0	0	0	0	0	0	0	0	0	0	21.5407	18.6815	0	0	0	0	0	0	0	0	0	0	0	0	0	0	0	0	0	0	0	0	0	0	0	0	0	0	0	0	0	0
CDK7	57.7062	60.5227	62.4179	62.857	44.5533	50.2892	68.1909	73.0411	62.8331	58.6259	54.8179	69.0652	60.2744	60.1332	76.6029	42.3792	60.2163	68.0441	76.642	64.8691	73.1437	65.5439	59.2199	63.3719	60.4649	51.6914	37.6962	55.5608	51.303	41.0731	53.376	61.8466	68.6149	47.3286	40.398	65.5439	42.2493	46.7654	38.6135	67.4018	51.3712	57.5326
CDK9	3.4641	3	3	1.41421	3	4	3.4641	3	3.4641	4.58258	6	8.3666	1	5	4.47214	4.89898	3.16228	4.24264	5.47723	2.44949	3	3.4641	3	2.44949	0	4	2	0	2	3	2.44949	4	3	1	0	4	3.4641	4.47214	3.4641	4.47214	2.44949	4
CIT	4.79583	8	11.225	7.48331	9.48683	8.66025	0	4.3589	9.59166	9.21954	0	6.32456	7.61577	0	0	0	13.9642	5.74456	6.48074	4.79583	12.3288	7.48331	9.16515	0	18.303	7.34847	0	13.2665	6.40312	10	7.93725	0	0	3.87298	0	8.60233	6.78233	0	0	8.88819	0	0
CLK1	53.6936	31.7333	0	30.05	0	51.303	0	60.2993	39.7492	82.0366	39.5601	100.578	0	53.1977	77.0973	47.833	34.5688	32.0156	80.3741	34.3802	0	65.7039	0	0	32.7261	32.4654	29.0689	28.3725	0	0	0	28.688	0	0	0	0	0	0	0	0	0	31.7962
CLK2	12.2882	14.1421	13.0767	0	0	14.4222	12.6095	18.6548	17.0294	15.1327	15.0333	16.9115	14.3527	0	0	0	16.9115	0	14.6629	0	10.4881	21.6795	0	0	0	0	10.9545	12.4499	9.84886	10.583	0	0	0	0	0	0	0	0	13.4907	0	0	0
CLK3	5	3	2	2	3	3	1	4	5	5	2	3	2	6	3.4641	1	1	1	3	1	1	4	5	3	3	1	2	2	1	2	2	2	1	2	2	1	1	1	2	1	2	2
CLK4	3.87298	3.31662	0	3	0	5.09902	0	4.3589	0	6.48074	5.2915	7.48331	4.58258	8.48528	4.89898	0	6	4.58258	8.83176	4.47214	0	0	0	0	4.69042	0	0	0	0	0	0	2.64575	0	0	0	0	0	0	0	0	0	2.64575
CSNK1D	13.1149	0	28.4605	0	0	9.27362	0	0	0	0	0	21.4942	20.347	0	0	22.5832	17.0294	15.1987	0	0	0	0	11.8322	14.1774	0	0	0	13.5277	0	0	12.6095	0	0	0	0	13.0767	0	0	0	12.0416	0	12.6095
CSNK1E	3.4641	1.41421	6	2.44949	3.16228	3	3.87298	3.4641	0	5.19615	10	4.89898	5.19615	0	4	5.19615	4.58258	10.5357	6.63325	5.47723	5.47723	4.24264	4.47214	5.19615	3.87298	2.82843	2	3.87298	3.4641	2.44949	3.87298	3.4641	3.4641	2	2	4	3.87298	3.4641	3.16228	5.2915	3.4641	4
CSNK1G3	0	0	0	0	1	0	0	0	0	0	0	0	0	0	0	0	0	0	0	1	1	0	0	0	0	0	0	0	0	1	0	0	0	0	0	0	0	0	0	0	0	0
CSNK2A2	0	0	0	11.9164	0	0	11.5758	0	12.2474	0	14.4222	0	0	11.3578	11.5326	11.4891	0	10.2956	0	12.9615	0	0	0	10.8628	12.4499	12.3693	0	11.7898	15.4919	17.8885	12.9228	15.9374	0	10.583	0	0	10.247	0	15.6205	17.6635	15.3623	11.3578
DAPK1	0	0	0	0	0	0	0	0	0	0	0	0	0	0	0	0	0	0	0	0	0	0	0	0	0	0	0	0	0	0	0	0	0	0	0	0	7.4162	0	6.55744	0	0	6.08276
DAPK3	0	8.7178	0	11.6619	0	0	0	0	0	0	0	0	0	0	0	0	0	0	6.7082	0	7.54983	11.5758	0	0	0	0	0	13.7477	0	0	0	14.2829	0	0	0	6.32456	0	7.4162	0	9.16515	7.07107	0
DYRK1A	7.74597	5.2915	3.4641	5.2915	4.89898	5.2915	4.89898	6	6.9282	7.48331	12.3288	7.34847	7.48331	7.2111	4.89898	7.34847	7.48331	9.79796	6.32456	7.48331	6.9282	6.9282	8.12404	6.32456	4.47214	5.2915	4.89898	5.2915	5.47723	4.89898	6	5.2915	4.89898	16.6132	0	4	5.47723	4.47214	7.34847	4.89898	6.48074	4.89898
DYRK2	10.3923	0	0	9.16515	0	0	0	0	0	0	0	0	0	0	0	0	0	6.48074	0	0	0	11.0454	0	0	9.59166	9.89949	0	0	0	9.59166	0	0	9.16515	0	0	0	0	10.0995	0	0	8.3666	0
EEF2K	4	2	6	4	2	3	4	3	3	9.48683	1	7.34847	7.48331	5.91608	11.4018	5	8.48528	7.93725	5	6.48074	6.32456	4	3	4	3	5	0	3	3	1	1	3	2	3	1	5	7	3	6	3	4	4
EGFR	7.48331	4.89898	17.2916	4.58258	4.24264	2	8.83176	3.4641	0	0	4.47214	17.9444	10.0995	0	5.74456	15.4919	9.79796	16.0935	13.2288	10	10.3923	9	6.48074	11.0905	7.74597	4.89898	9.59166	7.74597	6.63325	4.24264	6.16441	7.74597	5.09902	6.16441	3.60555	6	6.7082	7.74597	0	7.2111	9	6
EIF2AK2	7.14143	7.28011	15.7797	6.08276	10.8628	0	0	16	10.2956	6.85565	5.56776	20.4939	18.6548	5.91608	0	5.47723	0	9.79796	10.6771	6.7082	6.48074	18.5472	0	6.40312	5.2915	0	6.16441	9.79796	5.56776	0	5.65685	6.08276	11.3578	5.2915	4.3589	4.89898	6.55744	6.16441	6.16441	0	5.56776	6
EPHA2	3.16228	6	4.58258	2.82843	0	0	1.73205	0	1.41421	0	2.82843	0	2.64575	2.23607	0	0	5.47723	0	8.77496	3.16228	5.47723	10.8167	4.69042	9.48683	4	3.16228	0	6.32456	1	3.16228	1	4.89898	0	0	0	1.41421	3.16228	3.87298	1	0	6.32456	0
EPHB2	0	0	0	0	0	0	0	0	0	0	0	0	0	0	0	0	0	0	0	1	0	0	0	1.41421	0	0	0	1.41421	0	0	0	0	0	0	0	0	0	0	0	0	0	0
ERBB2	0	0	0	0	0	0	0	0	0	0	1.73205	0	0	0	1.41421	1.41421	0	0	0	1.73205	4	2	0	2.23607	0	0	0	0	0	0	0	1	2	0	0	1.41421	1.41421	3	0	0	0	0
ERBB3	0	0	0	0	0	0	0	0	0	0	0	0	0	0	0	0	0	0	0	0	0	0	0	0	0	0	0	0	0	0	0	0	0	0	0	0	0	1	0	0	0	0
FGR	0	5.47723	0	0	6	2.82843	2	0	0	0	0	0	0	2.82843	0	0	0	0	0	0	0	0	0	0	0	0	0	2	0	0	0	0	0	0	0	0	0	0	0	0	0	0
FYN	2.82843	3.4641	4.24264	2.23607	2.82843	2	2.23607	2	3.74166	4.24264	3.4641	0	4.47214	1	2.44949	3	4.47214	5.83095	2.44949	2.44949	2	3	3.4641	10.247	2.82843	3	2	6	2	1.73205	1.41421	2.82843	2.44949	2	1	2	2	1.73205	2.23607	4.24264	2.64575	1.41421
GRK5	1.41421	1.73205	1.73205	1.41421	1.73205	1.41421	1.73205	1.41421	1.41421	1.41421	4.24264	1.41421	1.41421	1.41421	4.24264	1.41421	4.24264	1.73205	4.24264	4.24264	4.24264	1.41421	1.41421	4.58258	4.24264	1.41421	1.41421	1.41421	1.73205	1.41421	1.41421	1.41421	0	0	0	1.73205	1.73205	0	0	1.41421	4.89898	2
GRK6	1.73205	4.89898	1.73205	4.24264	6.16441	3	2.44949	1.73205	1.41421	2.23607	2	1.41421	2.44949	3	2	1.73205	3.74166	2	1.41421	3.4641	5.65685	2	5.19615	1.41421	2	1.41421	1.41421	4	1.73205	1.41421	1.73205	1.73205	0	0	0	2.82843	2	0	0	2	2.23607	2
GSK3A	70.8661	62.45	73.8647	59.5735	54.2218	44.9889	77.1492	81.388	69.282	73.1027	81.4985	69.7424	73.2939	63.7495	71.5192	61.8223	66.8581	75.7496	76.3675	75.6902	81.2034	69.8498	61.7171	73.641	67.8602	65.0231	53.8888	69.7997	54.6626	50.4083	61.5955	64.5988	60.3158	69.4982	49.2341	62.498	57.0263	63.8905	55.5338	61.4492	71.2039	58.0689
GSK3B	101.479	79.2401	89.4092	81.9024	75.5778	51.303	87.5443	95.4358	93.8083	95.9687	109.16	95.6661	100.16	84.2852	90.8295	79.8999	92.1086	99.92	112.406	102.747	110.363	95.4987	88.9044	95.5772	83.9166	90.6642	64.8074	83.7854	71.2952	72.8148	84.7467	81.7557	75.2064	96.7471	58.5833	80.5729	64.4205	76.4461	75.8156	85.2408	85.5687	71.1618
GTF2F1	1	0	0	1	0	1	0	0	2	1	0	1.41421	0	0	1	1	0	0	0	0	0	0	0	1	0	1	1	0	1	1	1	0	1	2	0	0	0	1	1	1.41421	2	0
HCK	0	2	0	0	6.9282	0	0	0	0	0	0	0	0	0	0	0	0	0	0	0	1.41421	0	0	0	0	0	0	0	0	0	0	0	0	0	0	0	1.41421	0	0	0	0	0
HIPK1	4.24264	4.69042	0	0	0	0	0	0	4.69042	4.24264	0	0	0	0	0	0	0	0	0	0	0	0	5.09902	0	0	0	0	0	0	0	0	0	0	0	0	0	0	0	0	0	0	0
HIPK2	25.7294	26.3059	0	0	0	0	0	0	28.9482	27.8209	0	0	0	0	0	0	0	0	0	0	0	0	28.4253	0	0	0	0	0	0	0	0	0	0	0	0	0	0	0	0	0	0	0
IKBKB	0	0	0	0	12.9615	0	0	0	0	0	0	0	0	0	0	0	0	0	0	0	0	0	0	8.94427	0	0	0	0	0	0	0	0	0	0	0	0	0	0	0	0	0	0
ILK	9.59166	16	17.7482	21.166	30	5	21.166	7.54983	6.78233	29.1548	29.2233	10.9545	14.2478	12.9615	5.65685	20.1246	25.4951	14.0712	9.16515	9.59166	10.6771	12.9615	19.4422	27.9285	25.8844	17.2337	3.60555	18.7617	14.3178	33.1662	26.3249	14.6969	12.2474	9.48683	7.48331	19.2354	17.9444	21.2132	14.8997	23.516	20.9762	14.9666
LATS1	5.47723	5.09902	5.91608	6	4	3.4641	7.2111	3.74166	4	4.69042	5	7.48331	5.74456	4.24264	6	6.48074	7.74597	3.4641	7.74597	5.74456	5.19615	9.16515	9.89949	6	5.19615	4.24264	4.89898	3.74166	6	5.74456	6	5.65685	4.58258	0	4.24264	7.4162	6	6.245	6	4.89898	6.32456	4.89898
LATS2	1.73205	4	0	1.73205	2	0	2.82843	0	2	0	0	0	0	0	0	0	4	2.44949	0	0	2.44949	0	0	0	0	0	0	1.73205	0	1.73205	4.89898	0	0	0	0	0	0	0	0	2	0	2
LCK	0	0	0	0	1.41421	0	0	0	0	0	0	0	0	0	0	0	0	0	0	0	0	0	0	1.41421	0	0	0	0	0	1.41421	0	0	0	0	0	0	0	0	0	0	0	0
LIMK1	0	3.16228	2.44949	1.41421	2	0	0	0	1.41421	2.82843	2	2.82843	2.23607	0	0	2.44949	2	2	0	2.64575	6	2.44949	0	2.82843	0	0	2	0	2.44949	0	2	2.23607	2.44949	0	2	2.23607	3.16228	3.4641	2.23607	3.16228	0	1.73205
LIMK2	0	3.87298	1.41421	1.41421	1.41421	2.64575	0	0	1.41421	2.82843	2	0	0	0	0	0	0	2	0	0	3.4641	0	5.2915	2.82843	0	2.23607	0	2.44949	0	0	0	0	1.73205	0	0	3.16228	0	3.4641	2.23607	0	0	0
LMTK2	0	0	0	0	0	0	0	0	1	2.23607	0	0	0	0	1	0	0	0	0	0	0	0	0	2.44949	1.41421	0	0	2	0	1.73205	0	0	0	0	0	1	0	0	0	0	0	2
LRRK2	0	4.89898	1.73205	2.44949	6.245	0	0	0	0	1.41421	0	0	1.41421	2	0	2.82843	1.73205	0	0	1	1.41421	0	4.24264	1.73205	1.73205	0	0	2.44949	0	0	0	0	1.41421	1.41421	0	1.73205	0	1.41421	0	1.73205	1.41421	0
LYN	2.44949	3.74166	3.4641	4.24264	8.7178	4.89898	1.41421	3	2.82843	2	5.65685	3.74166	4.47214	4.89898	5.91608	3	5.19615	3.74166	4.89898	3.87298	6.32456	3.4641	5.47723	2.44949	2	3	0	3.16228	3.4641	1.41421	1.73205	3	1.73205	3.87298	4	4.89898	4.47214	3.87298	3	2.82843	3.4641	4
MAP2K1	17.088	23.8118	31.0805	20.8327	29.189	15.748	16.1245	27.6948	24.98	38.9872	14	33.7046	31.6386	18.1384	23.6643	20.7846	14.2829	33.0151	27.3496	37.6032	56.8683	24.3721	17.3205	19.4936	12	18.3303	32.249	20.3224	21.3307	15.1658	16.4924	29.7993	30.9354	23.0434	20.7846	22.8473	32.8634	34.9285	20.4939	24.1039	25.0998	14.9666
MAP2K2	12.6886	12	11.7473	10.3923	14	12.2474	8.24621	8.94427	9.16515	18.7083	9.21954	12.2474	10.198	5.65685	14.4222	15.5885	8.3666	22.1359	16.1555	21.2132	32.6343	8.12404	9.74679	15.8114	11.225	9.79796	20.7364	7.54983	8.66025	10.9545	13.4907	13.8564	14.0712	10	9.59166	13.0384	22.9783	18.9737	10.583	14.2478	13.2288	9.16515
MAP2K3	8.7178	11.3137	6	7.14143	8.12404	7.34847	6	3.4641	5.65685	9.59166	9.79796	8.66025	4.69042	7.34847	6.9282	7.34847	7.34847	6.7082	9.59166	7.54983	5.83095	9	7.54983	9.59166	8.48528	5.09902	3.60555	8.30662	5.2915	4.24264	5.83095	7.74597	5.2915	3.31662	2.64575	5.65685	3.31662	5.09902	5.65685	8.94427	5.83095	6.7082
MAP2K4	9.89949	23.6643	0	14.6969	14.3875	6.78233	18.412	7.2111	5.56776	14.4222	15.1987	7.34847	12.6095	7	7.07107	10.198	13.9642	9	13.4164	15.4919	14.4222	0	7.81025	13.4164	16.2481	7.07107	10.198	13.7477	11.8322	16.4317	14.6969	11.3137	11.225	11.6619	6.08276	6.78233	15.748	17.0294	8.60233	11.7473	13.1909	7.87401
MAP2K5	0	0	0	0	0	0	0	0	0	2.82843	0	0	0	3.60555	3.60555	3.16228	0	0	0	0	3.4641	3.31662	3.16228	0	0	0	0	0	0	0	0	0	0	0	0	2.44949	0	0	0	0	0	0
MAP2K6	17.4356	18.4391	10.8628	14.4914	14.6969	11.8743	10.6771	7.68115	10.2956	16.8523	17.3205	15.9687	10.7703	13.8564	15.9687	16.7033	16.9706	17.4069	18.6548	15.8745	12.083	15	15.0997	21.7256	14.1421	10.4881	7.48331	15.1987	11.1355	7.14143	9.69536	16.1555	11.7473	6.48074	5.83095	10.0995	8	11.225	10.3923	18.5472	11.6619	13.8564
MAP2K7	0	6.16441	0	5.83095	5.65685	0	5	0	0	5.56776	0	0	0	0	3.31662	4	5.2915	3.60555	0	0	3.60555	0	5.83095	4.79583	0	0	0	5.47723	0	6.32456	12	5.74456	0	0	0	0	3.87298	0	0	5	0	0
MAP3K11	0	0	2	2.44949	0	0	2.64575	0	0	0	3	0	0	0	0	0	3.4641	0	0	0	0	0	0	0	0	2.64575	0	2.23607	0	0	0	2.44949	0	0	0	0	0	0	0	0	0	0
MAP3K2	9.38083	7.74597	5.91608	6.48074	4.89898	5	7.34847	4.47214	8.12404	8	7.74597	7.74597	6.9282	4.24264	6	7.48331	7.48331	6.7082	6.63325	5.91608	8.83176	6.32456	5.91608	5.47723	3.87298	5.91608	4.24264	7	3.4641	3.4641	2.82843	5.91608	5.47723	3.4641	4.89898	6.9282	6.48074	6.9282	6.9282	6.48074	5	6
MAP3K3	0	0	0	0	0	0	0	0	2.82843	4.24264	2	1	3.4641	2.44949	0	0	2	4.24264	2	3	1.41421	0	1.41421	2.82843	0	0	0	2	0	0	0	2	0	0	0	0	0	0	0	0	1.41421	0
MAP3K5	4.47214	8.77496	3.4641	3.16228	4.24264	4	3.16228	3	3	3	0	4.58258	1.73205	4	2.64575	4.89898	6.32456	0	4.24264	3.4641	1.41421	3.16228	3.16228	4.47214	2.44949	1.41421	0	2.82843	3	1.41421	2.44949	2.82843	1.73205	0	0	1.41421	1	2.82843	2.44949	0	2	2.44949
MAP3K6	0	5	0	1.41421	3.16228	2	2.82843	2.23607	0	2.82843	1.41421	4	1.41421	3.4641	3.4641	2.44949	4.47214	1.73205	4	3.87298	0	3.16228	1.41421	4.47214	0	0	0	0	0	0	0	2	0	0	0	0	0	1.73205	0	1.41421	1.73205	0
MAP3K7	4.47214	4.89898	7.74597	7.74597	5.2915	3.74166	7.2111	5.19615	4.89898	7.2111	6.9282	10.6771	6.9282	6.63325	5.47723	8.3666	7.48331	7.74597	9.16515	6.7082	8.48528	7.2111	8.06226	6.7082	4.89898	7.4162	3.87298	5.19615	6.7082	5.47723	6.63325	7.4162	7.4162	3.4641	5.47723	7.2111	6.7082	6.7082	7.2111	8.48528	5.19615	7.74597
MAP3K8	2.64575	3	3	0	3.4641	2.64575	2	2	1.73205	3.60555	0	3.16228	2.82843	3.74166	2.82843	2.82843	2.64575	3.31662	3.74166	2.44949	4	3	3.16228	0	3	2.23607	2	3	2.82843	0	1.73205	2.64575	2.44949	2	1	2.44949	2.44949	2.82843	2.23607	3.4641	2.82843	2.64575
MAP4K4	24.2487	13.4164	34.1467	21.4942	12.7279	6.245	19.7484	18.4391	22.5832	24.6577	21.6333	30.2985	30	13	18.1384	22.1359	22.2711	20.1742	31.0805	25.0799	19.7484	26.533	14.8661	27.8209	15.1658	23.3666	14.0712	23.0651	25.0998	16	12.9615	21.0238	20.8567	16.2481	15.2315	27.55	19.5959	19.1833	22.7596	19.7484	23.5584	28.775
MAP4K5	0	0	0	0	0	0	0	0	0	2.23607	0	0	0	0	0	0	0	0	0	0	3.16228	0	0	2	0	0	0	0	0	0	0	0	0	0	0	0	0	0	0	0	0	0
MAPK1	65.0538	124.852	80.4239	94.4458	107.387	89.4874	64.7457	94.784	47.9166	171.254	0	108.12	102.45	42.6146	44.9444	69.5701	0	141.605	88.9607	172.232	223.285	103.827	68.1469	133.918	48.1041	62.7057	182.817	82.813	128.374	45.1885	100.995	95.9583	121.194	63.6553	90.9945	147.282	167.416	168.885	43.8634	176.216	68.2056	76.092
MAPK14	0	54.3323	0	22.383	57.5413	41.2432	25.7682	17.4069	8.66025	30.9839	10.9545	18.8149	17.5784	36.9865	22.4499	22.9783	34.2053	19.1311	23.8747	22.9783	0	17.4356	25.7488	25.6905	0	0	0	0	0	0	9.69536	13.3041	10.4881	0	7.87401	0	8.60233	18.8944	0	19.4936	11.225	0
MAPK3	76.6029	68.1175	98.7421	108.444	112.062	91.8477	64.5291	93.9681	45.7384	131.575	84.605	91.9565	126	53.7029	70.0143	117.167	47.6025	136.029	121.045	188.807	245.357	103.17	67.0224	117.678	95.7497	70.5691	159.311	94.1913	118.727	90.0666	122.278	141.28	121.491	125.068	83.9166	134.907	185.03	216.666	40.4722	130.491	141.633	81.4371
MAPK6	1.41421	0	0	1	0	2	2	1	2.82843	0	1.41421	0	0	1	0	0	0	0	0	1	1	0	0	0	0	1	1	0	1	0	0	1	0	1	1	0	0	0	0	1	0	1
MAPKAPK2	15.4272	26.533	20.4939	16.0624	27.2029	12.49	17.8326	0	0	23.6643	0	0	15.748	15.1658	14.3527	18.4932	16.4924	24.7992	0	15.8745	16	0	15.9374	30.4959	17.8326	15.4272	15.2315	24.7386	12.8062	15.6205	15.8745	14.4222	18.0831	0	0	14.0712	19.8997	17.3781	15.8745	26.6458	17.2047	13.6382
MARK1	2.23607	0	0	2.82843	0	0	0	2	2	2	4.47214	0	2.82843	0	4.24264	2	1.73205	4.89898	1.73205	2.82843	2	0	1.73205	2	1.41421	2	1.41421	0	2	2	2	1.73205	1.41421	8.12404	0	1.73205	1.73205	1.73205	2.44949	2	1.73205	2.44949
MARK2	19.4422	27.7128	31.4325	24	23.3238	18.5742	23.2379	14.4222	21.4476	34.2929	21.8174	30.4959	23.9583	14.1421	13.7477	22.2036	30.1993	24.98	25.3772	21.5639	21.2132	22.1811	26.7208	34.641	22.5832	19.0788	10.583	31.8119	19.3391	25.4558	24.7992	29.5635	18.4391	10.9087	9.89949	24.7386	21.2132	18.8944	19.2873	34.2491	19.7484	24
MARK3	0	0	2.64575	0	0	0	0	0	0	0	0	0	0	0	0	0	0	0	0	0	3.4641	2.82843	0	0	0	0	0	0	4	2.64575	2	0	0	0	0	3.4641	2.44949	2.82843	0	0	0	2.23607
MELK	0	0	0	0	0	0	0	0	0	0	1	1	1	0	0	0	0	0	2	0	2	0	1	0	0	0	0	0	0	0	0	0	0	0	0	0	0	0	0	0	0	0
MET	2.64575	0	4.89898	0	1.73205	0	0	0	0	0	0	0	0	0	0	0	4	0	5.74456	0	3	0	0	0	3.16228	4.24264	0	3.31662	1.41421	2	1.41421	0	0	1.41421	0	2	0	0	0	6.48074	4.89898	2.64575
MINK1	5.91608	6.32456	6	8.66025	5.47723	3.4641	4.24264	3.4641	1	8.3666	4.24264	5.74456	7.4162	2	3.16228	6	7.14143	5.47723	7.07107	5.2915	3.16228	3.16228	4.89898	7.74597	4.69042	5.2915	2.23607	8.3666	4	4.47214	3.4641	3.4641	4	4.47214	3.16228	7.2111	2.64575	5.65685	4	6.63325	6.32456	7.74597
MKNK1	0	0	0	0	0	0	0	0	0	0	0	0	0	0	0	1.41421	0	2.23607	0	0	0	0	0	0	0	0	0	0	0	0	0	0	0	0	0	0	0	0	0	0	0	0
MTOR	22.6053	33.6303	30.3974	27.2029	21.6333	22.1359	26.8328	28.4605	35.1568	33.7639	36	34.5977	29.1204	27.6586	30.3974	31.3688	31.749	29.1033	31.607	26.2298	23.8118	29.2404	30.0333	31.8434	24.9199	26.0768	23.2379	30.8058	25.219	29.7489	31.7017	26.7395	20.347	22.6274	12.49	24.8193	18	25.0998	26.1151	27.2213	26.533	26.7395
MYLK	15.1658	19.5959	47.6235	7.48331	23.2379	5	26.9815	12.3288	17.2916	42.2493	109.9	23.6643	18.6548	6.48074	12.6491	23.2379	31.225	18.1659	17.1464	20.9045	19.4936	21.166	20.4939	45.8912	40.9268	23.2379	8.06226	13.2665	21.2368	69.282	74.0338	23.2379	15	0	10.198	18.2483	29.5635	9.48683	21.9317	23.516	31.1127	15.8745
NEK1	16.1245	17.1756	28.5657	21.6333	13.6382	9.79796	14.8324	19.5959	21.166	20.8567	18.4391	18.9737	21.3542	16.1245	20.7846	15.8745	20	23.622	22.9129	23.2164	20.2485	22.1359	18.0278	19.4936	17.1756	12	12.49	19.2354	20.6398	11.225	22.2935	20.3715	17.3205	18.4932	12.9615	22.8473	22.7156	21.7945	14.6969	16.9706	23.516	23.8118
NEK3	0	0	0	0	0	0	0	0	3.74166	3	0	0	0	0	0	0	3.74166	0	0	3.31662	0	0	0	0	0	0	0	0	3	0	2.44949	0	0	0	0	0	0	0	0	0	0	0
NEK4	0	0	0	0	0	0	0	0	0	0	0	0	4.69042	0	0	0	0	0	0	0	4.47214	0	0	0	0	0	0	0	0	0	0	0	0	0	0	0	3.16228	0	0	3.4641	0	0
NEK6	0	0	0	0	0	1.73205	0	1.41421	0	0	0	1	0	0	0	0	0	0	1	1.41421	0	0	0	0	0	0	0	0	0	0	0	1.41421	0	0	0	0	0	0	1	2.82843	0	1
NEK9	0	0	11.4891	3.60555	10.247	3.4641	3	4	0	4	3.16228	10.3923	6	0	7.48331	0	0	0	4.89898	4	9.16515	0	2.44949	0	0	4.24264	3.60555	0	0	0	5.09902	4.69042	0	0	0	0	3.31662	0	6.7082	11.225	3.4641	7.48331
NUAK1	0	0	4.47214	0	0	0	0	0	0	0	0	0	0	0	0	0	0	0	0	0	0	0	0	0	0	0	0	0	1.73205	0	0	0	0	0	0	0	0	2	0	3	0	0
OXSR1	0	0	0	0	0	2.82843	0	0	0	0	0	0	0	0	0	0	0	0	0	0	0	0	0	0	0	0	0	0	0	0	0	0	0	0	0	0	0	0	0	0	0	0
PAK1	68.5055	88.8313	68.542	69.7137	91.3893	47.833	61.8789	64.7379	64.7148	79.1454	105.119	62.6418	81.6333	72.7461	79.6241	86.0814	90.9505	90.9505	82.5712	61.5142	96.9794	54.3507	72.3602	101.025	83.4985	61.2617	68.7895	90.1665	80.5109	66.453	77.2658	74.2361	56.285	47.697	38.1051	49.6588	77.6144	77.7496	68.0588	63.8749	73.7157	56.6833
PAK2	52.1057	58.2065	56.4978	52.1249	72.4155	41.821	55.2992	49.1121	52.3832	71.6519	53.963	57.8273	76.0658	47.6025	51.8459	65.0385	77.0454	70.739	72.111	78.613	75.6241	40.5956	78.8036	59.397	68.1175	60.8769	50.0799	74.3572	50.4083	63.9922	77.5371	72.6636	52.1249	49.97	35.4401	68.1175	57.6888	70.0999	52.915	58.1378	54.7723	43.5775
PAK3	0	0	0	0	0	0	0	0	0	6.9282	0	0	0	0	0	6.16441	0	9.38083	0	0	0	0	0	0	0	0	0	0	0	0	0	0	0	0	0	0	0	0	0	0	0	0
PAK4	65.3835	36.2077	42.3556	35.1426	22.4944	20.9762	27.3861	27.3496	38.5746	39.95	26	47.9062	36.9865	28.2666	24.454	36	40.4722	45.2327	37.7889	38.8844	42.2493	40	32.2025	41.1582	29.6648	40.9268	26.2488	47.0532	31.749	19.8997	39.6863	34.9857	25.923	25.6905	14.7309	30.9839	33.0454	26.8328	29.6648	24.1868	30.9839	28.9828
PAK6	0	0	0	0	0	0	0	0	0	0	0	0	1	0	0	1	0	0	0	0	0	1	0	0	0	0	0	0	0	0	0	0	0	0	0	0	0	0	0	0	0	0
PAK7	0	0	0	0	0	0	0	0	0	0	0	0	0	0	0	0	0	0	0	0	0	0	0	0	0	0	0	0	0	0	0	0	0	0	0	0	0	0	0	0	0	0
PDGFRA	0	0	0	0	0	0	0	0	0	0	0	0	0	0	0	0	0	0	0	0	0	0	0	1	0	0	0	0	0	0	0	0	0	0	0	0	0	0	0	0	0	0
PDPK1	16.8523	19.799	11.225	12.1244	15.748	13.8564	15.2315	12.3288	16.0624	20.5913	20.4939	12.6095	14.6969	10.9545	19.7484	18.9737	16.3401	21.3542	11.619	13.8564	13.1149	17.5784	11.3137	26.1534	19.6977	17.4929	11.6619	20.8806	12.49	18.6548	12.9615	16.4317	8.66025	8.66025	7.34847	12.9615	16.9706	12.5698	14.7986	17.8885	21.9089	15.0997
PKN1	6.32456	5.19615	6.48074	4.24264	6	5.2915	5.2915	4.58258	7.93725	4.58258	6.9282	12	5.65685	7	3.4641	5	4.89898	3.4641	8.12404	5.2915	6.48074	7.93725	3.87298	4.47214	1.73205	5.91608	3.16228	5.19615	3.87298	4.24264	5	4.24264	4.24264	3.4641	3.4641	6.48074	3.87298	4	6.48074	4.24264	5	3.87298
PKN3	0	0	0	0	0	0	0	0	2.23607	0	0	0	2	1.73205	0	0	0	0	0	0	0	0	0	0	0	0	0	0	0	0	0	0	0	0	0	0	0	0	0	0	0	0
PLK4	0	0	0	0	0	0	0	0	0	0	1	1	0	0	0	0	0	0	0	0	0	0	0	0	0	0	0	0	0	0	0	0	0	0	0	0	0	0	0	0	0	0
PNCK	0	0	0	0	0	0	0	0	0	0	2.23607	0	0	0	0	0	0	0	0	0	0	0	0	0	0	0	0	0	0	0	2.23607	0	0	0	0	0	0	0	0	0	0	0
PRKAA1	26.8328	19.1833	30.8869	24.6171	32.5576	19.7484	20.7364	26.8328	34.3074	32.249	45.3321	28.1425	28	31.0322	43.1509	34.9857	38.8844	45.0555	35.0999	44.8999	35.6651	26.8514	32.665	46.4758	21.3307	36.2353	17.6635	29.2575	12.2474	15.9687	24.8193	43.6348	22.1359	13.7113	15.6525	31.6228	26.8328	33.5857	31.305	35.8748	39.7744	36.6606
PRKAA2	17.3205	11.4018	12.3288	11.4891	13.1909	6.40312	13.3041	7.14143	19.7484	13.8564	23.9583	19.5959	11.5758	13.0384	24.98	14	17.088	23.8328	17.8885	14.2829	12.49	7.93725	10.8628	16.3707	15.8745	15.6525	6.32456	8.544	9.79796	12.6095	19.1311	15.3623	9.16515	0	4.58258	7.34847	9.48683	9.89949	12.9615	13.5277	13.0767	18.4932
PRKACA	106.864	128.756	91.0714	76.0526	90.7689	94.0744	117.635	82.0488	131.332	145.739	103.082	93.4666	100.329	128.623	141.252	118.427	110.295	128.763	131.053	137.833	111.812	71.8123	95.9375	93.8083	90.5539	83.666	109.398	115.239	68.5857	78.867	98.5698	116.112	63.0555	80.4922	57.7581	75.776	83.8391	77.3046	104.871	107.852	98.2853	106.485
PRKACB	28.5307	15.3297	27	17.4929	17.4929	17.5499	26.3249	16.2788	25.6125	31.4643	38.8201	29.1033	21.7715	26.1534	44.0454	34.1467	28.8097	38.8844	34.641	36.3318	24.1868	21	25.2784	32.7109	24	23.622	23.8118	25.2784	16.1245	23.0651	30.8869	31.4643	20.6398	21	13.6382	23.622	24.6577	18.1384	28.9137	27.3313	32.1248	30.7571
PRKACG	27.7489	15.6525	27.9821	19.2873	17.8326	18.3303	26.8328	17.6068	23.516	27.8568	38.6005	31.4643	24.4949	23.6643	39.7995	35.0999	27.9821	41.7133	35.2846	41.8927	33.541	21.7256	25.807	34.3511	25.4558	25.2784	24.9199	25.807	17.0294	23.9583	27.6225	32.1559	22.0454	25.0998	14.0712	26.3249	25.7682	19.4422	29.1033	26.8328	30.3315	30.9354
PRKCA	96.4987	97.811	86.908	60.597	81.7557	65.681	122.164	113.248	105.357	100.98	144.222	140.007	87.8294	91.9783	117.312	105.641	123.276	96.2912	94.3451	115.048	96.933	64.0937	99.0454	133.447	101.558	79.7997	76.5768	90.305	65.7267	69.9285	133.97	108.444	63.2456	54.4426	41.497	66.8207	62.8649	31.4325	91.6515	78.6893	85.8836	63.0872
PRKCB	154.81	200.4	184.554	148.728	193.881	169.423	168.416	170.974	189.9	198.992	213.57	162.111	224.265	185.661	157.671	159.75	172.847	123.875	204.042	198.071	182.499	148.546	193.163	159.9	186.936	159.887	133.116	173.248	124.153	174.594	226.27	163.052	123.028	143.75	111.068	141.605	123.329	143.659	146.969	167.087	134.889	136.821
PRKCD	55.7494	100.747	61.6928	56.8331	100.757	84.0833	51.7107	62.6498	65.4981	67.6683	71.8749	66.0908	69.9929	88.6905	61.498	66.8805	67.4537	64.9615	69.282	66.5658	85.6271	55.4256	70.1427	85.3171	70.993	37.55	46.1303	63.914	45.299	46.3681	52.9906	60.9918	41.4246	43.2666	36.0555	40.6202	52	58.9406	57.6194	58.9661	47.0319	36.7423
PRKCE	0	22.4054	19.4165	20.445	0	17.8885	22.4054	33.1813	30.1662	31.0483	35.2704	30.3315	29.2916	18.8944	26.8701	0	32.5576	35.327	27.7849	35.7071	21.4476	22.3383	22.4944	25.4951	23.0868	18.2209	25.4558	23.388	20.0749	20.199	21.8403	20.3224	19.5704	28.4253	16.5831	20.8567	20.2731	21.9089	29.3939	31.8748	30.9192	18.6548
PRKCG	29.0861	24.98	23.7487	17.0294	17.4356	27.1662	20.7123	24.3926	29.3258	26	29.2404	29.5804	42.9884	19.2094	14.8324	22.1133	21.1424	22.2486	30.1993	24.8998	17.2627	20.199	22.0454	26.9072	18.6548	16.1245	13.6382	17.8885	16.0624	20.1246	25.6905	21.4243	14.4914	14.9666	12.8841	15.2315	15.8745	0	22.0907	20.9284	20.6398	15.2971
PRKCH	10.9545	10.0499	9.48683	9.64365	9.32738	7.61577	9.16515	8.12404	9.27362	16.2481	9.53939	0	0	9.05539	7.93725	0	8.42615	0	9.32738	8.66025	8.30662	0	0	9.69536	9.16515	6.78233	0	8.3666	8.7178	0	0	0	7.4162	7.2111	0	8.3666	0	0	8.12404	8.7178	8	0
PRKCI	21.7256	26.7395	15.8745	18.735	22.0907	12.1655	24.3926	25.5734	29.2233	33.9853	27.2029	28.6705	28.4605	28.2843	29.2233	19.975	21.4942	22.8473	25.2982	23.8328	21.8403	24	34.176	36	22.0907	18.6548	17.5784	30.692	20.5913	30.9839	17.2337	28.775	18.5742	14	15.1987	18.8944	18.8149	22.3607	18.412	28.5482	22.891	22.5389
PRKCQ	0	0	20.0499	0	0	0	0	0	13.4536	18.868	16.6132	14.6969	20.0499	18.4932	13.6015	19.2354	19.7484	17.2627	14.4222	13.7113	13.9284	0	14.5945	13.9642	0	0	0	13.4164	0	14.1421	0	0	0	0	0	0	0	0	0	0	0	0
PRKCZ	0	0	0	0	0	0	0	0	6.32456	8.42615	6.16441	0	0	0	5.74456	0	0	0	0	0	0	6.63325	0	0	0	0	0	8.24621	0	0	0	0	0	0	0	0	0	0	0	0	0	0
PRKD1	36.565	81.1049	73.973	71.5681	28.8444	9.94987	53.1131	50.6656	54.231	70.484	68.8477	55.7136	50.5569	35.327	28.4605	35.6651	45.9347	40.6448	82.6499	61.3351	59.8665	74.8999	46.9042	76.5506	42.8952	50.3389	40.7554	61.6279	63.6867	48.3735	48.2908	81.6333	60.0333	29.0861	28.775	63.7181	75.2064	63.4665	52.6403	59.4643	59.5483	51.1664
PRKD2	9.48683	20.1246	17.6068	18.3848	14.0712	15.1987	10.6771	12.9615	20.199	15.4919	18.735	15.4919	18.3848	13.4164	7.48331	8.48528	20.1246	10.9087	17.6635	14.1421	27.2029	11.6619	13.7477	21.8174	15.1658	15.1658	7.54983	14.0712	15.8114	10.247	11.225	12.3288	15.4919	11.5326	8	19.4422	12.9615	14.1421	12.6491	17.6635	12.6886	17.6635
PRKD3	0	8.06226	4.24264	9.16515	1.41421	2	3.4641	5.65685	8.48528	5.65685	4.24264	2.82843	4.24264	4.89898	2.82843	0	2	1.41421	7.48331	6.7082	4.89898	5.65685	4.58258	7.07107	3.16228	1.41421	0	4.58258	5.65685	1.41421	2.82843	6.32456	4.24264	2.82843	1.41421	5.65685	7.07107	4.24264	5.65685	7.74597	2.82843	2.82843
PRKDC	15.2971	40.7676	24.1661	22.4944	25.4558	29.9333	15.906	0	25.8457	18.2483	38.3667	47.2546	26.5707	29.95	17.2047	0	25.923	18.9209	37.7359	24.0416	25.1794	17.2627	34.5832	0	26.9444	0	14.3527	17.8326	0	0	13	16.4012	0	14.8997	0	22.5389	22.7156	15.5563	15.3948	16.8819	16.1555	16.4621
PRKG1	32.1714	48.1871	39.95	42.0476	34.3802	24.0832	43.9886	46.4758	45.0999	56.3826	60.7454	45.4313	41.5812	33.1361	43.7836	49.4773	44.9889	43.359	43.7264	51.5946	42.4971	43.8748	39.1152	47.3392	46.0435	43.2666	37.7094	46.669	49.5984	39.598	57.8619	51.1468	42.8952	27.7128	36.6606	56.4978	54.0833	45.3872	40.2989	52.5357	48.6826	37.7889
PRKG2	0	0	0	0	0	0	0	0	0	0	40.4722	0	0	0	17.5499	0	0	0	0	0	0	0	0	0	20.2978	0	0	0	0	17.7764	30	0	0	0	0	0	0	0	0	0	0	0
PTK2	0	0	2.23607	0	0	0	0	0	0	0	0	0	0	0	0	0	2.23607	0	0	2	4	0	0	3	0	0	0	0	0	0	1	0	2	0	0	0	0	2.23607	0	0	2	0
PTK6	0	0	0	0	0	0	0	0	0	0	0	0	0	0	0	0	0	0	0	0	0	1	0	0	0	0	0	0	0	0	0	0	0	0	0	0	0	0	0	0	0	0
RAF1	24.8998	25.7488	16.5831	19.4422	21.4942	13.9642	22.5832	13.5647	18.7617	25.0998	21.0713	20.0749	17.3205	21.5407	28.931	20.8567	16.9115	22.8473	20.3961	18.3303	15.9687	18.4391	23.3238	18.3848	13.7477	13.2665	10.9545	21.5639	14.4568	21.8174	15.8745	16.1245	15.4919	12.6491	8.48528	19.1833	15.4919	16.6132	16.2481	17.2337	17.3205	15.7162
ROCK1	15.3297	32.9545	36.8239	37.3095	74.8265	37.1484	51.0294	18.3576	0	54.4794	60	18.1384	34.4093	19.0788	37.2022	47.6445	63.3877	43.8862	43.4051	59.2453	53.2917	31.0322	51.1859	46.744	37.0675	43.1277	0	43.7607	32.1714	47.833	61.2372	41.8927	22.2261	18.4932	22.383	51.303	42.2137	36	31.0805	48.3735	40.9878	16.1864
ROCK2	11.3578	14.4222	13.4164	20.3961	27.8209	10.3923	19.3132	13.8924	12.4097	20.9284	45.607	11.7473	17.5499	0	13.2288	15.8745	24.6982	24.0832	18.5472	34.5543	27.1293	18.6011	29.3428	14.4914	27.5681	13.0767	0	20.5426	24.8596	25.0998	32.6803	13.4907	16.4317	16.1864	9.27362	20.7846	25.0599	17.0294	17.6635	24.4336	18.9737	10.8628
RPS6KA1	31.749	89.7218	57.2713	62.3298	70.4131	72.4293	44.0227	52.9906	32.4962	64.2962	62.3298	41.6893	40.7431	61.9193	53.066	43.4281	53.7029	48.9898	49.6991	52.2494	89.1235	35.7771	47.7179	62.57	56.205	49.7996	53.4977	61.5061	50.3786	41.6413	28	76.3413	30.1662	18.4932	22.5167	20.9762	58.5662	68.2349	35.7771	30.7409	67.5204	54.7449
RPS6KA3	43.6348	65.2917	44.3959	52.1536	58.66	58.0948	46.3141	54.5436	50.9117	65.1997	45.5522	48.2079	46.4543	65.9697	50	47.3709	61.1555	54.4977	55.3986	49.3559	79.8999	37.9473	47.4974	66.453	52.3068	51.9615	45.0333	54.4977	37.108	38.3406	34.9571	41.3521	29.5804	31.749	23.9792	39.4968	46.7974	45.8258	39.1918	44.8999	49.1325	40.9878
RPS6KA4	0	0	0	0	0	0	0	0	0	3.4641	3.16228	0	2.64575	0	0	0	0	0	0	3.31662	0	0	0	6.7082	0	0	0	4.12311	0	0	0	0	0	0	0	0	0	3	0	0	3.60555	0
RPS6KA5	0	3.87298	0	0	0	2	2.44949	0	0	3.16228	0	0	2.44949	2.82843	0	2	2.44949	2	0	0	2	0	0	2.44949	2	0	2	2.44949	0	2.44949	0	0	0	0	0	0	0	0	0	2.44949	0	0
RPS6KB1	7.93725	0	9.38083	8.06226	0	0	0	6.85565	0	9.89949	0	11.0454	10.1489	0	8.30662	9.94987	0	11.7898	10	9.79796	27.4773	0	0	10.247	0	0	7.87401	8.77496	8.60233	0	0	8	0	0	0	8.77496	9.79796	9.43398	7.74597	9.38083	8.30662	8.24621
RPS6KB2	7.2111	7.87401	5.2915	5.56776	8	4.58258	8.30662	7.61577	6.40312	0	8.94427	8.48528	6.63325	5	0	9	7.07107	15.1658	6.16441	5.47723	9.38083	8.60233	8.7178	9.59166	9	5.65685	5.47723	11.3137	0	7.68115	7.54983	4.89898	6.32456	4.89898	3.74166	5.2915	8.48528	7.74597	6.63325	6.85565	7.54983	4.69042
SGK3	2	0	0	3	4	0	4	2	2	3.4641	2	3	1	4	5	1	1	1	4	0	3.87298	1	1	4.47214	0	0	1	2	0	0	2	1	0	0	0	0	0	0	2	0	3	0
SLK	14.4568	8.12404	4.47214	7.74597	4.89898	6.32456	8.94427	9.16515	12.8452	13.6748	13.6748	20.3961	7.4162	8.12404	12.2474	4.47214	8.3666	7.07107	10.9545	13.4164	13.4164	8.48528	9.16515	12	7.34847	2.82843	6.9282	7.74597	3.4641	3.16228	11.8322	4.47214	2	2.82843	1.73205	6	6.7082	9.16515	4.58258	7.74597	3.87298	7.74597
SMG1	0	0	0	0	0	0	0	0	0	0	0	0	0	0	0	0	0	0	0	0	1.41421	0	0	1.41421	0	0	0	0	0	0	0	0	0	0	0	0	0	0	0	2.23607	0	0
SRC	11.3578	9.16515	14.9666	9.32738	19.4936	19.975	10.198	7.2111	11.0454	13.5647	18.8149	16.8523	18.1659	13.4164	18.8944	12.8062	22.6053	16.2481	11.4018	16.7332	12.7279	7.68115	13.4164	19.3907	13.8564	11.619	11.8322	12.2474	7.48331	13.6382	10.8167	13.9642	8.66025	9.16515	6.78233	7.74597	17.5499	8.7178	10.7703	15.6525	15.8745	9.27362
SRPK1	2.44949	4.89898	3	2.82843	3.16228	3	2	3.4641	6.63325	4	4	6.63325	3.87298	4.89898	4.89898	3.4641	2	3.87298	2.82843	1.73205	2.82843	6	2.82843	2.82843	2.82843	1.73205	1.41421	2.44949	3.16228	1.73205	2	2	2	1.41421	1	2	2.44949	2	1.73205	1.73205	2.44949	1.73205
STK10	8.48528	17.0294	13.0384	11.5326	16.2481	11.8322	7.48331	7.2111	8.06226	10.0995	9.48683	13.0767	10.9087	11.619	8.94427	11.225	11.619	10.583	11.8322	13.2665	14.9666	8.48528	13.784	11.3137	8.48528	5.2915	7.74597	11.619	10.3923	6.9282	7.07107	8	8.3666	7.34847	4.24264	9.89949	8.12404	10.198	6	11.6619	8.12404	9.89949
STK11	0	0	0	0	0	0	0	0	0	0	0	0	0	0	0	0	0	0	0	0	0	0	0	0	0	0	0	0	0	0	5.38516	0	0	0	0	0	0	0	0	0	0	0
STK24	12.6491	19.4936	7.48331	10.9545	25.923	18.9737	19.4422	6	5.2915	13	16.1245	7.74597	9	11.8322	10.9087	6	12.4097	11.9583	7.74597	7.74597	14.9666	6.7082	6.9282	17.3205	12.9615	7	11.619	14.4222	4.47214	8.77496	10.4881	8.48528	6.48074	3.4641	0	9.16515	17.1464	14.8324	11	11.4891	13.784	8.94427
STK25	4.89898	11.8322	4.58258	7.34847	17.4356	10.3923	8.3666	3.16228	2.23607	8.12404	8.3666	6	5.65685	7.34847	4.47214	4.58258	7.34847	5.65685	4.58258	4.58258	8.77496	3.16228	4.58258	8.77496	7.34847	4.24264	6.32456	7.34847	2	5.65685	6.32456	3.16228	3.4641	2.23607	0	6.7082	7.34847	6.7082	6.7082	7.34847	5.65685	4.58258
STK3	6.32456	13.7477	4.69042	5.47723	13.2288	0	4	4.24264	4.24264	5.47723	7.4162	10.9087	5.09902	4.89898	0	8.48528	5.83095	8.7178	8.48528	6.7082	11.3137	6.48074	4	6.9282	3.60555	4.69042	0	3.4641	0	0	3.74166	5.09902	3.31662	0	0	3.87298	6.32456	6	3.4641	0	0	3.16228
STK38	3.4641	7.07107	3.31662	5.47723	3.60555	3.31662	6.32456	5.2915	5.83095	9.38083	4.24264	6.9282	7.74597	3.31662	6.78233	6.78233	6.16441	6.63325	6.32456	6.78233	4.24264	4.58258	4.3589	6.16441	3.74166	4.12311	3.60555	3.74166	0	4.89898	4.12311	5.65685	0	4.12311	3.87298	4.3589	4.69042	6.78233	4.12311	4.3589	0	0
STK38L	3.16228	3	1.73205	3.16228	2.23607	2	3	0	4.58258	5.19615	4.24264	6	2.64575	2.82843	3.16228	3.16228	3	3.16228	5.47723	4.47214	4	2.82843	3	2.44949	0	2.23607	2	2	2.82843	0	3	2.23607	2	3	2.23607	2.82843	3.16228	3.16228	2.23607	2.64575	2.23607	2.23607
STK39	10.9545	0	0	4	0	0	4.58258	0	9.21954	8.24621	10.198	3.60555	4.89898	12.9615	16.9115	10.3923	10.3923	23.3238	9.16515	3.74166	6.245	4.58258	5.09902	15.8745	8.94427	0	6.32456	5.2915	2.82843	2.64575	0	6.7082	5.19615	0	0	2	8	5.65685	8	7.34847	10.3923	6.32456
STK4	0	8.12404	0	0	10.6771	0	0	5.2915	1.73205	0	2.23607	0	0	4.47214	2	0	0	0	6.32456	3.87298	3.74166	0	4.89898	0	0	2.23607	0	0	0	0	0	0	0	0	0	0	0	0	0	2.82843	0	0
TBK1	2.44949	1.73205	2.44949	0	0	0	0	0	3.16228	2.82843	0	0	0	0	2.82843	0	0	0	0	2.82843	0	2.23607	0	2.82843	0	0	0	0	0	0	0	0	0	0	0	0	0	2.82843	2.44949	3.16228	2	0
TGFBR2	16.5831	23.1084	0	0	0	0	18.9209	0	0	0	21.3542	17.2047	0	0	25.4558	18.0278	0	0	17.8885	19.4165	0	0	0	0	0	0	0	0	16.4012	0	0	17.6918	0	16.0312	0	0	0	0	0	0	0	0
TLK1	1.73205	2.44949	2	1.73205	0	0	3.16228	1.41421	3.4641	2.44949	1.73205	0	0	0	0	2.44949	1.41421	2.44949	3.87298	0	1.41421	1	1	2.82843	1.41421	1.73205	1.73205	2.44949	1.41421	0	3	2	0	1.41421	1.41421	0	1.41421	0	1.41421	2.44949	2.82843	1
TLK2	0	0	1.73205	0	0	0	0	0	0	0	0	0	0	0	0	0	1	1	0	0	0	0	0	0	0	0	0	0	0	0	0	0	0	0	0	1.41421	0	0	0	1.73205	0	0
TNIK	8.06226	6.63325	2	7.48331	6.32456	1.73205	4	4.69042	2.64575	7.74597	5.2915	4.69042	10.9545	2.23607	3.87298	4.24264	7.74597	3.31662	6	4.24264	0	4.47214	6.32456	7.34847	3	4.24264	0	5.74456	3	4	3.31662	3.31662	4.58258	2.64575	3	4	0	3.4641	2.82843	2.82843	5.47723	4.89898
TRPM7	1.73205	1	1.41421	2.82843	0	0	0	1.73205	1	1.41421	1	1.41421	1.73205	1	0	1.41421	2.44949	3.87298	1.41421	1.73205	1.73205	1.41421	2	2.82843	0	1.73205	0	3.16228	2	1	0	3.74166	1.73205	0	1.41421	2	0	2	0	1.73205	1.73205	0
ULK1	3.74166	5.65685	5.91608	3.4641	2.64575	3	3.4641	2.23607	0	3	3.74166	3.87298	4.24264	3.16228	3	6	7.4162	5.2915	2.44949	4.58258	3.74166	5.47723	5.19615	4.89898	1.73205	4.58258	2.64575	6.48074	2.64575	4	3.87298	5.65685	2.64575	0	0	2.82843	2	4.24264	2.82843	4.24264	5.91608	4.89898
ULK3	0	0	0	0	0	0	1	1	0	0	1	0	0	0	0	1	0	0	1	0	1	0	0	0	1	0	0	0	1	1	1	1	0	0	0	0	0	1	0	0	0	0
VRK1	1	1.41421	0	0	0	0	0	1.41421	1.41421	0	1.41421	0	1.73205	0	1	0	0	0	2	2	0	1	1.41421	0	0	0	0	1.41421	0	1	0	0	1.41421	0	0	2	0	0	0	0	1.41421	1.73205
WEE1	0	0	0	0	0	0	0	0	0	0	0	0	0	0	0	0	0	0	0	0	0	0	0	0	0	0	0	0	0	0	0	0	0	0	0	0	0	0	0	0	0	0
WNK1	0	0	0	0	0	0	0	0	0	6.63325	0	0	0	0	3	5.47723	0	11.3137	0	4.58258	0	0	0	7.93725	4	0	5.74456	5.83095	0	4.89898	5.74456	6.7082	0	0	0	0	5.2915	0	5.2915	3.4641	0	5.83095
WNK2	0	0	1	0	0	0	0	0	0	0	3.31662	0	0	0	0	2	0	7.4162	0	0	0	0	0	4.89898	2.82843	1	0	0	1.73205	0	3.16228	1.41421	3	0	0	1.41421	2	2.23607	0	2.44949	0	1
YES1	3	4.24264	3.31662	3.60555	5.47723	0	7.48331	0	3.4641	5.47723	5.47723	0	3.60555	3.4641	3.60555	5.2915	3.31662	4.89898	5.83095	5.83095	5.2915	0	3.4641	8.06226	0	0	3.74166	3.16228	2.23607	4.89898	3.16228	3	0	4.47214	0	5.65685	2	4.58258	0	3.74166	2.23607	0
