# Supplementary material for: Kinase activities in pancreatic ductal adenocarcinoma with prognostic and therapeutic avenues
Source: Mol Oncol. 2024 Apr 22;18(8):2020–41. doi: 10.1002/1878-0261.13625 (PMC11306541; doi:10.1002/1878-0261.13625)
Supplement: Supplementary file 1 — Fig. S1. Large‐scale proteomic and phosphoproteomic analysis of pancreatic ductal adenocarcinoma. Fig. S2. Data overview of the pS/T phosphoproteome of pancreatic ductal adenocarcinoma. Fig. S3. Data overview of the pY phosphoproteome of pancreatic ductal adenocarcinoma. Fig. S4. Data overview of the proteome of pancreatic ductal adenocarcinoma. Fig. S5. Consensus clustering analyses of proteome and phosphoproteome. Fig. S6. Comprehensive analysis of PDAC (phospho)proteome subtypes. Fig. S7. Overall survival analysis of subtypes based on mRNA, proteome and phosphoproteome. Fig. S8. Differential kinase activities among the identified PDAC phosphoproteome subtypes. Fig. S9. Phosphoproteomic signatures among KRAS alleles G12D, G12V and G12R. Fig. S10. Association of TP53 gene mutations with pY phosphoproteome. Fig. S11. Phosphoproteome differences in short and long survival (treatment naïve) patients. Table S1. Clinicopathological characteristics of the subset (42/90) of SPACIOUS cohort tumors. Table S2. Differential proteins between the proteome subtypes. Table S3. Differential pS/T phosphosites between the phosphoproteome subtypes. Table S4. pS/T‐based INKA profiling of 42 PDAC tumors. Table S5. pY‐based INKA profiling of 33 PDAC tumors. Table S6. Mutation sequencing panel of frequently mutated genes in 42 PDAC tumors. Table S7. Differential analysis of pS/T sites between KRAS G12D mutated and the rest of tumors (G12V, G12R). Table S8. Differential analysis of pS/T sites between TP53 mutated and wildtype tumors. Table S9. Differential analysis of pY sites between TP53 mutated and wildtype tumors. Table S10. Differential analysis of pS/T sites between long (n = 3) and short survival (n = 3) patients. Table S11. Differential analysis of pY sites between long (n = 3) and short survival (n = 3) patients. [file MOL2-18-2020-s001.zip › mol213625-sup-0015-TableS5.xlsx]

## Sheet: Sheet1
pY INKA	InKA_pTyrIP_PDAC.3_1	InKA_pTyrIP_PDAC.6_4	InKA_pTyrIP_PDAC.39_13	InKA_pTyrIP_PDAC.48_17	InKA_pTyrIP_PDAC.43_26	InKA_pTyrIP_PDAC.45_28	InKA_pTyrIP_PDAC.24_35	InKA_pTyrIP_PDAC.15_38	InKA_pTyrIP_PDAC.5_3	InKA_pTyrIP_PDAC.7_5	InKA_pTyrIP_PDAC.16.2_7	InKA_pTyrIP_PDAC.10_11	InKA_pTyrIP_PDAC.40_14	InKA_pTyrIP_PDAC.18_24	InKA_pTyrIP_PDAC.37_31	InKA_pTyrIP_PDAC.38_32	InKA_pTyrIP_PDAC.28_36	InKA_pTyrIP_PDAC.21_45	InKA_pTyrIP_PDAC.22_46	InKA_pTyrIP_PDAC.11_58	InKA_pTyrIP_PDAC.33_63	InKA_pTyrIP_PDAC.26_9	InKA_pTyrIP_PDAC.49_18	InKA_pTyrIP_PDAC.50_19	InKA_pTyrIP_PDAC.19_29	InKA_pTyrIP_PDAC.53.2_40	InKA_pTyrIP_PDAC.55_42	InKA_pTyrIP_PDAC.23_47	InKA_pTyrIP_PDAC.29_48	InKA_pTyrIP_PDAC.12_59	InKA_pTyrIP_PDAC.13_60	InKA_pTyrIP_PDAC.31_61	InKA_pTyrIP_PDAC.32_62
ABL1	5.65685	0	5.65685	5.65685	0	7.2111	5.65685	8.83176	5.65685	13.6382	9.48683	10.583	8.30662	5.2915	7.2111	15.9687	6.48074	25.8844	22.1811	6.40312	14.1421	20	32.4962	6.32456	0	0	29.7993	51.2055	20.4939	59.397	31.4643	15.4919	29.6648
ABL2	0	0	0	0	0	0	0	0	0	3.4641	0	0	2.44949	0	0	3.16228	0	8.83176	6	0	0	12.6491	6	3.74166	6.32456	7.34847	7.48331	14	13.1149	6.78233	17.9444	7.87401	8.48528
BTK	0	0	0	0	2	0	0	0	0	0	0	0	0	0	0	0	0	0	0	0	0	0	0	0	0	0	0	0	0	0	1.41421	0	0
CDK1	0	0	0	0	0	0	0	24.7386	0	0	0	0	0	0	0	0	0	34.9857	16.1555	0	0	18	12.6491	6	13.8564	11.4018	18.4662	20.7123	22.1359	10.9545	19.6214	18.3303	18.7617
CDK2	0	0	0	0	0	0	0	34.9857	0	0	0	0	0	0	0	0	0	49.4773	22.8473	0	0	20	32	4	0	0	24	46	14	42	30	12	22
CDK5	0	0	0	0	0	0	0	0	0	0	0	0	0	0	0	0	0	0	2.82843	0	0	0	0	0	0	0	2.82843	0	0	0	0	0	0
EGFR	0	0	9.48683	0	0	0	0	0	0	0	0	0	0	0	0	9.48683	0	0	34.4093	0	0	7.07107	4.24264	1.41421	8.48528	13.4164	7.07107	11.3137	18.3848	4.24264	21.166	12.7279	15.4919
EPHA1	0	0	0	0	0	0	0	0	1.41421	0	0	0	0	0	2.82843	0	0	2.82843	1.41421	0	0	0	0	0	0	0	0	0	0	0	0	0	5.2915
EPHA2	3.87298	0	7.48331	4.47214	0	4.89898	3.87298	2	5.91608	6.9282	4.47214	13.8564	18.3303	2.44949	7.34847	5.65685	2.44949	43.7493	74.8331	65.8407	5.91608	0	0	0	0	0	0	0	0	0	0	0	0
EPHA3	1.41421	0	1.41421	0	0	0	0	0	0	1.41421	0	1.41421	2.82843	0	0	0	0	1.41421	4.24264	0	0	8	8	8	6	8	6	8	8	8	8	8	8
EPHA4	1.41421	0	2	0	0	0	0	0	0	3.16228	0	1.41421	2.82843	0	0	0	0	2	8.83176	0	0	0	0	0	0	8	0	0	0	0	0	0	0
EPHA5	1.41421	0	1.41421	0	0	0	0	0	0	1.41421	0	1.41421	2.82843	0	0	0	0	1.41421	4.24264	0	0	8.94427	2	7.48331	4	2.44949	7.48331	7.34847	11.4018	7.48331	7.74597	5.91608	7.93725
EPHB4	0	0	0	0	0	0	0	0	0	0	0	0	0	0	0	0	0	0	4	3	0	5.65685	0	0	0	4.47214	0	0	3.74166	2.64575	4.12311	0	3.74166
ERBB2	0	0	0	0	0	0	0	0	0	0	0	0	0	0	0	0	0	0	19.8997	0	0	0	0	0	12.7279	0	0	1.41421	2.82843	2.82843	9.89949	0	0
FER	0	0	0	0	0	0	0	0	0	0	0	0	0	0	0	0	0	0	6.32456	0	0	5.65685	5.65685	5.65685	4.24264	5.65685	4.24264	5.65685	5.65685	5.65685	5.65685	5.65685	5.65685
FES	0	0	0	0	1.41421	0	0	0	0	0	0	0	0	0	0	0	0	0	0	0	0	0	0	0	0	1.41421	0	0	0	0	0	0	0
FGFR1	0	0	1.41421	0	0	0	0	0	0	5.65685	0	0	0	0	0	0	0	1.41421	14.1421	0	0	10.5357	0	0	0	0	0	11.0905	9.89949	0	0	5.65685	0
FGR	4.89898	21.7945	4.3589	12.49	78.5111	33.6303	7.74597	0	5.65685	12.9615	6.32456	4.47214	9.59166	6	9.64365	16.0624	4.3589	16.2481	32.6497	0	32.1714	0	0	0	0	0	0	0	0	0	0	0	0
FRK	0	1	0	0	1.73205	2	3	0	1	1	0	0	2.82843	1	3	3	0	1	5	0	0	8	5.83095	0	5.2915	8.30662	6.245	7.54983	8.60233	5.09902	16.7929	10.247	10.3923
FYN	10.9545	13	10.583	10.3923	23.0651	12.6491	12.3693	11.9583	13.4907	22.2486	15.4919	13.784	22.8035	12.9615	20.445	25.0998	10.4881	29.1719	37.8153	13.4164	21.4243	0	0	0	0	0	0	0	0	0	0	0	0
GSK3A	2	0	70	22	46	50	8	10	4	10	36	4	34	18	14	26	8	28	30	6	26	0	0	0	0	0	0	0	0	0	0	0	0
GSK3B	3.16228	0	70	23.9165	57.55	50.9902	18.3303	16.4317	4	12.6491	37.47	6.63325	40.8167	18	14.9666	27.9285	8	33.8821	36.7423	11.225	26	0	0	0	0	0	0	0	0	0	0	0	0
HCK	6.9282	9.79796	9.16515	11.619	21.9773	17.9444	8.06226	7.48331	0	12.3693	7.74597	8.66025	8.12404	3.4641	7.74597	14.0712	4.89898	12.6491	27.2764	6.9282	15.4919	0	0	0	0	0	0	0	0	0	0	0	0
HIPK1	4.24264	5.65685	5.65685	5.65685	4.24264	5.65685	5.65685	5.65685	0	2.82843	5.65685	5.65685	7.07107	5.65685	5.65685	5.65685	5.65685	5.65685	5.65685	5.65685	7.07107	22.8035	17.3205	12.7279	18.4932	22.4499	23.1517	24.4949	26.9815	21.7256	26.4953	25.2982	27.0185
HIPK2	6	8	8	8	6	8	8	8	0	4	8	8	10	8	8	8	8	8	8	8	10	0	0	0	0	45.0333	32.4962	15.4919	8.83176	0	0	0	0
IGF1R	0	0	0	0	0	0	0	0	0	2	0	0	0	0	20	0	0	2	2.44949	0	0	0	0	0	10.198	0	0	0	0	0	0	0	11.1355
INSR	0	0	0	0	0	0	0	0	0	5.47723	0	0	0	0	24.0832	0	0	6.78233	10.4881	0	0	23.6643	6.32456	10.247	9.89949	9.48683	5.65685	10.583	25.0799	25.807	26.4953	20.4939	20.8327
JAK1	0	0	0	0	0	0	0	0	0	0	0	0	0	0	0	0	0	0	8.83176	0	0	2	0	0	10	0	0	0	2	6	0	0	2
JAK2	0	0	0	0	0	0	0	0	0	6.245	0	0	10	0	6.7082	14.2829	6.7082	21.7715	31.496	0	0	17.7482	15.8745	7.4162	9.53939	12.2474	18.9737	20.7846	17.4929	10.198	18.3303	12.6491	15.2971
LCK	7.34847	12.49	10.198	8.12404	18.3303	12	7.34847	7.93725	7.34847	14.8324	9.16515	8.12404	14.6969	6.48074	11.4018	13.4164	10.198	15.8745	34.8712	9.48683	12.7279	0	0	0	0	0	0	0	0	0	0	0	0
LYN	4.89898	10.3923	10.583	13.2665	37.229	18.735	7.4162	10.7238	6	15.8745	14.2478	13.6015	17.5499	15.4919	16.2481	26.533	10.9545	24.4949	55.6237	12.6886	21.9089	0	0	0	0	0	0	0	0	0	0	0	0
MAPK1	0	0	0	0	0	0	0	3.4641	0	0	0	0	0	0	0	0	0	0	0	0	0	1.41421	0	1.41421	4.47214	0	0	0	2.44949	2.44949	4	0	1.41421
MAPK10	0	0	0	0	0	0	0	0	0	0	0	0	0	0	0	0	0	1.41421	4.24264	0	0	1.41421	0	1.41421	1.41421	0	0	0	1.41421	1.41421	1.41421	0	1.41421
MAPK12	0	0	0	0	0	0	0	0	0	0	0	0	0	0	0	0	0	0	0	0	0	2	0	0	1	0	0	0	0	0	1	1	1
MAPK13	0	0	0	0	0	0	0	0	0	0	0	0	0	0	0	0	0	0	0	0	0	6.32456	0	0	3.16228	0	0	0	2.82843	0	6.48074	0	0
MAPK14	0	0	0	0	18.5472	0	0	0	0	15.748	0	0	8.83176	0	0	15.2315	0	18.8149	26.533	0	0	0	0	0	0	31.8434	22.9783	11.619	6.245	0	0	0	0
MAPK3	0	0	4.24264	4.24264	8.3666	5.65685	0	0	1.41421	8.3666	2.82843	4.24264	6.32456	4.24264	7.07107	5.47723	4.24264	34.5832	67.8233	8.48528	4.24264	0	0	0	0	0	0	0	0	0	0	0	0
MET	0	0	9.79796	0	0	0	0	0	0	0	0	13.5647	0	0	0	0	23.3238	32.4962	15.6205	8.7178	0	8.48528	6.9282	6.32456	10.583	7.2111	8.48528	11.5326	15.8745	6.7082	13.784	17.3205	12.7279
PDGFRA	0	0	0	0	0	0	0	0	0	3.87298	0	0	0	0	3.87298	4.24264	0	4.12311	4.89898	0	0	13.2665	8.12404	7.34847	8.12404	10.8167	10.3923	10.9545	13.8564	8	12	10.9545	10.198
PRKACA	0	0	0	0	0	0	0	6.78233	0	0	0	0	0	0	0	0	0	0	0	0	0	14.0712	0	0	3.4641	5.47723	6.9282	1.73205	7	2.44949	5.47723	5.47723	5.65685
PRKCA	0	0	0	0	0	0	0	4.24264	0	0	0	0	0	0	0	0	0	0	0	0	0	0	0	0	0	0	0	0	4	0	0	0	0
PRKCD	0	0	2.82843	0	4.89898	3.4641	3	0	0	3	7.48331	4	5.91608	6.9282	5.65685	7.93725	0	5.91608	34.7707	2	2.44949	20.1246	17.5499	14.0712	17.1464	19.7484	17.7482	24.98	24.3721	16.1245	27.2029	27.9643	27.5681
PRKCI	0	0	0	0	0	0	0	0	0	0	0	0	0	0	0	0	0	0	0	0	0	1.41421	0	1.41421	1.41421	0	0	0	1.41421	1.41421	1.41421	0	1.41421
PTK2	4.58258	4.58258	17.3205	10.583	0	7.07107	0	4.58258	3.74166	19.7484	6.32456	8.83176	27.9106	8.83176	15.1658	18	14.4914	44.1248	39.5727	6.7082	14.4914	0	0	0	0	0	0	0	0	0	0	0	0
PTK6	0	5.65685	5.83095	0	0	4.24264	0	0	5.2915	10.6771	16.1245	0	3.87298	0	0	4	0	4.47214	7.48331	19.4165	0	0	0	0	0	7.74597	0	0	0	0	17.088	0	13.1149
SRC	12.9615	19.1833	17.8885	17.3205	32.4962	21.5407	18.7617	16.2481	13.4164	25.0998	18.3303	20.199	30.7896	15.8745	26.0768	28.9828	18	40.9878	64.405	23.8328	22.9783	0	0	0	0	0	0	0	0	0	0	0	0
SYK	0	2.82843	0	0	5.83095	0	0	0	0	0	0	2.82843	0	0	0	0	0	3	10.3923	0	0	4	0	0	6.16441	0	0	0	0	0	10	6.32456	0
TNK2	0	0	0	0	0	0	0	0	0	0	0	0	0	0	0	0	0	0	4.58258	0	0	0	0	0	0	0	0	0	0	0	2.82843	0	1.41421
TYK2	0	0	0	0	0	0	0	0	0	0	0	0	3.16228	0	0	0	0	4.58258	11.8322	0	0	4	0	0	16.7332	0	0	0	4.89898	8.83176	0	0	5.09902
YES1	14.6969	17.2916	17.1464	18	23.6643	19.5959	18.8944	14.8324	20.8567	19.7484	21.166	13.784	27.5681	16.7332	26.3249	26.4575	16.2481	38.1576	42.4264	13.784	22.4499	0	0	0	0	0	0	0	0	0	0	0	0
