# Supplementary material for: Kinase activities in pancreatic ductal adenocarcinoma with prognostic and therapeutic avenues
Source: Mol Oncol. 2024 Apr 22;18(8):2020–41. doi: 10.1002/1878-0261.13625 (PMC11306541; doi:10.1002/1878-0261.13625)
Supplement: Supplementary file 1 — Fig. S1. Large‐scale proteomic and phosphoproteomic analysis of pancreatic ductal adenocarcinoma. Fig. S2. Data overview of the pS/T phosphoproteome of pancreatic ductal adenocarcinoma. Fig. S3. Data overview of the pY phosphoproteome of pancreatic ductal adenocarcinoma. Fig. S4. Data overview of the proteome of pancreatic ductal adenocarcinoma. Fig. S5. Consensus clustering analyses of proteome and phosphoproteome. Fig. S6. Comprehensive analysis of PDAC (phospho)proteome subtypes. Fig. S7. Overall survival analysis of subtypes based on mRNA, proteome and phosphoproteome. Fig. S8. Differential kinase activities among the identified PDAC phosphoproteome subtypes. Fig. S9. Phosphoproteomic signatures among KRAS alleles G12D, G12V and G12R. Fig. S10. Association of TP53 gene mutations with pY phosphoproteome. Fig. S11. Phosphoproteome differences in short and long survival (treatment naïve) patients. Table S1. Clinicopathological characteristics of the subset (42/90) of SPACIOUS cohort tumors. Table S2. Differential proteins between the proteome subtypes. Table S3. Differential pS/T phosphosites between the phosphoproteome subtypes. Table S4. pS/T‐based INKA profiling of 42 PDAC tumors. Table S5. pY‐based INKA profiling of 33 PDAC tumors. Table S6. Mutation sequencing panel of frequently mutated genes in 42 PDAC tumors. Table S7. Differential analysis of pS/T sites between KRAS G12D mutated and the rest of tumors (G12V, G12R). Table S8. Differential analysis of pS/T sites between TP53 mutated and wildtype tumors. Table S9. Differential analysis of pY sites between TP53 mutated and wildtype tumors. Table S10. Differential analysis of pS/T sites between long (n = 3) and short survival (n = 3) patients. Table S11. Differential analysis of pY sites between long (n = 3) and short survival (n = 3) patients. [file MOL2-18-2020-s001.zip › mol213625-sup-0016-TableS6.xlsx]

## Sheet: Sheet1
ID	KRAS mutation	KRAS	TP53 mutation	SMAD4 mutation	CDKN2A mutation	GNAS mutation	PIK3CA mutation	BRAF mutation	other mutation	other mutation detail	v_kras	v_apc	v_arid1a	v_arid2	v_atm	v_cad	v_cdkn2a	v_ddr2	v_egfr	v_erbb2	v_ercc4	v_fbxw7	v_gli2	v_gnas	v_hif1a	v_itgad	v_jak1	v_lama1	v_map2	v_map2k4	v_mll3	v_nfatc1	v_pcdh15	v_pik3ca	v_prex2	v_rnf43	v_smad4	v_smarca	v_tgfbr2	v_tp53	v_vhl
PDAC.1	yes	G12V	yes	no	no	no	no	no	no	0	c.35g>t	1	0	0	0	0	1	0	0	1	0	0	0	0	1	0	0	0	0	0	1	0	0	1	0	0	0	0	0	c.833c>t	0
PDAC.10	yes	NA	yes	yes	yes	no	no	no	no	0	nd	1	0	0	0	0	nd	0	0	0	1	0	0	0	0	0	0	0	0	0	1	0	0	1	0	0	nd	0	0	nd	0
PDAC.11	yes	G12D	yes	no	no	no	no	no	no	0	c.35g>a	0	0	0	0	0	1	0	0	1	0	0	0	0	1	0	0	0	0	0	1	0	0	1	0	0	0	0	0	c.713g>a	0
PDAC.12	yes	G12V	no	no	no	no	no	no	no	0	c.35g>t	1	1	0	0	0	1	0	0	1	0	0	0	0	0	0	0	1	0	0	1	0	1	1	0	0	0	0	0	1	0
PDAC.13	no	WT	no	no	no	no	no	no	no	0	0	1	0	0	1	0	1	0	0	0	0	0	0	0	1	0	1	0	0	0	1	0	1	1	0	0	0	0	0	1	0
PDAC.14	yes	G12V	yes	no	no	no	no	no	no	0	c.35g>t	1	0	0	1	0	1	0	0	1	1	0	0	0	0	0	0	0	0	0	1	0	0	1	0	0	0	0	0	c.584t>a	0
PDAC.15	yes	G12V	yes	no	no	no	no	no	no	0	c.35g.t	1	0	0	0	0	1	0	1	0	1	0	0	0	0	0	0	0	0	0	1	0	0	1	0	0	0	0	0	c.524g>a	0
PDAC.16.2	yes	G12D	yes	no	no	no	no	no	no	0	c.35g>a	1	1	0	0	0	1	0	0	0	0	0	0	0	0	0	1	0	0	0	1	0	0	0	0	0	0	0	1	c.524g>a	0
PDAC.17	no	WT	no	yes	no	no	no	no	no	0	0	0	0	0	0	0	1	0	0	1	0	0	0	0	1	0	1	0	0	0	1	0	1	1	0	0	c.1048g>t	0	0	1	0
PDAC.18	yes	G12D	yes	no	no	no	no	no	no	0	c.35g>a	1	0	0	0	0	1	0	0	1	1	0	0	0	1	0	1	0	0	0	1	0	0	1	0	0	0	0	0	c.524g>a	0
PDAC.19	yes	G12D	yes	no	no	no	no	no	no	0	c.35g>a	1	0	0	1	0	1	0	0	0	0	0	0	0	1	0	0	1	0	0	1	0	0	1	0	0	0	1	0	c.524g>a	0
PDAC.20	yes	G12R	no	no	no	no	no	no	no	0	c.34g>c	1	0	0	1	0	1	0	0	1	1	0	0	0	0	0	0	0	0	0	0	0	1	1	0	0	0	0	0	1	0
PDAC.21	yes	G13D	yes	no	no	yes	no	no	no	0	c.38g>a	1	0	0	0	0	1	0	0	1	0	0	0	c.*462c>t	1	0	1	0	0	0	1	0	0	1	0	0	1	0	0	c.578a>t	0
PDAC.22	yes	G12V	no	no	no	no	no	no	yes	ATM	c.35g>t	1	0	0	c.960_961insaa	0	1	0	0	0	0	0	0	0	1	0	0	0	0	0	1	0	1	0	0	0	1	0	1	1	0
PDAC.23	yes	G12V	yes	no	no	no	no	no	no	0	c.35g>t	1	0	0	1	0	1	0	0	1	0	0	0	0	1	0	0	0	0	0	1	0	0	1	0	0	1	0	0	c.438g>a	0
PDAC.24	yes	G12V	yes	no	no	no	no	no	yes	ARID2, GLI2	c.35g>t	0	0	c.898g>t	0	0	1	0	0	0	0	0	c.345_346insa	0	1	0	0	0	0	0	1	0	1	0	0	0	0	0	0	c.473g>c	0
PDAC.26	yes	G12R	yes	no	no	no	no	no	no	0	c.34g>c	1	1	0	0	0	1	0	0	0	0	0	0	0	1	0	0	0	0	0	1	0	1	1	0	0	0	0	0	c.724t>g	1
PDAC.28	yes	G12V	yes	no	no	no	no	no	yes	VHL	c.35g>t	1	0	0	0	0	1	0	0	0	1	0	0	0	1	0	0	0	0	0	0	0	1	1	0	0	0	0	0	c.499c>t	c.432_433inst
PDAC.29	yes	G12V	yes	no	no	no	no	yes	yes	VHL	c.35g>t	0	0	0	0	0	1	0	0	0	0	0	0	0	0	0	1	0	0	0	1	0	0	1	0	0	1	0	0	c.375+2t>g	c.113delc
PDAC.3	yes	NA	yes	yes	yes	no	no	no	yes	FBXW7, VHL	nd	1	1	0	1	0	nd	0	0	1	0	c.872a>g	0	0	0	0	0	0	0	0	1	0	1	1	0	0	nd	0	1	nd	c.149c>a
PDAC.31	yes	G12V	yes	yes	no	no	no	no	yes	VHL	c.35g.t	1	0	0	1	0	1	0	0	1	0	0	0	0	0	0	1	0	0	0	1	0	0	1	0	0	c.906g>a	0	0	c.706t>a	c.432_433inst
PDAC.32	yes	G12R	yes	no	no	no	no	no	no	0	c.34g>c	1	0	0	0	0	1	0	0	0	0	0	0	0	1	0	0	0	0	0	1	0	1	1	0	0	0	0	0	c.581t>g	0
PDAC.33	yes	NA	yes	yes	yes	no	no	no	yes	ERBB2	nd	1	1	0	1	0	nd	0	0	c.1868c>g,_c.1873a>g	0	0	0	0	0	0	1	0	0	0	1	0	0	1	0	0	nd	0	0	nd	0
PDAC.35	yes	G12D	no	no	no	no	no	no	yes	ITGAD	c.35g>a	1	0	0	0	0	1	0	0	0	1	0	0	0	1	c.844c>t	0	0	0	0	1	0	0	1	0	0	0	0	0	1	0
PDAC.36	yes	G12D	no	no	no	no	no	no	yes	ARID1A, ITGAD, PREX2, SMARCA4	c.35g>a	1	c.1639_1640insc	0	0	0	1	0	0	0	0	0	0	0	0	c.844c>t	0	0	0	0	0	0	0	1	c.934g>a	0	0	c.434_435insc	0	1	0
PDAC.37	yes	G12D	yes	no	no	no	no	no	yes	VHL	c.35g>a	0	0	0	0	0	1	0	0	1	0	0	0	1	0	0	0	0	0	0	1	0	1	1	0	0	0	0	0	c.706t>a	c.149delc
PDAC.38	yes	G12D	yes	yes	no	no	no	no	yes	CAD, ITGAD	c.35g>a	1	0	0	1	c.4685c>g	1	0	0	0	0	0	0	0	0	c.2363a>g	0	0	0	0	1	0	0	0	0	0	c.394c>t	0	0	c.763a>t	0
PDAC.39	yes	G12V	yes	no	no	no	no	no	yes	GLI2	c.35g>t	1	0	0	0	0	1	0	0	1	0	0	c.345_346insa	0	0	0	0	0	0	0	1	0	1	0	0	0	1	0	0	c.559+1g>a	0
PDAC.40	yes	G12D	yes	yes	no	no	no	no	no	0	c.35g>a	1	0	0	0	0	1	0	0	0	0	0	0	1	0	0	0	0	0	0	1	0	1	1	0	0	c.1290delc	0	0	c.476c>t	0
PDAC.42	yes	G12V	no	no	no	no	no	no	no	0	c.35g>t	1	1	0	0	0	1	0	0	0	0	0	0	0	1	0	1	0	0	0	1	0	1	1	0	0	0	0	0	1	0
PDAC.43	yes	G12R, G12V	yes	no	no	no	no	no	no	0	c.34g>c,_c.35g>t	1	0	0	0	0	1	0	0	0	1	0	0	0	0	0	1	0	0	0	1	0	0	1	0	0	1	0	0	c.577c>t	0
PDAC.45	yes	G12R	no	no	no	no	no	no	yes	ITGAD, MAP2K4	c.34g>c	1	0	0	0	0	1	0	0	0	0	0	0	0	1	c.844c>t	0	0	0	c.915t>a	1	0	1	1	0	0	1	1	0	1	0
PDAC.46	yes	other	yes	yes	no	no	no	no	no	0	c.183a>t	1	0	0	1	0	1	0	1	1	0	0	0	0	0	0	0	0	0	0	1	0	1	1	0	0	c.1586_1587insa	0	0	c.757dupa	0
PDAC.48	yes	G12D	yes	no	no	no	no	no	no	0	c.35g>a	1	0	0	0	0	1	0	0	0	0	0	0	0	1	0	1	0	0	0	0	0	0	1	0	0	1	0	0	c.349_366delgggacagccaagtctgtg	0
PDAC.49	yes	G12D	yes	no	no	no	no	no	yes	VHL	c.35g>a	0	0	0	1	0	1	0	1	0	0	0	0	0	1	0	0	0	0	0	0	0	0	0	0	0	1	0	0	c.329g>t	c.432_433inst
PDAC.5	yes	G12V	no	no	no	no	no	no	no	0	c.35g>t	1	1	0	0	0	1	0	0	0	0	0	0	1	1	0	0	0	0	0	1	0	1	1	0	0	1	0	0	1	0
PDAC.50	yes	G12D	yes	yes	no	no	no	no	no	0	c.35g>a	1	0	0	0	0	1	0	0	0	0	0	0	0	0	0	0	1	0	0	0	0	0	1	0	0	c.778_779insa	1	0	c.284delc	0
PDAC.53.2	yes	G12V	yes	no	no	no	no	no	yes	ARID1A, ATM, JAK1	c.35g>t	1	c.5444a>g	0	c.*29c>g	0	0	0	0	0	0	0	0	0	0	0	c.359a>g	0	0	0	1	0	0	1	0	0	0	0	0	c.516_518deltgt	1
PDAC.55	yes	G12V	no	no	no	no	no	no	no	0	c.35g>t	1	0	0	0	0	1	0	0	0	0	0	0	0	0	0	0	0	0	0	1	0	0	1	0	0	1	0	0	1	0
PDAC.6	yes	G12D	yes	no	no	no	no	no	no	0	c.35g>a	1	0	0	1	0	1	0	0	0	1	0	0	0	0	0	0	0	0	0	1	0	0	1	0	0	0	0	0	c.400t>c	0
PDAC.7	yes	G12D	yes	no	no	no	no	no	no	0	c.35g>a	1	0	0	1	0	1	0	1	0	0	0	0	0	0	0	0	0	0	0	1	0	1	0	0	0	1	0	0	c.584t>c	0
PDAC.9	yes	G12V	yes	no	no	no	no	no	no	0	c.35g>t	1	0	0	0	0	1	0	0	1	0	0	0	0	1	0	0	0	0	0	1	0	0	1	0	0	0	0	0	c.833c>t	0
