# Supplementary material for: Kinase activities in pancreatic ductal adenocarcinoma with prognostic and therapeutic avenues
Source: Mol Oncol. 2024 Apr 22;18(8):2020–41. doi: 10.1002/1878-0261.13625 (PMC11306541; doi:10.1002/1878-0261.13625)
Supplement: Supplementary file 1 — Fig. S1. Large‐scale proteomic and phosphoproteomic analysis of pancreatic ductal adenocarcinoma. Fig. S2. Data overview of the pS/T phosphoproteome of pancreatic ductal adenocarcinoma. Fig. S3. Data overview of the pY phosphoproteome of pancreatic ductal adenocarcinoma. Fig. S4. Data overview of the proteome of pancreatic ductal adenocarcinoma. Fig. S5. Consensus clustering analyses of proteome and phosphoproteome. Fig. S6. Comprehensive analysis of PDAC (phospho)proteome subtypes. Fig. S7. Overall survival analysis of subtypes based on mRNA, proteome and phosphoproteome. Fig. S8. Differential kinase activities among the identified PDAC phosphoproteome subtypes. Fig. S9. Phosphoproteomic signatures among KRAS alleles G12D, G12V and G12R. Fig. S10. Association of TP53 gene mutations with pY phosphoproteome. Fig. S11. Phosphoproteome differences in short and long survival (treatment naïve) patients. Table S1. Clinicopathological characteristics of the subset (42/90) of SPACIOUS cohort tumors. Table S2. Differential proteins between the proteome subtypes. Table S3. Differential pS/T phosphosites between the phosphoproteome subtypes. Table S4. pS/T‐based INKA profiling of 42 PDAC tumors. Table S5. pY‐based INKA profiling of 33 PDAC tumors. Table S6. Mutation sequencing panel of frequently mutated genes in 42 PDAC tumors. Table S7. Differential analysis of pS/T sites between KRAS G12D mutated and the rest of tumors (G12V, G12R). Table S8. Differential analysis of pS/T sites between TP53 mutated and wildtype tumors. Table S9. Differential analysis of pY sites between TP53 mutated and wildtype tumors. Table S10. Differential analysis of pS/T sites between long (n = 3) and short survival (n = 3) patients. Table S11. Differential analysis of pY sites between long (n = 3) and short survival (n = 3) patients. [file MOL2-18-2020-s001.zip › mol213625-sup-0017-TableS7.xlsx]

## Sheet: Sheet1
ID	Site.intensity..160..IMAC_PDAC.36	Site.intensity..161..IMAC_PDAC.37	Site.intensity..148..IMAC_PDAC.49	Site.intensity..162..IMAC_PDAC.38	Site.intensity..147..IMAC_PDAC.48	Site.intensity..134..IMAC_PDAC.6	Site.intensity..144..IMAC_PDAC.40	Site.intensity..188..IMAC_PDAC.11	Site.intensity..183..IMAC_PDAC.35	Site.intensity..159..IMAC_PDAC.19	Site.intensity..149..IMAC_PDAC.50	Site.intensity..135..IMAC_PDAC.7	Site.intensity..137..IMAC_PDAC.16.2	Site.intensity..154..IMAC_PDAC.18	Site.intensity..166..IMAC_PDAC.28	Site.intensity..165..IMAC_PDAC.24	Site.intensity..143..IMAC_PDAC.39	Site.intensity..172..IMAC_PDAC.55	Site.intensity..170..IMAC_PDAC.53.2	Site.intensity..133..IMAC_PDAC.5	Site.intensity..186..IMAC_PDAC.14	Site.intensity..177..IMAC_PDAC.23	Site.intensity..191..IMAC_PDAC.31	Site.intensity..178..IMAC_PDAC.29	Site.intensity..180..IMAC_PDAC.42	Site.intensity..189..IMAC_PDAC.12	Site.intensity..163..IMAC_PDAC.1	Site.intensity..185..IMAC_PDAC.9	Site.intensity..168..IMAC_PDAC.15	Site.intensity..176..IMAC_PDAC.22	Site.intensity..182..IMAC_PDAC.20	Site.intensity..158..IMAC_PDAC.45	Site.intensity..139..IMAC_PDAC.26	Site.intensity..192..IMAC_PDAC.32	AVG.G12D	AVG.REST	log2FC	pval	log10pv	pval.BH
FAM21A Q641Q2;Q641Q2-2 T 6;6	7.36455	7.46313	7.3562	0	7.33819	7.22583	7.73225	7.26418	7.01473	7.33856	7.52826	7.43696	0	7.04112	0	0	0	0	0	7.57608	0	0	0	0	0	0	0	0	0	0	0	7.38723	7.07929	0	6.29314	1.10213	-5.19101	2.49512e-06	5.60291	0.0098214
VPS13D Q5THJ4-2;Q5THJ4 T 1761;1761	6.79467	7.04801	0	7.01737	6.52067	6.60497	6.57714	0	0	6.87077	6.70552	6.92577	7.00518	7.04293	0	0	0	0	0	0	0	0	0	0	0	0	0	0	0	6.94699	0	0	7.01874	0	5.36521	0.698286	-4.66693	4.25294e-06	5.37131	0.0133925
PSD4 Q8NDX1;Q8NDX1-2 S 134;134	6.82891	6.68627	6.60712	6.84704	6.75246	7.04708	6.90375	6.97219	6.57753	6.69059	6.36946	6.80669	7.04013	0	7.0486	6.8677	0	0	0	6.69013	0	0	0	6.67208	0	0	0	0	0	0	0	0	6.96979	0	6.29494	1.71242	-4.58253	1.24025e-05	4.90649	0.0281547
TRA2B P62995 S 29	5.32255	0	6.793	0	0	0	6.9914	0	0	6.49846	6.62255	7.04021	6.69565	7.04163	0	0	0	0	0	0	0	0	0	0	0	0	0	0	0	0	0	0	0	0	3.7861	0	-3.7861	1.55851e-05	4.80729	0.0288978
TRA2B P62995 S 37	6.52781	7.05096	6.68368	6.79401	6.521	6.64616	6.91623	7.05835	6.87198	6.43693	6.50402	6.92638	7.00681	6.9589	0	7.2386	0	0	0	7.2615	0	0	0	0	0	0	0	6.73188	6.67091	6.76668	0	6.53543	6.56387	0	6.7788	2.38844	-4.39036	1.91766e-05	4.71723	0.0301935
SHROOM3 Q8TF72 S 443	7.22619	0	7.40242	0	7.02206	6.99141	7.33441	0	0	6.57613	6.86994	0	7.17667	6.90154	0	0	0	0	0	6.66759	0	0	0	0	0	0	0	0	0	0	0	0	0	0	4.53577	0.33338	-4.20239	2.55376e-05	4.59282	0.0328807
DOCK6 Q96HP0 S 2036	6.80773	0	6.53423	6.81803	6.4983	6.45908	6.38564	6.97394	0	0	6.55255	6.69164	6.72299	6.82962	0	0	6.45678	0	0	0	0	0	0	0	0	0	0	0	0	0	0	6.37173	6.72939	0	5.23384	0.977895	-4.25594	3.04463e-05	4.51647	0.0328807
TRAFD1 O14545 S 470	7.17473	0	6.7636	0	6.88307	7.03044	7.31006	0	7.10673	6.75389	6.59844	7.28418	7.07838	6.61675	0	0	0	0	0	6.65413	0	0	0	0	0	0	0	0	0	0	0	6.65578	7.19623	0	5.47145	1.02531	-4.44614	3.13249e-05	4.50411	0.0328807
FAM83H Q6ZRV2 S 667	7.13921	0	6.59991	0	6.82814	7.32472	6.80747	7.11833	0	6.67818	6.79995	6.63626	6.8818	6.41127	0	0	7.17114	0	0	6.52638	0	0	0	0	0	0	0	0	0	0	0	0	6.69946	0	5.37323	1.01985	-4.35338	3.60971e-05	4.44253	0.0355218
CBX3 Q13185 S 99	5.45902	0	5.81436	0	5.56824	5.74171	6.30582	5.37526	0	5.63504	5.87817	5.97561	6.40345	6.41236	0	0	6.13734	0	0	0	0	0	0	0	0	0	0	0	0	0	0	5.76871	5.6014	0	4.61207	0.875373	-3.7367	3.93243e-05	4.40534	0.0364213
WTAP Q15007 S 341	6.86806	0	7.00578	7.24135	0	6.96701	7.16137	0	0	6.87096	6.70518	6.94713	6.94892	7.2503	0	0	6.95565	0	0	0	0	0	0	0	0	0	0	0	0	7.0876	0	0	0	0	4.99758	0.702163	-4.29541	4.33296e-05	4.36322	0.0373681
RFC1 P35251-2;P35251 S 71;71	7.01132	7.41686	6.79206	0	6.77704	6.60878	7.1208	7.14079	0	0	6.40064	6.91167	7.1767	6.88963	7.37359	0	7.01444	0	0	7.09757	0	0	0	0	0	0	0	0	0	0	0	0	0	0	5.44616	1.07428	-4.37188	5.36375e-05	4.27053	0.0373681
MAP3K1 Q13233 S 923	6.64334	6.84342	6.37621	6.74766	6.32582	6.49752	6.68121	6.78603	6.60647	6.28726	6.34758	6.59258	0	6.39865	0	0	6.46981	0	0	6.41017	0	0	0	0	0	0	0	0	0	6.86525	0	6.157	6.67676	6.49984	6.08098	1.95394	-4.12704	5.52704e-05	4.25751	0.0373681
TPM4 P67936 S 6	6.33033	0	0	0	6.36092	6.90154	6.31129	6.55417	6.48167	6.10958	6.39609	6.36341	6.39169	0	0	0	0	0	0	6.77084	6.53133	0	0	0	0	0	0	0	0	0	0	0	0	0	4.58576	0.665109	-3.92066	5.69599e-05	4.24443	0.0373681
SLC9A1 P19634 S 605	7.09904	6.80596	6.37188	7.30084	6.29314	6.72983	6.28382	6.6103	0	6.5746	6.83001	7.36444	7.37235	7.16438	0	0	7.19516	0	0	6.28841	0	0	7.1487	6.73594	0	0	0	0	0	0	0	6.26933	7.89801	0	6.3429	2.07678	-4.26612	8.1742e-05	4.08755	0.0402196
TOX4 O94842-3;O94842-2;O94842 S 152;155;178	7.77961	7.65972	7.18656	7.52785	7.44009	7.53043	7.93515	0	0	7.31503	6.72569	7.76623	7.80537	7.93275	7.56239	0	7.25976	0	0	0	0	0	0	0	0	0	0	0	0	7.41981	0	7.21147	7.40152	0	6.47175	1.84275	-4.629	0.000100271	3.99882	0.0435701
AHNAK Q09666;Q09666-2 S 18;18	7.10646	0	0	0	0	6.9562	6.86549	6.90663	0	6.72961	0	0	7.01833	6.85922	0	0	0	0	0	0	0	0	0	0	0	0	0	0	0	0	0	0	0	0	3.46014	0	-3.46014	0.000102702	3.98842	0.0435701
MEF2A Q02078-3;Q02078-5;Q02078 T 108;108;108	7.01937	0	6.87357	0	6.83334	6.75747	0	0	0	6.53223	6.79294	0	7.09524	0	0	0	0	0	0	0	0	0	0	0	0	0	0	0	0	0	0	0	0	0	3.42173	0	-3.42173	0.000103583	3.98471	0.0435701
MCC P23508-2;P23508 T 1017;827	6.35162	0	0	0	6.23576	0	6.44325	0	0	6.25001	6.18873	6.25962	6.48721	0	0	0	0	0	0	0	0	0	0	0	0	0	0	0	0	0	0	0	0	0	3.1583	0	-3.1583	0.000106555	3.97243	0.0435701
SLC9A1 P19634 S 602	7.70834	6.92201	6.77425	7.68773	6.46433	7.01365	6.57885	6.6103	0	6.20707	6.92198	7.28385	7.32476	7.12339	0	6.686	7.24016	0	0	7.60221	0	0	7.65901	0	0	0	0	0	0	0	0	5.9208	7.91261	0	6.47289	2.15104	-4.32185	0.000107427	3.96889	0.0435701
OAS2 P29728;P29728-2 S 479;479	0	0	0	0	6.05373	7.60464	6.87218	7.12434	0	0	0	6.80628	6.16994	6.21384	0	0	0	0	0	0	0	0	0	0	0	0	0	0	0	0	0	0	0	0	3.34607	0	-3.34607	0.000112056	3.95057	0.0437059
PLCB2 Q00722-3;Q00722-2;Q00722 S 63;63;63	6.6391	0	7.34151	0	0	0	0	0	0	5.98579	6.3574	6.57824	8.00505	6.9483	0	0	0	0	0	0	0	0	0	0	0	0	0	0	0	0	0	0	0	0	3.41824	0	-3.41824	0.00011381	3.94382	0.0437059
PHF8 Q9UPP1-4;Q9UPP1-3;Q9UPP1-2;Q9UPP1 S 884;920;985;1021	6.63557	6.84017	6.35966	6.61577	6.03145	6.18839	6.17531	0	6.43215	5.43604	6.15588	6.618	6.54019	0	0	0	6.07357	0	0	6.22006	0	0	0	0	0	0	6.67385	0	0	0	0	5.79644	6.45641	0	5.43061	1.56102	-3.8696	0.000122449	3.91204	0.0453393
CAV2 P51636-2 S 10	7.41554	6.58644	7.79164	7.24372	7.08836	7.24199	7.16316	0	0	6.79829	7.1121	6.62563	8.04546	8.4033	0	7.98377	7.39697	0	0	0	0	0	0	0	0	0	0	0	7.11264	0	0	7.45289	6.36633	0	6.25112	1.81563	-4.43549	0.000142243	3.84697	0.0503622
SRSF3 P84103 S 126	6.94735	7.35532	7.1378	7.09646	6.95287	7.48777	0	7.64777	0	6.43332	6.83088	7.55598	7.65242	7.09576	0	0	0	0	0	7.4628	0	7.03459	0	0	0	0	0	0	0	0	0	7.09604	7.39739	6.98368	6.15669	1.79873	-4.35797	0.00014504	3.83851	0.0503622
TBC1D5 Q92609;Q92609-2 S 539;561	7.41236	0	7.33294	0	0	7.46371	6.48164	7.46993	0	7.38753	6.81047	0	7.13751	0	0	0	0	0	0	0	0	0	0	0	0	0	0	0	0	0	0	6.30555	0	0	4.10686	0.315277	-3.79159	0.000152592	3.81647	0.0503622
ATXN2L Q8WWM7-6;Q8WWM7-8;Q8WWM7-5;Q8WWM7-4;Q8WWM7-9;Q8WWM7-2;Q8WWM7;Q8WWM7-3;Q8WWM7-7 S 335;335;335;335;335;335;335;335;335	6.99142	0	6.79376	0	7.10968	7.06096	7.06262	0	6.87168	6.63241	6.66932	7.36218	7.29627	6.67657	0	0	7.12074	0	0	0	0	0	0	0	0	0	0	0	0	0	6.25344	6.23952	7.0714	0	5.4662	1.33426	-4.13195	0.000155019	3.80962	0.0503622
KANK3 Q6NY19-2;Q6NY19 S 177;177	6.94833	7.42967	7.16452	7.45608	7.00768	6.90263	7.20263	0	6.59138	6.83094	6.82973	6.97043	7.48028	7.27551	7.18409	7.03354	6.60727	0	0	7.06166	0	0	0	0	0	0	6.97686	0	0	0	0	6.52757	6.92682	0	6.57784	2.41589	-4.16195	0.000165966	3.77998	0.0504019
TJP2 Q9UDY2-3;Q9UDY2;Q9UDY2-7;Q9UDY2-6;Q9UDY2-4;Q9UDY2-2;Q9UDY2-5 S 263;286;317;290;263;286;286	5.97422	7.20301	0	0	5.74952	5.9729	6.28308	7.15195	0	0	0	6.16935	6.62618	0	0	0	0	0	0	0	0	0	0	0	0	0	0	0	0	0	0	5.78831	0	0	3.65216	0.289416	-3.36274	0.000183663	3.73598	0.0504019
HMBOX1 Q6NT76-4;Q6NT76-2;Q6NT76-3;Q6NT76;Q6NT76-5 S 148;148;148;148;148	6.99413	6.49311	6.90677	7.20994	0	6.58206	0	0	6.53431	6.43379	6.3046	6.856	0	6.60697	0	0	0	0	0	0	5.90459	5.94597	0	0	0	0	0	0	0	7.01673	0	0	0	0	4.78012	0.943364	-3.83676	0.000195182	3.70956	0.0504019
LENG8 Q96PV6-1;Q96PV6 S 314;351	6.39108	0	5.74862	0	5.94503	6.24249	0	0	0	5.66492	5.91984	6.60139	6.55443	6.2492	0	0	5.33094	0	5.88137	0	0	0	0	0	0	0	0	0	0	0	0	0	0	0	3.95121	0.560616	-3.3906	0.000196984	3.70557	0.0504019
UBE4B O95155-2;O95155;O95155-4 S 105;105;105	6.90727	6.85418	6.49549	0	6.42393	6.59204	6.7804	0	0	6.38303	6.53441	6.83974	7.14295	6.85156	0	0	7.01578	0	0	6.09806	0	0	0	0	0	0	0	0	0	0	0	6.32703	6.92413	0	5.27178	1.31825	-3.95353	0.000201989	3.69467	0.0504019
PIGR P01833 S 676	7.3426	0	7.41929	8.21354	6.79052	6.95672	7.25037	0	0	6.89722	6.93826	7.97001	8.04312	8.75482	0	0	6.39019	0	0	8.35526	0	0	0	0	0	0	0	0	0	0	0	6.86073	7.7107	0	5.89832	1.46584	-4.43248	0.000203267	3.69193	0.0504019
UBA1 P22314;P22314-2 S 293;253	8.79096	0	8.73249	0	8.64178	0	8.8656	0	0	8.74038	8.49244	0	9.22414	9.05846	0	0	0	0	0	0	0	0	0	0	0	0	0	0	0	0	0	0	8.62176	0	5.03902	0.431088	-4.60793	0.000206446	3.68519	0.0504019
ZC3H13 Q5T200-2;Q5T200 S 207;207	6.86719	0	0	7.42802	6.52919	6.48903	6.98759	6.98678	0	6.85001	6.79565	7.40104	7.41259	7.16195	7.05797	0	0	0	0	7.6167	0	0	0	6.57839	0	0	0	0	0	0	0	6.32112	0	0	5.4935	1.37871	-4.1148	0.000211782	3.67411	0.0504019
ZC3H13 Q5T200-2;Q5T200 S 209;209	6.86719	0	0	7.42802	6.52919	6.48903	6.98759	6.98678	0	6.85001	6.79565	7.40104	7.41259	7.16195	7.05797	0	0	0	0	7.75463	0	0	0	6.57839	0	0	0	0	0	0	0	6.32112	0	0	5.4935	1.38561	-4.1079	0.000224388	3.649	0.0504019
CPSF7 Q8N684-2;Q8N684;Q8N684-3 S 60;60;103	5.8878	6.24132	6.53174	0	5.73596	6.09909	6.09022	6.25725	0	0	5.81729	0	6.15688	6.06919	0	6.00591	5.39496	0	0	6.05435	0	0	0	0	0	0	0	0	0	0	0	0	0	0	4.34905	0.872761	-3.47629	0.000226131	3.64564	0.0504019
SERBP1 Q8NC51;Q8NC51-2 T 232;226	7.12238	7.30765	0	7.5024	0	6.85622	7.75256	7.21516	0	7.20572	7.07372	7.22608	0	7.13232	0	7.19852	0	0	6.70476	0	0	0	0	0	0	0	0	0	0	0	7.01339	0	0	0	5.17102	1.04583	-4.12518	0.000228843	3.64046	0.0504019
EHD2 Q9NZN4;Q9NZN4-2 S 484;348	6.25936	0	0	0	6.15746	6.29938	0	6.20333	0	6.29592	6.16492	6.35516	6.7454	0	0	0	0	0	0	0	0	0	0	0	0	0	0	0	0	0	0	0	6.25331	0	3.60578	0.312666	-3.29311	0.000235507	3.628	0.0504019
TP53BP2 Q13625-2;Q13625;Q13625-3 S 614;737;743	6.4863	6.78819	6.78944	0	6.11217	6.40112	6.8429	7.01143	6.15375	0	0	6.71789	7.04218	6.46444	0	6.62377	0	0	0	6.50292	6.66212	0	0	0	0	0	0	0	0	0	0	0	6.64365	0	5.2007	1.32162	-3.87908	0.000240073	3.61966	0.0504019
RBM25 P49756 S 703	0	0	0	0	6.49241	6.46365	6.74875	0	0	6.48269	6.26505	6.49592	7.03794	6.82897	0	0	0	0	0	0	0	0	0	0	0	0	0	0	0	0	0	0	6.62522	0	3.77253	0.331261	-3.44127	0.000244175	3.6123	0.0504019
SPCS2 Q15005 S 33	6.18566	6.87803	5.91971	0	6.07295	0	6.17906	0	0	0	0	6.19734	6.18196	6.48935	0	0	6.24569	0	0	0	0	0	0	0	0	0	0	0	0	0	0	0	0	0	3.57886	0.312284	-3.26658	0.000244409	3.61188	0.0504019
RBM5 P52756 S 624	6.53289	0	6.71535	0	6.42501	6.75576	6.64982	7.43675	0	6.84691	7.08238	6.95519	7.40285	7.14885	0	0	6.64415	0	0	7.49643	0	0	0	0	0	0	0	0	0	0	0	6.72838	6.77219	0	5.42513	1.38206	-4.04307	0.000246642	3.60793	0.0504019
GIT2 Q14161-3;Q14161;Q14161-6;Q14161-4;Q14161-5;Q14161-11;Q14161-7;Q14161-10;Q14161-8;Q14161-2 S 394;394;394;394;394;394;394;396;394;394	7.4034	7.62385	6.76506	7.18817	7.26161	7.38324	7.43099	7.61942	7.36216	6.41661	6.72656	7.08196	7.76544	7.27033	7.85129	7.29867	7.18952	0	0	7.08279	0	0	0	0	6.86376	0	7.3857	0	7.12972	0	0	0	6.99852	7.12434	7.23563	3.24621	-3.98941	0.000249374	3.60315	0.0504019
DCK P27707 S 74	7.16764	7.15948	6.69399	7.12629	6.81752	7.05968	7.43527	7.41046	0	7.10438	6.98557	7.22298	7.66534	7.10209	7.85137	0	6.75962	0	0	0	0	0	0	6.95973	0	7.06479	7.32672	0	0	0	0	6.80739	7.31154	0	6.63934	2.50406	-4.13528	0.000260779	3.58373	0.0504019
FAM83H Q6ZRV2 S 936	7.61854	6.96638	7.16111	7.76904	7.15715	7.65874	7.38668	0	6.44094	7.50748	7.3061	7.2707	7.14597	7.25439	7.95446	0	7.80533	0	0	6.50286	0	0	0	0	0	0	7.28187	0	0	7.33865	0	6.6849	7.36473	0	6.76023	2.54664	-4.21359	0.000261965	3.58176	0.0504019
GSE1 Q14687-2;Q14687-3;Q14687 S 997;1028;1101	7.05911	0	7.07323	6.91082	6.52354	6.87638	7.22056	0	0	6.75102	6.53724	6.97866	7.40305	7.12388	0	0	0	0	0	7.3627	0	0	0	0	0	0	6.94954	0	0	0	0	7.19399	6.64509	0	5.46125	1.40757	-4.05368	0.000275529	3.55983	0.0504019
EXOC8 Q8IYI6 S 19	6.82807	6.88341	6.75746	6.72116	6.66442	6.58511	0	6.73625	0	6.39917	6.66674	0	6.89258	0	0	0	0	0	0	0	0	0	0	0	0	6.50944	6.80492	0	0	0	0	0	6.55543	0	4.79531	0.99349	-3.80182	0.000282081	3.54963	0.0504019
PHRF1 Q9P1Y6-2;Q9P1Y6-3;Q9P1Y6 S 1095;1094;1095	6.34074	0	6.70702	0	6.28975	6.84709	6.53706	7.13103	0	6.34754	6.51465	6.86548	6.82487	6.76265	0	0	6.95115	0	0	7.21149	0	6.38211	0	0	0	0	0	0	0	0	0	6.43936	0	0	5.22628	1.34921	-3.87707	0.000284693	3.54562	0.0504019
RAPGEF1 Q13905-2;Q13905;Q13905-4;Q13905-3 S 275;314;331;332	6.6602	0	6.34516	0	6.4447	6.37107	6.6138	6.5584	0	0	6.33052	6.43981	6.86058	6.50273	0	0	6.44877	0	0	0	0	0	0	0	0	6.38364	0	0	0	0	0	0	6.45861	0	4.65193	0.964551	-3.68737	0.000286163	3.54339	0.0504019
CHD4 Q14839;Q14839-2 S 515;515	0	0	6.56588	0	6.46434	6.89271	6.69925	0	0	6.68102	6.59808	6.88383	6.85772	6.74342	0	0	0	0	0	0	0	0	0	0	0	0	0	0	0	0	0	6.4498	6.72951	0	4.3133	0.658965	-3.65434	0.000288679	3.53958	0.0504019
TUBB4B P68371 T 55	6.56321	0	6.08447	0	6.0798	0	0	6.92258	0	6.21979	6.18602	6.52483	6.70724	6.41265	0	0	6.19954	0	0	0	0	0	0	0	0	0	0	0	0	0	0	0	6.36021	0	4.12147	0.627988	-3.49348	0.000291526	3.53532	0.0504019
ZNF800 Q2TB10 S 317	7.09982	7.19587	6.7207	0	6.58139	6.63353	7.02739	0	0	6.95743	6.4643	7.20796	6.79882	6.64731	0	0	6.67887	0	0	0	0	0	0	0	0	0	0	0	0	7.0677	0	0	7.08483	7.13758	5.38104	1.39845	-3.98259	0.00030083	3.52168	0.0504019
EPS15 P42566 S 8	0	0	6.48671	0	6.24462	0	6.15543	7.05053	0	6.20379	6.15812	6.2249	6.6758	5.7855	6.22402	0	6.2816	0	0	0	0	0	0	0	0	0	0	0	0	0	0	0	0	0	4.07039	0.625281	-3.44511	0.00031051	3.50792	0.0504019
PPP2R5A Q15172 S 49	6.57277	0	6.38641	0	6.22629	6.61645	6.31125	0	0	6.10887	5.9986	6.48568	6.80035	0	0	0	6.06644	0	0	0	0	0	0	0	0	0	0	0	0	0	0	0	6.62791	0	4.10762	0.634717	-3.4729	0.00031753	3.49822	0.0507015
HCAR2;HCAR3 Q8TDS4;P49019 S 328;328	6.72359	0	0	0	6.69304	6.42045	5.90512	0	0	5.72032	6.71968	5.8631	6.62004	0	0	0	6.87249	0	0	0	0	0	0	0	0	0	0	0	0	0	0	0	0	0	3.61895	0.343625	-3.27533	0.000341654	3.46641	0.0537935
FCHO2 Q0JRZ9-3;Q0JRZ9 S 475;508	6.72131	6.76242	6.52425	7.48359	6.32199	0	0	0	0	0	6.35608	0	7.66841	7.46437	7.54182	0	0	0	0	0	0	0	0	0	0	0	0	0	0	0	0	0	0	0	3.95017	0.377091	-3.57308	0.000345171	3.46197	0.0538091
SLC26A6 Q9BXS9-5;Q9BXS9-7;Q9BXS9-4;Q9BXS9-2;Q9BXS9-3;Q9BXS9 S 692;716;730;733;751;752	6.97677	6.89918	6.8433	6.80714	6.67917	7.10206	6.31366	6.95514	0	6.495	6.48758	7.24259	7.51164	6.73333	0	6.66483	0	0	6.78442	7.41703	0	0	6.76479	6.85126	0	0	6.79913	0	0	0	0	7.54224	0	0	6.36047	2.44119	-3.91928	0.000354661	3.45019	0.0542149
SRRM2 Q9UQ35;Q9UQ35-2 S 1099;1099	6.32928	0	6.43307	0	6.74892	6.41051	7.11629	0	0	0	5.99175	6.81035	6.97877	7.25072	0	0	6.95332	0	0	0	0	0	0	0	0	0	0	0	0	0	0	0	6.60896	0	4.29069	0.678114	-3.61257	0.00036639	3.43606	0.054941
GOLGB1 Q14789;Q14789-2;Q14789-4;Q14789-3 S 2735;2740;2660;2701	6.49671	6.85358	6.00393	0	5.94328	0	6.23641	0	0	6.22668	6.23495	0	6.14283	6.77346	0	0	6.71989	0	0	0	0	0	0	0	0	0	0	0	0	0	0	6.18566	0	0	4.06513	0.645277	-3.41985	0.000378346	3.42211	0.0550752
STARD3NL O95772 S 18	6.5426	0	0	7.14267	7.12922	6.43651	6.50399	0	0	0	5.92239	6.41369	6.85946	6.97942	7.27038	0	6.37005	0	0	0	0	0	0	0	0	0	0	0	0	0	0	0	0	0	4.28071	0.682021	-3.59869	0.000387934	3.41124	0.0555274
PHRF1 Q9P1Y6-2;Q9P1Y6-3;Q9P1Y6 S 1093;1092;1093	6.34074	0	6.41231	0	6.28975	6.64905	6.53706	0	0	6.34754	6.23137	6.52375	7.12884	6.52898	0	0	6.57982	0	0	6.97461	0	0	0	0	0	0	0	0	0	0	0	6.43936	0	0	4.6421	0.99969	-3.64241	0.000397582	3.40057	0.0563958
MAST3 O60307 S 146	6.3616	0	6.3622	0	6.21979	0	6.198	0	0	6.39314	5.901	6.6107	6.54835	6.6346	0	0	0	0	0	0	0	0	0	0	0	0	6.78593	0	0	0	0	0	6.37429	0	4.08781	0.658011	-3.4298	0.000407017	3.39039	0.0572186
KIAA1033 Q2M389;Q2M389-2 S 7;7	6.23452	0	6.59506	0	5.46885	6.59221	0	0	0	5.78738	5.37749	5.97113	6.53953	5.96888	0	0	0	0	0	0	0	0	0	0	0	0	0	0	0	0	0	6.37462	6.22715	0	3.89536	0.630088	-3.26527	0.000440695	3.35586	0.060615
SPCS2 Q15005 S 192	6.41893	0	6.23307	0	6.26531	6.28506	6.24487	0	0	6.2882	6.48252	6.79734	6.70911	6.91319	0	0	6.85493	0	0	6.6445	0	0	0	0	0	0	0	0	0	0	6.64745	0	0	0	4.61697	1.00734	-3.60963	0.000442726	3.35386	0.060615
CLK1 P49759-3;P49759 S 182;140	7.14714	7.14761	6.74393	0	6.66353	6.98139	6.69049	7.27977	0	7.0015	6.89671	7.23477	7.61457	7.41997	7.38457	0	7.14308	0	0	7.02065	0	0	0	0	0	0	0	0	6.93127	0	0	6.64785	6.78906	0	6.05867	2.09582	-3.96285	0.000511323	3.2913	0.068227
RNF139 Q8WU17 T 635	6.90043	7.29437	6.95384	7.00169	7.24225	7.44423	6.95676	7.07639	0	0	6.60759	7.21333	7.57949	7.56992	7.48732	0	7.38894	0	0	7.02833	0	0	0	0	0	0	6.8835	0	0	0	0	0	6.86886	6.79612	6.13145	2.12265	-4.0088	0.000515858	3.28747	0.0682537
PTPN12 Q05209;Q05209-2;Q05209-3 S 608;478;489	6.72056	0	6.63483	0	6.75784	7.08923	7.28594	7.01034	0	0	0	6.69373	7.45746	7.00501	7.57359	0	0	0	0	7.56861	0	0	0	0	0	0	0	0	0	0	0	0	0	0	4.47535	0.75711	-3.71824	0.000546061	3.26276	0.0716477
RTN3 O95197-7;O95197-2;O95197;O95197-3;O95197-4;O95197-6;O95197-5 S 17;17;17;17;17;17;17	7.28664	7.34068	6.69184	0	6.63403	6.92222	0	0	0	0	0	0	6.89066	0	0	0	0	0	0	0	0	0	0	0	0	0	0	0	0	0	0	0	0	0	2.98329	0	-2.98329	0.000567225	3.24624	0.0730486
LUZP1 Q86V48;Q86V48-2;Q86V48-3 S 905;905;905	0	0	6.56859	0	6.59368	0	6.65498	0	6.5365	0	6.61777	0	0	6.44218	0	0	0	0	0	0	0	0	0	0	0	0	0	0	0	0	0	0	0	0	2.81526	0	-2.81526	0.000570823	3.2435	0.0730486
SFSWAP Q12872-2;Q12872 S 884;832	0	0	6.51434	0	6.28809	0	6.9764	0	0	6.58976	6.4686	0	0	6.61454	0	0	0	0	0	0	0	0	0	0	0	0	0	0	0	0	0	0	0	0	2.81798	0	-2.81798	0.000575296	3.24011	0.0730486
SORBS1 Q9BX66-10;Q9BX66-4;Q9BX66-11;Q9BX66-2;Q9BX66;Q9BX66-12;Q9BX66-3;Q9BX66-8 S 383;251;415;483;461;250;346;260	6.38338	0	6.3493	0	0	6.34412	0	0	0	0	0	6.95169	6.42936	6.20683	0	0	0	0	0	0	0	0	0	0	0	0	0	0	0	0	0	0	0	0	2.76176	0	-2.76176	0.000581218	3.23566	0.0732102
ZC3H18 Q86VM9 S 46	6.5148	6.58496	6.34366	6.62286	6.28751	6.03898	6.65525	6.83264	6.65095	6.63725	6.23802	6.97645	6.94067	6.86017	0	0	6.48421	0	0	7.30638	6.07911	0	0	0	0	6.64473	0	6.40533	6.7132	6.83148	5.88972	5.99723	6.60958	0	6.58458	3.24805	-3.33653	0.000626865	3.20283	0.0777165
TBC1D1 Q86TI0-2;Q86TI0 S 565;565	7.10531	7.31105	7.405	7.48538	7.16752	0	7.42836	0	0	7.09576	6.83367	7.02706	7.80859	7.19676	0	0	0	0	0	0	0	7.61255	0	0	0	0	7.1614	0	0	6.84696	0	6.55921	7.07569	0	5.7046	1.76279	-3.94181	0.000765577	3.11601	0.0842957
SRRM2 Q9UQ35;Q9UQ35-2 S 1866;1866	6.14944	6.82931	6.26058	6.57516	5.99215	6.19536	5.64277	0	0	6.33146	5.96794	5.77739	6.41357	6.86606	0	0	0	6.16242	0	0	0	6.47426	0	6.33564	0	0	0	0	0	6.53555	0	6.63385	6.14652	0	5.35723	1.91441	-3.44282	0.000815097	3.08879	0.0842957
SRSF3 P84103;P84103-2 S 5;5	7.49559	7.67053	6.7792	6.82876	0	7.75903	6.94257	7.39742	0	0	6.21746	7.16332	7.55561	6.53052	0	7.24353	6.79612	0	0	7.38804	0	0	0	0	0	0	6.92304	0	0	0	0	0	6.44431	0	5.59572	1.73975	-3.85596	0.000844931	3.07318	0.0847353
TANK Q92844 S 228	7.49479	0	7.26543	6.89932	7.23711	7.19016	6.64349	0	0	6.80143	7.13284	7.46575	6.80642	6.86511	0	0	6.94163	0	6.64792	6.55794	0	0	0	0	0	0	0	0	0	0	0	6.98313	7.63651	0	5.55728	1.73836	-3.81892	0.000880193	3.05542	0.0852176
MSN P26038 S 576	6.55623	0	6.12054	0	6.10704	6.56797	6.45712	6.23727	6.07449	6.04171	5.78724	6.44559	6.73815	0	0	0	6.20028	0	0	6.36333	0	0	0	0	0	0	0	0	0	0	0	6.13707	6.34477	6.10554	4.9381	1.55755	-3.38055	0.00097564	3.01071	0.087281
C10orf54 Q9H7M9 S 305	6.84993	0	7.17876	0	6.83128	6.97914	6.77278	0	0	6.29879	6.49339	0	0	0	0	0	0	0	0	0	0	0	0	0	0	0	6.34598	0	0	0	0	0	0	0	3.38601	0.317299	-3.06871	0.00104437	2.98115	0.0898737
NEK9 Q8TD19 S 978	6.77281	6.57005	0	7.05254	6.48337	6.71212	6.56623	6.84751	0	6.55459	6.37398	0	6.99138	6.81199	7.1428	6.90731	6.42062	0	0	0	0	0	0	0	0	6.48801	0	0	6.53122	0	0	0	0	0	5.2669	1.6745	-3.5924	0.0010455	2.98067	0.0898737
PRKCD Q05655;Q05655-2 T 218;218	7.37745	7.59468	6.82337	7.86736	7.03636	7.53425	6.68338	0	6.62781	6.79781	6.05553	7.34251	7.06633	7.84573	0	6.96236	7.27394	0	7.07929	7.29416	0	0	6.72295	0	0	0	7.20309	0	0	0	0	7.36283	7.65625	0	6.61804	2.87774	-3.7403	0.00106263	2.97362	0.090438
ATXN2 Q99700-2;Q99700-5;Q99700-4;Q99700 S 758;469;758;758	7.17455	0	6.69859	0	0	0	7.1312	0	6.80963	6.50699	0	0	6.54819	6.34268	0	0	0	0	0	0	0	0	0	0	0	0	0	0	0	0	0	6.38677	0	0	3.37227	0.319338	-3.05294	0.00107981	2.96665	0.0909176
MAX P61244-2 S 11	6.87641	0	6.71465	6.90536	6.69322	6.56124	7.24409	6.69496	0	6.54852	0	6.83429	7.30664	6.77089	6.9654	0	0	0	0	7.19708	0	0	0	0	0	0	0	0	0	0	0	6.34048	7.04921	6.7163	5.36788	1.71342	-3.65445	0.00109045	2.9624	0.0911191
PRKDC P78527-2;P78527 S 893;893	7.36907	0	7.15265	6.53658	6.96262	7.04685	0	6.84955	6.80171	0	6.3818	7.0125	7.12672	7.32521	0	0	0	0	0	6.8441	0	0	0	0	0	0	6.93905	0	0	0	0	7.34508	6.68426	7.14026	5.46895	1.74764	-3.72131	0.00110167	2.95795	0.0912934
RUNDC1 Q96C34-2;Q96C34 S 71;71	6.85757	7.55941	0	7.17947	5.65241	6.73651	5.91453	6.6539	0	0	0	6.60792	7.20325	7.55906	0	0	5.30255	0	0	7.21299	0	0	0	0	0	0	0	0	0	0	0	6.63013	6.8265	0	4.85172	1.29861	-3.55311	0.00111345	2.95333	0.091602
STK11IP Q8N1F8 S 563	6.62207	0	0	0	0	0	6.48431	6.7462	0	6.50493	6.321	0	6.34937	6.64583	0	0	6.26658	0	0	0	0	0	0	0	0	0	0	0	0	0	0	0	0	0	3.26241	0.313329	-2.94908	0.00112284	2.94968	0.091602
C2CD2 Q9Y426-2;Q9Y426-3;Q9Y426 S 342;497;497	0	0	5.95817	0	6.12441	6.13421	5.98807	0	0	0	5.88473	6.20938	6.28526	0	0	0	5.84234	0	0	0	0	0	0	0	0	0	0	0	0	0	0	0	0	0	3.04173	0.292117	-2.74961	0.0011441	2.94153	0.0926879
RNPC3 Q96LT9-2;Q96LT9 S 380;381	0	0	6.86313	0	6.61848	6.7117	0	0	0	6.70653	0	7.02129	7.22165	7.07515	0	0	0	0	0	6.74324	0	0	0	0	0	0	0	0	0	0	0	0	0	0	3.44414	0.337162	-3.10697	0.00117735	2.9291	0.094098
FLG CON__P20930;P20930 S 1371;1371	6.30055	6.90208	6.15954	0	0	6.34201	5.91648	6.55132	0	5.45003	5.59811	6.37249	6.15217	0	0	0	5.90972	0	0	0	6.19717	0	6.47258	0	0	0	0	0	0	0	0	5.30788	0	0	4.41034	1.19437	-3.21597	0.00119217	2.92366	0.0948016
PHF8 Q9UPP1-4;Q9UPP1-3;Q9UPP1-2;Q9UPP1;Q9UPP1-5 S 84;120;84;120;84	0	0	0	0	5.95604	6.19008	0	0	0	6.06021	6.09244	6.38304	6.73511	6.47952	0	0	6.13612	0	0	0	0	0	0	0	0	0	0	0	0	0	0	0	0	0	3.13546	0.306806	-2.82865	0.00121	2.91722	0.0954389
HNRNPH2 P55795 S 310	5.94508	0	0	0	5.868	0	6.12074	0	0	5.85135	0	6.11628	6.44705	6.35089	0	0	0	0	0	0	0	0	0	0	0	0	0	0	0	0	0	0	5.96881	0	3.04996	0.298441	-2.75152	0.0012156	2.91521	0.0954389
DNAJC21 Q5F1R6;Q5F1R6-3;Q5F1R6-2 S 370;370;370	0	0	7.41754	7.42053	7.22377	0	7.2571	7.28192	0	6.80734	6.81777	7.21476	7.66552	7.37517	7.13669	0	7.54782	0	0	0	0	0	0	0	0	0	0	0	0	0	0	6.69073	6.9588	0	5.17724	1.4167	-3.76054	0.00122144	2.91313	0.0954389
AHNAK Q09666 S 3362	6.82183	0	6.71892	0	6.09286	0	6.42901	0	0	0	6.0664	6.43375	6.3744	0	0	0	6.32769	0	0	0	0	0	0	0	0	0	0	0	0	0	0	0	0	0	3.2098	0.316384	-2.89341	0.00122972	2.91019	0.0954389
SP100 P23497;P23497-3;P23497-4 S 476;476;476	6.43784	6.39756	6.18561	0	5.5952	5.8006	6.817	0	0	5.80386	5.52035	6.37304	6.39717	5.60017	6.56853	0	5.74566	0	0	6.51761	0	0	0	0	0	0	0	0	6.16101	0	0	5.73479	0	0	4.7806	1.53638	-3.24422	0.00123991	2.90661	0.0956978
SCRIB Q14160;Q14160-3;Q14160-2 S 1309;1309;1228	7.04419	7.25873	7.02788	0	7.12331	7.14647	7.16221	6.92929	0	0	6.77062	7.02259	7.32217	6.83981	7.37774	7.08497	0	0	0	7.55798	0	0	0	0	0	0	0	0	0	0	0	6.7399	7.21484	0	5.54623	1.79877	-3.74746	0.00127441	2.89469	0.0978813
AHNAK2 Q8IVF2;Q8IVF2-3 T 298;198	6.60352	0	6.7591	0	6.38734	0	6.62837	0	0	6.98684	7.12264	0	6.78726	0	0	0	6.81373	0	0	0	0	0	0	0	0	0	0	0	0	0	0	0	0	0	3.37679	0.340686	-3.0361	0.00129966	2.88617	0.0993353
RERE Q9P2R6;Q9P2R6-2 S 594;40	0	0	6.5236	0	6.46042	6.45046	6.65096	6.66512	0	6.50598	6.57405	6.69285	6.87863	6.69043	0	0	6.55227	0	0	6.72535	0	0	0	0	0	0	0	0	0	0	0	6.24578	6.5242	0	4.72089	1.30238	-3.41851	0.0013161	2.88071	0.100106
DMD P11532-4;P11532-11;P11532 S 283;287;291	5.39686	0	6.24775	5.97952	0	5.75764	0	0	0	0	5.81932	0	6.15718	6.7489	0	0	6.08877	0	0	0	0	0	0	0	0	0	0	0	0	0	0	0	0	0	3.00766	0.304439	-2.70322	0.00138396	2.85888	0.101485
FAM171B Q6P995 S 405	6.85902	6.97769	0	7.00273	6.42202	0	0	0	0	6.32064	6.48955	0	0	7.06633	0	0	0	0	0	0	0	0	0	0	0	0	6.92741	0	0	0	0	0	0	0	3.367	0.346371	-3.02063	0.00138962	2.8571	0.101485
CDR2L Q86X02 T 154	6.23272	0	6.28443	6.67391	6.27103	6.6919	0	0	0	6.87085	5.9044	6.48861	6.52067	0	0	0	6.16143	0	0	0	0	0	0	0	0	0	0	0	0	0	0	6.18244	6.26105	0	4.13846	0.930246	-3.20822	0.0013959	2.85515	0.101485
PRPF40A O75400;O75400-3;O75400-2 S 883;865;856	6.97582	7.33622	0	0	6.87697	0	7.18602	0	0	6.92933	6.77171	0	6.74688	0	0	0	0	0	0	0	0	0	0	0	0	0	0	0	0	0	0	7.22272	0	0	3.48735	0.361136	-3.12622	0.00139812	2.85446	0.101485
SPTAN1 Q13813;Q13813-2;Q13813-3 S 1338;1338;1318	6.42086	0	6.06472	0	6.13373	6.20325	6.32309	0	0	6.3354	6.0911	6.42509	0	0	0	0	0	0	0	0	0	0	0	0	0	0	0	0	0	0	0	5.77245	6.19764	0	3.57123	0.598505	-2.97273	0.00140084	2.85361	0.101485
ASCC3 Q8N3C0 S 2195	7.1372	0	6.71655	7.0221	6.89649	7.35098	6.88207	7.40855	6.79973	0	6.47676	6.82708	6.86638	6.80209	0	0	7.00856	6.6322	6.51402	0	6.88242	0	0	6.86818	0	0	0	0	0	0	0	6.57473	6.75406	0	5.94186	2.36171	-3.58015	0.00140512	2.85229	0.101485
AVPR1B P47901 S 273	7.18882	0	6.67103	0	6.90103	0	0	0	0	6.74721	6.97709	6.82837	6.75387	6.82728	0	0	0	0	0	0	0	0	0	0	0	0	0	0	0	0	0	6.39964	6.82428	0	3.92105	0.661196	-3.25985	0.00141587	2.84898	0.101668
SOX6 P35712-4;P35712-2;P35712-3;P35712 S 425;428;466;466	0	0	6.36685	0	6.33043	6.22626	6.41837	6.65674	0	6.37892	6.25234	0	6.58238	0	0	0	6.33842	0	0	0	0	0	0	0	0	0	0	0	0	0	0	5.97212	0	0	3.65802	0.615527	-3.0425	0.00142058	2.84754	0.101668
MICAL3 Q7RTP6 S 1143	6.30107	0	6.27049	0	6.10799	6.3955	6.33214	0	0	6.13925	6.04466	6.28053	6.86319	6.36339	0	0	6.54052	0	0	6.48777	0	0	0	0	0	0	0	0	0	0	0	6.01199	6.0951	0	4.50701	1.25677	-3.25025	0.00146706	2.83355	0.102012
DCP1B Q8IZD4-2;Q8IZD4 S 45;147	0	6.57032	0	6.88642	0	6.61708	6.62484	6.71538	0	0	6.58862	6.63253	0	6.76106	0	0	6.67349	0	0	0	0	0	0	0	0	6.28149	0	0	0	0	0	0	0	0	3.81402	0.647749	-3.16627	0.00147206	2.83208	0.102012
TRIM24 O15164-2;O15164 S 991;1025	7.24178	0	6.28262	0	6.78899	0	7.39499	0	0	6.61043	6.4461	0	7.35723	7.34328	0	0	6.61734	0	0	0	0	0	0	0	0	0	0	0	0	0	0	0	6.84473	0	3.96182	0.673103	-3.28871	0.00150016	2.82386	0.102012
UBN1 Q9NPG3-2;Q9NPG3 S 173;173	0	0	6.49687	0	6.54208	6.57131	6.93187	0	0	5.8274	6.13767	6.60638	6.75675	6.70154	0	0	6.47901	0	0	0	0	0	0	0	0	0	0	0	0	0	0	5.99931	6.51955	0	4.18371	0.949894	-3.23381	0.00150018	2.82386	0.102012
UBN1 Q9NPG3-2;Q9NPG3 S 175;175	0	0	6.49687	0	6.54208	6.57131	6.93187	0	0	5.8274	6.13767	6.60638	6.75675	6.70154	0	0	6.47901	0	0	0	0	0	0	0	0	0	0	0	0	0	0	5.99931	6.51955	0	4.18371	0.949894	-3.23381	0.00150018	2.82386	0.102012
MAP2K5 Q13163-4;Q13163-2;Q13163-3;Q13163 S 113;149;149;149	5.84496	6.27644	0	0	5.78492	0	5.99571	6.01136	5.98537	0	5.83495	5.94109	0	6.04895	0	0	5.78731	0	0	0	0	0	0	0	0	0	0	0	0	5.96032	0	5.68523	0	0	3.83741	0.871643	-2.96577	0.001508	2.8216	0.102012
RHPN2;RHPN2P1 Q8IUC4-2;Q8IUC4;A8MT19 S 488;639;536	7.05808	6.92752	6.45017	6.82812	0	0	0	0	0	6.49344	6.67207	7.15424	6.93958	0	0	0	0	0	0	0	0	0	0	0	0	0	6.83221	0	0	0	0	6.45615	0	0	3.89452	0.664418	-3.2301	0.00151034	2.82093	0.102012
MAP7D1 Q3KQU3-4;Q3KQU3;Q3KQU3-2 S 86;86;86	0	0	6.2737	0	6.6882	6.3234	6.19351	0	0	5.99119	6.36348	6.24576	6.44334	0	0	0	0	0	0	6.21016	0	0	0	0	0	0	0	0	0	0	0	6.10534	0	0	3.60876	0.615775	-2.99298	0.00152987	2.81535	0.102012
TIMELESS Q9UNS1-2;Q9UNS1 S 1172;1173	6.48073	0	6.68662	0	6.46556	0	6.37035	0	0	0	6.31674	6.08325	0	6.95796	0	0	6.86434	0	0	0	0	0	0	0	0	0	0	0	0	0	0	0	0	0	3.24009	0.343217	-2.89687	0.00153738	2.81322	0.102012
NADK O95544;O95544-2 S 48;48	6.91054	0	6.67316	0	7.08217	7.34815	6.91487	0	0	6.91891	6.28773	0	0	6.70424	0	0	6.60846	0	0	0	0	0	0	0	0	0	0	0	0	0	0	0	6.82549	0	3.91713	0.671698	-3.24543	0.00155288	2.80886	0.102012
OSBP P22059 S 386	6.76907	7.55406	0	0	6.596	7.39226	6.87392	6.61952	0	6.32529	6.14968	7.45416	6.89643	7.5013	0	0	7.5659	0	0	0	7.11803	0	0	0	0	0	7.01439	0	6.83758	0	0	0	7.31086	0	5.43798	1.79234	-3.64564	0.00156296	2.80605	0.102012
CKMT1A;CKMT2 P12532;P12532-2;P17540 S 318;349;319	6.69926	0	6.60035	0	6.67362	6.75172	6.67004	7.03044	0	6.15143	0	6.86092	6.82984	6.87237	0	0	0	0	0	6.81305	0	0	6.99498	0	0	0	0	0	0	0	0	6.12192	7.04984	0	4.79571	1.34899	-3.44672	0.00157056	2.80395	0.102012
MTUS1 Q9ULD2;Q9ULD2-2;Q9ULD2-4;Q9ULD2-7;Q9ULD2-3;Q9ULD2-6 S 1203;1149;275;348;369;450	6.83758	6.85692	0	0	0	0	0	0	6.40635	6.48609	0	6.73227	6.39106	6.5292	0	0	0	0	0	0	0	0	0	0	0	0	0	0	0	0	0	0	7.08361	0	3.30282	0.354181	-2.94864	0.00158438	2.80014	0.102012
LAT2 Q9GZY6;Q9GZY6-2 S 44;44	6.37368	0	6.07591	0	6.20238	6.3883	6.34586	0	0	6.23646	0	7.04285	6.44523	0	0	0	6.36401	0	0	0	0	0	0	0	0	0	0	0	0	0	0	0	6.17667	0	3.65076	0.627034	-3.02373	0.00158749	2.79929	0.102012
MIER2 Q8N344 S 11	6.74854	0	6.58312	0	6.48012	6.63442	7.00091	0	0	6.49511	6.76715	6.7741	6.822	6.83138	0	0	6.90963	0	0	6.99487	0	0	0	0	0	0	0	0	0	0	0	6.67117	6.47315	0	4.79549	1.35244	-3.44305	0.00158899	2.79888	0.102012
AKAP13 Q12802;Q12802-2;Q12802-4 S 983;983;983	6.7684	0	6.81262	7.14317	6.64771	0	6.87859	0	6.69422	6.72961	6.74147	6.65637	6.96654	0	0	0	6.80972	0	0	7.08792	0	0	0	0	0	0	0	0	0	0	0	6.46838	7.05473	0	4.85991	1.37104	-3.48887	0.00159089	2.79836	0.102012
ARHGAP29 Q52LW3;Q52LW3-2 S 357;357	6.25681	0	6.41524	0	6.01519	0	6.6713	0	0	6.68872	0	6.62928	6.27455	6.71231	0	0	6.07089	0	0	0	0	0	0	0	0	0	0	0	0	0	0	6.63073	0	0	3.69024	0.635081	-3.05516	0.00159987	2.79591	0.102012
ARMC1 Q9NVT9;Q9NVT9-2 S 260;158	7.3095	7.01047	6.90909	6.83378	0	7.02354	6.87521	7.24837	6.89257	6.75116	7.14217	7.31942	7.39862	7.0103	7.4729	7.58836	7.3914	0	0	7.51213	0	7.10209	0	0	0	0	7.35457	0	7.24077	0	7.03165	0	0	0	6.55173	2.93469	-3.61703	0.00160875	2.79351	0.102012
PDXDC1 Q6P996;Q6P996-3;Q6P996-4;Q6P996-5 S 736;645;708;709	0	0	6.59871	7.07309	6.61029	6.81708	6.72994	0	0	6.54058	6.40695	6.96417	0	7.23019	0	0	6.66872	0	0	6.41802	0	0	0	0	0	0	0	0	0	0	0	0	6.9424	0	4.35507	1.00146	-3.35362	0.00161052	2.79303	0.102012
CASZ1 Q86V15;Q86V15-2 S 57;57	5.99501	0	6.266	6.36871	5.7988	0	6.14092	0	0	0	5.6759	6.10921	6.09276	6.44369	0	0	0	0	0	0	0	0	6.24908	0	0	0	0	0	0	0	0	5.87176	5.89895	0	3.92078	0.900989	-3.0198	0.0016361	2.78619	0.102012
MLPH Q9BV36;Q9BV36-5;Q9BV36-4;Q9BV36-2;Q9BV36-3 S 403;260;403;375;335	6.75535	0	6.84271	7.17926	7.14465	7.28167	6.81177	7.50395	0	0	0	6.74594	0	7.21273	0	0	0	0	0	7.69894	0	0	0	0	0	0	0	0	0	0	0	6.58804	6.64095	0	4.53415	1.0464	-3.48775	0.00165506	2.78119	0.102012
LRRC47 Q8N1G4 T 522	0	7.03691	0	7.78314	6.78074	0	6.74586	0	0	0	7.72359	6.89242	7.24269	6.93667	0	0	0	0	7.23119	6.96251	0	0	0	0	0	0	0	0	0	0	0	0	0	0	4.08157	0.709685	-3.37189	0.00166577	2.77839	0.102012
LSR Q86X29-6;Q86X29-5;Q86X29-4;Q86X29;Q86X29-3;Q86X29-2 S 280;368;417;436;416;378	7.1944	6.54906	6.01657	6.62746	5.95603	6.53363	0	0	0	6.22914	6.0707	6.74731	6.62266	0	0	0	0	0	0	6.06655	0	0	0	0	0	0	7.05994	0	0	0	0	6.00642	6.9214	0	4.6105	1.30272	-3.30778	0.00168138	2.77433	0.102012
MLPH Q9BV36;Q9BV36-5;Q9BV36-4;Q9BV36-2;Q9BV36-3 S 402;259;402;374;334	6.60983	0	6.59538	7.17926	7.14465	7.28167	6.81177	7.50395	0	0	0	6.74594	0	7.21273	0	0	0	0	0	7.60986	0	0	0	0	0	0	0	0	0	0	0	6.58804	6.64095	0	4.50608	1.04194	-3.46414	0.0016827	2.77399	0.102012
CCNL1 Q9UK58;Q9UK58-6 S 355;355	6.26347	0	6.17653	0	0	6.58323	6.31452	0	0	0	5.99877	6.49301	6.6933	6.54839	0	0	0	0	0	6.51541	0	0	0	0	0	0	0	0	0	0	0	6.1702	0	0	3.64794	0.634281	-3.01366	0.00168291	2.77394	0.102012
UBE4A Q14139;Q14139-2 S 53;53	6.58634	0	6.47123	6.66318	6.37504	6.60301	6.35282	6.6734	0	0	0	6.79236	6.83995	6.94555	6.92054	6.96229	6.48677	0	0	0	0	0	0	0	0	0	0	0	0	0	0	0	6.5407	0	4.73592	1.34551	-3.39041	0.00169961	2.76965	0.102012
RREB1 Q92766;Q92766-2;Q92766-5;Q92766-3 S 1219;1219;1219;1219	7.57755	0	7.16973	0	7.10578	7.31867	7.1839	0	0	0	6.95799	7.45159	7.35112	7.69957	0	0	7.17082	0	0	7.69821	0	0	0	0	0	0	0	0	0	0	0	6.97808	0	0	4.70113	1.09236	-3.60878	0.00170475	2.76834	0.102012
PCNT O95613-2;O95613 S 3045;3242	6.31069	6.49464	5.83308	6.61526	6.16994	6.6414	6.55822	6.25907	0	0	5.93277	0	5.96742	0	0	0	6.52816	0	0	6.56717	0	0	0	0	0	0	0	0	0	0	0	6.07092	6.29883	0	4.48446	1.27325	-3.21121	0.001722	2.76397	0.102012
EIF2S3L;EIF2S3 Q2VIR3-2;Q2VIR3;P41091 S 16;16;16	7.0606	7.75143	6.39494	6.77262	6.35042	7.49041	7.67155	7.78009	0	7.08117	7.22783	7.58489	7.80032	8.02978	0	7.50715	7.58272	0	0	7.69134	0	0	6.51796	0	0	6.51018	7.30135	6.48522	0	0	0	7.03947	7.31152	0	6.78543	3.19735	-3.58809	0.00172238	2.76387	0.102012
NES P48681 S 548	6.48626	0	6.10168	6.54861	6.481	0	6.42236	0	6.31105	5.60645	0	6.59112	6.53911	5.76442	6.4427	0	0	0	0	6.40451	0	0	0	0	0	0	0	0	0	0	0	6.08714	6.57549	0	4.48943	1.27549	-3.21394	0.0017396	2.75955	0.102012
MTCH1 Q9NZJ7-3;Q9NZJ7-2;Q9NZJ7 S 163;364;381	7.49321	7.17972	7.11451	7.35862	6.86009	7.15057	6.75626	6.81267	0	6.49482	6.52706	7.11156	7.27916	7.63624	7.26456	7.18216	6.79147	0	0	0	0	0	0	0	6.60344	6.479	0	0	0	0	6.162	7.39541	7.02662	7.03981	6.55532	3.09722	-3.4581	0.00174036	2.75936	0.102012
CUL7 Q14999;Q14999-2 S 1128;1212	6.81181	0	0	0	6.89478	6.84547	6.61229	0	0	6.24952	6.52581	6.61042	6.72771	6.44993	0	0	0	0	0	7.01439	0	0	0	0	0	0	0	0	0	0	0	6.37254	6.50218	0	4.26627	0.994456	-3.27181	0.00176869	2.75235	0.102012
TSC1 Q92574-2;Q92574 S 454;505	7.16824	6.81706	6.37332	6.71024	6.36853	6.65944	6.94219	6.45817	6.83065	0	6.40588	7.00354	0	6.57177	6.4419	0	6.6288	0	0	0	0	0	6.38671	6.66966	0	0	6.62291	0	0	6.81492	0	0	6.8338	0	5.73636	2.31994	-3.41642	0.00176872	2.75234	0.102012
VPS4A Q9UN37 S 97	0	0	5.55415	0	5.60875	6.01827	5.52699	0	0	0	5.55451	5.76389	6.01978	5.85623	0	0	5.86241	0	0	0	0	0	0	0	0	0	0	0	0	0	0	5.60168	0	0	3.27875	0.573204	-2.70555	0.00177223	2.75148	0.102012
PRCC Q92733 S 212	5.80829	0	5.97669	0	5.62438	5.84928	5.98775	0	0	5.35149	5.48001	5.77645	0	0	0	0	0	0	0	5.52529	0	0	0	0	0	0	0	0	0	0	0	0	5.92518	0	3.27531	0.572524	-2.70279	0.00177667	2.75039	0.102012
SPEN Q96T58 S 725	6.87755	0	6.75503	0	6.64808	6.55518	7.00312	0	0	6.53305	6.68189	6.88582	7.09082	0	0	0	6.70117	0	0	7.03922	0	0	0	0	0	0	0	0	0	0	0	6.63826	0	0	4.35932	1.01893	-3.34039	0.00178902	2.74738	0.102012
MLH1 P40692-2;P40692-3;P40692 S 236;379;477	6.95058	0	6.65928	7.08545	6.56188	0	0	6.77	0	0	6.40807	7.21061	6.96677	6.86108	7.02902	0	6.64162	0	0	6.86205	0	0	0	0	0	0	0	0	0	0	0	0	0	0	4.39098	1.02663	-3.36434	0.00179639	2.7456	0.102012
CROCC Q5TZA2;Q5TZA2-2 S 1660;963	6.3597	0	6.07052	0	0	6.27667	6.19676	6.36178	0	0	5.93595	6.31035	0	6.21683	0	0	6.16068	0	0	6.36584	0	0	0	0	0	0	0	0	0	0	0	0	0	0	3.55204	0.626326	-2.92571	0.00180722	2.74299	0.102012
STXBP5 Q5T5C0;Q5T5C0-2;Q5T5C0-3 S 692;692;692	7.04013	6.86124	6.60022	6.94983	0	7.00979	6.74377	0	6.78888	0	6.39737	0	6.96748	0	0	0	7.13852	0	0	6.73326	0	0	0	0	0	0	0	0	0	0	0	6.67626	0	0	4.38277	1.0274	-3.35536	0.00182577	2.73855	0.102012
UBE4A Q14139;Q14139-2 S 50;50	6.58634	0	6.47123	6.66318	6.37504	6.60301	6.35282	6.6734	0	0	0	6.79236	6.83995	6.94555	6.92054	7.18469	6.48677	0	0	0	0	0	0	0	0	0	0	0	0	0	0	0	6.5407	0	4.73592	1.35663	-3.37929	0.00182772	2.73809	0.102012
ACTN4 O43707;O43707-2;O43707-3 S 507;288;117	6.63181	0	0	0	6.47101	0	6.29563	6.84418	0	6.13922	6.45991	0	6.66497	6.40552	0	0	0	0	0	0	0	0	0	0	0	0	0	0	6.69606	0	0	0	6.42429	0	3.70802	0.656018	-3.052	0.00182888	2.73781	0.102012
EPS15 P42566;P42566-2 S 746;432	6.745	0	0	0	6.38998	6.74713	6.6235	6.74949	0	6.18395	6.27154	6.65239	0	0	0	0	6.37974	0	0	0	0	0	0	0	0	0	0	0	0	0	0	0	6.86983	0	3.74021	0.662479	-3.07773	0.00184022	2.73513	0.102012
AHNAK Q09666 S 5720	7.08913	0	6.91757	0	6.69523	6.68206	6.80828	0	0	6.23795	6.64062	7.09923	7.31082	6.81277	0	0	0	0	0	0	7.08973	0	0	0	0	0	0	7.07361	0	0	0	6.46015	7.37464	0	4.87812	1.39991	-3.47821	0.00186314	2.72975	0.102012
PRPF38B Q5VTL8 S 475	5.95774	6.98148	5.98688	0	6.4113	0	6.95898	6.912	0	5.86316	0	6.00441	7.01668	6.88695	7.12372	0	0	0	0	6.20836	0	0	0	0	0	0	0	0	6.80899	0	0	6.3942	0	0	4.6414	1.32676	-3.31464	0.00186747	2.72875	0.102012
VPS13D Q5THJ4-2;Q5THJ4 S 2671;2671	6.36929	0	6.00702	0	6.33933	0	5.7372	6.34035	0	6.04434	0	0	6.32445	6.66315	0	0	0	0	0	0	0	0	0	0	0	0	0	0	6.3248	0	0	6.28937	0	0	3.55894	0.630708	-2.92823	0.00186923	2.72834	0.102012
CHERP Q8IWX8 S 813	0	7.49482	7.01317	7.27722	6.91976	7.29099	7.61697	7.53949	6.557	5.94437	0	7.31194	7.72969	7.79883	7.77053	0	7.1873	0	0	7.77393	0	6.45806	0	0	6.54836	0	0	0	7.19463	0	0	0	7.10153	0	6.17816	2.50172	-3.67644	0.00187022	2.72811	0.102012
RIC1 Q4ADV7-2;Q4ADV7-3;Q4ADV7 S 1037;1000;1037	6.4715	0	0	0	6.29783	6.5383	6.34134	0	0	6.14211	6.02354	6.62197	6.47888	6.61398	0	0	6.49067	0	0	6.34195	0	0	0	0	0	0	0	0	0	0	0	0	6.47766	0	4.10925	0.965514	-3.14373	0.00187347	2.72735	0.102012
MLPH Q9BV36;Q9BV36-5;Q9BV36-4;Q9BV36-2;Q9BV36-3 S 397;254;397;369;329	6.75535	0	6.84271	7.17926	6.57128	6.98597	6.81177	7.17768	0	0	0	0	0	7.05392	0	0	0	0	0	7.47378	0	0	0	0	0	0	0	0	0	0	0	0	6.64095	0	3.95557	0.705736	-3.24983	0.00189445	2.72252	0.102012
SUB1 P53999 S 118	6.16788	0	5.97687	0	5.92434	6.50469	6.62039	0	0	0	5.78866	6.21235	6.55956	6.55298	6.55023	0	0	0	0	0	0	0	0	0	0	0	0	0	0	0	0	6.20731	6.14457	0	4.02198	0.945106	-3.07687	0.00190251	2.72067	0.102012
PIGR P01833 S 735	0	0	6.87227	7.79699	6.5088	0	7.0423	0	0	7.11504	6.39166	0	7.76272	8.33522	0	0	0	6.90342	0	7.74726	0	0	0	0	0	0	0	0	0	0	0	0	0	0	4.13036	0.732534	-3.39782	0.00191014	2.71893	0.102012
MCF2L O15068-5;O15068-4;O15068-3;O15068-2;O15068-6;O15068-8;O15068-10;O15068-9;O15068 S 431;588;594;623;590;596;588;590;620	6.88256	6.92375	0	6.87158	0	6.67704	6.54069	6.36434	6.37197	0	0	6.79885	0	0	6.71856	0	0	0	0	6.91818	0	0	0	0	0	0	0	0	0	0	0	0	0	0	3.81649	0.681837	-3.13465	0.00191129	2.71867	0.102012
SMARCAD1 Q9H4L7;Q9H4L7-2 S 152;152	6.98852	0	6.46847	0	0	6.59067	6.71873	0	0	6.39477	6.68745	0	6.68776	6.57401	0	0	0	0	0	6.9501	0	0	0	0	0	0	0	0	0	0	0	6.63135	0	0	3.7936	0.679073	-3.11453	0.00192902	2.71466	0.102012
SCN7A Q01118 S 906	6.79385	7.32265	7.02461	0	6.37618	0	6.8101	0	0	6.50811	6.23223	7.12714	7.33179	7.76916	0	0	0	0	0	0	0	7.09506	6.89257	0	0	0	7.32552	0	0	0	0	0	7.23646	0	4.9497	1.42748	-3.52222	0.00196476	2.70669	0.102012
SRRM1 Q8IYB3;Q8IYB3-2 S 524;522	5.55779	0	6.04696	0	5.91983	7.09068	6.99666	7.64093	0	0	0	7.40336	7.38268	7.33721	0	0	6.65323	0	0	7.23517	0	0	0	0	0	0	0	0	0	0	0	6.79287	0	0	4.38401	1.03406	-3.34994	0.00204586	2.68912	0.102012
SRRM1 Q8IYB3;Q8IYB3-2 S 526;524	5.55779	0	6.04696	0	5.91983	7.09068	6.99666	7.64093	0	0	0	7.40336	7.38268	7.33721	0	0	6.65323	0	0	7.23517	0	0	0	0	0	0	0	0	0	0	0	6.79287	0	0	4.38401	1.03406	-3.34994	0.00204586	2.68912	0.102012
SRRM1 Q8IYB3;Q8IYB3-2 S 528;526	5.55779	0	6.04696	0	5.91983	7.09068	6.99666	7.64093	0	0	0	7.40336	7.38268	7.33721	0	0	6.65323	0	0	7.23517	0	0	0	0	0	0	0	0	0	0	0	6.79287	0	0	4.38401	1.03406	-3.34994	0.00204586	2.68912	0.102012
SRRM1 Q8IYB3;Q8IYB3-2 S 530;528	5.55779	0	6.04696	0	5.91983	7.09068	6.99666	7.64093	0	0	0	7.40336	7.38268	7.33721	0	0	6.65323	0	0	7.23517	0	0	0	0	0	0	0	0	0	0	0	6.79287	0	0	4.38401	1.03406	-3.34994	0.00204586	2.68912	0.102012
HSPB8 Q9UJY1 T 87	6.90145	0	7.23101	7.26312	0	7.07063	6.60713	0	0	6.49452	6.39206	6.61967	7.29195	6.91153	0	7.09882	0	7.18983	0	0	0	7.51709	0	0	0	0	0	0	0	0	0	0	6.74181	0	4.91308	1.42738	-3.4857	0.00206792	2.68447	0.102012
DERL1 Q9BUN8-2;Q9BUN8 S 181;201	7.2638	0	6.69658	6.76867	6.87662	6.97358	7.25037	7.00359	7.04587	6.68665	6.94876	7.07324	6.99304	6.68213	7.17961	0	7.15088	0	6.44254	7.17612	6.58248	0	6.70982	6.81001	6.69602	0	0	0	6.95637	0	0	0	0	0	6.44735	3.08519	-3.36216	0.00207505	2.68297	0.102012
CAV2 P51636-2 S 7	7.29066	7.25616	7.68941	6.80559	6.99683	0	7.16316	0	0	0	7.1121	0	7.52836	8.2018	0	7.68955	7.3693	0	0	0	0	0	0	0	0	0	0	0	0	0	0	7.4934	0	0	4.71743	1.12761	-3.58982	0.00208829	2.68021	0.102012
USP15 Q9Y4E8 T 226	6.48989	0	6.36237	0	6.49744	6.35923	6.46262	0	0	0	0	6.2493	6.66876	6.49347	0	0	0	0	0	0	0	0	0	0	0	0	0	0	0	7.04238	0	6.34418	0	0	3.68451	0.669328	-3.01518	0.00209652	2.6785	0.102012
SH3BP1 Q9Y3L3 S 586	7.20222	6.9931	7.03579	0	6.89532	0	7.36092	7.22763	7.14411	7.00758	7.18752	7.16817	7.0289	7.27175	7.62264	0	7.00788	0	0	7.45335	6.95569	0	0	6.40743	0	0	0	0	7.24158	7.4343	0	0	0	0	6.10879	2.50614	-3.60264	0.0021061	2.67652	0.102012
LMOD1 P29536;P29536-2 S 512;484	6.82874	7.15142	8.13067	7.93553	0	0	6.10267	0	6.8601	0	6.41996	6.34013	8.11712	7.74217	0	7.28799	0	7.96224	0	0	0	7.96836	0	0	0	0	0	0	0	0	0	0	6.34092	0	5.11632	1.47798	-3.63835	0.00211677	2.67433	0.102012
MAPK14 Q16539-5;Q16539-3;Q16539-4;Q16539-2;Q16539 Y 182;182;182;182;182	6.81786	6.7077	0	6.79702	6.4141	7.27221	6.8438	0	0	0	6.06081	7.36402	7.00429	6.79915	0	0	7.14724	0	0	0	0	0	0	0	0	0	7.14123	0	0	0	0	6.87085	7.17345	0	4.86293	1.41664	-3.44629	0.00212136	2.67339	0.102012
PPAPDC3 Q8NBV4 S 62	6.77764	7.05827	6.53726	0	0	6.50106	0	0	0	6.42297	6.37778	6.81208	6.66204	6.50029	0	0	7.00958	0	0	0	0	0	0	0	0	0	0	0	0	0	0	6.84723	6.61694	0	4.26067	1.02369	-3.23698	0.00217013	2.66351	0.102609
PGRMC1 O00264-2;O00264 T 74;74	7.69076	6.77693	6.2442	0	6.69677	6.97365	6.83649	7.16756	6.50173	6.96044	7.17679	7.0187	6.60417	6.99017	6.47078	6.67853	7.19361	0	0	7.82572	0	0	0	6.71218	0	0	0	0	6.63739	0	6.60303	6.37477	0	6.84901	6.40274	3.06725	-3.33549	0.00218487	2.66057	0.102689
ARFIP1 P53367 S 93	7.15082	7.3228	0	0	0	0	7.17467	0	0	0	0	0	7.14223	7.51785	0	0	0	0	0	0	0	0	0	0	0	0	0	0	0	0	0	0	0	0	2.59346	0	-2.59346	0.00241742	2.61665	0.103948
CLASP2 O75122;O75122-3 T 540;774	6.72839	0	0	0	0	6.69273	6.89858	6.83013	0	0	0	0	6.80357	0	0	0	0	0	0	0	0	0	0	0	0	0	0	0	0	0	0	0	0	0	2.42524	0	-2.42524	0.00245634	2.60971	0.103948
YWHAQ P27348 S 230	6.62539	0	6.85377	0	6.97303	0	6.80511	0	0	0	0	0	7.45375	0	0	0	0	0	0	0	0	0	0	0	0	0	0	0	0	0	0	0	0	0	2.47936	0	-2.47936	0.00246568	2.60806	0.103948
NBEAL2 Q6ZNJ1;Q6ZNJ1-3;Q6ZNJ1-2 S 1647;1647;1463	6.67136	0	6.4847	0	6.55345	0	6.58397	0	0	0	0	0	6.70197	0	0	0	0	0	0	0	0	0	0	0	0	0	0	0	0	0	0	0	0	0	2.35682	0	-2.35682	0.00247729	2.60602	0.103948
BMS1 Q14692 S 639	7.03354	0	0	0	6.59497	6.99434	0	0	0	6.37324	0	7.15549	0	0	0	0	0	0	0	0	0	0	0	0	0	0	0	0	0	0	0	0	0	0	2.4394	0	-2.4394	0.00248096	2.60538	0.103948
NFATC4 Q14934-2;Q14934-10;Q14934-3;Q14934-4;Q14934-5;Q14934-6;Q14934-7;Q14934;Q14934-8;Q14934-9;Q14934-11;Q14934-12;Q14934-13;Q14934-14;Q14934-15;Q14934-16;Q14934-17;Q14934-18 S 280;205;280;249;249;230;230;217;217;205;280;147;147;249;230;217;205;147	6.47848	0	0	0	6.35397	6.86703	0	7.11278	0	0	0	6.66142	0	0	0	0	0	0	0	0	0	0	0	0	0	0	0	0	0	0	0	0	0	0	2.39098	0	-2.39098	0.00249128	2.60358	0.103948
BCL2L2 Q92843-2;Q92843 S 62;62	6.31683	0	6.41308	0	0	6.52697	0	0	0	0	0	0	6.68756	6.69384	0	0	0	0	0	0	0	0	0	0	0	0	0	0	0	0	0	0	0	0	2.33131	0	-2.33131	0.00249158	2.60352	0.103948
FYB O15117-3;O15117-2;O15117 S 583;573;573	0	0	0	6.69031	6.15827	6.8969	6.86756	0	0	0	0	6.72607	0	0	0	0	0	0	0	0	0	0	0	0	0	0	0	0	0	0	0	0	0	0	2.38136	0	-2.38136	0.00249349	2.60319	0.103948
RAB44 Q7Z6P3 S 598	7.05796	0	6.43062	0	6.7371	7.17963	0	0	0	0	0	6.29794	0	0	0	0	0	0	0	0	0	0	0	0	0	0	0	0	0	0	0	0	0	0	2.40738	0	-2.40738	0.00250165	2.60177	0.103948
TRA2B P62995;P62995-3 T 203;103	0	7.5307	0	0	0	6.84921	0	6.63536	0	7.33498	0	6.37192	0	0	0	0	0	0	0	0	0	0	0	0	0	0	0	0	0	0	0	0	0	0	2.48015	0	-2.48015	0.00250192	2.60173	0.103948
DNAJC11 Q9NVH1-3;Q9NVH1-2;Q9NVH1 S 6;6;6	6.17972	0	0	0	0	6.42736	0	0	0	0	6.38963	6.5924	0	6.2893	0	0	0	0	0	0	0	0	0	0	0	0	0	0	0	0	0	0	0	0	2.27703	0	-2.27703	0.00250911	2.60048	0.103948
RANBP2 P49792 T 1412	6.54691	0	6.21251	0	0	6.32348	0	0	0	0	0	6.21672	0	6.3691	0	0	0	0	0	0	0	0	0	0	0	0	0	0	0	0	0	0	0	0	2.26205	0	-2.26205	0.00251283	2.59984	0.103948
MBIP Q9NS73-3;Q9NS73-2;Q9NS73-5;Q9NS73 S 91;91;91;91	0	0	0	0	6.24817	0	6.21136	6.33654	0	0	6.27207	0	0	6.57229	0	0	0	0	0	0	0	0	0	0	0	0	0	0	0	0	0	0	0	0	2.26003	0	-2.26003	0.0025142	2.5996	0.103948
TPM1 P09493-3;P09493-2;P09493-7;P09493-9 S 252;196;252;252	0	0	6.35616	0	6.12431	6.34885	0	6.24726	0	0	0	0	6.77014	0	0	0	0	0	0	0	0	0	0	0	0	0	0	0	0	0	0	0	0	0	2.27477	0	-2.27477	0.00252131	2.59837	0.103948
SMARCA5 O60264 S 137	0	0	6.16551	0	5.97814	6.27098	0	0	0	0	0	6.39589	6.37836	0	0	0	0	0	0	0	0	0	0	0	0	0	0	0	0	0	0	0	0	0	2.22778	0	-2.22778	0.00252927	2.59701	0.103948
LAX1 Q8IWV1-2;Q8IWV1-3;Q8IWV1 S 42;102;118	0	0	6.1461	0	0	0	6.1887	6.77968	0	6.15143	0	6.55697	0	0	0	0	0	0	0	0	0	0	0	0	0	0	0	0	0	0	0	0	0	0	2.27306	0	-2.27306	0.00252985	2.5969	0.103948
FFAR2 O15552 S 297	5.97443	0	0	0	6.29752	6.81649	0	0	0	0	5.98488	0	6.32356	0	0	0	0	0	0	0	0	0	0	0	0	0	0	0	0	0	0	0	0	0	2.24263	0	-2.24263	0.00255313	2.59293	0.103948
LSR Q86X29-6;Q86X29-5;Q86X29-4;Q86X29;Q86X29-3;Q86X29-2 S 268;356;405;424;404;366	7.3808	0	0	0	6.09968	6.46549	6.29347	0	0	0	0	6.50374	0	0	0	0	0	0	0	0	0	0	0	0	0	0	0	0	0	0	0	0	0	0	2.3388	0	-2.3388	0.00255496	2.59262	0.103948
PRAM1 Q96QH2 S 204	6.34612	0	5.97453	0	6.15201	7.59088	0	0	0	0	0	6.68848	0	0	0	0	0	0	0	0	0	0	0	0	0	0	0	0	0	0	0	0	0	0	2.33943	0	-2.33943	0.00260654	2.58394	0.105022
ANAPC1 Q9H1A4 S 1347	5.93757	0	5.91782	0	5.81151	5.86534	0	0	0	5.28373	0	0	0	0	0	0	0	0	0	0	0	0	0	0	0	0	0	0	0	0	0	0	0	0	2.05828	0	-2.05828	0.00262158	2.58144	0.105022
SORBS1 Q9BX66-11;Q9BX66-2;Q9BX66;Q9BX66-3 S 899;967;945;796	7.25539	6.95332	7.36674	8.42147	6.66843	7.16513	0	7.06017	6.84729	6.69399	6.62964	7.18054	8.33118	6.79257	7.02131	7.92677	0	7.8024	6.36372	6.82285	0	7.8094	0	0	0	0	0	6.87088	0	6.97426	0	0	6.9657	0	6.66899	3.22787	-3.44112	0.00265313	2.57624	0.105217
RPS10;RPS10P5 P46783;Q9NQ39 S 146;157	6.86518	7.30591	6.7045	0	6.76111	7.00393	7.13645	6.98244	0	6.39354	6.47644	7.31503	0	6.81427	6.82648	0	0	6.58588	0	6.68062	0	0	6.67378	0	0	0	0	0	0	0	0	6.61661	6.84968	0	5.41134	2.01165	-3.39969	0.00265966	2.57517	0.105217
RFC1 P35251-2;P35251 S 69;69	7.18519	7.59109	7.07227	0	7.01774	6.60878	7.1208	7.37505	0	0	6.74437	7.17031	7.41162	7.08174	7.37359	0	7.01444	0	0	7.4029	0	0	6.78477	0	0	0	0	0	0	0	0	6.5168	6.60202	0	5.5985	2.08473	-3.51377	0.00271153	2.56679	0.106484
SORBS1 Q9BX66-10;Q9BX66-4;Q9BX66-12;Q9BX66-6;Q9BX66-8 S 727;595;1205;757;722	7.25539	6.95332	7.36674	8.52265	6.66843	7.16513	0	7.06017	6.84729	6.69399	6.62964	7.18054	8.33118	6.79257	7.02131	7.92677	0	7.84697	6.36372	6.82285	0	7.91897	0	0	0	0	0	6.87088	0	6.97426	0	0	6.9657	0	6.67622	3.23557	-3.44064	0.00272237	2.56505	0.106484
SMARCAD1 Q9H4L7;Q9H4L7-2 S 212;212	7.22682	7.31515	0	7.57686	7.35669	7.08636	7.40844	7.30797	6.88419	0	6.98147	7.36421	7.54884	0	0	6.99582	7.15755	0	0	7.4918	0	0	0	0	0	0	0	0	7.1293	0	0	6.63621	7.25741	0	5.71836	2.1334	-3.58495	0.00273429	2.56316	0.106563
DSP P15924;P15924-2;P15924-3 S 2820;2221;2377	7.78282	7.56318	7.026	0	6.80946	6.32691	6.38582	7.87813	0	7.12633	0	0	7.513	0	0	7.60318	7.74161	0	0	0	0	0	0	0	0	0	7.61052	0	0	0	0	0	0	0	4.60083	1.14777	-3.45307	0.00285497	2.5444	0.108828
TRA2B P62995 T 33	6.52781	7.42393	6.68368	6.79401	6.93715	7.06151	6.91623	7.05835	7.13821	6.43693	6.50402	6.92638	7.00681	6.9589	5.62862	7.58109	6.88083	5.07875	5.58458	7.61043	0	0	6.90227	0	0	0	0	6.73188	7.14781	6.76668	0	7.01766	6.92494	0	6.88385	3.99278	-2.89107	0.00286154	2.5434	0.108828
SRSF10 O75494;O75494-2 S 158;157	5.90305	6.42706	5.76603	0	6.63087	7.12091	7.52198	7.7287	5.44265	6.35946	5.59732	7.569	7.52522	7.17026	6.19025	5.97411	6.30107	0	5.44234	7.72243	0	0	0	0	0	5.1478	0	0	0	6.25955	0	6.54682	6.45853	6.56877	6.19732	3.13058	-3.06674	0.00290933	2.53621	0.110347
SMARCAD1 Q9H4L7;Q9H4L7-2 S 213;213	7.22682	7.31515	0	7.57686	7.35669	7.08636	7.40844	7.30797	6.88419	0	6.98147	7.36421	7.54884	0	0	6.99582	7.44459	0	0	7.4918	0	0	0	0	0	0	0	0	7.1293	0	0	6.63621	7.25741	0	5.71836	2.14776	-3.5706	0.0029361	2.53223	0.110669
RPAP3 Q9H6T3;Q9H6T3-2 S 121;121	7.32959	7.57623	6.54829	7.28829	7.20664	0	7.49223	7.43175	0	6.8537	6.25869	7.35726	7.70931	7.53457	7.90321	7.33828	7.39512	0	0	7.74596	0	0	0	0	0	0	7.44863	0	7.20379	0	0	0	7.22539	0	6.18475	2.61302	-3.57173	0.00308592	2.51062	0.114891
SREK1IP1 Q8N9Q2 T 146	6.60722	0	6.41624	6.56684	6.32773	6.59773	6.56556	0	6.26564	0	6.08228	6.72219	6.70367	6.5244	0	0	6.3073	6.26839	0	6.80149	0	6.28603	0	0	0	0	0	0	0	6.62033	0	0	6.15761	0	5.09854	1.92206	-3.17648	0.00309494	2.50935	0.114891
RPAP3 Q9H6T3;Q9H6T3-2 S 119;119	7.32959	7.57623	6.54829	7.28829	7.36044	0	7.6931	7.43175	0	6.8537	6.25869	7.35726	7.8871	7.53457	8.04093	7.33828	7.39512	0	0	7.74596	0	0	0	0	0	0	7.44863	0	7.20379	0	0	0	7.41153	0	6.22279	2.62921	-3.59357	0.00309998	2.50864	0.114891
HNRNPA2B1 P22626;P22626-2 S 259;247	7.67456	7.07649	7.359	7.91777	0	7.54306	7.71233	0	0	6.7656	6.73689	7.47789	7.63828	7.32862	0	0	6.9844	0	0	7.18144	0	0	7.52272	0	0	0	7.1183	0	0	7.64134	0	0	7.33482	0	5.80218	2.18915	-3.61303	0.00310121	2.50847	0.114891
KTN1 Q86UP2-2;Q86UP2-3;Q86UP2-4;Q86UP2 S 1055;1061;1084;1084	7.05042	7.05446	6.33381	0	6.71311	6.62731	6.49192	6.81948	6.59852	6.1087	6.72623	6.38014	6.7827	6.73282	6.75235	0	7.05945	0	0	6.89911	0	0	0	0	0	0	6.73975	0	7.00169	6.72075	0	6.45989	6.3761	6.66125	6.17283	3.03352	-3.13931	0.00316171	2.50008	0.116583
MAGI3 Q5TCQ9;Q5TCQ9-1;Q5TCQ9-3;Q5TCQ9-2 S 699;724;699;724	7.02995	7.50326	0	7.48154	7.01915	0	7.11207	0	6.469	6.80205	6.70048	7.07229	7.62431	7.22577	0	0	6.68359	0	0	7.32198	0	0	0	0	0	0	7.52796	0	0	0	0	6.39716	7.15972	7.02181	5.57428	2.10561	-3.46867	0.00317308	2.49852	0.116729
GIT1 Q9Y2X7;Q9Y2X7-3 S 596;605	7.3046	0	0	7.41711	7.13811	7.13956	7.07467	7.16492	7.2879	0	0	6.98821	7.31946	7.33248	6.79206	0	7.0269	6.1997	0	0	6.53223	0	0	0	0	0	0	0	0	7.61625	0	0	0	0	5.15479	1.70836	-3.44643	0.00324677	2.48855	0.118595
ANKHD1 Q8IWZ3;Q8IWZ3-4;Q8IWZ3-6 S 1679;1679;1679	6.65449	0	6.36732	6.54193	6.35622	6.3922	6.54812	6.46886	0	0	6.26914	6.38589	6.90695	6.31256	6.73675	0	6.43541	0	0	6.47513	0	0	0	0	0	0	0	0	0	6.54873	0	6.33556	5.99832	0	5.08598	1.9265	-3.15948	0.00325048	2.48805	0.118595
TBX2 Q13207 S 657	7.06303	7.09795	0	7.13694	6.83069	6.59566	6.85054	7.01657	6.9392	0	6.80612	6.83588	0	6.8387	7.29433	0	6.81784	0	0	6.68993	0	0	0	6.90592	0	0	0	0	0	0	0	6.51242	6.95827	0	5.42938	2.05894	-3.37044	0.00325391	2.48759	0.118595
TBX2 Q13207 S 653	7.06303	7.09795	0	7.13694	6.83069	6.59566	6.85054	7.01657	6.9392	0	6.80612	6.83588	0	6.8387	7.29433	0	6.81784	0	0	6.68993	0	0	0	6.90592	0	0	0	0	0	0	0	6.51242	6.95827	0	5.42938	2.05894	-3.37044	0.00325391	2.48759	0.118595
CBX1 P83916 S 89	5.50767	6.37365	0	6.17661	5.28821	5.74465	6.20723	6.11508	0	0	6.10808	5.71909	5.8035	6.27924	6.34725	0	5.56191	0	0	6.09423	0	0	0	0	0	5.9401	0	0	0	5.88716	0	5.45159	0	0	4.66593	1.76411	-2.90182	0.00330499	2.48083	0.120178
PPP3CB P16298-3;P16298;P16298-4 S 469;478;479	6.74729	6.96425	6.70037	6.85019	6.62237	6.84856	6.95462	0	0	6.89883	6.33264	7.06378	7.26517	0	0	0	6.5849	6.74586	0	0	0	7.14273	0	6.84123	0	0	0	0	0	0	0	6.53998	7.0574	0	5.37486	2.0456	-3.32926	0.00339551	2.4691	0.123185
ANKRD27 Q96NW4 S 962	7.42234	0	6.84956	0	6.89221	6.94358	0	7.24418	7.27517	6.59913	7.13373	7.35835	7.33648	6.95107	0	0	7.31902	7.10164	0	6.72113	7.02391	7.18698	0	0	0	0	0	0	0	0	0	0	7.28289	0	5.57184	2.13178	-3.44006	0.00356705	2.44769	0.128654
STRN O43815-2;O43815 T 253;265	6.80665	6.94585	6.56698	6.87081	6.48667	6.45676	6.70297	6.70629	0	0	6.47738	6.75025	0	6.22822	0	0	6.81034	6.51255	0	0	0	0	6.62537	6.70095	0	0	0	0	0	0	0	0	6.80922	6.56274	5.2142	2.00106	-3.21314	0.00369857	2.43197	0.132652
TNIK Q9UKE5-6;Q9UKE5-2;Q9UKE5-4;Q9UKE5;Q9UKE5-8;Q9UKE5-5;Q9UKE5-7;Q9UKE5-3 T 187;187;187;187;187;187;187;187	6.42465	0	0	6.84618	0	6.43533	6.32508	0	0	0	6.5184	6.7086	0	0	0	0	0	0	0	0	0	0	0	0	0	0	0	0	0	0	0	5.68683	0	0	2.80416	0.284342	-2.51982	0.00374095	2.42702	0.133867
C2CD5 Q86YS7;Q86YS7-3;Q86YS7-2;Q86YS7-4;Q86YS7-5 S 260;260;260;260;260	6.8854	7.13082	6.80834	7.24155	6.59773	6.60375	7.05698	0	0	0	6.4141	6.84406	6.88988	7.09958	6.97557	0	6.36342	0	0	0	0	0	0	0	0	0	7.30198	0	0	7.26117	0	6.4435	7.14879	0	5.39801	2.07472	-3.32329	0.00378434	2.42201	0.135112
NCL P19338 S 42	0	0	7.13483	7.05312	6.71717	7.42075	8.44279	7.8742	0	0	0	6.91214	8.47323	7.60443	0	0	6.60001	0	0	8.15012	0	0	0	0	0	0	0	0	0	0	0	6.27859	6.64623	0	4.8309	1.38375	-3.44716	0.00388659	2.41043	0.138016
CTPS1 P17812-2;P17812 S 344;575	6.86286	0	6.8202	7.0717	7.58048	7.77936	7.09835	8.20247	7.48286	6.85739	7.00839	7.74226	7.19174	6.79429	0	7.09072	7.01854	0	7.53064	7.61881	0	0	0	0	0	0	0	6.2331	7.04686	7.3845	5.76501	7.50351	6.98054	0	6.74945	3.50861	-3.24084	0.00393014	2.40559	0.139048
TFE3 P19532 S 548	7.1068	0	6.95863	0	7.00143	6.85485	7.23583	6.98862	0	6.89903	7.02272	7.0269	7.35249	7.06778	0	0	7.27005	0	0	7.24358	0	0	0	0	0	6.92094	0	0	7.1914	0	0	7.09314	0	7.19965	5.53679	2.14594	-3.39085	0.00404639	2.39293	0.141585
PTRF Q6NZI2 S 118	6.88977	6.99593	7.11052	7.20806	6.5406	6.54451	6.80727	0	7.17938	6.61079	6.97064	6.95329	7.39482	6.71367	0	0	0	7.16026	6.64103	6.57423	0	7.17768	0	0	0	6.57797	0	0	6.63066	0	6.2964	6.79062	6.64745	6.70018	6.4228	3.35982	-3.06298	0.00413673	2.38334	0.144099
RNF31 Q96EP0-3;Q96EP0 S 232;383	6.95572	0	6.75467	6.9859	6.68455	7.07126	6.76706	7.13248	0	6.48868	6.45437	7.27295	6.99904	6.74133	0	0	0	6.71384	6.98049	0	0	0	6.94424	0	6.7687	6.61555	0	6.26743	0	0	0	6.23144	7.06748	0	5.87914	2.67946	-3.19968	0.00416333	2.38056	0.144706
MMTAG2 Q9BU76 T 219	6.70017	7.02637	6.68413	6.91743	0	7.68405	7.18461	6.9168	6.63021	6.70144	0	6.91591	7.31412	6.93708	7.2539	0	0	0	0	0	0	0	6.80471	6.6657	0	0	6.79406	0	6.59381	6.96657	0	0	6.66425	6.79199	5.97231	2.72675	-3.24556	0.00424219	2.37241	0.146476
CHTF18 Q8WVB6-2;Q8WVB6;Q8WVB6-3 S 899;871;453	0	0	6.89138	0	6.3659	6.38196	6.43382	0	0	5.74915	6.40312	6.76952	6.95857	6.5718	0	0	6.40171	0	0	5.84956	0	0	0	0	0	0	0	0	0	0	0	6.28657	5.90214	0	4.18037	1.222	-2.95837	0.00436784	2.35973	0.149495
COX4I1 P13073 S 26	5.71252	0	6.48325	0	0	0	0	0	0	0	5.37457	5.72349	6.1447	6.83993	0	0	0	0	0	0	0	0	0	0	0	0	0	0	0	0	0	5.5463	0	0	2.59132	0.277315	-2.314	0.0044721	2.34949	0.151753
MDC1 Q14676;Q14676-3;Q14676-2;Q14676-4 S 376;376;376;376	6.99398	7.91384	7.66344	7.77544	0	6.97109	7.96181	0	0	6.62296	6.76069	0	7.17324	7.18724	8.30826	0	0	0	0	0	0	0	0	0	0	0	7.13808	0	0	6.88177	0	6.53212	6.9672	0	5.21598	1.79137	-3.42461	0.00453129	2.34378	0.151855
MAP1B P46821 S 1260	7.08821	7.11146	7.20068	7.01178	7.26715	0	7.38432	7.17758	7.92756	7.11479	7.14261	7.45475	7.5415	0	7.31971	0	6.96672	0	0	0	0	0	7.4444	0	0	0	7.11574	0	7.02739	0	0	7.05347	7.44722	7.02608	6.24446	2.87004	-3.37442	0.00455832	2.3412	0.151855
GTF3C1 Q12789-3;Q12789 S 1062;1062	6.36271	6.40834	6.11721	0	6.03121	0	0	6.74487	0	0	6.06959	0	0	0	0	0	0	0	0	0	0	0	0	0	0	0	0	0	0	0	0	5.96142	0	0	2.69528	0.298071	-2.39721	0.00466776	2.33089	0.151855
TEX264 Q9Y6I9 S 264	0	0	0	0	7.01288	7.05808	0	6.99643	0	0	6.56867	6.97527	7.17228	0	0	0	0	0	0	0	0	0	0	0	0	0	0	0	0	0	0	6.66956	0	0	2.98454	0.333478	-2.65107	0.00467222	2.33048	0.151855
ENSA O43768-2;O43768;O43768-9;O43768-3;O43768-4;O43768-8 S 2;2;2;2;2;2	0	0	6.42118	0	6.32083	6.90584	0	0	0	0	6.26468	6.81041	6.97981	0	0	0	0	0	0	0	0	0	0	0	0	0	0	0	0	0	0	0	6.38428	0	2.83591	0.319214	-2.5167	0.00483751	2.31538	0.151855
CEP170B Q9Y4F5-3;Q9Y4F5-2;Q9Y4F5 S 1109;1179;1179	7.40562	0	7.03491	0	6.82355	7.36825	7.21429	7.30129	0	6.67283	6.88287	7.27951	7.29691	0	0	0	7.56937	7.14532	0	6.86233	0	0	0	0	0	0	0	0	0	0	0	6.5406	7.27242	0	5.09143	1.7695	-3.32193	0.00487564	2.31197	0.151855
ATP8A1 Q9Y2Q0-3;Q9Y2Q0-2;Q9Y2Q0 S 29;29;29	0	7.63144	7.05629	7.02592	7.18402	7.58404	7.31935	0	7.00779	6.7012	6.92027	7.4838	7.16889	7.58327	0	0	0	0	0	7.2555	6.87667	0	6.94597	6.91853	0	0	7.863	0	0	0	0	7.54507	7.10264	6.67043	6.19045	2.85889	-3.33156	0.00490142	2.30968	0.151855
SAFB Q15424-2;Q15424;Q15424-4;Q15424-3 S 532;601;601;601	7.12001	7.39127	6.96442	7.25449	6.09265	0	7.60301	7.0508	6.715	6.60592	6.74516	7.14752	7.71458	6.52762	0	6.86007	0	0	0	7.17691	6.81178	6.86497	6.94907	0	0	0	7.37969	6.87193	0	0	0	5.71901	7.11327	6.82482	6.49518	3.42858	-3.0666	0.00491872	2.30815	0.151855
PTPN22 Q9Y2R2-6;Q9Y2R2-3;Q9Y2R2-4;Q9Y2R2;Q9Y2R2-2 S 322;394;449;449;449	6.68806	0	0	0	6.54805	7.01166	6.63119	0	0	0	6.37429	0	6.53228	0	0	0	0	0	0	0	0	0	0	0	0	0	0	0	0	0	0	0	6.46512	0	2.84182	0.323256	-2.51857	0.00494031	2.30625	0.151855
RNF139 Q8WU17 S 634	7.05995	7.29437	7.07505	7.00169	7.24225	7.28741	6.95676	7.31758	0	0	6.47808	7.33054	7.62889	7.61061	7.31439	6.9299	7.58499	0	0	7.52008	0	0	0	0	0	0	6.8835	0	0	0	0	7.08442	6.86886	6.79612	6.16308	2.84911	-3.31397	0.00494684	2.30567	0.151855
UTP3 Q9NQZ2 S 37	7.36781	7.41999	7.15836	7.2796	6.80238	6.77419	7.49828	7.55964	7.26995	0	7.15886	7.23875	7.47835	0	7.6336	0	0	0	7.03056	7.39747	7.05492	0	0	0	0	0	7.25261	0	0	6.88395	0	7.12694	0	7.16474	6.21473	2.87724	-3.33749	0.00499455	2.3015	0.151855
AAK1 Q2M2I8;Q2M2I8-2 S 624;624	0	0	6.92433	7.03595	6.75745	0	7.02592	0	7.11307	0	0	0	7.41064	0	0	0	0	0	0	0	0	0	0	0	0	0	0	0	0	0	0	6.93237	0	0	3.0191	0.346619	-2.67248	0.00500215	2.30084	0.151855
EIF3A Q14152-2;Q14152 S 1154;1188	6.55844	0	6.39914	6.68767	6.16047	0	6.9211	0	0	0	6.1396	6.65455	6.51182	0	0	0	6.12869	5.42012	0	0	0	0	0	6.59585	0	0	0	0	0	0	0	0	0	0	3.71663	0.907233	-2.80939	0.00502275	2.29906	0.151855
MAP1B P46821 S 1258	7.08821	7.11146	6.87242	0	6.76632	0	7.05945	6.88528	7.35238	6.66082	7.56148	0	7.22966	0	7.325	0	0	6.96594	0	0	6.96101	0	7.4444	0	0	0	0	0	0	0	0	6.48477	0	0	5.04196	1.75906	-3.28291	0.00504585	2.29707	0.151855
KRT19 CON__P08727;P08727 T 323;323	6.83659	0	7.15875	0	6.25955	0	6.7033	6.93195	0	0	0	6.68397	0	0	0	0	0	0	0	6.64944	0	0	0	0	0	0	0	0	0	0	0	0	0	0	2.89815	0.332472	-2.56568	0.00505157	2.29657	0.151855
SGIP1 Q9BQI5-4;Q9BQI5-5;Q9BQI5;Q9BQI5-2;Q9BQI5-3 T 215;215;247;251;251	0	0	0	0	6.23322	6.39152	6.39286	0	0	6.08707	0	6.33534	6.42568	0	0	0	0	0	0	6.19877	0	0	0	0	0	0	0	0	0	0	0	0	0	0	2.70469	0.309938	-2.39475	0.005073	2.29474	0.152118
SORBS1 Q9BX66-10;Q9BX66-4;Q9BX66-12;Q9BX66-6;Q9BX66-8 S 726;594;1204;756;721	6.8552	6.21746	6.2217	7.74135	0	8.05804	6.95656	0	0	0	7.46229	7.87866	6.82298	7.77314	0	7.43873	0	0	0	0	0	0	0	0	6.78132	6.32568	7.58271	0	7.65684	0	0	0	0	0	5.14196	1.78926	-3.35269	0.00515887	2.28745	0.152681
SORBS1 Q9BX66-11;Q9BX66-2;Q9BX66;Q9BX66-3 S 898;966;944;795	6.8552	6.21746	6.2217	7.74135	0	8.05804	6.95656	0	0	0	7.46229	7.87866	6.82298	7.77314	0	7.43873	0	0	0	0	0	0	0	0	6.78132	6.32568	7.58271	0	7.65684	0	0	0	0	0	5.14196	1.78926	-3.35269	0.00515887	2.28745	0.152681
HSPA4 P34932;P34932-2 S 76;76	0	0	0	0	6.03511	6.51975	6.08913	0	0	0	0	6.39005	6.28657	6.35185	0	0	0	0	0	0	0	0	0	0	0	0	0	0	0	0	0	6.22003	0	0	2.69089	0.311001	-2.37989	0.00520265	2.28378	0.153087
GLCCI1 Q86VQ1 S 223	6.69648	0	0	0	0	0	7.08153	0	0	6.26766	6.34741	6.84475	6.92105	0	0	0	0	0	0	0	0	0	0	0	0	0	0	0	0	0	0	0	6.66543	0	2.86849	0.333272	-2.53522	0.00524016	2.28066	0.153087
CLK1 P49759-3;P49759 T 180;138	6.85386	7.14761	0	0	6.66353	6.84972	0	6.97855	0	6.70141	6.58143	7.00004	7.31944	7.1956	7.38457	0	6.95422	0	0	0	0	0	0	0	0	0	0	0	6.93127	0	0	6.64785	6.78906	0	4.94937	1.73535	-3.21402	0.00525088	2.27977	0.153087
SRSF10 O75494;O75494-2 S 156;155	5.90305	0	5.76603	0	6.44718	7.04984	7.52198	7.7287	5.44265	6.35946	5.59732	7.53812	7.49589	7.17026	6.19025	5.97411	0	0	5.44234	7.68197	0	0	0	0	0	5.1478	0	0	0	5.67007	0	6.32732	6.45853	5.94997	5.71575	2.74212	-2.97363	0.00525593	2.27935	0.153087
BRWD1 Q9NSI6-3;Q9NSI6-2;Q9NSI6 S 696;696;696	6.41422	0	0	0	0	0	6.46647	0	0	6.36922	6.37413	6.81791	6.48277	0	0	0	0	0	0	0	0	0	0	0	0	0	0	0	0	0	0	0	6.48599	0	2.78034	0.3243	-2.45604	0.00528878	2.27664	0.153087
RUNDC1 Q96C34-2;Q96C34 S 75;75	6.85757	6.95241	0	7.34696	5.65241	6.73651	5.91453	6.6539	0	0	0	6.60792	7.20325	7.19046	0	6.94025	5.30255	0	0	7.21299	0	0	0	0	0	0	0	0	0	0	0	7.1831	6.8265	0	4.79399	1.67327	-3.12072	0.00536756	2.27022	0.153087
SMYD2 Q9NRG4 S 283	0	0	6.01787	0	6.24988	6.07954	0	0	0	6.1692	0	6.18013	0	6.70798	0	0	0	0	0	0	0	0	0	0	0	0	0	0	0	0	0	0	6.24301	0	2.67176	0.312151	-2.35961	0.0053762	2.26952	0.153087
CDS1 Q92903 S 9	0	0	6.02999	6.89526	0	5.74106	0	0	0	0	0	6.38364	5.86986	6.1465	0	0	0	0	0	0	0	0	0	0	0	0	0	0	0	0	0	0	6.15296	0	2.64759	0.307648	-2.33995	0.0053781	2.26937	0.153087
TAX1BP1 Q86VP1-2;Q86VP1;Q86VP1-3;Q86VP1-4 S 624;666;440;467	6.82294	0	6.49332	0	0	0	6.70794	0	0	0	6.3716	0	6.81358	6.68205	0	0	6.70131	0	0	0	0	0	0	0	0	0	0	0	0	0	0	0	0	0	2.84939	0.335065	-2.51432	0.00537948	2.26926	0.153087
KRI1 Q8N9T8 S 628	7.04005	0	0	6.99348	7.00432	7.01699	7.2387	7.4353	0	7.10363	0	7.04254	0	7.28812	0	0	7.00134	0	0	7.16471	0	0	0	0	0	0	0	0	6.59978	0	0	0	6.95403	0	4.58308	1.38599	-3.19709	0.00538474	2.26884	0.153087
ARHGAP17 Q68EM7-6;Q68EM7-5;Q68EM7;Q68EM7-3;Q68EM7-7;Q68EM7-2 S 625;625;625;352;158;547	7.43656	7.33302	7.19662	7.45835	6.96059	7.2955	0	6.50955	0	0	6.83759	7.27337	6.48322	0	0	0	7.33268	7.21285	0	6.63376	0	0	7.27882	0	0	0	0	0	0	0	0	0	7.15827	0	5.05603	1.78082	-3.27521	0.00548157	2.2611	0.154673
HIST1H2BD;HIST1H2BN;HIST1H2BC;HIST1H2BK;H2BFS;HIST1H2BH;HIST2H2BF;HIST1H2BM;HIST1H2BL P58876;Q99877;P62807;O60814;P57053;Q93079;Q5QNW6;Q5QNW6-2;Q99879;Q99880 S 37;37;37;37;37;37;37;37;37;37	6.55973	0	0	0	0	6.84137	0	0	6.56141	6.44731	6.33019	7.04603	0	0	0	0	0	0	0	0	0	0	0	0	0	0	0	0	0	0	0	0	6.74407	0	2.84186	0.337204	-2.50466	0.00553313	2.25703	0.154994
NDE1 Q9NXR1;Q9NXR1-1 S 282;282	6.25537	0	6.11807	0	0	0	6.34753	0	0	0	6.04634	5.83114	6.32118	0	0	0	6.23333	0	0	0	0	0	0	0	0	0	0	0	0	0	0	0	0	0	2.63712	0.311666	-2.32545	0.0055452	2.25608	0.154994
CTNND1 O60716-2;O60716;O60716-6;O60716-4;O60716-10;O60716-9;O60716-18;O60716-17;O60716-14;O60716-12;O60716-22;O60716-20;O60716-26;O60716-25;O60716-30;O60716-28;O60716-5;O60716-3;O60716-8;O60716-7;O60716-13;O60716-11;O60716-21;O60716-19;O60716-16;O60716-15;O60716-24;O60716-23;O60716-29;O60716-27;O60716-32;O60716-31 S 851;857;851;857;797;803;750;756;797;803;750;756;528;534;528;534;851;857;851;857;7…	6.72723	7.06108	6.53052	7.07306	6.57383	0	0	0	0	0	0	6.59343	6.86595	7.01064	0	0	0	0	0	0	0	0	0	0	0	0	0	6.45237	0	0	0	0	6.54258	6.45182	3.88827	0.972338	-2.91593	0.00562258	2.25006	0.154994
SP100 P23497;P23497-3;P23497-4;P23497-2;P23497-7;P23497-6;P23497-5 S 231;231;231;231;196;206;231	6.39785	0	6.09132	0	6.191	0	6.57935	0	0	6.21304	6.19607	0	0	0	0	0	6.40863	0	0	0	0	0	0	0	0	0	0	0	0	0	0	0	0	0	2.69062	0.320432	-2.37018	0.00563023	2.24947	0.154994
RALGAPA1 Q6GYQ0-4;Q6GYQ0;Q6GYQ0-7;Q6GYQ0-5;Q6GYQ0-2;Q6GYQ0-3;Q6GYQ0-6 S 861;861;874;861;861;908;908	7.73072	7.15482	7.22982	7.39268	0	7.16364	7.34637	6.84805	7.25443	6.63318	6.21709	6.84626	7.54931	7.32708	7.58085	0	7.19903	0	0	7.18625	0	6.90921	6.67372	6.7551	0	0	0	0	0	7.38975	0	6.98548	7.20796	6.76969	6.62096	3.53285	-3.08811	0.00564668	2.24821	0.154994
FAM53C Q9NYF3 S 273	7.00924	0	6.75226	0	6.82071	7.10934	7.03447	0	0	0	6.753	7.02321	7.21495	6.76785	6.8416	0	6.92303	0	0	0	0	6.7794	0	0	0	0	0	0	0	0	0	6.64398	0	0	4.46322	1.3594	-3.10382	0.00567231	2.24624	0.154994
TUSC1 Q2TAM9 S 153	6.6967	0	6.11777	6.76484	6.21317	6.35075	6.49784	6.28165	0	6.06822	5.93082	0	0	0	0	0	0	0	0	0	0	0	6.2397	6.17322	0	6.22311	0	0	0	0	0	6.07416	0	0	4.06584	1.23551	-2.83033	0.00568761	2.24507	0.154994
TUBA1B;TUBA4B;TUBA4A;TUBA1C P68363;P68363-2;Q9H853;P68366-2;P68366;Q9BQE3 S 232;116;171;217;232;232	6.07726	0	5.61884	0	5.98611	6.60749	6.1692	0	0	6.29506	0	6.53047	0	0	0	0	0	0	0	5.968	0	0	0	0	0	0	0	0	0	0	0	5.76235	0	0	3.09175	0.586517	-2.50523	0.00575143	2.24022	0.154994
AP1M2 Q9Y6Q5;Q9Y6Q5-2 T 154;154	0	6.99621	6.68325	7.05626	0	0	0	7.03371	0	0	0	6.84917	0	6.76687	0	0	0	0	0	0	0	0	0	0	0	0	7.14953	0	0	0	0	0	0	0	2.9561	0.357476	-2.59863	0.00575688	2.23981	0.154994
RASAL3 Q86YV0;Q86YV0-2 S 51;51	7.39709	6.65922	7.0703	7.31577	7.38446	7.40117	7.58212	0	0	7.02014	6.50533	7.76644	7.50531	6.80509	7.49675	0	7.54858	0	0	7.1685	0	6.79793	0	0	0	6.81898	0	0	0	7.4254	0	7.30319	7.20928	0	6.17232	2.88843	-3.28389	0.00577257	2.23863	0.154994
CLINT1 Q14677;Q14677-2;Q14677-3 S 166;148;166	6.98628	0	6.6023	6.37543	6.09437	6.7374	0	0	0	0	0	6.86594	0	7.14394	0	0	6.3073	0	0	0	0	0	0	0	0	0	0	0	0	0	0	0	6.43452	0	3.34326	0.637091	-2.70617	0.00577827	2.2382	0.154994
CYLD Q9NQC7-2;Q9NQC7 S 544;547	0	0	6.43616	6.90475	0	0	6.47606	0	0	0	0	6.72459	6.77782	6.57603	0	0	6.8888	0	0	0	0	0	0	0	0	0	0	0	0	0	0	0	0	0	2.84967	0.34444	-2.50523	0.00579337	2.23707	0.154994
TKT P29401;P29401-2 Y 275;283	5.75629	0	5.59972	0	0	0	5.75917	0	0	0	5.55828	5.94973	6.01301	0	0	0	0	0	0	0	0	0	0	0	0	0	0	0	0	0	0	5.9359	0	0	2.47401	0.296795	-2.17722	0.00585597	2.2324	0.154994
BCL11A Q9H165-2;Q9H165-6;Q9H165 S 608;574;608	0	6.61929	6.32685	0	0	0	0	0	0	6.18946	6.63808	0	6.83918	6.99727	6.86887	0	0	0	0	0	0	0	0	0	0	0	0	0	0	0	0	0	0	0	2.8293	0.343444	-2.48585	0.00590195	2.229	0.154994
KRT4 CON__P19013;P19013 S 224;150	6.83773	0	6.72433	0	6.22207	6.80978	6.40483	7.07795	0	6.17423	6.58154	6.44483	6.85962	0	0	0	6.47615	0	0	7.18407	0	0	6.7277	0	0	0	0	0	0	6.63044	0	0	6.5424	0	4.72406	1.67804	-3.04603	0.00591742	2.22787	0.154994
SLC9A3 P48764-2;P48764 S 554;563	0	0	7.01799	0	7.15308	6.75577	0	0	0	0	0	7.53186	7.53373	7.64174	0	0	0	0	0	7.61676	0	0	0	0	0	0	0	0	0	0	0	0	0	0	3.11673	0.380838	-2.73589	0.00591757	2.22786	0.154994
DIDO1 Q9BTC0 S 1260	7.63582	7.64385	0	7.61584	7.44394	7.24561	7.71541	7.28106	7.24247	7.05846	7.36771	7.19454	7.804	7.53771	7.86789	0	0	0	7.31176	0	7.25919	0	7.43925	0	0	0	7.44089	7.1946	7.32058	7.63955	0	7.23147	0	7.47663	6.91332	3.70909	-3.20422	0.00596072	2.2247	0.154994
SHANK2 Q9UPX8;Q9UPX8-3;Q9UPX8-4 T 899;1278;683	6.49028	0	6.95641	0	6.54575	6.77737	0	0	0	0	6.06863	6.59641	0	0	0	0	0	0	0	0	0	0	0	0	0	0	0	0	0	0	0	0	6.87051	0	2.81678	0.343525	-2.47325	0.00598227	2.22313	0.154994
TCF20 Q9UGU0-2;Q9UGU0 S 1322;1322	6.8504	6.96902	6.85106	7.03878	6.67065	0	6.99474	6.59393	6.58588	0	6.66148	0	0	0	7.10281	0	0	0	0	0	0	0	0	0	0	0	0	0	6.64665	7.04033	6.0249	0	0	0	4.37257	1.34073	-3.03183	0.00601193	2.22099	0.154994
BAZ1A Q9NRL2-2;Q9NRL2 T 699;731	7.02858	0	0	0	6.37854	0	6.56765	0	0	6.82084	6.03723	6.63499	0	0	0	0	6.88498	0	0	0	0	0	0	0	0	0	0	0	0	0	0	0	0	0	2.81913	0.344249	-2.47488	0.00601865	2.2205	0.154994
KIAA1468 Q9P260;Q9P260-2 S 193;193	7.5073	0	6.99463	7.05568	7.14727	7.16912	7.01691	7.65978	0	0	0	0	7.90242	7.7547	7.88045	0	0	0	0	0	0	0	7.26512	0	0	0	0	0	7.15189	0	0	0	6.75421	0	4.72913	1.45258	-3.27655	0.00606149	2.21742	0.154994
SLC4A4 Q9Y6R1-4;Q9Y6R1;Q9Y6R1-2 S 950;1034;990	6.85462	8.98301	7.72147	8.2384	7.53443	6.57887	6.64563	7.68843	0	7.14493	0	8.0855	8.06045	8.56816	7.41232	0	0	0	6.5627	8.28489	0	0	7.31791	0	7.77223	0	9.09027	0	0	0	0	0	8.3422	6.65152	6.57885	3.0717	-3.50715	0.00608719	2.21558	0.154994
SLC2A10 O95528 S 520	5.95933	0	0	0	5.93101	0	5.96537	0	0	0	0	6.68733	6.52642	6.35486	0	0	6.53125	0	0	0	0	0	0	0	0	0	0	0	0	0	0	0	0	0	2.67317	0.326562	-2.3466	0.00608967	2.21541	0.154994
MX1 P20591-2;P20591 S 4;4	7.05419	0	0	0	6.95444	7.26616	7.32588	7.61579	0	6.17728	0	6.83692	6.86152	0	0	0	0	6.78895	0	6.88026	0	0	0	0	0	6.65263	0	0	0	0	0	0	0	0	4.00658	1.01609	-2.99049	0.00612549	2.21286	0.154994
IFIH1 Q9BYX4 S 301	7.26788	0	6.63517	0	7.22448	7.48114	7.50648	0	0	6.76128	0	7.36273	7.49712	7.26155	0	0	7.27328	0	0	7.47497	0	0	0	0	0	0	0	0	0	0	0	6.86208	6.98017	0	4.6427	1.42953	-3.21318	0.00614025	2.21181	0.154994
MYO18A Q92614;Q92614-3;Q92614-4 S 154;154;154	0	0	6.48966	0	6.87009	0	0	6.98842	0	0	0	6.68324	6.94102	7.01423	0	0	0	0	0	7.24952	0	0	0	0	0	0	0	0	0	0	0	0	0	0	2.92762	0.362476	-2.56514	0.00616436	2.21011	0.154994
MYO18A Q92614;Q92614-3;Q92614-4 S 157;157;157	0	0	6.48966	0	6.87009	0	0	6.98842	0	0	0	6.68324	6.94102	7.01423	0	0	0	0	0	7.24952	0	0	0	0	0	0	0	0	0	0	0	0	0	0	2.92762	0.362476	-2.56514	0.00616436	2.21011	0.154994
MYO18A Q92614;Q92614-3;Q92614-4 T 155;155;155	0	0	6.48966	0	6.87009	0	0	6.98842	0	0	0	6.68324	6.94102	7.01423	0	0	0	0	0	7.24952	0	0	0	0	0	0	0	0	0	0	0	0	0	0	2.92762	0.362476	-2.56514	0.00616436	2.21011	0.154994
SRRM2 Q9UQ35;Q9UQ35-2 S 790;790	6.10948	0	6.32167	0	6.11461	6.30722	6.04213	0	0	5.60638	0	5.9645	6.29754	6.30615	0	0	5.67667	0	0	0	0	0	0	0	0	0	0	0	0	0	0	6.35547	6.32907	5.82815	3.93355	1.20947	-2.72408	0.00621746	2.20639	0.154994
PHF8 Q9UPP1-4;Q9UPP1-3;Q9UPP1-2;Q9UPP1;Q9UPP1-5 T 749;785;850;886;833	6.60923	0	6.32423	0	0	5.86303	0	0	0	5.65243	5.96873	6.07849	0	0	0	0	0	0	0	0	0	0	0	0	0	0	0	0	0	0	0	0	6.42544	0	2.60687	0.321272	-2.2856	0.00627954	2.20207	0.154994
SCRIB Q14160;Q14160-3;Q14160-2 S 1306;1306;1225	7.04419	0	7.02788	0	7.12331	6.71056	7.16221	6.92929	0	0	6.77062	7.02259	7.32217	6.83981	7.37774	7.08497	0	0	0	7.39143	0	0	0	0	0	0	0	0	0	0	0	6.7399	7.21484	0	4.99662	1.79044	-3.20617	0.00628147	2.20194	0.154994
EPB41 P11171-5;P11171-2;P11171;P11171-7 S 85;85;85;85	0	0	6.03858	6.73763	6.00415	0	6.53881	0	0	0	5.94374	6.58151	6.42341	6.02354	0	0	6.05208	0	0	0	0	0	0	0	0	0	0	0	0	0	0	5.8422	6.40465	0	3.59224	0.914946	-2.67729	0.00635085	2.19717	0.154994
CALCRL Q16602 S 409	6.92695	0	6.5342	0	6.48243	0	6.61551	0	0	6.66164	0	0	7.00035	7.14795	0	0	0	0	0	0	0	0	0	0	0	0	0	0	0	0	0	6.58167	6.64522	0	3.3835	0.661344	-2.72216	0.00636873	2.19595	0.154994
SEPHS2 Q99611 S 109	0	7.17814	6.1926	6.98025	5.98512	6.57621	6.73664	0	0	0	5.98806	7.02119	7.35244	7.4496	0	7.14214	6.12044	0	0	6.96023	0	0	0	0	0	0	7.22966	0	0	0	0	0	6.98044	0	4.81859	1.72165	-3.09694	0.00636967	2.19588	0.154994
CAST P20810-9;P20810-10;P20810-7;P20810-6;P20810-4;P20810-8;P20810 S 285;304;307;326;202;221;243	7.62809	8.08391	7.00134	8.24057	7.2696	7.73554	8.2882	7.58336	7.71025	7.97777	7.77243	7.17368	6.99694	7.18727	8.09637	7.19789	0	7.55811	7.36039	7.27885	0	7.54864	7.62729	7.1293	7.7239	0	0	0	0	8.61192	0	7.8622	8.51771	0	7.61778	4.62563	-2.99215	0.00637826	2.1953	0.154994
ITGB4 P16144-2;P16144-4;P16144-3 S 1364;1364;1364	7.66976	7.68657	7.8319	7.73247	7.07078	7.94058	0	7.22722	7.3753	7.18583	7.88963	7.39037	0	7.43247	0	0	8.26497	0	0	7.31082	7.66574	0	0	7.4836	0	0	0	7.43962	0	7.72945	0	0	7.52662	7.63106	6.45949	3.05259	-3.4069	0.00640957	2.19317	0.154994
HDLBP Q00341;Q00341-2 S 11;47	6.85255	6.87908	6.28829	0	7.30808	6.74747	0	7.48814	7.20566	0	0	6.63969	6.31283	6.08934	0	0	6.56623	0	0	0	0	0	0	0	0	0	6.91371	7.07129	0	7.35772	0	0	6.80428	0	4.84365	1.73566	-3.10799	0.00643178	2.19167	0.154994
MELK Q14680-3;Q14680-4;Q14680-5;Q14680-2;Q14680-8;Q14680-7;Q14680-6;Q14680 S 335;398;458;458;481;488;497;529	6.42909	0	6.45802	0	6.40262	6.33548	6.84562	0	0	5.93182	6.36909	6.45261	6.47796	6.36857	7.06633	0	6.40278	0	0	0	0	0	0	0	0	0	0	0	0	6.93335	0	6.11955	6.30339	0	4.57649	1.64127	-2.93522	0.00644277	2.19093	0.154994
DLG1 Q12959-4;Q12959-2 S 676;709	7.028	0	6.48276	7.01666	7.08543	6.53301	6.82199	7.00251	6.88954	7.0628	7.00427	6.90927	7.3575	6.75853	7.09388	0	6.78255	6.78144	6.87673	6.6366	0	0	0	0	0	0	6.91277	6.87569	0	7.01237	0	0	7.26018	7.05507	6.42516	3.46436	-2.9608	0.0064775	2.18859	0.154994
EIF4ENIF1 Q9NRA8-3;Q9NRA8;Q9NRA8-2 S 345;345;182	6.41726	6.4506	0	6.59637	0	0	6.69142	6.81586	0	0	0	6.49531	6.63406	0	0	0	0	0	0	0	0	0	0	6.40824	0	0	0	0	0	6.5325	0	0	0	0	3.29292	0.647037	-2.64588	0.00651256	2.18625	0.154994
CLCC1 Q96S66-4;Q96S66-3;Q96S66-2;Q96S66 S 324;388;459;509	6.50032	0	6.46082	0	6.48749	6.36825	0	0	0	6.20488	6.23434	6.59842	6.69002	6.47097	0	0	6.31698	0	0	6.53166	0	0	0	6.53935	0	0	0	0	0	0	0	0	6.33365	0	4.14396	1.28608	-2.85788	0.0065237	2.18551	0.154994
MINK1 Q8N4C8;Q8N4C8-4;Q8N4C8-2;Q8N4C8-3;Q8N4C8-5 S 641;621;641;641;621	6.61568	0	0	6.78679	6.55117	7.15381	6.60316	0	0	0	0	6.56024	6.62112	0	0	0	0	0	0	0	0	0	0	0	0	0	6.6837	0	0	0	0	0	6.50884	0	3.34943	0.659627	-2.6898	0.00657347	2.18221	0.154994
KAT7 O95251-4;O95251;O95251-2;O95251-3;O95251-5 S 10;10;10;10;10	6.89723	0	6.86458	0	6.58794	0	0	0	0	6.43735	6.57984	6.87692	6.93364	0	0	0	0	0	0	0	0	0	0	0	0	0	0	0	0	0	0	6.56719	6.74368	0	3.36982	0.665544	-2.70428	0.00664258	2.17766	0.154994
KIF23 Q02241;Q02241-2;Q02241-3 S 902;798;615	6.58769	0	0	0	6.57215	6.62272	6.81222	0	0	0	0	6.81256	6.62931	0	7.26813	0	0	0	0	0	0	0	0	0	0	0	0	0	0	0	0	0	0	0	2.85976	0.363407	-2.49635	0.00664336	2.17761	0.154994
RNF11 Q9Y3C5 S 14	0	0	6.49584	0	6.35442	0	0	6.59606	0	6.12281	6.46443	0	6.52026	6.71042	0	0	0	0	0	6.21045	0	0	0	0	0	0	0	0	0	0	0	0	6.55471	0	3.23316	0.638258	-2.5949	0.0066765	2.17545	0.154994
AHCYL1 O43865;O43865-2 S 85;38	6.6638	0	6.47334	0	0	6.47106	0	0	0	0	6.25959	6.82745	6.85338	7.47281	0	0	0	0	0	6.78622	0	0	0	0	0	0	0	0	0	0	0	6.46875	0	0	3.35867	0.662748	-2.69593	0.00669486	2.17426	0.154994
SBDS Q9Y3A5 S 143	6.23817	0	6.24606	0	6.05755	6.15888	0	0	0	0	5.67782	6.25377	6.37306	6.38496	0	0	0	0	0	6.18659	0	0	0	0	0	0	0	0	0	0	0	5.87462	6.10514	0	3.52788	0.908317	-2.61956	0.00671519	2.17294	0.154994
KLC4 Q9NSK0;Q9NSK0-3;Q9NSK0-5 S 566;584;489	7.4349	7.34714	7.19571	7.68152	7.18117	0	7.1833	6.88189	7.20442	7.40719	6.53499	7.68648	7.30096	7.32748	0	0	7.2409	0	7.18732	6.62563	7.35597	0	0	0	7.41318	0	7.63619	7.36282	0	7.40541	0	0	7.38835	7.2407	6.74051	3.64282	-3.09769	0.00671771	2.17278	0.154994
SMN1 Q16637-4;Q16637-2;Q16637-3;Q16637 T 25;25;25;25	7.46298	6.6554	7.01641	0	7.17961	6.97476	7.13246	7.87013	7.28454	6.65388	6.38466	0	6.92512	6.53749	7.53946	7.29012	0	0	0	0	7.317	0	0	0	0	0	0	6.9927	6.6825	7.34793	0	6.31108	0	7.38175	6.00553	2.84313	-3.1624	0.0067322	2.17184	0.154994
ANK2 Q01484-2;Q01484-5;Q01484-7 S 1461;1452;113	6.81582	7.22417	7.11836	7.28287	0	0	6.92762	0	0	0	0	0	7.88305	7.62828	0	0	0	0	0	0	0	7.48553	0	0	0	0	0	0	6.9265	0	0	0	0	0	3.6343	0.720601	-2.9137	0.00674563	2.17098	0.154994
AFAP1L2 Q8N4X5-2;Q8N4X5;Q8N4X5-4;Q8N4X5-3 S 640;640;668;162	7.45359	0	6.94455	0	7.32734	0	7.62038	0	0	7.32586	7.19451	7.20672	7.52376	7.44303	0	0	7.29497	0	0	7.55105	0	0	0	0	0	0	0	0	0	0	0	7.26143	7.3852	0	4.71712	1.47463	-3.24249	0.0067617	2.16994	0.154994
SRRM2 Q9UQ35;Q9UQ35-2 S 1900;1900	5.83701	0	6.03902	0	5.90296	6.11879	6.30479	0	0	0	5.92749	6.37326	6.55792	6.46232	0	0	6.13881	0	0	6.42267	0	0	0	0	0	0	0	0	0	0	0	6.20126	5.93943	0	3.96597	1.23511	-2.73086	0.00676781	2.16955	0.154994
SRRM2 Q9UQ35;Q9UQ35-2 S 1902;1902	5.83701	0	6.03902	0	5.90296	6.11879	6.30479	0	0	0	5.92749	6.37326	6.55792	6.46232	0	0	6.13881	0	0	6.42267	0	0	0	0	0	0	0	0	0	0	0	6.20126	5.93943	0	3.96597	1.23511	-2.73086	0.00676781	2.16955	0.154994
PRKY;PRKX O43930;P51817 T 203;203	7.05216	0	6.44894	6.99201	6.22749	6.68331	6.56759	0	0	6.33678	6.24413	6.56101	7.24429	6.27068	0	6.82847	6.2759	0	0	6.62769	0	0	6.24638	6.29719	0	0	0	0	0	0	0	5.98393	6.2966	0	5.18774	2.22781	-2.95993	0.00677304	2.16922	0.154994
KDM5A P29375-2;P29375 S 1598;1598	7.11939	0	6.84053	0	7.01448	0	0	0	0	0	6.97211	6.85675	7.20409	7.08778	0	0	0	0	0	6.99205	0	0	0	0	0	0	0	0	0	0	0	0	6.95304	0	3.50679	0.697255	-2.80954	0.00677937	2.16881	0.154994
AKT1S1 Q96B36-3;Q96B36;Q96B36-2 S 222;202;72	6.33308	0	6.84656	0	6.94593	7.30899	7.58983	6.83366	0	0	6.51488	6.90356	7.29386	6.74514	7.65381	0	6.74324	0	0	7.6549	0	0	0	0	0	0	0	0	7.25186	0	0	0	6.42252	0	4.95111	1.78632	-3.16479	0.00679945	2.16753	0.154994
ARID3A Q99856 S 119	6.66347	0	6.8658	0	6.53596	0	6.87075	0	0	6.16364	0	0	0	6.61475	7.26219	0	0	0	0	0	0	0	0	0	0	0	0	0	0	0	0	0	0	0	2.83674	0.363109	-2.47363	0.00682621	2.16582	0.154994
UBE2M P61081 S 28	0	7.4292	6.76548	7.13098	0	7.13072	7.23409	0	0	0	0	0	6.91675	7.12087	0	0	7.07737	0	0	7.0728	0	0	0	0	0	0	0	0	0	0	0	0	0	0	3.55201	0.707508	-2.8445	0.00683402	2.16532	0.154994
PTPN1 P18031 S 118	6.25818	0	0	0	5.90641	6.45957	0	6.28015	0	5.574	5.97262	6.34264	6.34579	0	0	0	0	0	0	6.27669	0	0	0	0	0	0	0	0	0	0	0	6.03358	5.81499	0	3.50995	0.906264	-2.60369	0.00686189	2.16356	0.154994
FLNA P21333-2;P21333 S 2348;2356	0	0	6.75691	0	6.34021	6.47467	6.44877	0	0	0	6.34879	6.26888	6.96918	6.46595	0	6.87886	6.26195	0	0	0	0	0	0	0	0	0	0	0	0	0	0	0	6.10421	0	3.71953	0.962251	-2.75727	0.00686762	2.16319	0.154994
BAZ1B Q9UIG0-2;Q9UIG0 S 160;160	6.69271	0	0	6.99524	0	6.60577	7.29039	6.66864	0	6.08149	0	0	7.12571	6.71984	0	0	6.6526	0	0	7.02173	0	0	0	0	0	0	6.36706	0	0	0	0	0	0	0	3.86999	1.00207	-2.86792	0.00690066	2.16111	0.154994
EHBP1 Q8NDI1-3;Q8NDI1-2;Q8NDI1 S 397;397;432	6.61391	0	6.7919	7.06755	6.40584	0	6.93939	0	0	6.29451	6.23208	6.48844	0	6.9897	0	0	6.89539	0	0	0	6.54643	0	0	0	0	0	0	0	0	6.60459	0	0	6.68179	0	4.27309	1.33641	-2.93668	0.0069053	2.16082	0.154994
TSTD1 Q8NFU3-3;Q8NFU3 S 8;8	6.05396	0	0	0	0	6.28963	5.42285	6.57707	0	0	0	6.0577	6.59784	5.79637	0	0	5.6327	0	0	6.44875	0	0	0	0	0	0	0	0	0	0	0	0	0	0	3.05682	0.604073	-2.45274	0.00691298	2.16033	0.154994
SRRM2 Q9UQ35;Q9UQ35-2 S 839;839	5.76936	0	5.97234	0	0	0	6.11012	0	0	5.47116	5.83703	0	5.92939	6.35137	0	0	5.7435	0	0	0	0	0	0	0	0	0	0	0	0	0	0	5.98674	0	0	2.96006	0.586512	-2.37354	0.00692119	2.15982	0.154994
VPS35 Q96QK1 S 783	6.87345	0	6.67514	0	6.71438	6.63192	6.51656	6.74438	0	6.63875	6.54828	0	7.10473	0	0	6.98377	0	0	6.68573	0	6.71505	0	0	0	0	0	0	0	0	0	0	0	6.6653	0	4.31768	1.35249	-2.96519	0.0069259	2.15952	0.154994
TRA2A Q13595 S 84	6.78234	0	6.84193	0	6.90468	0	7.67044	7.45347	0	0	0	7.36614	0	7.24753	0	0	0	0	0	0	0	0	0	0	0	0	0	0	7.09954	7.25592	0	0	0	0	3.59047	0.717773	-2.87269	0.00697006	2.15676	0.154994
TTC38 Q5R3I4 S 5	6.20159	0	7.03407	0	6.16608	6.56776	6.41479	0	0	0	6.18327	6.79803	7.1922	7.4132	0	0	6.22632	0	0	6.93533	0	0	0	0	0	0	0	0	0	0	0	6.84779	6.76436	0	4.28364	1.33869	-2.94495	0.00697133	2.15668	0.154994
SPG11 Q96JI7-2;Q96JI7;Q96JI7-3 S 1827;1827;1827	0	6.32358	6.09314	0	6.3215	6.55888	6.25624	0	0	6.01712	6.03383	0	6.51022	6.35299	0	0	0	0	0	6.44111	6.16917	0	0	6.35685	0	0	0	0	0	0	0	0	6.2985	0	4.03339	1.26328	-2.77011	0.00698725	2.15569	0.154994
SORBS2 O94875-12;O94875-5;O94875-3;O94875-4;O94875-10;O94875-8;O94875-2;O94875-9;O94875-11;O94875-7;O94875 S 445;405;359;405;538;375;380;358;387;191;287	0	6.69201	6.60229	0	6.46085	0	6.67995	0	0	6.19335	0	0	6.86116	0	0	0	0	0	0	0	0	0	0	0	0	0	0	0	0	0	0	0	7.28101	0	2.82069	0.364051	-2.45664	0.00698792	2.15565	0.154994
RAPGEFL1 Q9UHV5-2;Q9UHV5-3;Q9UHV5 S 107;162;313	0	6.69365	6.32748	6.63589	0	6.27818	0	0	0	0	5.73587	0	6.56284	6.59667	0	0	0	0	0	6.33381	0	0	0	0	0	0	0	0	0	0	0	0	6.4233	0	3.20218	0.637855	-2.56433	0.00699157	2.15543	0.154994
PPA2 Q9H2U2-4;Q9H2U2-6;Q9H2U2-3;Q9H2U2;Q9H2U2-2 S 151;215;288;317;332	6.61001	0	0	0	6.42698	6.6711	7.06175	0	0	6.59001	6.64852	6.90294	0	0	0	0	0	0	0	0	0	0	0	0	0	0	0	0	0	0	0	6.71052	6.70169	0	3.35081	0.670611	-2.6802	0.00703306	2.15286	0.154994
PLA2G4A P47712 S 727	7.10677	0	6.7889	7.11116	0	6.89158	0	0	0	6.42139	6.47125	6.81824	7.16474	7.00852	0	0	0	0	0	0	0	0	0	0	0	0	7.08461	0	0	7.14565	0	6.23885	7.21016	0	4.41304	1.38396	-3.02908	0.00703545	2.15271	0.154994
HSPA1A;HSPA1B;HSPA1L P0DMV8-2;P0DMV9;P0DMV8;P34931 S 199;254;254;256	5.50837	0	0	0	5.25549	5.58365	5.72686	0	0	0	0	5.31123	5.78823	5.59448	0	0	5.26463	0	0	5.72333	0	0	0	0	0	0	0	0	0	0	0	0	0	0	2.76916	0.549398	-2.21977	0.00704007	2.15242	0.154994
RIPK3 Q9Y572 T 224	5.81693	0	0	6.69733	6.36442	0	6.19357	0	0	0	5.80954	0	6.53975	6.09503	0	0	0	0	0	6.36169	0	0	0	0	0	0	0	0	0	0	0	6.02119	0	0	3.10833	0.619144	-2.48918	0.0070405	2.1524	0.154994
PLEKHM2 Q8IWE5 S 559	6.94752	0	6.53908	6.99205	6.74886	7.03052	7.02865	0	0	0	6.72322	6.79666	7.16161	0	0	0	6.95302	0	0	7.06315	0	0	0	0	0	0	0	0	6.87263	0	0	0	6.9357	0	4.4263	1.39122	-3.03507	0.00706829	2.15069	0.154994
LDHA P00338;P00338-3;P00338-4 S 310;339;252	7.0029	0	7.05698	0	6.61367	6.8653	6.54733	6.60605	0	6.73365	6.88702	6.74947	7.63715	6.78069	0	0	6.67064	6.88656	0	6.68233	0	0	6.79414	0	0	0	0	0	0	0	6.69425	6.13014	6.7121	0	5.39144	2.32851	-3.06294	0.00709541	2.14902	0.154994
PEAK1 Q9H792 S 694	6.07243	0	5.50149	6.03691	5.75813	0	5.84288	0	0	0	5.74876	5.76813	0	0	0	0	5.62113	0	0	0	0	0	0	0	0	0	0	0	0	0	0	0	5.97809	0	2.90919	0.579961	-2.32923	0.00709837	2.14884	0.154994
KIAA1217 Q5T5P2;Q5T5P2-9;Q5T5P2-2;Q5T5P2-7;Q5T5P2-10;Q5T5P2-3;Q5T5P2-4;Q5T5P2-8;Q5T5P2-6 T 470;390;470;470;470;188;188;188;188	7.54663	7.54967	7.11882	0	7.22458	7.82014	5.3905	7.50827	0	7.18957	6.6155	7.13605	7.34137	7.0454	0	7.35046	0	0	7.47262	7.17667	0	6.82381	7.21924	7.34633	0	0	7.3529	0	0	0	0	0	7.27582	0	6.10618	2.90089	-3.20529	0.00710259	2.14858	0.154994
CHD2 O14647;O14647-2 S 1369;1369	6.64698	0	6.63279	0	6.59584	0	6.49672	0	0	0	6.24022	6.78722	6.79512	6.67497	0	0	6.52532	0	0	6.74545	0	0	0	0	0	0	0	0	0	0	0	6.4185	0	0	3.77642	0.984463	-2.79196	0.00710417	2.14849	0.154994
FAM83H Q6ZRV2 S 411	7.00826	6.92292	6.38664	0	6.76166	6.91139	0	7.0182	0	6.37862	6.64142	6.62046	0	0	7.47705	0	6.80971	0	0	0	0	0	0	6.37813	0	0	0	0	0	0	0	0	0	6.5368	4.33211	1.36008	-2.97203	0.00710691	2.14832	0.154994
CDK2;CDK3 P24941;Q00526 T 160;160	6.9589	0	6.55575	0	6.44736	6.43191	6.53519	0	0	6.75081	6.72245	6.80895	7.0147	6.65682	6.98883	0	7.0405	0	0	6.81467	0	0	0	0	0	0	0	0	0	0	0	6.94369	6.96108	0	4.77735	1.73744	-3.03991	0.00713225	2.14677	0.154994
COG3 Q96JB2 S 511	7.31135	0	6.82191	7.5298	0	7.02829	7.32344	0	7.25312	6.56967	0	0	0	7.58543	0	0	0	0	0	0	0	0	0	0	6.91101	0	7.45443	0	0	0	0	0	0	7.04556	4.10164	1.07055	-3.03109	0.00713599	2.14655	0.154994
APEH P13798 S 187	6.79636	0	6.47677	0	0	6.68306	6.82919	0	0	0	6.40622	6.83461	7.01795	6.07321	0	0	0	0	0	6.59296	0	0	0	0	0	0	0	0	0	0	0	6.44969	6.75492	0	3.7941	0.989879	-2.80422	0.00717196	2.14436	0.154994
FRY Q5TBA9 S 2658	6.49592	6.41747	0	6.5228	0	6.41474	6.24954	0	0	6.54034	6.61677	6.55946	6.67992	0	6.59643	0	0	0	0	0	0	0	0	0	0	0	6.71815	0	6.68741	0	0	0	0	6.31842	4.17835	1.31602	-2.86233	0.00721501	2.14176	0.154994
HNRNPD Q14103-3;Q14103;Q14103-4;Q14103-2 S 190;190;171;171	7.01322	0	0	0	6.78307	6.84752	7.08343	0	0	6.791	6.76556	6.80697	7.25974	0	0	0	0	0	0	7.07617	0	0	7.02305	0	0	0	0	0	0	0	0	6.59698	0	0	3.95361	1.03481	-2.9188	0.00722813	2.14097	0.154994
PPP1R13B Q96KQ4 S 710	6.45292	6.81786	6.30942	0	6.24851	0	0	0	0	0	0	6.43297	6.56352	6.56947	0	0	6.40593	0	0	0	0	0	0	0	0	0	0	0	0	0	0	0	6.64892	0	3.24248	0.652742	-2.58973	0.00724495	2.13996	0.154994
SRRM2 Q9UQ35;Q9UQ35-2 S 1727;1727	6.47758	7.18851	0	6.89228	0	7.04045	0	7.35179	0	0	5.98566	7.22331	7.61017	7.3273	7.40512	0	6.7421	0	0	7.55711	0	0	0	0	0	0	6.63409	0	0	0	0	0	0	0	4.50693	1.41692	-3.09001	0.00725058	2.13963	0.154994
SRRM2 Q9UQ35;Q9UQ35-2 S 1729;1729	6.47758	7.18851	0	6.89228	0	7.04045	0	7.35179	0	0	5.98566	7.22331	7.61017	7.3273	7.40512	0	6.7421	0	0	7.55711	0	0	0	0	0	0	6.63409	0	0	0	0	0	0	0	4.50693	1.41692	-3.09001	0.00725058	2.13963	0.154994
SRRM2 Q9UQ35;Q9UQ35-2 S 1731;1731	6.47758	7.18851	0	6.89228	0	7.04045	0	7.35179	0	0	5.98566	7.22331	7.61017	7.3273	7.40512	0	6.7421	0	0	7.55711	0	0	0	0	0	0	6.63409	0	0	0	0	0	0	0	4.50693	1.41692	-3.09001	0.00725058	2.13963	0.154994
TNKS1BP1 Q9C0C2 S 1533	6.81712	7.04036	6.78677	7.11096	6.76233	6.96152	7.03463	6.86885	6.81155	6.57463	6.88317	6.85282	7.20855	6.7876	7.22427	6.65849	7.21964	0	6.58982	6.89044	6.74662	6.44599	0	6.62158	6.4256	0	7.02288	0	0	6.98482	6.08124	0	6.88798	0	6.89292	4.38997	-2.50295	0.00726552	2.13873	0.154994
SIPA1L1 O43166-3;O43166-2;O43166 S 1410;1410;1431	6.62516	0	6.23935	0	6.56686	6.67788	6.52862	6.78586	0	0	0	6.4204	6.7361	0	0	0	0	0	0	6.97636	0	0	0	0	0	0	0	0	0	0	0	6.26086	6.43165	0	3.75573	0.983444	-2.77229	0.00731094	2.13603	0.154994
LIMA1 Q9UHB6;Q9UHB6-4 S 61;61	6.8466	0	6.40415	0	0	0	6.49746	7.38131	0	6.74148	0	7.18679	0	6.58719	0	0	0	0	0	0	0	0	0	0	0	0	0	0	0	0	0	6.50821	7.21426	0	3.40321	0.686123	-2.71709	0.00731861	2.13557	0.154994
TBC1D2 Q9BYX2-4;Q9BYX2-2;Q9BYX2;Q9BYX2-3 T 72;290;290;290	6.46552	0	0	0	6.07299	6.58277	0	6.86033	0	5.45813	6.65353	0	6.38468	0	0	0	6.76514	0	0	5.98454	0	0	0	0	0	0	0	0	0	0	0	0	0	0	3.17699	0.637484	-2.53951	0.00733127	2.13482	0.154994
CPNE3 O75131 S 14	0	0	6.41214	0	6.58217	6.76556	6.61161	0	0	0	6.17266	6.62148	6.75358	6.73019	0	0	0	0	0	6.38295	0	0	0	0	0	0	6.67877	0	0	0	0	6.65201	0	0	3.76067	0.985687	-2.77498	0.0073324	2.13475	0.154994
LIMCH1 Q9UPQ0-8;Q9UPQ0-5;Q9UPQ0-10;Q9UPQ0-2;Q9UPQ0-4;Q9UPQ0;Q9UPQ0-9;Q9UPQ0-6;Q9UPQ0-3;Q9UPQ0-7 S 10;10;169;169;169;169;15;15;10;10	6.49339	0	6.73631	0	6.55091	6.32031	6.62027	0	0	6.7058	6.50979	6.03659	6.85841	0	0	0	6.32112	0	0	7.03271	6.8156	0	0	0	0	0	0	0	0	0	0	0	6.3364	0	4.20227	1.32529	-2.87698	0.00733377	2.13467	0.154994
FDX1 P10109 S 63	0	0	6.87998	0	6.61956	6.9015	7.10312	0	0	6.77116	6.26157	6.92555	7.37805	7.46483	7.00497	7.17123	0	0	0	0	0	0	0	0	0	0	0	0	6.74163	0	0	0	7.16915	0	4.45038	1.40435	-3.04603	0.00733378	2.13467	0.154994
SRRM1 Q8IYB3;Q8IYB3-2 S 207;207	0	0	5.94749	0	5.35989	0	5.95639	0	0	5.33864	5.20984	0	6.32893	5.72075	0	0	5.5889	0	0	0	0	0	0	0	0	0	0	0	0	0	0	0	5.81212	0	2.84728	0.570051	-2.27723	0.00737038	2.13251	0.155089
HIST1H2BD;HIST1H2BN;HIST1H2BC;HIST1H2BK;H2BFS;HIST2H2BE;HIST1H2BJ;HIST1H2BH;HIST2H2BF;HIST1H2BM;HIST1H2BL P58876;Q99877;P62807;O60814;P57053;Q16778;P06899;Q93079;Q5QNW6;Q5QNW6-2;Q99879;Q99880 S 92;92;92;92;92;92;92;92;92;92;92;92	6.49335	0	6.44007	0	6.07258	0	6.47643	0	0	6.24942	6.39902	0	6.87082	0	0	0	0	0	0	6.55121	0	0	0	0	0	0	0	0	0	0	0	0	6.43646	0	3.21441	0.649384	-2.56502	0.00737966	2.13196	0.155089
CEBPZ Q03701 S 34	7.11177	7.33393	7.10938	7.23063	0	0	0	7.27736	0	0	0	0	7.34982	7.18517	7.6147	0	0	0	0	0	0	0	0	7.05751	0	0	0	0	0	0	0	0	0	0	3.61415	0.733611	-2.88054	0.00738371	2.13173	0.155089
KDM5C P41229-4;P41229-3;P41229-2;P41229-5;P41229 S 250;276;317;316;317	0	0	6.49493	0	6.45361	6.45372	6.84998	0	0	6.42623	6.89791	6.63547	6.9732	0	0	0	0	0	0	6.58061	0	0	0	0	0	0	6.78077	6.60029	0	0	0	0	0	0	3.79893	0.998083	-2.80085	0.00742376	2.12938	0.155332
PNN Q9H307 S 695	5.8722	0	5.74985	0	5.65369	5.93673	6.06878	0	0	0	0	5.92093	6.23865	5.9256	0	0	5.83774	0	0	6.2096	0	0	0	0	0	0	0	0	0	0	0	0	5.6738	0	3.38332	0.886057	-2.49726	0.00742872	2.12909	0.155332
SNAPIN O95295 S 133	6.33965	0	0	0	6.37818	6.69648	6.59006	0	5.80647	0	0	6.23525	6.79706	0	6.4793	6.47839	0	0	0	0	0	0	0	0	0	0	0	0	0	0	0	0	0	0	3.20308	0.647885	-2.5552	0.00745766	2.1274	0.1556
MTDH Q86UE4 S 308	0	0	6.3798	0	6.42526	0	6.51091	0	0	6.26212	6.19257	6.55493	0	6.53998	0	0	6.45321	0	0	6.53923	0	0	0	0	0	0	0	0	0	0	0	0	0	0	3.20468	0.649622	-2.55506	0.0074613	2.12719	0.1556
BRD3 Q15059 S 563	7.05801	0	6.83253	7.1653	6.88773	0	7.14706	7.06956	0	0	0	6.9923	7.48547	7.25098	7.43435	7.16572	0	0	0	7.3222	0	0	0	0	0	0	0	0	7.0717	0	0	0	0	0	4.56349	1.4497	-3.1138	0.0075871	2.11992	0.157612
UTRN P46939-2;P46939 S 838;833	7.16521	7.58011	0	7.26684	0	7.08293	0	0	6.76994	0	6.80914	7.18253	0	0	0	0	0	0	0	0	0	0	0	0	0	0	7.28569	0	0	0	0	0	7.24724	0	3.56119	0.726646	-2.83455	0.00758966	2.11978	0.157612
CPD O75976-2;O75976 S 1108;1355	0	0	5.79997	6.42571	5.36743	5.81305	5.92803	0	0	0	5.47802	6.22451	6.25404	6.91415	0	0	6.19145	0	0	0	0	0	0	0	0	0	6.06945	0	0	0	0	5.96178	6.22183	0	3.87178	1.22223	-2.64955	0.00759779	2.11931	0.157612
SNAPIN O95295 T 14	7.00672	0	6.52038	0	0	7.28049	0	0	6.91367	6.73331	6.31114	7.03246	0	0	0	0	0	0	6.69729	0	0	0	0	0	0	0	0	0	0	0	0	0	7.2351	0	3.41415	0.696619	-2.71754	0.00767143	2.11512	0.158513
TADA3 O75528-2;O75528 S 280;280	6.0865	0	6.15888	0	6.01132	6.20841	6.29321	0	0	0	6.15737	0	6.45399	5.87596	0	0	6.047	0	0	6.31209	0	0	0	0	0	0	0	0	0	0	0	0	6.21688	0	3.51755	0.928799	-2.58875	0.00770816	2.11305	0.158899
ZNF32 P17041 S 69	7.38954	7.26729	7.34516	6.14211	7.33836	7.65717	0	0	0	0	0	7.43557	0	0	0	7.40605	0	0	0	0	0	0	0	0	0	0	0	0	0	0	0	7.3544	0	0	3.61251	0.738022	-2.87449	0.00771029	2.11293	0.158899
GOLGB1 Q14789;Q14789-2;Q14789-4;Q14789-3 S 2884;2889;2809;2850	7.06356	0	6.25679	0	6.58946	0	6.8619	0	0	6.47327	6.56209	6.80946	0	7.17907	0	0	7.26928	0	0	0	0	0	0	0	0	0	0	0	0	0	0	6.79302	6.24721	0	3.84254	1.01548	-2.82707	0.00773902	2.11131	0.159282
LIN37 Q96GY3 S 137	6.64683	0	6.60352	0	6.54123	6.48501	6.79257	0	0	0	0	6.53158	6.91964	6.83763	0	0	6.52782	0	0	6.73084	0	0	0	0	0	0	0	0	6.93198	0	0	0	0	0	3.81129	1.00953	-2.80176	0.0077537	2.11049	0.159376
LIN37 Q96GY3 S 135	6.64683	0	6.60352	0	6.54123	6.48501	6.79257	0	0	0	0	6.53158	6.91964	6.83763	6.93752	0	6.52782	0	0	6.73084	0	0	0	0	0	0	0	0	0	0	0	0	0	0	3.81129	1.00981	-2.80148	0.00776582	2.10981	0.159417
HDGFRP2 Q7Z4V5;Q7Z4V5-3;Q7Z4V5-2;Q7Z4V5-4 S 369;369;369;369	6.69249	0	6.44501	0	6.7288	7.11471	6.47541	0	0	6.39007	0	0	6.90475	6.94308	0	0	6.81687	0	0	0	0	0	0	0	0	0	0	0	0	0	0	6.81155	6.70367	0	3.83531	1.0166	-2.8187	0.0078005	2.10788	0.159712
HDGFRP2 Q7Z4V5;Q7Z4V5-3;Q7Z4V5-2;Q7Z4V5-4 S 370;370;370;370	6.69249	0	6.44501	0	6.7288	7.11471	6.47541	0	0	6.39007	0	0	6.90475	6.94308	0	0	6.81687	0	0	0	0	0	0	0	0	0	0	0	0	0	0	6.81155	6.70367	0	3.83531	1.0166	-2.8187	0.0078005	2.10788	0.159712
C21orf2 O43822-2;O43822-3;O43822;O43822-4 S 95;136;136;136	6.7282	0	6.30183	0	6.67642	6.36762	0	6.76893	0	0	6.19962	6.58545	6.64846	0	0	0	0	0	0	6.86482	0	0	0	0	0	0	0	0	0	0	0	6.43157	6.50174	0	3.73404	0.989907	-2.74413	0.00783033	2.10622	0.160115
KRT14 CON__P02533;P02533;CON__Q61782 S 435;435;57	7.26295	0	0	0	6.50081	8.71489	7.05327	8.10894	0	8.92309	7.52301	6.74653	0	0	0	0	8.76322	0	0	0	0	0	0	0	0	0	0	0	7.48403	0	0	0	6.57137	0	4.34525	1.14093	-3.20432	0.00785988	2.10458	0.160383
DSC2;DSC3 Q02487;Q02487-2;Q14574;Q14574-2 T 830;830;825;825	6.39129	6.31492	5.97775	0	5.88501	0	0	0	0	6.08016	6.10206	0	0	6.26578	0	0	6.22058	0	0	0	0	0	0	0	0	0	0	0	0	0	0	0	6.36806	0	3.07264	0.629432	-2.44321	0.00787042	2.104	0.160383
WDR47 O94967-2;O94967;O94967-3;O94967-4 T 257;285;285;292	6.1972	0	6.29301	0	5.64116	0	5.49934	0	0	0	5.43164	6.11747	0	5.86491	0	0	0	0	0	0	0	0	5.72075	0	0	0	6.25744	0	0	0	0	0	0	0	2.93177	0.598909	-2.33286	0.00794226	2.10006	0.160858
MARK3 P27448-3;P27448-2;P27448-8;P27448-4;P27448;P27448-6;P27448-7 T 507;530;428;507;507;491;514	6.87298	0	6.71516	0	6.75967	0	6.77957	0	0	6.60093	6.57259	7.22438	0	6.62398	0	0	7.16681	0	0	0	0	0	0	0	0	0	0	0	0	0	0	6.4043	6.99844	0	3.8678	1.02848	-2.83933	0.00794442	2.09994	0.160858
PLEKHA5 Q9HAU0;Q9HAU0-2;Q9HAU0-4;Q9HAU0-6;Q9HAU0-5;Q9HAU0-8 S 933;991;996;1099;877;915	7.34299	6.81121	0	7.52908	0	7.15189	0	7.09722	0	6.10175	0	6.66633	6.82248	0	0	0	6.43088	0	0	0	0	0	0	0	0	0	0	0	0	7.02263	0	0	7.5915	0	3.96593	1.05225	-2.91368	0.00795556	2.09933	0.160858
PRRC2C Q9Y520-6;Q9Y520-4;Q9Y520-5;Q9Y520;Q9Y520-7;Q9Y520-2 T 2617;2682;2635;2682;2684;2439	7.15951	0	6.86533	0	6.63593	7.28664	7.00017	7.00424	0	6.39992	6.47245	6.98513	7.19265	6.68158	7.05419	6.864	0	6.77861	0	6.31758	0	6.75857	0	0	0	0	0	0	0	0	0	6.35216	7.09889	0	5.40597	2.3612	-3.04477	0.00795862	2.09916	0.160858
TK1 P04183 S 13	0	0	7.08632	7.07799	6.40565	6.98959	7.32152	0	6.45672	0	6.80595	0	0	6.93326	7.59347	0	7.01593	0	0	0	0	0	0	0	0	0	0	0	6.29708	0	0	0	0	0	3.93407	1.04532	-2.88875	0.00798127	2.09793	0.160948
UBE2J1 Q9Y385 S 184	6.97368	7.75774	6.92274	7.19415	0	7.23146	7.50353	7.64431	0	6.81028	0	7.62323	7.53384	7.78565	7.49607	7.58929	7.0525	0	0	7.51354	0	0	0	6.49591	0	0	7.62233	0	0	0	0	6.77999	0	0	5.78433	2.52748	-3.25685	0.00799518	2.09717	0.160948
USP47 Q96K76-2;Q96K76-4;Q96K76 T 844;912;932	7.2017	0	0	7.21373	7.132	6.95593	0	0	6.96775	6.91746	0	7.13609	7.30767	0	0	0	0	0	0	7.37979	0	0	0	0	0	6.98164	0	0	0	7.30014	0	0	0	0	4.05945	1.08308	-2.97637	0.00800676	2.09654	0.160948
USP42 Q9H9J4-2;Q9H9J4 S 1222;1222	0	0	6.22585	0	6.32259	6.45882	6.9086	0	0	0	0	6.6969	7.01745	6.96485	0	0	6.72094	0	0	6.99345	0	0	0	0	0	0	0	0	0	0	0	0	0	0	3.32822	0.68572	-2.6425	0.00801416	2.09614	0.160948
MTCL1 Q9Y4B5 S 77	0	0	6.64928	6.78572	0	6.67305	6.42464	0	6.70592	0	5.98082	6.33379	6.73369	0	6.78615	0	6.61742	0	0	0	0	0	0	0	0	0	0	0	0	0	0	0	6.48565	0	3.73478	0.994461	-2.74032	0.00803906	2.09479	0.161023
NCAPH Q15003 S 28	5.89798	0	5.89151	0	5.80649	5.44063	5.94969	0	0	0	5.36747	5.81388	0	6.00134	0	0	5.75958	0	0	6.15904	0	0	0	0	0	0	0	0	0	0	0	5.58569	0	0	3.29778	0.875215	-2.42257	0.00805881	2.09373	0.161023
EIF3M Q7L2H7-2;Q7L2H7 S 205;337	5.82669	0	5.75039	6.01932	5.82143	5.9596	5.86829	0	0	5.65532	6.02428	5.86753	0	0	6.2668	0	0	0	0	0	0	0	0	0	0	0	0	0	5.90813	6.11521	0	5.80509	0	0	3.77092	1.20476	-2.56616	0.00808194	2.09248	0.16128
SIPA1 Q96FS4 T 64	6.57071	0	6.10082	0	6.26057	6.34288	0	6.51403	0	6.28008	0	0	6.78201	0	6.96287	0	0	0	0	0	0	0	0	0	0	0	0	0	0	0	0	0	6.2714	0	3.20365	0.661713	-2.54194	0.0081387	2.08944	0.162207
DENND3 A2RUS2-2;A2RUS2 S 420;472	6.73656	6.41814	6.74563	6.36999	0	6.65877	6.50803	6.55377	0	6.20488	0	7.00225	6.81874	6.06142	0	6.1498	6.68036	0	0	0	0	0	0	6.67536	0	0	6.37361	0	6.0936	6.48292	0	0	0	6.6188	5.14844	2.25372	-2.89472	0.00816387	2.0881	0.162379
NBEAL2 Q6ZNJ1;Q6ZNJ1-3;Q6ZNJ1-2 S 2742;2712;2558	6.51264	0	0	0	6.2386	6.54238	6.53328	0	0	6.54401	6.02861	6.53158	6.79013	0	0	0	0	0	0	0	0	0	0	0	0	0	0	0	0	6.569	0	6.68723	6.48179	0	3.69437	0.986901	-2.70747	0.00817937	2.08728	0.162379
TRIM28 Q13263;Q13263-2 S 600;518	6.68101	7.21484	0	7.1505	0	6.94341	7.08838	0	0	0	0	0	7.5241	7.36638	7.64454	0	0	0	0	7.17712	0	0	0	0	0	0	0	0	0	0	0	0	0	0	3.56919	0.741083	-2.8281	0.00818856	2.08679	0.162379
PRR12 Q9ULL5 S 1925	6.68811	6.51464	6.64017	6.72949	6.4126	0	0	0	0	0	6.49046	6.80979	7.00376	0	0	6.7975	0	0	0	6.91512	0	0	0	0	0	0	0	0	0	0	0	0	6.66311	0	3.80636	1.01879	-2.78757	0.00822269	2.08499	0.162537
USP42 Q9H9J4-2;Q9H9J4 S 1226;1226	0	0	6.22585	0	6.32259	6.45882	7.02329	0	0	0	0	6.6969	7.01745	6.96485	0	0	6.72094	0	0	7.11719	0	0	0	0	0	0	0	0	0	0	0	0	0	0	3.33641	0.691906	-2.6445	0.00825113	2.08349	0.162684
CCDC125 Q86Z20;Q86Z20-2 S 504;379	0	0	6.51001	6.87139	6.0443	0	0	6.64076	0	0	6.06337	6.24155	6.85299	7.02321	0	0	0	0	0	6.5923	0	0	0	0	0	0	0	0	0	6.37579	0	6.98244	0	0	3.73197	0.997527	-2.73444	0.00828292	2.08182	0.162847
PKP2 Q99959-2;Q99959 S 289;289	7.90124	0	7.35487	0	0	7.04552	0	0	0	6.25191	6.30683	6.59841	7.39719	7.64481	0	0	7.06675	0	0	0	0	0	0	0	0	0	0	0	0	0	0	6.7714	7.69905	0	4.03577	1.07686	-2.95891	0.00828673	2.08162	0.162847
NUP107 P57740 S 11	6.72847	0	6.5024	0	6.21299	0	6.55354	0	0	6.49286	0	0	6.53881	6.49464	0	0	6.43053	0	0	0	0	0	0	0	0	0	0	0	0	0	0	0	7.07936	0	3.25169	0.675494	-2.5762	0.00829492	2.08119	0.162847
RPTOR Q8N122-3;Q8N122 S 564;722	7.82417	7.95375	7.70122	7.89684	7.67859	7.86995	7.87935	7.86599	7.80887	7.35826	7.73562	7.88054	8.01666	7.84884	7.96115	0	8.01296	7.60812	7.62946	7.75807	0	7.65064	7.81552	7.78401	7.5208	0	7.87007	0	7.54286	0	0	7.39018	0	7.79524	7.80848	5.01695	-2.79152	0.00832287	2.07973	0.163193
USP42 Q9H9J4-2;Q9H9J4 S 1219;1219	0	0	6.22585	0	6.32259	6.45882	6.9086	0	0	0	0	6.6969	7.01745	6.96485	0	0	6.72094	0	0	7.11719	0	0	0	0	0	0	0	0	0	0	0	0	0	0	3.32822	0.691906	-2.63631	0.00833379	2.07916	0.163203
PITPNM1 O00562-2;O00562 S 593;593	7.33125	0	6.6011	0	0	7.35303	7.22768	0	0	0	6.61123	7.37918	6.73409	6.61557	7.34076	0	7.38448	0	0	0	0	0	0	0	0	0	0	0	0	0	0	0	6.67471	0	3.98951	1.07	-2.91951	0.00836262	2.07766	0.163362
FAM101A Q6ZTI6 S 35	7.01414	6.55084	6.31332	0	6.80969	0	7.18512	0	6.63297	6.51242	6.3258	6.73683	7.17742	7.05717	0	0	0	0	0	0	6.52656	0	6.77998	6.81313	6.65173	6.46327	0	0	0	7.11072	0	6.31129	0	0	5.30827	2.33283	-2.97543	0.00848364	2.07142	0.165111
SLC1A4 P43007-2;P43007 S 223;521	6.55934	0	6.30927	6.84922	0	6.26045	6.3947	0	0	0	0	6.74439	0	7.11348	0	0	0	0	0	0	0	0	0	0	0	0	7.27651	0	0	0	0	0	6.50372	0	3.3022	0.689012	-2.61319	0.0084988	2.07064	0.165202
S100A11 P31949 S 41	6.0677	0	0	0	5.97938	6.31549	6.23629	0	0	5.8385	6.13405	6.0013	6.18512	0	0	0	6.1882	0	0	6.41002	0	0	0	0	0	0	0	0	0	0	0	0	6.14876	0	3.4827	0.937349	-2.54535	0.0085808	2.06647	0.16659
NSRP1 Q9H0G5 S 248	0	6.94541	6.12914	0	0	6.80051	7.09705	7.03157	0	0	0	6.84291	7.10363	0	7.13168	0	0	0	0	7.2461	0	0	0	0	0	0	0	0	0	0	0	0	0	0	3.42502	0.718889	-2.70613	0.00864557	2.06321	0.166961
SCRIB Q14160;Q14160-3;Q14160-2 S 1276;1276;1195	6.90569	0	6.20298	6.98222	0	6.21822	6.92689	0	0	0	0	6.70316	6.47558	6.54967	0	0	6.93626	0	0	0	0	0	0	0	0	0	0	0	0	0	0	0	6.93956	6.55904	3.78317	1.02174	-2.76143	0.00870744	2.06011	0.166961
EPS15 P42566;P42566-2 S 851;537	7.4842	7.24905	7.0855	7.69857	7.14214	7.38155	7.4914	7.57997	7.01749	6.98566	7.11247	7.37776	7.66446	7.18594	7.82897	0	7.068	0	6.78983	7.50111	6.90722	6.92874	7.40205	7.30475	0	0	7.3959	7.02375	7.33768	0	0	0	7.41441	7.27746	7.3183	4.70899	-2.6093	0.00877859	2.05658	0.166961
FLNA P21333-2;P21333 S 845;845	5.8141	0	6.29968	0	0	5.99925	0	0	0	0	5.62616	0	6.95142	5.87333	0	0	0	0	0	0	0	7.2083	0	0	0	0	0	0	0	0	0	0	0	0	2.61171	0.360415	-2.25129	0.0087808	2.05647	0.166961
OSBP P22059 S 385	7.47758	7.54128	7.00514	7.60977	7.42259	6.80817	7.61193	6.82409	7.32879	6.99062	6.95539	7.76577	7.55202	7.69934	7.73732	0	7.17645	0	6.84364	0	0	6.93182	7.20273	7.16944	7.09402	0	8.1511	6.96564	6.83758	7.43985	0	0	7.61207	7.04642	7.32803	4.7104	-2.61763	0.00879575	2.05573	0.166961
IKZF3 Q9UKT9-16;Q9UKT9-12;Q9UKT9-11;Q9UKT9-10;Q9UKT9-13;Q9UKT9-5;Q9UKT9-9;Q9UKT9-6;Q9UKT9-8;Q9UKT9-2;Q9UKT9-15;Q9UKT9-4;Q9UKT9-3;Q9UKT9-7;Q9UKT9 S 131;157;196;235;244;283;291;300;305;322;322;339;339;344;378	6.80495	0	6.78076	0	6.25921	0	7.2189	0	0	0	6.46669	6.87799	6.86815	6.72049	7.53072	0	6.89305	0	0	0	0	0	0	0	0	0	0	0	0	0	0	0	6.44651	0	3.85694	1.04351	-2.81343	0.00881262	2.0549	0.166961
SHROOM2 Q13796 S 764	7.11101	6.58268	6.35813	6.46421	6.36086	0	6.36322	0	0	0	6.18449	0	6.84278	0	0	0	0	0	0	6.76888	0	0	0	6.31622	0	0	7.11547	0	0	0	0	0	0	0	3.73338	1.01003	-2.72336	0.00883091	2.05399	0.166961
EPS8L3 Q8TE67-3;Q8TE67;Q8TE67-2 S 519;518;488	7.48762	0	0	0	0	0	7.68361	0	0	0	0	7.13296	0	7.7257	0	0	0	0	0	0	0	0	0	0	0	0	0	0	0	0	0	0	0	0	2.14499	0	-2.14499	0.00883345	2.05387	0.166961
SLC39A11 Q8N1S5-2;Q8N1S5 S 125;125	7.27298	0	0	0	0	7.08909	0	0	0	0	0	6.8092	0	7.32118	0	0	0	0	0	0	0	0	0	0	0	0	0	0	0	0	0	0	0	0	2.03518	0	-2.03518	0.00892729	2.04928	0.166961
TBX3 O15119;O15119-2;O15119-3 S 435;415;435	0	0	0	7.32238	0	0	0	0	7.0335	0	6.78947	0	0	7.25705	0	0	0	0	0	0	0	0	0	0	0	0	0	0	0	0	0	0	0	0	2.02874	0	-2.02874	0.00893678	2.04882	0.166961
LRRFIP1 Q32MZ4-3;Q32MZ4-2;Q32MZ4 S 679;711;735	0	0	7.09793	0	0	7.38025	0	0	0	0	0	6.84117	6.99012	0	0	0	0	0	0	0	0	0	0	0	0	0	0	0	0	0	0	0	0	0	2.0221	0	-2.0221	0.0089397	2.04868	0.166961
BUD13 Q9BRD0 S 222	6.15385	0	0	0	6.12245	0	6.51282	0	0	6.20298	6.17635	6.56495	6.70301	0	6.72061	0	0	0	0	6.68862	0	0	0	0	0	0	0	0	0	0	0	0	0	0	3.17403	0.670461	-2.50357	0.0089465	2.04835	0.166961
BUD13 Q9BRD0 S 226	6.15385	0	0	0	6.12245	0	6.51282	0	0	6.20298	6.17635	6.56495	6.70301	0	6.72061	0	0	0	0	6.68862	0	0	0	0	0	0	0	0	0	0	0	0	0	0	3.17403	0.670461	-2.50357	0.0089465	2.04835	0.166961
STK4;STK3 Q13043-2;Q13043;Q13188;Q13188-2 T 177;177;174;202	0	0	0	0	0	7.74843	0	0	0	0	6.79613	7.18322	7.26859	0	0	0	0	0	0	0	0	0	0	0	0	0	0	0	0	0	0	0	0	0	2.07117	0	-2.07117	0.00895033	2.04816	0.166961
PPHLN1 Q8NEY8-5;Q8NEY8-6;Q8NEY8-8;Q8NEY8-2;Q8NEY8-3;Q8NEY8;Q8NEY8-9 S 44;44;92;99;37;92;92	0	0	6.74797	0	0	0	6.99413	0	0	0	0	7.05507	7.2352	0	0	0	0	0	0	0	0	0	0	0	0	0	0	0	0	0	0	0	0	0	2.00231	0	-2.00231	0.00895362	2.048	0.166961
NES P48681 S 1442	0	6.69945	0	0	6.87082	0	7.39422	0	7.27864	0	0	0	0	0	0	0	0	0	0	0	0	0	0	0	0	0	0	0	0	0	0	0	0	0	2.01737	0	-2.01737	0.00898035	2.04671	0.166961
RSL1D1 O76021-2;O76021 S 207;427	5.60672	0	5.7808	0	5.57087	0	5.91227	0	0	0	0	6.06468	5.53724	6.2674	6.58453	0	0	0	0	0	0	0	0	0	0	0	0	0	0	0	0	5.65045	0	0	2.91	0.611749	-2.29825	0.00898815	2.04633	0.166961
EML3 Q32P44;Q32P44-2 S 198;198	7.08383	0	0	0	0	7.38916	0	0	0	6.49255	0	7.35537	0	0	0	0	0	0	0	0	0	0	0	0	0	0	0	0	0	0	0	0	0	0	2.02292	0	-2.02292	0.00901429	2.04507	0.166961
OTOP3 Q7RTS5 S 498	0	0	6.75785	6.87654	0	0	0	0	0	0	0	0	6.92622	7.68508	0	0	0	0	0	0	0	0	0	0	0	0	0	0	0	0	0	0	0	0	2.01755	0	-2.01755	0.00902398	2.0446	0.166961
NFATC3 Q12968-5;Q12968-6;Q12968-4;Q12968-3;Q12968-2;Q12968 S 248;248;248;248;248;248	6.79999	0	7.04887	0	6.46832	6.44551	0	0	0	6.65572	6.83913	0	7.81627	0	0	0	0	0	0	0	0	7.79864	0	0	0	0	0	0	0	0	0	0	6.71482	0	3.43384	0.725673	-2.70817	0.00904218	2.04373	0.166961
NCL P19338 S 41	7.16319	0	7.45455	7.5177	7.41502	7.52335	8.51133	7.8742	0	0	0	6.91214	8.62571	7.68796	6.49549	0	7.3666	0	0	8.15012	7.26888	0	0	0	0	0	0	0	0	0	0	7.05963	7.12569	0	5.47751	2.17332	-3.30419	0.00907712	2.04205	0.166961
PPFIBP1 Q86W92-4;Q86W92;Q86W92-3;Q86W92-2 S 605;636;483;630	0	0	6.44675	6.95143	6.30501	6.71635	6.39131	0	0	6.38306	0	6.87906	0	6.65835	0	0	6.91508	0	0	0	0	0	6.72729	0	0	0	0	0	0	0	0	0	6.89648	0	3.76652	1.02694	-2.73958	0.00914842	2.03865	0.166961
KCTD12 Q96CX2 S 171	0	6.74305	0	0	0	0	6.66786	6.73468	8.15576	6.39118	0	8.09158	6.88223	6.82577	6.93616	0	0	0	0	0	0	7.86938	0	0	0	0	7.12271	0	0	0	0	0	0	0	4.03515	1.09641	-2.93874	0.00921495	2.03551	0.166961
PRPF40A O75400;O75400-3;O75400-2 S 938;920;911	6.85193	7.06296	7.16548	6.98769	7.07969	7.32858	7.62767	7.49475	6.5042	6.56592	6.57392	7.62669	7.92631	6.95084	7.36601	7.30127	6.97079	0	0	7.84956	6.35388	6.59749	7.06933	0	6.64934	0	0	6.73394	7.39137	7.02822	0	7.5334	6.85784	0	7.12476	4.58512	-2.53964	0.00922922	2.03483	0.167028
CORO7 P57737-2;P57737-4;P57737;P57737-3 S 794;861;879;879	6.55359	0	0	0	0	7.09482	6.57475	6.6879	0	6.35166	5.80624	7.04564	6.53732	0	0	0	6.84283	0	0	0	0	0	0	0	0	0	0	0	0	7.09538	0	0	6.6061	0	3.76085	1.02722	-2.73364	0.0093376	2.02976	0.167794
FAM114A2 Q9NRY5 T 207	6.21945	0	6.09757	0	0	6.05477	6.17228	0	6.35631	0	5.77642	6.51698	6.43478	0	0	0	6.26865	0	0	0	0	0	0	0	0	0	6.78132	0	0	0	0	0	6.31894	0	3.5449	0.968445	-2.57645	0.00934614	2.02937	0.167794
PKP2 Q99959-2;Q99959 S 82;82	8.60033	8.32607	6.91599	8.28867	0	8.1521	6.06262	8.06993	0	5.97993	6.03278	6.46538	7.18284	8.11468	0	7.42616	7.66938	0	0	6.5989	0	0	0	0	7.5319	7.72701	8.51643	0	0	7.38313	0	0	8.0443	0	6.29938	3.04486	-3.25452	0.00937227	2.02816	0.168071
TMEM214 Q6NUQ4-2;Q6NUQ4 S 410;455	6.04607	7.95951	6.31315	0	6.15497	6.37116	6.31277	0	0	0	0	6.5164	6.5208	0	6.63796	0	0	0	0	0	0	0	0	0	0	0	7.16047	0	0	0	0	0	0	6.57514	3.7282	1.01868	-2.70952	0.0095465	2.02016	0.170594
GAB1 Q13480-2 S 547	6.8808	0	6.80628	0	6.57162	0	6.91136	0	0	6.3822	6.53713	0	7.1478	0	0	0	7.13488	0	0	0	0	0	0	0	0	0	0	0	0	0	0	0	7.36519	0	3.37408	0.725003	-2.64908	0.00956028	2.01953	0.170594
TRPS1 Q9UHF7;Q9UHF7-3;Q9UHF7-2 S 1081;1085;1094	6.43193	0	6.39496	0	6.67301	6.87686	6.42602	0	0	6.0563	6.59593	6.43414	6.59936	0	0	6.77724	6.95997	0	0	6.88505	0	0	0	0	0	0	0	0	0	0	0	6.80041	0	0	4.17775	1.37113	-2.80662	0.00960282	2.0176	0.171037
SHROOM3 Q8TF72 S 890	7.06251	6.87213	6.76485	7.24194	6.64314	6.81782	6.77297	6.72542	0	0	6.29563	6.90537	0	6.46126	0	0	6.71515	6.5973	6.72084	6.85453	0	0	6.85977	0	0	0	0	0	0	0	0	0	6.8769	6.82555	5.32593	2.3725	-2.95343	0.00962643	2.01653	0.171263
SORBS1 Q9BX66-10;Q9BX66-11;Q9BX66-2;Q9BX66;Q9BX66-3 S 227;259;259;259;190	0	0	6.9335	6.86096	0	0	6.34266	0	0	6.22152	6.33385	0	7.13833	6.60789	0	0	0	7.26657	0	0	0	7.01393	0	0	0	0	0	0	0	0	0	0	0	0	3.31705	0.714025	-2.60303	0.00970196	2.01314	0.172395
SRRM1 Q8IYB3;Q8IYB3-2 S 748;746	0	7.25626	7.04356	7.345	6.91684	0	7.39515	7.17102	0	0	6.36348	7.53647	7.66548	7.67644	0	0	7.04273	0	0	7.59981	0	6.36812	0	0	0	0	7.1089	0	0	0	0	6.10448	7.15424	0	5.16926	2.06891	-3.10035	0.00974479	2.01123	0.172395
PRPF4B Q13523 S 349	0	6.89593	6.58689	6.88886	6.42534	6.51214	6.82729	0	6.59079	5.15631	6.31587	6.90427	6.90652	7.07566	7.05998	7.04167	6.64271	0	0	7.21219	0	0	6.83136	0	0	0	0	0	6.79848	6.89899	0	6.69312	0	0	5.64899	2.75892	-2.89006	0.00978746	2.00933	0.172956
NCF2 P19878-3;P19878;P19878-2;P19878-4 S 287;332;251;251	7.60636	0	7.19349	7.48661	7.55934	8.04447	7.35574	7.52697	0	7.09409	7.24423	7.1667	7.77708	7.22547	0	7.27103	7.08361	7.07842	0	0	7.09615	0	0	7.52863	0	0	0	6.76421	0	7.22717	7.26693	7.98771	0	0	6.37718	3.26519	-3.11199	0.00995749	2.00185	0.175566
AATF Q9NY61 S 316	6.80136	7.38471	6.64599	6.96259	7.01582	7.20701	7.65556	7.35166	0	0	0	7.41042	7.51448	7.73979	7.83637	6.86764	7.09608	0	0	7.63451	0	0	0	0	0	0	7.10391	0	7.1833	7.22152	0	0	0	0	5.6921	2.54717	-3.14493	0.0101014	1.99562	0.17747
DIDO1 Q9BTC0;Q9BTC0-1 S 1040;1040	6.83655	0	0	0	6.49693	6.62269	6.46836	6.78009	6.32746	0	6.60273	0	6.92942	0	6.94932	0	6.653	0	0	7.43501	0	0	0	0	0	0	0	0	0	0	0	0	0	0	3.7903	1.05187	-2.73844	0.0101106	1.99522	0.17747
ANK3 Q12955;Q12955-4;Q12955-5 S 847;830;841	6.71009	6.41184	6.74226	0	6.58116	0	0	0	0	0	6.85276	0	7.21349	7.25253	0	0	0	0	0	0	0	0	0	0	0	0	7.69329	0	0	0	0	0	7.15737	0	3.41172	0.742533	-2.66919	0.0101305	1.99437	0.177622
DCAF10 Q5QP82;Q5QP82-2 S 63;63	7.09185	7.22265	6.64959	7.10489	6.69807	6.97234	7.14414	6.66018	6.58964	6.44155	6.54434	6.72989	6.83015	6.92891	7.28284	7.02938	0	0	6.88157	6.53528	0	6.88734	6.813	6.85733	6.56356	0	7.12681	6.5163	6.58064	0	0	6.42202	7.03886	0	6.82916	4.42675	-2.40241	0.010232	1.99004	0.179004
ATP6V0A2 Q9Y487 S 700	7.62977	7.6849	6.46286	6.73998	6.62389	6.60311	6.62773	6.75811	6.72612	0	6.31477	6.8047	6.8672	7.02255	6.92946	0	6.44041	0	0	6.64255	6.65966	0	6.61188	6.80777	0	6.87935	6.57353	0	0	6.7286	6.80076	6.30692	0	0	6.34755	3.66904	-2.67851	0.0102816	1.98794	0.179671
RANBP3 Q9H6Z4-3;Q9H6Z4-2;Q9H6Z4 S 40;108;108	7.37508	8.11214	7.41784	7.63305	7.47073	7.9032	8.19291	7.85908	7.29187	7.42147	7.52001	7.90922	8.22337	7.9989	8.18197	7.21798	7.78407	0	7.31864	8.10619	0	7.25377	0	0	6.98871	0	7.48137	7.02301	7.48051	7.61933	0	7.17844	7.59522	7.23787	7.73778	5.22335	-2.51442	0.0107462	1.96874	0.180985
LDB3 O75112-7;O75112-5;O75112-4;O75112 S 129;129;129;129	6.63588	7.23165	7.82315	7.89045	0	0	6.97334	0	6.92615	0	0	0	8.42305	7.4577	0	7.54827	0	8.1686	0	0	0	8.09363	0	0	0	0	0	0	0	0	0	0	0	0	4.2401	1.19052	-3.04957	0.0108655	1.96395	0.180985
SASH1 O94885 S 813	7.06254	7.14507	0	7.14104	6.83671	6.96165	7.17748	7.06138	6.86332	6.69155	0	7.15409	7.22204	7.03226	0	6.91786	6.84045	0	0	7.17003	6.6997	0	6.85822	0	0	0	7.23912	6.74488	0	0	0	0	7.02694	6.72647	6.02494	3.11118	-2.91375	0.0109622	1.9601	0.181005
AATF Q9NY61 S 320	7.07604	7.57055	6.98742	6.96259	7.01582	7.37988	7.8332	7.35166	0	0	0	7.63652	7.80944	7.85241	7.98749	7.24336	7.54547	0	0	7.90216	0	0	0	0	0	0	7.10391	0	7.37206	7.3895	0	0	0	0	5.81968	2.6272	-3.19248	0.0109787	1.95945	0.181005
AATF Q9NY61 S 321	7.07604	7.57055	6.98742	6.96259	7.01582	7.37988	7.8332	7.35166	0	0	0	7.63652	7.80944	7.85241	7.98749	7.24336	7.54547	0	0	7.90216	0	0	0	0	0	0	7.10391	0	7.37206	7.3895	0	0	0	0	5.81968	2.6272	-3.19248	0.0109787	1.95945	0.181005
SUDS3 Q9H7L9 T 49	7.0013	7.18715	6.77897	7.17351	6.39777	7.27388	7.33011	7.23289	0	0	0	7.39094	7.62437	7.38243	7.53461	0	0	0	0	7.56359	0	0	0	0	0	0	7.26276	0	7.10592	7.27688	0	0	7.15158	6.929	5.62667	2.54122	-3.08545	0.011024	1.95766	0.181178
SQSTM1 Q13501;Q13501-2 S 176;92	6.88655	0	6.39076	0	6.45105	0	6.52124	7.0278	0	6.44911	0	7.39438	6.5595	0	0	0	0	7.2659	0	0	6.9554	0	0	0	0	0	0	0	0	0	0	0	7.40002	0	3.83431	1.08107	-2.75325	0.0110798	1.95547	0.18172
WBP11 Q9Y2W2 S 361	7.34536	7.6263	7.55422	7.42911	6.86557	7.44631	7.63514	7.78395	0	0	6.59738	7.34492	7.83098	7.92243	8.04271	7.34321	6.78857	0	0	7.81645	0	0	0	0	0	0	7.51203	0	7.17017	7.24366	0	6.94833	7.136	0	6.38441	3.30006	-3.08435	0.0112577	1.94855	0.183772
PCK2 Q16822-2;Q16822-3;Q16822 S 304;170;304	6.94591	7.59843	6.99398	6.99177	6.85648	7.1719	7.18633	0	0	7.15333	6.77947	7.26117	7.61976	7.45574	0	0	6.7275	0	0	7.36743	0	0	7.17006	6.93313	0	0	7.39888	0	7.18715	0	6.74144	6.55876	7.47178	0	6.14388	3.17781	-2.96607	0.0112767	1.94782	0.183802
RBM15 Q96T37-4;Q96T37-2;Q96T37-3;Q96T37 S 250;294;294;294	8.14436	8.14721	7.97414	8.24378	7.89905	7.86737	0	7.9058	7.89467	7.83381	7.87254	8.19131	8.4077	8.11661	0	7.82661	0	7.6954	7.63913	8.2394	7.95195	0	0	7.97922	0	7.88023	8.13694	7.79669	0	0	0	7.85027	8.0875	0	7.46417	4.35417	-3.11	0.0113119	1.94646	0.184184
C6orf203 Q9P0P8 S 106	7.56835	7.77383	6.37109	7.12179	7.19576	7.78948	7.53954	7.72147	0	0	6.58341	7.10961	7.38041	7.72208	7.22626	7.66971	7.08406	0	0	7.73106	0	0	0	0	0	0	7.54157	0	6.94979	6.90911	0	6.39094	7.36199	0	6.27692	3.24322	-3.03369	0.0113297	1.94578	0.184284
SHROOM3 Q8TF72 S 439	7.54045	7.22008	7.74656	7.30464	7.02206	6.91142	7.33441	0	0	6.57613	6.86994	6.89249	7.33741	6.83543	0	6.95249	0	6.77847	7.21115	6.93439	0	7.25178	7.38241	0	0	7.02531	0	0	0	0	0	6.90838	0	6.8464	6.11365	3.16454	-2.94911	0.0113681	1.94431	0.184718
VPS13D Q5THJ4-2;Q5THJ4 S 1765;1765	6.79467	7.04801	0	7.01737	7.04225	6.60497	6.57714	0	0	6.87077	6.70552	7.21682	7.32077	7.43543	7.06311	7.32652	7.03318	0	0	7.20674	0	0	6.87844	0	0	0	0	0	0	6.94699	0	0	7.16222	0	5.47384	2.48086	-2.99298	0.0113924	1.94338	0.184731
TRIM33 Q9UPN9-2;Q9UPN9 T 1085;1102	6.74891	6.85451	0	6.9328	6.43623	6.29544	6.83241	6.81686	6.46202	0	0	6.58106	7.00621	6.72262	7.19229	0	0	0	0	0	0	0	0	6.6604	0	0	7.03375	0	6.71684	6.98945	0	0	6.557	6.55483	5.2635	2.38523	-2.87828	0.0114231	1.94222	0.185037
BIRC6 Q9NR09 S 480	0	6.87677	7.05488	7.10541	7.14494	6.81459	7.39568	7.12267	0	6.89099	6.93028	7.4787	7.54071	7.58706	7.67655	7.51734	0	0	0	7.10964	0	0	0	6.85514	0	0	7.01473	0	6.93305	7.06465	0	6.71119	6.70589	0	6.13876	3.17941	-2.95935	0.0114568	1.94094	0.185394
MYLK Q15746-4;Q15746-5;Q15746-2;Q15746-3;Q15746-6;Q15746;Q15746-11;Q15746-7;Q15746-9;Q15746-10;Q15746-8 S 1659;1706;1710;1728;1779;1779;857;857;579;19;19	0	7.87618	8.19636	8.01225	0	0	6.3924	0	0	6.49853	0	6.97471	8.44904	7.74429	0	7.74676	0	8.20169	0	0	0	8.35667	0	0	0	0	0	0	0	0	0	0	0	0	4.29598	1.21526	-3.08073	0.0114929	1.93957	0.185596
AKAP11 Q9UKA4 T 1100	6.70462	0	0	6.83001	6.9327	6.65531	6.78883	6.73892	7.12112	6.61276	6.48441	6.71179	6.60667	6.59378	7.25166	6.51735	0	0	6.42882	6.38766	0	0	0	6.9658	6.46873	0	0	6.40345	0	7.11869	6.23692	0	0	0	5.77007	2.98895	-2.78111	0.0115363	1.93793	0.185776
WBP11 Q9Y2W2 S 364	7.34536	7.6263	7.51423	7.42911	6.86557	7.33792	7.63514	7.78395	0	0	6.59738	7.34492	7.83098	7.88425	8.04271	7.34321	6.78857	0	0	7.81645	0	0	0	0	0	0	7.51203	0	7.17017	7.24366	0	6.94833	7.136	0	6.37108	3.30006	-3.07102	0.0115382	1.93786	0.185776
KIAA1522 Q9P206-2;Q9P206;Q9P206-3 S 728;669;680	7.57951	7.39877	7.27411	7.66752	6.89838	7.16053	7.05511	7.44042	0	6.96794	7.12107	7.22912	7.63609	7.34461	0	0	0	7.01974	6.9394	7.66656	0	0	7.27453	7.24893	0	0	7.33317	7.00724	7.02011	0	0	6.91635	7.35858	7.2164	6.76951	3.95005	-2.81946	0.0115441	1.93764	0.185776
KIAA1522 Q9P206-2;Q9P206;Q9P206-3 S 732;673;684	7.57951	7.39877	7.14461	7.60541	6.89838	7.16053	7.05511	7.44042	0	6.96794	7.12107	7.22912	7.63609	7.34461	0	0	0	7.01974	6.9394	7.51731	0	0	7.27453	7.24893	0	0	7.33317	7.00724	7.02011	0	0	6.91635	7.35858	7.2164	6.75583	3.94259	-2.81324	0.0115513	1.93737	0.185776
YAP1 P46937-6;P46937-7;P46937;P46937-9;P46937-5;P46937-3;P46937-2;P46937-8 S 127;127;127;127;127;127;127;127	7.67953	7.90181	7.54112	7.76981	7.43497	7.89574	7.64739	7.45188	7.55931	0	7.56894	7.65153	7.51634	7.56947	7.62001	0	7.26578	0	0	7.47321	7.5324	7.55563	0	7.56298	0	0	7.7313	7.43399	7.4535	7.55528	0	0	7.61004	0	7.08484	4.13971	-2.94514	0.0116149	1.93499	0.186606
PRKAR2B P31323 S 85	0	7.49799	6.11959	7.53447	6.10209	0	7.18504	6.96112	6.03052	6.43508	0	7.16009	8.31908	7.7385	7.41699	0	6.22243	0	0	7.351	0	0	0	0	0	0	8.11351	0	6.23157	7.26036	0	0	7.08958	0	5.50597	2.48427	-3.0217	0.0116836	1.93242	0.186844
PHF14 O94880 S 290	6.57882	0	6.78423	0	6.70445	6.45324	7.28866	6.61034	6.62233	0	6.19471	7.00359	7.14722	7.04353	7.14123	0	6.93281	0	0	7.36305	0	0	0	0	0	0	6.79237	0	6.7928	0	0	6.25833	0	6.98127	5.31651	2.41309	-2.90342	0.0116889	1.93223	0.186844
RIPK3 Q9Y572 S 227	6.86637	0	6.37511	0	6.67547	6.5366	6.19357	0	0	6.00445	6.26434	6.74426	7.05031	6.49748	7.00035	0	5.81099	0	0	6.69458	0	0	0	0	0	6.17187	0	0	0	0	0	6.52336	5.9072	0	4.65771	1.90542	-2.75229	0.0117548	1.92978	0.187327
SARG Q9BW04 S 133	6.90664	6.97525	6.7364	6.96561	0	6.4843	7.0472	7.11153	6.7472	6.76604	6.77594	6.87947	6.99866	0	0	6.55077	6.93855	6.67406	0	0	0	0	6.65178	0	0	6.36875	7.26465	6.45249	0	6.93061	0	0	7.28765	0	5.8853	3.05597	-2.82934	0.0118129	1.92764	0.188063
TRIM24 O15164-2;O15164 S 994;1028	7.24178	0	7.18179	7.03495	7.20166	6.13024	7.66886	7.27191	0	6.61043	7.25593	7.37636	7.7445	7.65892	7.2935	7.37299	7.29641	0	0	7.71745	0	0	0	7.02284	0	0	6.92112	6.56659	0	0	0	6.98106	6.84473	0	6.16981	3.20083	-2.96897	0.0118425	1.92656	0.188344
TBC1D15 Q8TC07-2;Q8TC07-3 S 205;213	6.89255	6.91464	6.66152	6.72797	6.41098	6.52315	6.53574	6.88172	0	6.31125	6.5559	6.45226	7.06352	0	6.83622	0	6.65537	0	0	6.41118	0	6.51971	0	0	0	0	6.83795	6.1433	0	6.74711	0	0	6.71172	6.46407	5.70937	2.96633	-2.74304	0.0119149	1.92391	0.189113
DENND1C Q8IV53-2;Q8IV53 S 552;596	6.97119	0	6.47563	0	6.38261	6.86152	7.08586	0	6.89333	0	6.00277	7.03882	6.72958	6.31003	0	6.72519	0	6.51049	0	6.60549	0	0	0	6.39834	0	0	0	0	0	0	0	6.07679	6.82609	0	4.76795	1.95712	-2.81083	0.0119835	1.92142	0.189819
KDM2A Q9Y2K7;Q9Y2K7-4;Q9Y2K7-5;Q9Y2K7-3;Q9Y2K7-2 S 718;176;279;718;412	7.43676	0	7.33793	6.94044	6.86402	7.0202	6.91347	0	0	6.67591	6.95049	7.15987	0	6.99074	7.22668	0	6.64739	0	0	6.47048	0	0	0	0	0	0	0	0	0	6.91995	0	6.90937	7.11754	0	5.0207	2.06457	-2.95613	0.0120056	1.92062	0.189978
STK26 Q9P289;Q9P289-3;Q9P289-2 S 309;247;232	6.93361	7.07994	7.0993	0	6.84382	7.21238	7.13524	6.80876	0	0	0	6.96183	6.98978	7.1262	7.52846	0	0	0	6.75413	7.05254	6.84902	0	0	0	0	0	0	0	0	6.16997	0	0	6.94624	0	5.01363	2.06502	-2.94862	0.0122009	1.91361	0.192488
ATXN1L P0C7T5 T 330	6.828	7.22807	6.82885	7.11817	6.8877	6.73806	6.87806	0	0	6.5583	6.78463	6.83342	6.6343	7.01368	0	0	6.98901	0	6.73554	0	0	0	0	0	6.73067	6.51963	7.16244	0	6.77022	0	0	6.53705	7.11524	6.70991	5.8808	3.06349	-2.81732	0.0122188	1.91297	0.192578
HIRIP3 Q9BW71 S 199	6.26214	0	6.36318	6.61349	6.17548	0	7.0663	0	6.17765	6.37714	6.23388	0	6.69133	6.72271	0	0	6.32593	0	0	0	6.09628	0	0	0	0	0	0	6.21331	0	6.59622	0	6.26781	6.53502	0	4.62024	1.90173	-2.71851	0.0122346	1.91241	0.192633
RIC8A Q9NPQ8-2;Q9NPQ8-4;Q9NPQ8;Q9NPQ8-3 S 518;523;524;530	6.81242	6.92432	6.77576	7.19698	6.70181	6.899	7.06183	6.95459	0	0	6.38493	7.02383	7.41947	6.85484	7.28631	7.02808	6.80155	0	0	7.16652	0	0	6.8023	0	0	0	6.64213	0	6.83563	0	0	6.21093	7.02206	0	5.92927	3.08978	-2.83949	0.0123433	1.90857	0.193763
APC P25054-2;P25054-3;P25054 S 2573;2656;2674	6.43576	0	6.52665	0	6.29559	6.31158	6.34134	0	0	6.15655	6.33929	6.41539	6.6467	6.47359	0	0	6.06315	0	0	6.56119	0	0	0	6.37031	0	0	0	6.05404	0	0	0	6.30557	6.37035	0	4.56732	1.88623	-2.68109	0.0125093	1.90277	0.195396
CHERP Q8IWX8 S 815	0	7.8535	7.01317	7.64295	6.91976	7.69505	7.91155	7.88125	6.557	5.94437	0	7.64962	7.72969	8.07529	8.04651	0	7.46613	0	0	8.11644	0	7.03245	0	0	6.91237	0	0	6.34149	7.56835	7.34978	0	0	7.21533	0	6.34809	3.30244	-3.04564	0.0126025	1.89954	0.196268
CHERP Q8IWX8 S 817	0	7.8535	7.01317	7.64295	6.91976	7.69505	7.91155	7.88125	6.557	5.94437	0	7.64962	7.72969	8.07529	8.04651	0	7.46613	0	0	8.11644	0	7.03245	0	0	6.91237	0	0	6.34149	7.56835	7.34978	0	0	7.21533	0	6.34809	3.30244	-3.04564	0.0126025	1.89954	0.196268
CHERP Q8IWX8 T 819	0	7.8535	7.01317	7.64295	6.91976	7.69505	7.91155	7.88125	6.557	5.94437	0	7.64962	7.72969	8.07529	8.04651	0	7.46613	0	0	8.11644	0	7.03245	0	0	6.91237	0	0	6.34149	7.56835	7.34978	0	0	7.21533	0	6.34809	3.30244	-3.04564	0.0126025	1.89954	0.196268
SYNPO2 Q9UMS6;Q9UMS6-3;Q9UMS6-5;Q9UMS6-4;Q9UMS6-2 T 774;774;379;743;774	7.3332	7.73152	8.46871	8.08829	6.80268	6.8392	6.87421	6.90073	7.00529	6.26837	6.93313	7.02461	8.48696	7.96728	7.2331	8.28823	0	7.96597	6.73807	7.04269	6.00728	8.04261	6.95537	6.92243	0	0	6.81698	0	7.26347	6.87625	0	6.29376	6.74818	0	7.33744	4.95972	-2.37772	0.0126339	1.89846	0.196562
RBM14 Q96PK6 S 627	6.85913	0	6.93465	7.07361	6.69405	0	7.15975	0	6.89145	6.05461	6.75267	0	7.24015	6.54957	0	0	7.14003	0	0	0	6.83784	0	0	0	6.45301	6.50861	6.81471	0	0	0	0	6.57199	0	0	4.87212	2.01631	-2.85581	0.0127627	1.89406	0.197979
BAZ1B Q9UIG0-2;Q9UIG0 S 704;708	7.64692	7.45641	6.84647	7.44409	7.14572	6.8273	6.99918	7.17609	7.47795	0	0	7.49205	7.21875	7.84547	7.21059	0	6.89129	0	0	7.49322	0	0	0	7.19363	0	0	0	0	7.66086	7.71413	0	7.3757	6.94618	6.95213	6.25546	3.27189	-2.98357	0.012844	1.8913	0.198377
GIT2 Q14161-3;Q14161;Q14161-6;Q14161-4;Q14161-5;Q14161-11;Q14161-7;Q14161-10;Q14161-8;Q14161-2 S 365;365;365;365;365;365;365;367;365;365	6.86467	7.03679	6.60528	0	6.66178	6.43756	0	0	6.54109	6.65008	6.61354	0	7.14863	6.94279	0	6.85135	0	6.52574	0	0	6.25592	6.67182	0	0	0	0	6.89035	0	0	0	0	0	6.80295	0	4.82159	1.99991	-2.82168	0.0129396	1.88808	0.199349
SRRT Q9BXP5-5;Q9BXP5-4;Q9BXP5-2;Q9BXP5-3;Q9BXP5 S 136;136;136;136;136	6.60682	6.17788	6.37411	6.76219	6.05831	6.63726	6.31173	0	0	5.9519	5.91161	6.69733	6.79725	6.18227	0	0	5.87756	0	0	5.80281	6.70755	0	6.23211	0	0	0	6.86692	6.31773	0	6.55648	0	5.95994	6.76293	0	5.46205	2.8542	-2.60785	0.0130285	1.88511	0.200186
NUP88 Q99567 S 35	6.88092	0	6.85521	0	7.52445	7.74784	6.73185	7.65559	7.54033	0	6.50965	7.7239	6.9272	7.64448	0	8.07067	0	0	0	7.83097	7.50484	0	0	0	0	7.45133	0	7.30248	0	0	0	7.65346	6.43548	0	5.69582	2.61246	-3.08335	0.0130405	1.88471	0.200186
BZW2 Q9Y6E2 S 412	7.20753	6.481	6.47882	6.30711	6.38167	6.27325	7.18544	7.27153	6.26062	0	6.05258	6.44553	7.20018	6.86119	7.23999	6.29058	6.59785	0	0	6.99599	0	6.39653	0	6.52217	6.69799	0	0	6.04364	6.12433	7.16971	0	6.35484	0	0	6.17189	3.62168	-2.55021	0.013101	1.8827	0.200451
CEP350 Q5VT06 S 473	7.235	7.13287	6.71931	6.93949	0	6.71219	6.92983	6.98655	6.72099	0	6.78293	6.94828	6.9285	6.97935	7.17843	0	6.99497	0	0	7.13056	0	0	0	6.85898	6.6551	0	7.10065	0	0	6.67575	0	0	6.87606	6.69842	5.92966	3.10845	-2.82122	0.013113	1.8823	0.200451
DIDO1 Q9BTC0;Q9BTC0-1;Q9BTC0-2;Q9BTC0-3 S 523;523;523;523	6.86806	6.88598	6.64254	6.64132	6.57525	6.62079	6.66854	6.77066	0	0	6.40866	6.71409	6.89792	6.46755	6.80038	6.70279	6.54406	0	0	6.85043	0	0	6.61561	0	0	0	6.69132	0	6.43001	6.68392	0	0	6.72073	0	5.72581	3.00196	-2.72385	0.013153	1.88098	0.200867
C17orf62 Q9BQA9-2;Q9BQA9 S 164;178	7.39198	7.25467	0	6.97253	7.19564	0	6.80301	7.75584	6.05196	6.528	0	7.78317	7.40582	7.51238	7.41482	7.97297	7.72728	0	0	7.74547	0	0	6.88091	0	0	0	0	0	0	0	0	0	6.97502	6.89478	5.61821	2.58056	-3.03765	0.0132743	1.87699	0.201286
RRP12 Q5JTH9-2;Q5JTH9-3;Q5JTH9 S 980;1019;1080	7.57472	7.47932	7.52356	7.50535	7.5696	7.54107	7.64168	7.82167	7.19645	7.22034	7.2228	7.81835	7.80099	7.80692	7.79837	7.30548	7.29846	7.0994	0	7.5276	0	0	7.07243	7.33558	0	7.16244	7.4699	0	7.61044	7.50753	0	7.08635	7.46671	7.40657	7.55163	5.15736	-2.39427	0.0132827	1.87671	0.201286
SLC4A7 Q9Y6M7-13;Q9Y6M7-6;Q9Y6M7-7;Q9Y6M7-14;Q9Y6M7-8;Q9Y6M7-11;Q9Y6M7-3;Q9Y6M7-10;Q9Y6M7-2;Q9Y6M7-9;Q9Y6M7;Q9Y6M7-4;Q9Y6M7-12 S 292;288;416;292;403;288;193;399;283;288;407;193;399	6.6531	0	0	7.49958	6.61087	6.67871	6.82916	0	0	6.48214	6.63726	6.77937	7.25324	8.32077	0	0	6.92711	6.89521	0	6.91256	0	0	0	0	0	6.56899	0	0	0	0	0	7.39414	6.72343	0	4.98173	2.07107	-2.91066	0.0134436	1.87149	0.202432
OTUD4 Q01804-5;Q01804-3;Q01804 S 957;958;1023	7.46108	7.69889	0	7.23877	7.42641	7.24868	7.9246	7.40922	7.03306	6.74199	7.16479	7.32338	6.86654	7.14348	8.23749	0	7.73059	7.04727	7.11062	6.94214	6.85581	0	7.17313	0	0	0	7.46111	0	6.87819	0	0	7.03591	7.19568	0	6.76292	3.9834	-2.77952	0.0134483	1.87133	0.202432
VIM P08670 S 34	0	0	7.1717	7.27326	7.20618	7.42729	7.34504	6.9999	0	7.68332	7.00436	7.60534	7.43452	0	0	0	7.37882	0	0	0	0	0	7.26548	0	0	0	0	0	6.89542	7.40938	0	7.15412	7.51883	0	5.22506	2.1811	-3.04396	0.013514	1.86922	0.202983
PRDM2 Q13029-5;Q13029-3;Q13029-2;Q13029 S 442;442;643;643	6.90499	6.82534	6.71765	6.76421	6.65087	6.76524	6.88144	6.74418	6.73251	0	6.77292	6.85591	7.12199	6.84985	7.07376	6.98568	6.9224	0	0	6.87099	0	6.44703	0	6.75158	0	6.63526	0	0	6.7448	6.83207	0	0	6.59766	6.79759	6.32765	3.73294	-2.59471	0.0135236	1.86891	0.202983
HUWE1 Q7Z6Z7;Q7Z6Z7-3;Q7Z6Z7-2 S 2362;2353;2362	6.47264	0	0	0	6.46685	6.69806	6.57563	6.68469	0	6.63181	6.59168	6.85892	6.92438	6.81996	6.96252	0	6.70028	0	0	7.14447	0	0	0	0	0	6.3044	0	0	0	0	0	6.21751	6.42899	0	4.76604	1.98791	-2.77813	0.0135798	1.86711	0.203439
DDX21 Q9NR30;Q9NR30-2 S 171;103	7.68742	7.47051	7.74296	7.43508	7.75527	7.72828	7.8993	7.81085	6.49504	6.69934	7.00881	7.97932	7.74117	7.968	8.35641	7.38066	6.70316	7.07067	7.28812	7.78929	0	7.50895	6.78662	0	7.0177	6.73881	0	7.04968	7.66883	7.54224	0	7.77668	0	0	7.5301	5.13389	-2.39621	0.0136649	1.86439	0.204048
DVL3 Q92997-2;Q92997 S 626;643	6.37129	0	6.70253	0	6.14569	6.54167	5.93896	0	6.48161	6.1025	5.74627	6.70722	6.98905	0	0	0	0	0	0	0	0	6.70574	0	0	0	5.87811	6.60567	6.18401	0	0	0	5.90979	6.67865	0	4.55191	1.8981	-2.65382	0.0138004	1.86011	0.204523
C9orf40 Q8IXQ3 S 76	5.8205	0	5.9656	0	5.5116	5.73025	5.93677	0	0	0	5.66517	5.7512	0	0	0	0	0	0	0	6.54301	0	0	0	0	0	0	0	0	0	0	0	6.91054	0	0	2.88436	0.672678	-2.21169	0.0139795	1.85451	0.206008
NONO Q15233-2;Q15233 T 361;450	7.46604	7.55818	7.16008	7.63782	0	7.3413	7.3216	7.4316	7.16477	6.84415	6.9418	7.54751	7.4859	7.15433	7.35189	0	7.14167	0	0	7.21998	7.39127	0	7.43148	6.97564	0	0	7.65833	7.18056	7.21333	7.64506	0	0	0	7.14461	6.78965	4.01769	-2.77196	0.0141031	1.85069	0.206505
VCL P18206-2 S 913	7.15391	7.1066	6.70021	0	7.0387	7.47481	6.94748	6.86098	6.61711	6.7947	0	7.13213	7.06077	6.92814	7.24743	7.19642	0	0	7.11464	7.0505	0	0	7.01132	0	0	0	0	6.99955	6.86069	0	0	0	6.73192	6.95216	5.98682	3.15823	-2.82859	0.0141134	1.85037	0.206505
NCL P19338 S 34	7.16319	0	7.17143	7.5177	7.41502	6.84645	8.44874	7.68616	0	0	0	0	8.39514	7.36578	6.49549	0	7.28507	0	0	8.15685	0	0	0	0	0	0	0	0	0	0	0	7.05963	7.12569	0	4.85783	1.80614	-3.05169	0.0141384	1.8496	0.206505
CHGB P05060 S 235	0	0	5.99033	0	0	0	6.33141	0	6.3175	5.88892	0	6.97385	5.54754	6.19159	0	0	0	0	0	0	0	0	0	0	0	0	7.29283	0	0	0	0	0	7.1599	0	3.08865	0.722636	-2.36602	0.0142226	1.84702	0.207155
MKL1 Q969V6 S 385	6.75304	0	6.57356	0	6.49668	6.67678	6.68895	0	0	6.36312	6.41747	6.48897	6.68202	6.56079	0	0	6.85321	0	0	6.66661	6.45237	0	0	6.46489	0	0	0	6.51687	0	0	0	0	6.48423	0	4.69296	1.97191	-2.72105	0.0143543	1.84302	0.207529
ARMCX3 Q9UH62 S 110	7.13082	6.90754	0	6.86159	6.68883	0	6.93024	6.72694	0	0	6.72085	7.17557	6.93837	7.01254	7.21043	0	6.6474	0	0	7.06926	0	0	0	0	0	0	6.97763	0	6.74374	6.90698	0	0	0	0	4.93523	2.07777	-2.85746	0.0145376	1.83751	0.208818
WDR1 O75083;O75083-3 S 322;182	6.29354	0	0	0	0	6.97925	0	6.82668	0	0	0	6.11341	6.93671	0	0	0	0	0	0	0	0	0	0	0	0	0	0	0	0	0	0	0	5.95519	0	2.36783	0.297759	-2.07007	0.0146375	1.83453	0.209516
NCL P19338 S 28	7.23757	0	7.42695	7.5177	7.50012	7.52335	8.49153	7.68616	0	0	0	0	8.46088	7.68769	7.24563	0	7.43825	0	0	8.19237	0	0	0	0	0	0	0	0	0	0	0	7.21517	7.12569	0	4.96657	1.86086	-3.10571	0.0146937	1.83287	0.209939
BAIAP2L2 Q6UXY1 S 427	0	0	0	0	7.15299	6.89544	7.39962	0	0	0	0	0	7.30801	7.34386	0	0	0	0	0	0	0	0	0	0	0	0	0	0	0	0	0	6.60732	0	0	2.57857	0.330366	-2.2482	0.0148876	1.82717	0.210693
SORBS2 O94875-12;O94875-5;O94875-3;O94875-4;O94875-10;O94875-8;O94875-2;O94875-9;O94875-11;O94875-7;O94875 S 452;412;366;412;545;382;387;365;394;198;294	0	0	6.45853	0	0	0	6.33931	0	0	7.38621	6.71158	0	6.68124	0	0	0	0	0	0	6.08987	0	0	0	0	0	0	0	0	0	0	0	0	0	0	2.39835	0.304494	-2.09386	0.014898	1.82687	0.210693
LIMD1 Q9UGP4 S 233	0	7.31815	6.68715	7.24057	0	6.79806	0	6.72125	6.80393	0	6.52254	7.36322	7.25614	6.80191	0	0	6.89846	6.71533	0	0	0	0	6.74985	0	6.77895	0	7.338	0	0	0	0	0	7.42088	0	4.96521	2.09507	-2.87014	0.0149121	1.82646	0.210693
ATF7IP Q6VMQ6-2;Q6VMQ6-5;Q6VMQ6;Q6VMQ6-4 S 477;477;477;485	6.69866	6.97562	0	7.11428	6.85343	7.08573	7.25049	0	0	0	7.06059	6.50316	7.1322	7.15627	7.40737	0	7.00147	0	0	0	0	0	0	6.53261	0	0	6.93049	0	7.02979	7.25643	0	0	0	0	4.98789	2.10791	-2.87998	0.0150394	1.82277	0.211019
PRKCD Q05655;Q05655-2 T 507;538	7.54207	7.21859	7.58718	7.80579	7.48904	8.19293	7.43454	7.86288	7.53777	7.18296	6.99453	7.3506	8.05971	7.62428	7.96886	0	0	7.33999	0	7.98393	7.29183	6.92908	0	7.27235	7.05858	7.31292	7.26444	6.93561	7.48787	7.59405	0	7.81271	7.63654	0	7.56306	5.19444	-2.36862	0.0151827	1.81865	0.212525
DKC1 O60832;O60832-2 S 21;21	6.97531	7.06911	0	0	0	7.0157	6.58218	0	0	0	0	6.79359	0	0	0	0	0	0	0	0	0	0	0	6.36618	0	0	0	0	0	0	0	0	0	0	2.45971	0.318309	-2.1414	0.015314	1.81491	0.213758
FAM21A;FAM21C Q641Q2;Q641Q2-2;Q9Y4E1-6;Q9Y4E1;Q9Y4E1-1;Q9Y4E1-3;Q9Y4E1-2 T 331;331;331;331;331;276;323	7.30194	7.45137	7.60954	7.37009	7.58681	7.44618	7.35214	7.89866	7.05793	6.8823	5.9895	7.49449	7.58231	7.1005	7.97092	7.5856	6.86149	0	0	7.61945	6.90702	6.66462	7.07649	7.09884	0	6.17742	7.15125	6.87455	7.25132	7.62146	0	0	0	7.21835	7.29455	5.00394	-2.29061	0.0154494	1.81109	0.214121
MGEA5 O60502-3;O60502 S 364;364	6.66841	7.02754	7.1233	7.19338	6.95691	6.76297	6.83268	7.31848	7.07969	0	6.87122	7.47857	7.55445	7.02507	7.66137	7.47334	6.07089	0	0	7.05364	0	7.34009	0	0	6.59831	0	7.47198	0	7.22833	7.48018	0	6.85839	6.90411	0	6.56376	3.90703	-2.65673	0.0156905	1.80436	0.215221
SLC20A2 Q08357 S 385	7.66531	0	7.26562	7.53719	7.37604	7.44713	0	7.45353	0	0	7.15887	7.46599	7.52711	0	7.30138	7.32164	0	0	7.11528	0	0	0	7.16406	0	0	0	0	0	0	7.31687	0	0	0	0	4.77834	1.81096	-2.96738	0.0156937	1.80427	0.215221
PRKCZ Q05513;Q05513-3;Q05513-2 T 410;306;227	7.23383	0	0	0	5.85901	0	0	0	0	0	5.94028	0	7.51711	6.42459	0	0	0	0	0	0	0	0	0	0	0	0	0	0	0	0	0	0	6.05104	0	2.35534	0.302552	-2.05279	0.0157348	1.80314	0.215221
SP100 P23497;P23497-3;P23497-4;P23497-2;P23497-7;P23497-6;P23497-5 S 171;171;171;171;136;146;171	0	0	0	0	0	0	6.75873	0	0	7.54414	0	6.42848	6.68942	6.38943	0	0	0	0	0	0	0	0	0	0	0	0	0	0	0	0	0	6.30914	0	0	2.41501	0.315457	-2.09956	0.0158448	1.80011	0.216185
ZNF638 Q14966-3;Q14966;Q14966-2;Q14966-6;Q14966-4 S 508;508;508;508;508	7.1619	0	6.50749	0	6.77655	6.89238	7.14326	6.82231	6.39118	6.40724	6.22342	0	7.53055	7.0242	7.3553	6.83172	0	0	0	5.61755	6.49758	0	0	0	6.25387	0	0	6.27632	0	0	0	6.61821	6.87478	0	5.34861	2.61627	-2.73234	0.0158706	1.79941	0.216276
PPP1R11 O60927 S 73	6.43796	6.52324	0	6.9561	6.43666	7.0268	7.71014	6.75179	0	0	0	6.94816	7.62814	0	6.92687	0	6.44107	0	0	6.6453	0	0	0	0	0	0	0	0	6.98312	0	0	0	6.79052	0	4.4585	1.68934	-2.76916	0.016021	1.79531	0.217502
EVL Q9UI08;Q9UI08-2;Q9UI08-5 S 369;371;350	0	0	0	7.39141	0	0	7.41081	0	6.96316	0	0	7.28076	0	7.00983	0	0	0	0	0	0	0	0	0	0	0	0	0	6.83722	0	0	0	0	0	0	2.57543	0.341861	-2.23357	0.0160627	1.79418	0.217502
SPTBN1 Q01082 S 2160	6.90812	0	6.56129	0	6.48772	6.6725	6.52625	7.18276	7.3797	6.53855	0	6.99862	7.09557	7.17598	6.66678	6.57756	6.64258	0	0	7.10614	0	0	0	0	0	5.87094	0	0	6.36399	6.87617	0	0	6.8309	0	5.39479	2.64675	-2.74804	0.0160982	1.79322	0.217502
RBM12B Q8IXT5 S 839	6.60938	6.7105	6.38512	0	6.43637	6.52919	6.66751	6.80471	0	6.56968	6.3032	6.98914	6.90746	6.74875	6.78842	7.08577	6.37831	0	6.40848	7.1504	0	0	0	6.62818	0	0	0	0	0	6.80099	0	6.58055	6.86823	0	5.69007	3.03447	-2.65561	0.0161166	1.79273	0.217502
FAM83H Q6ZRV2 S 903	7.57976	7.71977	6.78355	0	7.71883	7.67869	0	6.55078	0	7.50825	7.3801	6.28466	7.31964	0	8.25785	0	7.77943	0	0	7.53412	0	0	6.6885	0	0	0	7.05786	0	0	0	0	6.72786	0	0	5.18029	2.20228	-2.97801	0.0161618	1.79151	0.217638
MLKL Q8NB16;Q8NB16-2 S 106;106	6.48048	0	6.29583	0	6.5108	6.5688	6.3353	0	0	6.16723	5.90104	6.41024	6.628	6.70789	6.6903	0	6.5466	0	0	6.47916	0	0	0	0	0	0	0	0	0	6.66199	0	6.47441	6.11955	0	4.57183	1.9486	-2.62323	0.0162314	1.78964	0.217686
NCOA3 Q9Y6Q9-2;Q9Y6Q9-3;Q9Y6Q9-5;Q9Y6Q9;Q9Y6Q9-4 S 214;214;214;214;214	0	0	6.37024	0	6.44627	6.76545	6.75086	6.76785	0	6.33534	0	6.83912	6.88346	6.74321	0	0	6.4618	0	0	6.32828	0	0	0	0	0	0	0	0	0	6.74149	0	6.52054	6.52207	0	4.2787	1.62871	-2.64999	0.0163721	1.78589	0.219195
SRRM2 Q9UQ35;Q9UQ35-2 S 1674;1674	6.82694	7.12837	6.87174	0	5.5521	5.63543	6.92185	6.91218	0	0	6.79081	7.01748	6.71419	7.15397	6.9949	0	5.91089	0	0	7.17307	0	0	0	0	0	6.37037	6.6433	0	0	6.84091	0	5.72457	5.77474	0	5.25179	2.57164	-2.68015	0.0163817	1.78564	0.219195
HCFC1 P51610-2;P51610 S 1438;1507	0	7.43135	6.9731	7.81688	7.38557	6.85905	7.77938	7.46106	7.44949	6.74771	7.50133	7.53011	7.83554	7.74195	8.02585	7.69271	7.46572	0	7.36936	7.55326	0	0	0	7.549	0	0	0	0	7.47628	7.94228	0	6.92236	6.94872	7.44979	6.89375	4.11977	-2.77399	0.0164081	1.78494	0.219195
RTN1 Q16799;Q16799-2 S 487;67	6.70205	6.19537	0	0	6.72171	6.52581	0	6.79869	0	6.55609	6.81686	7.34864	6.64176	6.61879	6.66598	0	6.59386	0	0	7.07308	0	0	0	0	0	6.6792	7.01523	0	6.80586	0	0	0	0	0	4.78041	2.04166	-2.73875	0.0164553	1.78369	0.219195
NOP2 P46087-2;P46087;P46087-4;P46087-3 T 181;185;218;181	7.04759	0	7.00775	0	6.96569	6.95752	7.35317	7.20224	0	6.96658	6.83407	0	7.44567	7.24425	7.57096	0	0	0	0	0	0	0	0	7.20008	0	0	0	0	7.40817	7.38019	0	6.71847	7.15039	0	5.07318	2.17141	-2.90177	0.0166229	1.77929	0.220428
PRRC2B Q5JSZ5;Q5JSZ5-5 S 388;388	6.65255	0	0	0	6.43022	0	6.49908	6.87827	0	6.37603	6.35555	6.98155	7.0508	6.31831	0	0	6.21099	0	0	6.94675	0	0	0	0	0	0	6.62593	0	0	0	0	6.26661	6.42452	0	4.25303	1.62374	-2.62929	0.0168112	1.7744	0.221429
SHROOM1 Q2M3G4-2;Q2M3G4 S 133;133	6.75796	6.42058	6.97972	6.59612	6.80541	6.73456	6.32083	6.9368	6.14167	6.22971	6.41308	6.62827	6.85942	6.31509	6.74487	6.65767	6.69211	6.00621	6.40827	7.35448	6.46459	6.57817	6.81101	0	5.89567	6.46279	0	6.04289	0	0	5.9521	0	6.6582	0	6.58137	4.53645	-2.04492	0.0168187	1.77421	0.221429
ARHGEF17 Q96PE2 S 1331	0	7.4288	7.1882	7.36778	6.95506	0	7.11932	6.95291	7.07463	0	0	7.34248	7.36389	0	0	0	0	0	0	0	6.97555	7.07558	7.11528	0	0	0	0	7.17866	0	7.084	0	0	0	0	4.62808	1.77145	-2.85662	0.0168509	1.77338	0.221467
LIG1 P18858;P18858-2;P18858-3 S 51;51;21	6.26851	0	6.51283	6.84126	0	0	6.82158	0	0	0	6.36931	0	0	0	0	0	6.32249	0	0	0	0	0	0	0	0	0	0	0	0	0	0	0	0	0	2.34382	0.316124	-2.0277	0.0169015	1.77208	0.221946
SRRM2 Q9UQ35;Q9UQ35-2 T 792;792	6.32687	0	6.32167	0	6.11461	6.30722	6.04213	0	0	5.60638	0	6.21377	6.47994	6.52544	0	0	5.67667	0	0	5.92846	0	0	0	0	0	0	0	0	0	0	0	6.55697	6.50529	5.82815	3.99557	1.52478	-2.4708	0.0169386	1.77112	0.222248
SAFB2;SAFB Q14151;Q15424-2;Q15424;Q15424-4;Q15424-3 T 244;176;245;245;245	0	0	7.48032	0	0	0	7.84101	7.65725	7.58209	7.48595	0	0	0	0	0	0	0	0	0	0	0	0	0	0	0	7.42589	0	0	0	0	0	0	0	0	2.71762	0.371295	-2.34632	0.0169727	1.77025	0.222394
KIAA1671 Q9BY89 S 1224	6.81713	7.67768	6.87341	0	6.12581	0	6.37352	7.46506	0	6.53964	6.66173	6.64442	0	6.63474	0	0	6.95114	0	0	6.96527	6.48562	0	0	0	0	0	7.28425	0	0	0	0	6.28885	7.52161	0	4.8438	2.07484	-2.76896	0.0171432	1.76591	0.223916
SIPA1L1 O43166-3;O43166-2;O43166 S 1626;1626;1647	7.29203	0	0	0	6.99858	7.11922	7.11368	7.05953	0	0	0	0	0	0	0	0	0	0	0	0	0	0	0	0	0	0	0	0	0	0	0	0	7.02588	0	2.54165	0.351294	-2.19035	0.0175609	1.75545	0.227093
SIPA1L1 O43166-3;O43166-2;O43166 S 1629;1629;1650	7.29203	0	0	0	6.99858	7.11922	7.11368	7.05953	0	0	0	0	0	0	0	0	0	0	0	0	0	0	0	0	0	0	0	0	0	0	0	0	7.02588	0	2.54165	0.351294	-2.19035	0.0175609	1.75545	0.227093
PRKAB1 Q9Y478 S 96	7.33413	7.35344	6.97418	7.3118	7.20763	7.23073	7.41805	7.29139	6.97563	6.90218	7.20588	7.09826	7.64549	7.83549	7.38351	7.25271	7.39081	0	0	7.53375	0	7.16194	7.01195	7.02206	0	7.11478	7.39298	0	7.18823	0	6.72766	7.18157	7.26517	7.07824	7.27031	5.03527	-2.23504	0.0175889	1.75476	0.227093
DLGAP4 Q9Y2H0-3;Q9Y2H0;Q9Y2H0-1 T 376;915;912	6.42469	0	6.28682	0	6.38924	6.73383	6.99697	0	0	0	6.61391	6.83619	6.49346	6.31125	7.02995	0	6.37552	0	0	6.64238	0	0	0	0	0	0	0	0	6.23573	0	0	6.15543	0	0	4.22045	1.62195	-2.5985	0.0175924	1.75467	0.227093
DES P17661 S 45	6.52719	8.17976	8.76591	8.37687	6.25539	6.78413	0	0	6.53256	0	6.6686	6.3628	9.52161	7.86786	0	8.96708	6.47764	8.88612	0	0	0	9.14529	0	0	0	7.40985	0	0	7.43043	0	0	6.3272	0	0	5.84591	2.73218	-3.11373	0.0176051	1.75436	0.227093
SPTAN1 Q13813;Q13813-2;Q13813-3 S 1306;1306;1286	6.57099	0	6.29682	6.52587	6.25088	6.34784	6.4346	6.52442	0	0	0	6.45638	7.10095	6.55064	0	0	0	0	6.38655	6.92898	0	0	0	6.78247	0	0	6.84126	0	6.46954	0	0	0	6.62601	0	4.6471	2.00174	-2.64536	0.0176396	1.75351	0.227093
SLC4A7 Q9Y6M7-13;Q9Y6M7-6;Q9Y6M7-7;Q9Y6M7-14;Q9Y6M7-8;Q9Y6M7-11;Q9Y6M7-3;Q9Y6M7-10;Q9Y6M7-5;Q9Y6M7-2;Q9Y6M7-9;Q9Y6M7;Q9Y6M7-4;Q9Y6M7-12 T 442;438;566;442;553;438;343;549;107;433;438;557;343;549	6.14348	0	0	0	5.89809	0	6.45054	0	0	0	0	0	6.84679	7.34086	0	0	0	0	0	0	0	0	0	0	0	0	0	0	0	0	0	0	6.39721	0	2.33427	0.31986	-2.01441	0.0178106	1.74932	0.228921
PRR12 Q9ULL5;Q9ULL5-2 S 651;651	6.8274	0	6.53817	0	6.31014	0	6.34274	0	0	6.35272	6.57124	7.01883	6.66111	6.16059	0	0	6.09625	0	0	6.57334	0	0	0	6.42127	0	0	0	0	0	6.84557	0	0	6.41961	0	4.19878	1.6178	-2.58098	0.017897	1.74722	0.229657
SPG11 Q96JI7-2;Q96JI7 S 1958;1958	0	6.4414	6.78669	6.80037	0	0	6.62847	0	0	0	0	0	6.77989	0	0	0	0	0	0	0	0	0	0	0	0	0	6.64118	0	0	0	0	0	0	0	2.38834	0.332059	-2.05628	0.01797	1.74545	0.229844
CCAR1 Q8IX12-2;Q8IX12 S 611;626	6.9476	0	6.77746	0	6.87738	7.10298	6.972	0	0	6.91597	6.76091	7.09844	0	0	0	0	6.95043	0	0	6.16113	0	6.7627	0	0	0	6.77994	0	0	0	0	0	0	0	0	3.96091	1.33271	-2.6282	0.0180951	1.74244	0.230322
SH3PXD2A Q5TCZ1;Q5TCZ1-2;Q5TCZ1-3 S 420;227;392	7.5462	7.43124	7.132	7.32913	7.55745	7.51158	7.61536	7.48429	7.8675	7.4107	7.52065	7.34762	7.60545	6.81325	0	7.54	7.70186	6.95387	0	7.58196	7.59011	7.2353	7.4648	7.57328	7.49289	0	0	7.16411	0	0	7.11916	7.02499	7.28914	7.51626	7.44089	5.16239	-2.2785	0.0181467	1.7412	0.230514
VAPB O95292 T 164	6.9201	0	6.5875	0	6.45685	6.7659	0	0	0	0	6.64103	6.80678	7.00761	7.24344	0	0	6.70216	0	0	6.74467	0	0	0	0	0	0	0	0	0	0	0	5.97787	6.72656	0	3.8878	1.30756	-2.58024	0.018156	1.74098	0.230514
SON P18583-10;P18583-4;P18583-7;P18583;P18583-5;P18583-9;P18583-2;P18583-3;P18583-6 S 2011;2011;1971;2011;2011;2051;1692;2011;2011	0	7.50829	6.82393	0	0	6.70935	7.86229	7.61285	5.91829	0	6.4845	7.17029	7.95563	7.39296	7.91842	0	7.17403	0	0	7.96743	0	0	0	0	0	0	0	0	7.16194	7.06614	0	6.70085	0	0	5.10274	2.19944	-2.9033	0.0181751	1.74052	0.230514
DIRC2 Q96SL1-2;Q96SL1 S 26;26	6.48811	0	6.21809	0	5.65462	6.34011	0	0	0	6.13316	0	6.40317	6.48451	5.85385	0	0	5.74397	0	0	5.80693	0	0	0	0	0	0	0	0	0	0	0	6.23815	5.99435	0	3.54112	1.18917	-2.35195	0.0181981	1.73997	0.230514
LIMCH1 Q9UPQ0-8;Q9UPQ0-5;Q9UPQ0-10;Q9UPQ0-2;Q9UPQ0-4;Q9UPQ0;Q9UPQ0-9;Q9UPQ0-6;Q9UPQ0-3;Q9UPQ0-7 S 42;42;201;201;201;201;47;47;42;42	0	0	0	6.67228	0	0	0	6.63749	0	0	6.35303	6.77502	0	6.71105	0	0	0	0	0	0	0	0	0	0	0	0	0	0	0	6.64875	0	0	0	0	2.36778	0.332438	-2.03534	0.0183985	1.73522	0.23256
EXOC7 Q9UPT5-1;Q9UPT5-6;Q9UPT5;Q9UPT5-4;Q9UPT5-2;Q9UPT5-5 S 250;250;250;250;250;250	6.7666	0	6.73637	0	0	6.64794	6.46247	0	6.22958	6.50833	6.45489	6.42562	7.14962	0	0	0	0	6.17906	0	0	0	0	0	6.46719	0	0	0	0	0	6.97101	0	6.45628	6.75523	0	4.24153	1.64144	-2.60009	0.018422	1.73466	0.23256
SRRM2 Q9UQ35;Q9UQ35-2 S 508;508	7.05162	7.34359	7.77302	7.28803	7.70147	7.88895	8.19064	8.16461	0	7.08767	7.01645	8.24682	8.381	7.34557	7.7815	0	0	0	6.89802	8.2304	0	7.12791	7.10329	7.12048	0	0	7.01999	0	7.18216	7.3386	0	7.86687	7.74396	7.18133	7.10567	4.42972	-2.67595	0.0184386	1.73427	0.23256
FAM114A1 Q8IWE2;Q8IWE2-2 S 261;54	7.09181	7.11384	6.75206	7.11277	6.68731	6.92198	6.84976	6.65127	6.69657	6.42257	6.78503	6.83032	7.26766	7.12698	6.93852	0	7.19554	6.56334	6.34486	0	6.81153	6.95284	6.76112	7.17878	0	6.31061	7.14777	6.49154	0	7.14765	0	0	7.01364	6.58135	6.87928	4.77195	-2.10733	0.0184642	1.73367	0.23256
DCT P40126;P40126-2 S 2;2	6.97144	0	7.31006	7.34848	6.96344	7.26703	7.21381	0	0	6.4129	7.11902	7.2919	7.37264	6.86301	0	0	7.02959	0	7.06442	0	6.98894	0	0	6.76606	0	6.98886	0	0	7.13027	6.91612	0	0	6.73973	0	5.58098	2.7812	-2.79978	0.0184778	1.73335	0.23256
DCT P40126;P40126-2 S 11;11	6.97144	0	7.31006	7.34848	6.96344	7.26703	7.21381	0	0	6.4129	7.11902	7.2919	7.37264	6.86301	0	0	7.02959	0	7.06442	0	6.98894	0	0	6.76606	0	6.98886	0	0	7.13027	6.91612	0	0	6.73973	0	5.58098	2.7812	-2.79978	0.0184778	1.73335	0.23256
ZNF608 Q9ULD9-2;Q9ULD9 S 1003;1430	5.96051	6.28196	5.89717	6.18438	5.68151	0	5.62005	0	0	0	6.04525	0	5.80928	6.05786	0	0	6.09854	0	5.94143	0	0	0	0	0	0	0	6.04021	0	0	0	0	5.47893	6.0333	0	3.82414	1.47962	-2.34452	0.0185712	1.73116	0.232984
SPTBN1 Q01082 T 2159	6.90812	0	6.56129	0	6.48772	6.6725	6.52625	7.18276	6.27715	6.53855	0	6.99862	7.09557	7.17598	6.66678	6.57756	6.64258	0	0	7.10614	0	0	0	0	0	5.87094	0	0	6.36399	6.87617	0	0	6.8309	0	5.31604	2.64675	-2.66928	0.0185775	1.73101	0.232984
RBL2 Q08999 S 639	0	0	0	0	6.44383	6.44738	0	0	0	0	0	6.45555	7.0535	6.96109	0	0	0	0	0	6.71193	0	0	0	0	0	0	0	0	0	0	0	0	0	0	2.38295	0.335596	-2.04736	0.0185854	1.73083	0.232984
SYNM O15061;O15061-2 S 1044;1044	7.26677	8.3749	9.26959	8.61844	0	0	7.11224	0	7.07067	0	7.14687	6.95383	9.51229	8.04662	0	8.68197	0	8.8419	0	0	0	9.37407	6.97486	0	0	7.20346	7.25212	0	7.52819	7.18353	0	0	0	0	5.66944	3.152	-2.51744	0.0680228	1.16735	0.365411
KRT19 CON__P08727;P08727 T 12;12	0	8.20833	8.01824	0	0	0	0	0	8.0146	0	7.92266	0	8.10085	0	0	0	8.21418	0	0	0	0	0	0	0	0	0	0	0	0	0	0	0	0	0	2.87605	0.410709	-2.46534	0.0186388	1.72958	0.233281
SMAP2 Q8WU79-3;Q8WU79-2;Q8WU79 S 160;210;240	0	7.5823	0	7.61805	0	0	7.58997	0	0	0	0	7.52043	0	7.56808	0	0	0	0	0	0	0	0	0	0	0	0	7.71263	0	0	0	0	0	0	0	2.70563	0.385632	-2.32	0.0186737	1.72877	0.233339
SRRM2 Q9UQ35;Q9UQ35-2;Q9UQ35-3 T 367;367;271	6.99918	7.24205	0	6.82166	6.0159	7.22135	0	7.46906	6.5905	0	0	6.92435	6.76836	0	0	0	7.05177	0	6.72073	6.82693	0	0	0	6.7788	0	0	0	0	0	0	0	0	6.9974	0	4.43232	1.71878	-2.71353	0.0186879	1.72844	0.233339
PRRC2C Q9Y520-6;Q9Y520-4;Q9Y520-5;Q9Y520;Q9Y520-7;Q9Y520-2;Q9Y520-3 S 878;878;878;878;880;635;878	7.84962	7.94276	7.43908	8.05353	7.4531	7.6471	7.86345	6.84509	7.58601	7.2457	7.41186	7.61267	7.55751	7.42246	8.06672	0	7.82426	7.35614	7.38434	7.45122	7.36325	7.63131	7.48118	0	7.12642	0	7.73707	0	0	7.4338	0	7.14211	7.60621	7.55135	7.56642	5.25777	-2.30865	0.0187747	1.72643	0.234238
SRRM2 Q9UQ35;Q9UQ35-2 S 510;510	7.05162	7.34359	7.77302	7.28803	7.70147	7.88895	8.19064	8.16461	0	7.08767	7.01645	8.26943	8.381	7.34557	7.7815	0	0	0	6.89802	8.2304	0	7.12791	7.10329	7.12048	0	0	7.01999	0	7.32467	7.3386	0	7.86687	7.74396	7.18133	7.10729	4.43685	-2.67044	0.0188049	1.72573	0.234347
NIPBL Q6KC79;Q6KC79-3;Q6KC79-2 S 274;274;274	6.65736	6.62586	6.44261	0	0	0	0	0	0	0	6.09212	6.88617	0	0	0	0	0	0	0	0	0	0	0	0	0	0	0	0	0	0	0	0	6.60837	0	2.33601	0.330418	-2.00559	0.0188229	1.72531	0.234347
RPUSD2 Q8IZ73-2;Q8IZ73 S 68;68	6.47427	0	0	0	0	6.49368	6.48666	0	0	0	0	6.7831	6.53537	6.34539	0	0	6.0865	0	0	6.15314	0	0	0	0	0	0	0	0	0	0	0	0	0	0	2.79418	0.611982	-2.18219	0.0188281	1.72519	0.234347
SNTB2 Q13425 S 393	0	7.43262	7.00941	7.09089	0	0	0	0	0	0	6.58053	0	6.64402	0	0	0	0	0	0	0	0	0	0	0	0	0	0	0	0	7.05971	0	0	0	0	2.48268	0.352986	-2.12969	0.0189002	1.72353	0.23479
ZNF687 Q8N1G0;Q8N1G0-2 T 377;377	7.29955	0	7.15152	7.17586	6.77204	7.21431	0	0	0	6.84781	0	7.25356	0	7.25171	0	0	0	0	0	6.92801	0	0	7.12911	6.77645	0	0	0	0	0	0	0	6.78213	0	0	4.06903	1.38078	-2.68824	0.0189173	1.72314	0.23479
MAP7D1 Q3KQU3-4;Q3KQU3;Q3KQU3-2;Q3KQU3-3 S 512;544;507;90	6.82838	0	0	0	6.90657	0	6.7093	0	0	0	6.53803	0	6.96289	0	0	0	6.90375	0	0	0	0	0	0	0	0	0	0	0	0	0	0	0	0	0	2.42465	0.345188	-2.07947	0.0189234	1.723	0.23479
ZFC3H1 O60293;O60293-2 S 655;655	6.97577	0	6.94288	0	6.34753	0	6.54595	0	0	0	6.47098	0	0	0	0	0	6.75449	0	0	0	0	0	0	0	0	0	0	0	0	0	0	0	0	0	2.37736	0.337725	-2.03964	0.018947	1.72246	0.234843
KLHDC4 Q8TBB5-2;Q8TBB5-3;Q8TBB5 S 356;382;413	0	0	6.35044	0	0	6.68391	6.62027	0	0	0	0	6.40147	6.66332	0	0	0	0	0	0	6.64408	0	0	0	0	0	0	0	0	0	0	0	0	0	0	2.3371	0.332204	-2.0049	0.0189575	1.72222	0.234843
KCMF1 Q9P0J7 S 2	0	7.13631	7.18478	0	0	6.92082	7.0003	0	0	0	0	6.90831	0	0	0	0	0	0	0	7.18381	0	0	0	0	0	0	0	0	0	0	0	0	0	0	2.51075	0.359191	-2.15156	0.0190277	1.72061	0.23543
EPS15 P42566;P42566-2 S 681;367	6.92261	6.30737	0	0	0	0	6.75047	7.03007	6.61704	0	0	0	0	0	0	0	0	0	0	6.84998	0	0	0	0	0	0	0	0	0	0	0	0	0	0	2.40197	0.342499	-2.05947	0.0190764	1.7195	0.235759
RERE Q9P2R6;Q9P2R6-2 S 675;121	6.78002	0	6.46111	6.95919	6.92934	6.54319	0	0	0	6.27272	6.40422	6.92162	0	0	0	0	6.03092	0	0	6.74373	0	0	0	0	0	0	6.88935	0	0	0	0	6.14693	0	0	3.8051	1.29055	-2.51455	0.0191205	1.7185	0.236049
AKAP13 Q12802;Q12802-2;Q12802-4 T 2496;2500;2476	6.98359	7.63532	0	0	0	0	0	7.23083	6.92484	6.75673	0	6.91872	0	0	0	0	0	0	0	0	0	0	0	0	0	6.69437	0	6.67876	0	0	0	0	0	0	3.03215	0.668656	-2.36349	0.0191657	1.71748	0.236049
GAK O14976 S 73	6.68247	0	0	0	6.14594	7.09865	5.97608	6.87491	0	0	0	6.20398	6.25484	0	0	0	5.98617	0	0	0	0	0	0	0	0	0	0	0	0	0	0	6.44403	5.88282	0	3.23121	0.915651	-2.31555	0.0192074	1.71653	0.236049
PBRM1 Q86U86-8;Q86U86;Q86U86-5;Q86U86-4;Q86U86-7;Q86U86-3;Q86U86-9;Q86U86-2;Q86U86-6 S 371;371;371;371;371;339;371;371;371	7.04587	6.79055	6.78718	7.17333	6.83384	0	7.06651	6.90487	0	6.87954	0	0	0	0	0	6.70329	6.96641	0	0	0	0	0	0	6.63597	0	0	0	0	0	0	0	0	0	6.66402	3.96298	1.34848	-2.61449	0.0192348	1.71591	0.236049
RAPH1 Q70E73;Q70E73-5;Q70E73-2;Q70E73-8;Q70E73-7;Q70E73-4;Q70E73-3;Q70E73-9;Q70E73-6 S 17;17;17;17;17;17;17;17;17	7.12108	6.99618	6.68613	0	6.71603	7.49432	0	7.75962	0	0	0	7.38847	6.3925	6.14635	0	6.79763	6.94729	0	0	7.11948	0	0	0	0	0	0	0	0	7.2874	0	0	0	6.72021	0	4.47862	1.7436	-2.73502	0.0193207	1.71398	0.236481
NOS1AP O75052;O75052-3 S 192;187	0	0	6.42321	0	6.5557	0	6.64702	0	0	0	0	6.47223	6.77009	6.81966	0	0	0	0	0	0	0	0	0	0	0	0	0	0	0	0	0	6.34743	6.17105	0	2.83485	0.625924	-2.20893	0.01933	1.71377	0.236481
NOS1AP O75052;O75052-3 S 194;189	0	0	6.42321	0	6.5557	0	6.64702	0	0	0	0	6.47223	6.77009	6.81966	0	0	0	0	0	0	0	0	0	0	0	0	0	0	0	0	0	6.34743	6.17105	0	2.83485	0.625924	-2.20893	0.01933	1.71377	0.236481
SSRP1 Q08945 S 657	6.63495	0	6.49438	0	0	6.50691	6.34737	0	0	6.30963	0	6.68537	6.72302	6.45791	0	0	6.31082	0	0	5.88553	0	0	0	0	0	0	0	0	0	0	0	6.32311	6.81674	0	3.72568	1.26681	-2.45887	0.0193509	1.7133	0.23649
PRPSAP1 Q14558;Q14558-2 S 215;244	6.93592	7.50079	7.52108	0	0	7.3498	6.37645	0	0	7.41987	0	7.4681	6.79637	0	0	0	6.81733	0	0	7.01649	0	0	6.64374	0	0	0	7.39974	0	0	0	0	0	0	0	4.09774	1.39387	-2.70388	0.0193608	1.71308	0.23649
RBCK1 Q9BYM8;Q9BYM8-3 S 272;230	6.59937	6.33866	6.55356	0	0	6.69236	6.21606	6.80048	0	6.41132	6.00095	6.71552	6.90415	6.33548	6.23573	6.63433	6.02522	6.64228	0	6.66018	0	0	6.32582	0	0	0	0	0	0	0	0	6.00689	6.6174	0	5.11199	2.55739	-2.5546	0.0194166	1.71183	0.236755
SLC4A4 Q9Y6R1-4;Q9Y6R1;Q9Y6R1-2 S 945;1029;985	0	8.89934	7.72147	8.2384	7.43819	6.57887	0	7.16343	0	6.94017	0	7.93842	7.99186	8.5101	7.41232	0	0	0	6.5627	8.05276	0	0	7.31791	0	7.40746	0	9.05758	0	0	0	0	0	8.24824	6.65152	5.53002	3.03552	-2.49449	0.0610154	1.21456	0.357829
DCP1A Q9NPI6;Q9NPI6-2 S 523;485	6.89779	7.11978	6.19329	7.17894	6.48474	6.59697	7.20977	7.2863	6.27694	0	6.74818	6.36318	7.18643	7.12238	7.2505	6.11511	6.14545	0	6.82075	0	6.69429	0	0	6.94961	0	6.38263	0	6.22853	6.66072	6.98304	0	0	6.82622	6.14919	6.33319	3.9603	-2.37289	0.01942	1.71175	0.236755
C18orf25 Q96B23-2;Q96B23 S 69;69	6.85822	0	0	6.99061	0	0	6.94267	0	0	6.57707	0	7.15073	7.10016	6.84749	0	0	0	0	0	6.23157	0	0	6.61404	0	0	0	0	0	0	0	0	0	6.90605	0	3.46192	0.987583	-2.47434	0.0194525	1.71102	0.236755
BCL6 P41182-2;P41182 S 404;404	6.96728	7.3562	7.00783	0	6.7389	7.09989	6.91753	0	0	7.06416	7.17574	7.00852	0	0	0	0	6.94515	0	0	7.05007	0	0	0	0	0	0	7.22549	0	0	0	0	6.90497	7.23467	0	4.524	1.76802	-2.75599	0.0194577	1.71091	0.236755
ARFGAP1 Q8N6T3;Q8N6T3-4;Q8N6T3-5;Q8N6T3-2 S 343;230;298;351	0	0	6.91943	0	6.73486	6.34723	6.24356	6.45966	0	0	0	0	6.83785	0	0	0	6.18673	0	0	6.33409	0	0	0	0	0	0	0	0	0	0	0	0	0	0	2.82447	0.626041	-2.19843	0.0196617	1.70638	0.238869
C6orf203 Q9P0P8 S 116	7.29267	7.77383	0	7.7163	7.26302	7.66324	7.53954	7.74529	0	0	6.58341	7.58509	8.03378	7.79855	7.74362	7.49721	7.08406	0	0	7.61168	0	0	0	0	0	0	7.8567	0	6.94979	7.13023	0	0	7.60673	0	5.92819	2.974	-2.95419	0.019778	1.70382	0.239455
UNG P13051 S 23	6.71916	0	6.78196	0	6.30767	6.37427	6.82527	0	0	0	6.82308	6.66256	6.64587	7.1714	6.80564	0	6.57032	0	0	6.70594	0	0	0	0	0	0	6.80284	0	0	6.8363	0	0	0	0	4.30795	1.68605	-2.62189	0.0197816	1.70374	0.239455
ABL1 P00519-2;P00519 S 94;75	6.29179	0	0	6.75477	6.07496	6.28925	0	0	0	6.03985	6.17834	6.28917	6.41159	6.19742	6.3485	0	6.15244	0	0	6.63173	0	0	0	0	0	0	0	0	0	0	0	6.22567	0	6.23093	4.03765	1.57946	-2.45819	0.0198352	1.70256	0.239866
PRPF40A O75400;O75400-3;O75400-2 S 935;917;908	0	0	6.89185	0	6.76597	6.47378	7.46266	6.95125	0	0	0	7.14959	7.80727	6.95084	6.83797	0	0	0	0	7.58195	0	0	0	0	0	0	0	0	6.26774	0	0	0	6.85784	0	4.03237	1.37728	-2.6551	0.0199397	1.70028	0.240495
EPHA1 P21709 S 910	6.99158	6.66245	0	6.97033	0	6.65305	6.70564	6.72387	0	0	0	0	7.09423	6.82472	7.1088	0	0	0	0	0	0	0	6.60767	6.66093	0	0	0	0	0	0	0	0	6.35518	0	3.90185	1.33663	-2.56522	0.0200603	1.69766	0.240495
NUMA1 Q14980-2;Q14980;Q14980-5;Q14980-4;Q14980-3 S 395;395;395;395;395	6.42697	0	0	0	6.19654	7.17972	0	0	0	0	0	6.64642	7.13395	0	0	0	0	0	0	6.98392	0	0	0	0	0	0	0	0	0	0	0	0	0	0	2.39883	0.349196	-2.04963	0.0201369	1.69601	0.240495
ZC3H18 Q86VM9 S 110	6.71241	7.42638	0	0	6.47492	6.61648	6.97393	7.57973	0	6.8844	6.54448	6.93433	7.93885	7.66298	0	0	7.36217	0	0	7.73691	0	0	6.81875	6.9197	6.76274	0	0	0	6.43115	0	0	6.27609	7.38523	0	5.55349	2.78464	-2.76885	0.0201403	1.69593	0.240495
UBL7 Q96S82 S 230	7.6477	0	7.46489	7.93511	7.26031	7.62777	7.6435	7.65987	0	7.24645	7.46226	7.52287	8.00467	7.60654	7.68979	7.7259	5.73849	7.29367	0	7.62475	0	7.35984	0	7.33387	0	0	7.70265	0	0	7.68421	0	0	0	7.27921	6.50585	3.67162	-2.83423	0.0201827	1.69502	0.240495
IQGAP1 P46940 S 211	6.41893	0	6.0244	0	6.03072	7.06172	0	0	0	0	5.76406	6.42695	0	0	0	0	0	0	0	0	0	0	0	0	0	0	0	0	0	0	0	5.88915	6.09388	0	2.69477	0.599151	-2.09562	0.0201931	1.6948	0.240495
DNM1L O00429-3;O00429-7;O00429-4;O00429-5;O00429-9;O00429-2;O00429;O00429-8;O00429-6 S 590;413;579;590;592;605;616;618;629	7.39044	6.69231	6.98132	0	0	6.95295	6.59977	6.56697	0	7.12483	0	0	6.7481	6.67973	7.35868	0	0	0	0	0	6.5645	0	0	7.21293	0	0	0	6.51432	0	6.96901	0	0	0	0	4.40974	1.73097	-2.67877	0.0202353	1.69389	0.240495
RAB27A P51159-2;P51159 S 198;206	6.49716	0	0	6.94491	6.69462	6.94088	0	6.34048	0	0	0	6.8488	6.60625	0	0	0	0	0	0	0	0	0	0	0	0	0	0	6.60407	0	0	5.78267	6.85269	0	0	3.34808	0.961972	-2.38611	0.0202798	1.69294	0.240495
HBA1 P69905 S 132	0	0	7.07577	6.60172	6.06032	6.38839	6.32199	0	0	6.09597	6.52297	6.67356	6.79174	0	0	0	0	6.29957	0	0	6.43371	0	0	0	0	0	0	0	6.81428	6.45228	0	6.823	0	0	4.18089	1.64114	-2.53975	0.0203371	1.69171	0.240495
PXN P49023;P49023-2;P49023-4;P49023-3 S 340;306;173;354	0	7.14175	0	7.04415	0	6.79746	6.68043	6.96324	0	0	0	0	7.32865	0	6.94443	0	0	0	0	0	0	0	0	0	0	0	0	0	0	0	0	0	6.51282	0	2.99683	0.672863	-2.32397	0.0203958	1.69046	0.240495
AKAP5 P24588 S 178	6.82958	0	6.34858	0	6.13443	0	6.79263	0	0	6.09212	6.41059	6.58015	6.6595	6.42882	0	0	6.22683	0	0	6.29148	0	0	6.69701	0	0	0	6.66809	0	0	0	0	0	6.82223	0	4.1626	1.63528	-2.52732	0.0204094	1.69017	0.240495
ZRANB2 O95218-2 T 303	0	0	0	6.99789	6.56806	0	7.04281	0	0	7.03133	6.69588	0	7.15966	6.91816	0	0	6.58433	0	6.65841	0	0	0	0	0	0	0	0	0	0	0	0	6.70416	0	0	3.45813	0.997345	-2.46078	0.0204119	1.69012	0.240495
HMCN2 Q8NDA2-4;Q8NDA2-2;Q8NDA2 S 2755;2755;2755	0	0	6.88788	0	0	0	0	0	0	0	6.11421	6.36933	7.39664	7.46651	0	0	0	0	0	0	0	7.1437	0	0	0	0	0	0	0	0	0	0	0	0	2.44533	0.357185	-2.08814	0.0204337	1.68965	0.240495
RBMX2 Q9Y388 S 314	0	0	6.50322	0	6.27019	6.35214	6.69362	0	0	6.36325	6.34988	6.57716	6.8969	0	0	0	6.09975	0	0	6.61743	0	0	0	0	0	0	0	0	0	0	0	6.23699	6.56183	0	3.71474	1.2758	-2.43894	0.0204593	1.68911	0.240495
MYCBP2 O75592-2;O75592 S 181;181	6.71802	6.98372	6.18461	0	0	6.95313	6.76972	6.87615	0	0	0	6.8761	7.48568	7.12908	7.29992	0	7.03877	0	0	7.48154	0	0	0	0	0	0	0	0	0	0	0	6.48074	6.51842	0	4.42687	1.74097	-2.6859	0.0205899	1.68634	0.240495
MYCBP2 O75592-2;O75592 S 183;183	6.71802	6.98372	6.18461	0	0	6.95313	6.76972	6.87615	0	0	0	6.8761	7.48568	7.12908	7.29992	0	7.03877	0	0	7.48154	0	0	0	0	0	0	0	0	0	0	0	6.48074	6.51842	0	4.42687	1.74097	-2.6859	0.0205899	1.68634	0.240495
SRRM2 Q9UQ35;Q9UQ35-2 S 1616;1616	0	0	0	6.71608	6.19451	6.83023	7.21126	6.80927	0	0	0	6.93509	7.40158	7.04289	7.2053	0	0	0	0	7.06065	0	0	0	0	0	0	0	0	6.6421	0	0	6.21072	0	0	3.93864	1.35594	-2.5827	0.0207988	1.68196	0.240495
SRRM2 Q9UQ35;Q9UQ35-2 S 1621;1621	0	0	0	6.71608	6.19451	6.83023	7.21126	6.80927	0	0	0	6.93509	7.40158	7.04289	7.2053	0	0	0	0	7.06065	0	0	0	0	0	0	0	0	6.6421	0	0	6.21072	0	0	3.93864	1.35594	-2.5827	0.0207988	1.68196	0.240495
KCTD10 Q9H3F6-2;Q9H3F6 S 28;28	0	0	6.37521	0	0	7.03707	6.57492	0	0	0	6.76499	0	0	6.44428	0	0	0	0	0	0	0	0	0	0	0	0	0	0	0	0	0	7.01874	0	0	2.37118	0.350937	-2.02024	0.0208292	1.68133	0.240495
HSPB1 P04792 S 176	6.45929	0	0	0	6.53896	7.02723	0	7.17231	0	6.30959	0	0	6.70354	0	0	0	6.44599	0	0	0	0	0	0	0	0	0	0	0	0	0	0	0	6.50185	0	2.87221	0.647392	-2.22482	0.0208319	1.68127	0.240495
SRRM2 Q9UQ35;Q9UQ35-2;Q9UQ35-3 S 346;346;250	0	0	5.744	0	0	0	6.13402	0	0	0	5.73589	6.19499	6.22557	6.20115	0	0	5.66825	0	0	0	0	0	0	0	0	0	0	0	0	0	0	5.97038	0	0	2.58826	0.581931	-2.00633	0.0208944	1.67997	0.240495
OTUD4 Q01804-5;Q01804-3;Q01804 S 377;378;443	6.79569	0	6.38414	0	6.41606	6.64206	6.73944	6.92221	0	0	6.56167	6.5139	6.58495	0	7.01288	0	6.87478	0	0	6.60351	0	0	0	0	0	0	0	0	0	6.67362	0	0	6.41447	0	4.25429	1.67896	-2.57533	0.020928	1.67927	0.240495
CHD7 Q9P2D1 S 2559	6.57026	0	6.70733	0	6.10823	0	6.82321	0	0	0	0	6.62479	6.60554	6.66084	6.50206	0	0	0	6.01477	0	0	0	0	0	0	0	0	0	0	6.5506	0	0	0	0	3.29287	0.953371	-2.3395	0.0209338	1.67915	0.240495
CDK13 Q14004-2;Q14004 S 315;315	6.58196	7.09499	6.39768	0	6.53181	0	7.0895	6.74364	0	0	5.84414	6.69918	0	6.77454	7.3102	0	6.79866	0	0	6.89102	0	0	0	0	0	0	0	0	6.71466	0	0	5.90363	0	0	4.26839	1.68091	-2.58748	0.0209419	1.67898	0.240495
MAML1 Q92585 S 45	0	0	6.1547	6.61188	0	0	6.3505	0	0	6.23068	6.26541	6.26364	6.39794	6.26586	0	0	6.43494	0	0	6.31033	0	0	0	0	0	0	0	0	0	0	0	5.97631	6.1887	0	3.61004	1.24551	-2.36453	0.0210013	1.67775	0.240495
PHACTR4 Q8IZ21;Q8IZ21-3;Q8IZ21-2 T 358;342;368	0	0	6.50111	0	6.46356	6.25657	7.15243	6.97956	0	0	6.72164	6.81857	0	7.19294	7.06982	0	6.39298	0	0	6.70239	0	0	0	0	0	0	0	0	0	0	0	0	6.49575	0	3.86331	1.33305	-2.53027	0.0210274	1.67721	0.240495
AHNAK Q09666 S 5393	6.991	0	6.60963	0	0	6.43905	6.88337	0	0	6.74695	0	0	6.76621	0	0	0	0	0	0	0	0	0	0	0	0	0	0	0	0	0	0	6.49475	6.58269	0	2.8883	0.653872	-2.23443	0.0210417	1.67692	0.240495
SHROOM3 Q8TF72 S 1242	0	6.37667	6.04497	6.47173	5.91149	0	5.97909	6.34651	0	0	5.55828	6.22162	0	0	0	0	5.64251	0	0	6.51394	0	0	0	0	0	0	0	0	0	0	0	5.76702	6.14045	0	3.4936	1.2032	-2.2904	0.0210723	1.67629	0.240495
AMOTL2 Q9Y2J4;Q9Y2J4-2;Q9Y2J4-4;Q9Y2J4-3 S 759;760;817;757	0	0	6.54217	0	6.24408	6.33885	0	0	0	6.36762	6.65825	0	6.61823	0	0	0	0	0	0	6.45206	0	0	0	0	0	0	0	0	0	0	0	0	6.0758	0	2.76923	0.626393	-2.14283	0.0210978	1.67576	0.240495
SMC4 Q9NTJ3-2;Q9NTJ3 S 41;41	6.90921	0	7.24159	7.14768	7.2131	6.90285	7.35206	6.89786	6.7375	0	7.13109	7.26762	7.2825	7.3212	7.6847	6.783	7.06341	0	0	7.40156	6.67991	0	6.71328	6.50416	0	0	0	0	0	7.46901	6.30289	0	6.53485	0	6.1003	3.45684	-2.64347	0.0210995	1.67573	0.240495
CTNNB1 P35222 T 551	0	0	0	7.80798	7.45076	0	0	0	0	7.00018	6.82855	7.35847	7.8401	7.54437	0	0	0	0	0	0	0	0	6.44102	0	0	0	0	0	0	7.74198	0	0	7.29999	0	3.70217	1.07415	-2.62802	0.0211062	1.67559	0.240495
EVI5L Q96CN4;Q96CN4-2 S 683;694	6.54274	0	0	0	0	0	6.48732	0	0	0	0	6.75721	7.02218	6.74038	0	0	0	0	0	7.14977	0	0	0	0	0	0	0	0	0	0	0	0	0	0	2.39642	0.357489	-2.03893	0.0211553	1.67458	0.240495
VRK1 Q99986 S 376	7.10582	6.90227	6.74947	0	6.61267	6.96645	6.81671	6.89812	6.62276	0	6.27224	6.63604	7.11863	6.90933	7.04653	6.83131	6.59771	6.3222	0	6.79698	0	0	6.57673	0	0	0	0	0	6.47813	0	0	6.20107	6.63671	6.62688	5.82932	3.30571	-2.52361	0.0211595	1.6745	0.240495
XPO1 O14980 S 1055	6.92799	0	0	0	6.35266	6.88196	6.32263	0	0	6.10857	5.977	7.04724	6.7441	6.25059	6.78102	0	6.51705	0	0	0	6.68714	0	0	0	0	0	0	0	0	0	0	6.00557	7.04961	0	4.18662	1.65202	-2.53461	0.0212055	1.67355	0.240495
TBC1D5 Q92609;Q92609-2 S 584;606	6.44118	6.05896	6.33335	6.61133	6.39719	6.75001	6.33762	6.47836	0	0	0	6.72501	0	0	0	6.76334	0	0	0	6.76476	6.37223	6.48694	0	0	0	0	0	0	0	0	0	6.43989	0	0	4.15236	1.64136	-2.511	0.0212135	1.67339	0.240495
HSPB1 P04792 S 187	7.11128	0	6.85637	0	6.59271	6.90207	6.93419	7.73325	0	0	6.7986	0	7.0782	0	0	0	7.70853	0	0	6.46037	0	0	0	0	0	0	0	0	0	0	0	6.58513	6.9138	0	4.00048	1.38339	-2.61708	0.0213299	1.67101	0.240495
TRRAP Q9Y4A5-2;Q9Y4A5 S 2512;2530	6.557	0	6.15048	0	0	0	6.13583	0	0	6.5796	6.11608	0	0	6.41789	0	0	6.03403	0	0	0	0	0	0	0	0	0	0	0	0	0	0	0	0	6.26307	2.71121	0.614855	-2.09635	0.0213636	1.67033	0.240495
KDELR3 O43731 S 209	0	0	6.22061	0	0	6.05953	5.60258	0	0	0	0	6.07918	7.14089	6.66647	0	0	5.5064	0	0	0	0	0	0	0	0	0	0	0	0	0	0	6.65916	0	0	2.6978	0.608278	-2.08953	0.0214811	1.66794	0.240495
SAMSN1 Q9NSI8;Q9NSI8-3 S 90;158	0	0	0	6.91198	0	6.95158	7.30752	6.8594	7.18127	7.37025	0	7.40451	7.43629	0	7.00191	0	0	0	0	6.8845	0	0	0	6.96935	0	0	0	0	0	7.61664	0	0	0	0	4.10163	1.42362	-2.67801	0.0215383	1.66679	0.240495
ZNF638 Q14966-3;Q14966;Q14966-5 S 1401;1401;498	6.93408	6.96686	6.5307	6.84935	0	0	6.9995	6.68987	6.6721	6.49125	6.74869	6.72799	7.14511	6.95229	7.14401	0	0	0	0	0	6.5902	0	0	0	6.44717	6.46192	6.92391	6.49981	0	6.85681	6.11414	0	6.66942	6.59122	5.83627	3.31493	-2.52134	0.0215477	1.6666	0.240495
CCDC6 Q16204 S 52	6.75196	6.93765	0	6.76232	6.69974	0	6.82621	0	0	0	0	6.98137	0	0	0	0	0	0	6.73657	6.62118	0	0	0	0	0	0	0	0	0	0	0	0	0	0	2.92566	0.667887	-2.25777	0.0215993	1.66556	0.240495
KRR1 Q13601-2;Q13601 S 3;3	7.54574	7.72776	7.32636	7.56025	0	7.48775	7.56024	7.48285	0	7.14551	7.24738	7.60109	7.7317	7.4824	0	7.4134	7.22601	7.03965	0	7.54569	0	7.20501	7.34832	7.31708	0	7.12985	0	0	0	7.51766	0	7.31211	0	0	6.42136	3.65274	-2.76862	0.0216078	1.66539	0.240495
SMARCAD1 Q9H4L7;Q9H4L7-2 S 57;57	0	0	6.53074	0	6.39025	6.56937	6.54707	0	0	0	0	6.80488	0	6.63219	0	0	6.38092	0	0	0	0	0	0	0	0	0	0	0	0	0	0	6.47727	0	0	2.81961	0.642909	-2.1767	0.0216117	1.66531	0.240495
SRRM2 Q9UQ35;Q9UQ35-2 S 506;506	0	0	7.68297	0	7.60073	7.7615	8.13835	8.0616	0	0	0	8.15488	8.28829	0	7.44353	0	0	0	0	8.12788	0	0	0	0	0	0	0	0	0	0	0	7.7128	7.58512	0	3.97774	1.54347	-2.43427	0.054807	1.26116	0.35644
RASIP1 Q5U651 S 44	0	0	0	8.3457	0	8.05104	0	0	0	0	8.1247	8.35652	8.62557	8.3453	0	0	0	0	0	8.28219	0	0	0	0	0	0	0	0	0	8.07628	0	0	0	0	3.56063	0.817923	-2.74271	0.0216966	1.66361	0.240495
SRRM2 Q9UQ35;Q9UQ35-2 S 1732;1732	6.47758	7.18851	0	6.89228	0	7.04045	0	7.35179	0	0	0	7.22331	7.5642	7.3273	7.40512	0	6.7421	0	0	7.52147	0	0	0	0	0	0	6.63409	0	0	0	0	0	0	0	4.0761	1.41514	-2.66096	0.0217006	1.66353	0.240495
PTPN7 P35236;P35236-2;P35236-3 S 143;182;248	6.94839	0	6.54731	0	6.61791	7.40795	6.64509	0	0	6.31875	6.12018	6.84666	0	6.53628	0	6.99305	0	0	0	6.52072	0	0	0	0	0	0	0	0	0	7.17412	0	6.91209	6.36764	0	4.28489	1.69838	-2.58651	0.0217385	1.66277	0.240495
KANK1 Q14678-2;Q14678 S 723;881	7.3416	7.72079	6.66291	7.41637	0	0	0	6.86832	6.96252	6.75159	6.84389	6.81261	6.95676	7.17722	6.99697	0	6.65064	0	0	6.7568	0	0	0	6.7784	6.79351	0	7.72251	0	0	0	0	0	7.47411	6.91605	5.53676	2.80445	-2.73231	0.0217868	1.66181	0.240495
PKP3 Q9Y446;Q9Y446-2 T 178;193	6.5372	6.65708	6.22188	6.6523	0	0	0	6.77315	6.26666	0	6.38885	6.59388	6.47515	0	0	0	6.78835	0	0	0	0	0	6.27681	0	0	0	6.36433	0	0	6.67731	0	0	7.10102	0	4.1833	1.66039	-2.52291	0.0218307	1.66093	0.240495
KAT7 O95251-4;O95251;O95251-2 S 102;102;102	6.77764	0	6.81642	0	6.37929	0	6.60656	0	0	0	6.33401	0	6.80659	0	0	0	6.77311	0	0	0	0	0	0	0	0	0	0	0	0	0	0	6.19687	0	0	2.83718	0.648499	-2.18868	0.0218611	1.66033	0.240495
SLC20A2 Q08357 S 253	6.93963	0	0	7.73435	6.76156	7.27263	7.45116	0	6.91949	7.17026	0	7.33165	7.56573	0	0	0	7.49842	0	0	0	0	7.50576	0	7.32934	7.57844	7.37133	0	0	7.3469	0	0	0	0	0	4.65332	2.23151	-2.42181	0.0529132	1.27644	0.353811
NRIP1 P48552 S 564	6.09068	0	6.38977	6.60474	6.2284	0	6.18021	0	0	0	0	6.15442	0	6.73006	0	0	6.18837	0	0	6.19432	0	0	0	0	0	0	0	0	0	0	0	6.14925	0	0	3.16988	0.926597	-2.24328	0.021935	1.65886	0.240495
ILF3 Q12906;Q12906-5;Q12906-2;Q12906-3;Q12906-7;Q12906-4;Q12906-6 T 592;592;592;592;596;596;596	6.63427	0	0	0	0	6.83532	6.56721	6.62102	0	6.43651	0	0	0	6.35925	6.75308	0	0	0	0	6.15634	0	0	0	0	0	0	0	0	0	0	0	0	0	0	2.81811	0.645471	-2.17264	0.0220148	1.65728	0.240495
CDK18 Q07002 S 89	6.90475	6.89867	0	7.03189	0	0	6.74754	0	0	6.90621	0	7.18628	7.1687	6.9518	0	0	0	0	0	0	0	0	0	0	0	0	7.04895	0	0	6.96227	0	0	7.03197	6.74464	3.98542	1.38939	-2.59603	0.0220399	1.65679	0.240495
YBX3;YBX1;YBX2 P16989;P16989-2;P16989-3;P67809;Q9Y2T7 S 134;134;134;102;137	0	0	6.54725	0	6.85118	6.76254	6.61908	7.01812	6.30694	0	6.31756	7.09307	6.83361	0	0	0	6.82772	0	0	6.65837	7.14439	0	0	0	0	0	0	0	0	7.04607	0	0	6.60483	0	4.31067	1.71407	-2.5966	0.0220577	1.65644	0.240495
SAE1 Q9UBE0-2 T 246	7.98219	0	7.69465	0	7.77643	7.87574	8.03318	0	0	7.75928	0	8.04092	0	7.88432	0	0	7.84351	0	0	8.19487	0	0	0	0	0	0	0	0	0	0	0	7.53269	7.88578	0	4.50334	1.57284	-2.93049	0.0220771	1.65606	0.240495
CD69 Q07108 S 13	7.10789	0	0	0	6.85339	6.88074	7.19396	6.99762	0	0	0	0	7.02869	6.94545	7.2045	0	6.99748	0	0	0	0	0	0	0	0	0	0	0	0	0	0	6.34799	0	0	3.50055	1.0275	-2.47305	0.0221353	1.65492	0.24069
RPS6KA5 O75582-2;O75582-3;O75582 S 381;302;381	6.82743	6.61947	6.51419	6.70491	0	6.83972	6.32681	0	0	6.49471	0	6.96888	0	0	0	0	0	6.38698	0	0	0	0	0	0	0	0	6.29155	0	0	7.11227	0	6.7436	0	0	3.80686	1.32672	-2.48015	0.0222021	1.65361	0.241084
ATP8A1 Q9Y2Q0-3;Q9Y2Q0-2;Q9Y2Q0 T 28;28;28	0	0	6.34486	0	6.60507	7.49459	6.69712	6.28008	0	0	0	6.83074	6.74137	7.12494	0	0	0	0	0	6.50748	0	0	0	0	0	0	7.39216	0	0	0	0	6.5677	6.45936	0	3.86563	1.34633	-2.51929	0.0222792	1.6521	0.241411
GBF1 Q92538;Q92538-3;Q92538-2 S 349;349;350	7.44582	7.82409	0	7.81461	7.47672	0	7.58624	0	7.31783	0	7.22458	7.4388	0	0	8.01783	0	0	7.10667	0	0	0	0	7.551	0	0	0	0	0	0	7.67461	0	0	0	7.51661	4.29491	1.89334	-2.40157	0.057038	1.24384	0.357829
RNH1 P13489 S 7	5.98509	0	0	0	5.89367	6.33784	6.22422	6.33125	0	0	6.26202	0	6.5751	6.02637	0	0	6.24207	0	6.07566	6.36344	0	0	0	0	0	0	0	0	6.03479	0	0	0	0	0	3.5454	1.2358	-2.3096	0.0223266	1.65118	0.241485
AFF4 Q9UHB7 S 1043	0	0	0	6.9699	0	6.99476	0	7.06479	6.86178	0	0	7.01034	0	7.03495	0	0	0	0	0	0	0	0	6.78377	0	0	0	0	0	0	7.03447	0	0	0	0	2.99547	0.690912	-2.30455	0.0223329	1.65106	0.241485
PRKD2 Q9BZL6-2;Q9BZL6;Q9BZL6-3 S 49;206;206	6.62912	0	6.58721	7.11291	0	6.74364	6.74939	0	0	0	0	6.90732	7.54647	6.62738	0	0	6.91954	0	0	7.53407	0	0	0	0	0	0	0	0	0	0	0	6.29126	6.60316	0	3.92167	1.3674	-2.55427	0.0223618	1.65049	0.241485
POM121C A8CG34;A8CG34-2 S 370;128	6.78227	0	0	0	6.4472	6.76763	6.84332	0	0	0	0	6.80348	6.78156	6.88344	0	0	6.84188	0	0	0	0	0	0	0	0	0	0	0	0	0	0	6.30391	6.7337	0	3.37921	0.993975	-2.38523	0.0223866	1.65001	0.241588
DOT1L Q8TEK3;Q8TEK3-1 S 902;902	0	0	6.35601	0	6.26741	6.08824	6.43364	0	0	0	6.23086	6.31288	0	0	0	0	0	0	0	6.20284	0	0	0	0	0	0	0	0	0	0	0	6.18483	0	0	2.69207	0.619384	-2.07269	0.0224268	1.64923	0.241817
PLS3 P13797;P13797-3 S 293;248	6.48344	0	0	0	6.54964	6.81981	6.41108	0	0	6.35064	6.57796	0	0	0	0	0	0	0	0	0	0	0	0	6.58367	0	0	0	0	0	0	0	0	6.31473	0	2.79947	0.64492	-2.15455	0.0224431	1.64892	0.241817
LMNA P02545;P02545-3;P02545-6;P02545-5;P02545-4;P02545-2 S 268;268;268;169;156;268	6.52732	0	0	0	6.33913	0	0	0	0	0	6.1972	6.51414	6.64592	6.19429	0	0	0	0	0	6.49899	0	0	0	0	0	0	0	0	0	0	0	6.13434	0	0	2.74414	0.631666	-2.11248	0.0224579	1.64863	0.241817
LIMD1 Q9UGP4 S 316	7.35822	7.78432	0	7.74119	0	7.04269	7.61942	7.39834	7.17403	0	0	7.49018	7.65236	7.64125	0	0	0	0	0	0	0	0	0	7.25955	7.13818	0	8.0177	7.22776	7.02543	7.48491	0	0	7.78635	7.26505	5.35014	2.96025	-2.3899	0.0625297	1.20391	0.359538
SDPR O95810 S 204	7.56718	7.84376	7.31239	8.0987	0	7.23702	0	7.64014	0	0	0	7.76618	8.36654	7.94802	7.19753	7.20553	0	0	0	7.2999	0	7.09684	0	0	0	0	7.94524	0	7.34169	7.80371	0	0	0	0	4.98428	2.59452	-2.38976	0.0684904	1.16437	0.36627
STARD3NL O95772 S 21	6.5426	7.11919	7.03177	7.14267	6.97253	6.43651	7.40065	7.05146	0	0	5.92239	6.41369	6.85946	6.50617	7.27038	7.41084	7.01041	0	0	0	0	0	7.01949	0	0	7.00117	7.13593	0	0	0	0	6.99145	7.1934	6.81846	5.81422	3.19258	-2.62164	0.0224693	1.64841	0.241817
ARFGEF2 Q9Y6D5 S 349	0	7.37407	6.95465	7.09961	0	0	6.99866	0	0	0	0	7.02309	7.46756	7.50701	7.36474	0	0	0	0	0	0	0	7.00971	0	0	0	0	0	0	6.86622	0	0	0	0	3.60176	1.06203	-2.53973	0.0225334	1.64717	0.241831
SLC25A5;SLC25A4;SLC25A6 P05141;P12235;P12236 S 42;42;42	6.35353	0	6.39627	0	6.16423	0	0	0	0	6.15718	6.02354	0	6.87688	6.74221	0	0	6.33304	6.2093	0	0	0	0	0	0	0	0	0	0	0	0	0	6.23664	0	0	3.19385	0.938949	-2.2549	0.022554	1.64678	0.241831
C16orf87 Q6PH81 S 91	5.77109	0	5.53566	0	5.46653	5.71205	5.57718	0	0	5.51523	5.44676	0	5.7001	0	0	0	5.4502	0	0	5.6119	0	0	0	0	0	0	0	0	0	0	0	5.43751	5.7742	0	3.19461	1.11369	-2.08092	0.0225713	1.64644	0.241831
TMEM11 P17152 S 144	6.78526	0	0	0	0	0	6.34151	6.93999	0	0	0	6.48054	6.75356	6.85265	0	0	0	0	0	6.63644	0	0	0	0	0	0	0	0	6.60907	0	0	0	0	0	2.86811	0.662275	-2.20583	0.0225856	1.64617	0.241831
CHD1 O14646;O14646-2 S 215;215	6.41127	0	6.79308	0	6.61055	6.40705	7.09821	0	0	0	0	6.81682	6.91475	6.97599	6.99002	0	0	0	0	7.09139	0	0	0	0	0	0	0	0	0	0	0	6.6596	6.24052	0	3.85912	1.34908	-2.51005	0.022589	1.6461	0.241831
CHD1 O14646;O14646-2 S 216;216	6.41127	0	6.79308	0	6.61055	6.40705	7.09821	0	0	0	0	6.81682	6.91475	6.97599	6.99002	0	0	0	0	7.09139	0	0	0	0	0	0	0	0	0	0	0	6.6596	6.24052	0	3.85912	1.34908	-2.51005	0.022589	1.6461	0.241831
CLDN4 O14493 S 198	7.20205	0	6.79446	0	6.36171	0	6.25631	0	0	6.56832	0	0	7.07962	0	0	0	0	0	0	0	0	0	0	0	0	0	0	0	0	0	0	6.48698	6.77693	0	2.87589	0.663195	-2.21269	0.0226065	1.64577	0.241831
KIF1B O60333-2;O60333;O60333-4 S 1552;1598;1598	6.7666	0	6.50678	0	6.36845	0	6.38986	0	0	0	0	6.91898	7.04088	6.39931	0	0	6.42248	0	0	0	0	0	0	0	0	0	0	0	0	0	0	6.14563	6.93789	0	3.31363	0.9753	-2.33833	0.0226159	1.64559	0.241831
GIT2 Q14161-3;Q14161;Q14161-6;Q14161-4;Q14161-5;Q14161-11;Q14161-7;Q14161-10;Q14161-8;Q14161-2 Y 392;392;392;392;392;392;392;394;392;392	7.4034	7.3137	6.76506	7.23565	6.8786	6.94978	7.1695	7.20844	7.36216	0	0	0	7.28249	7.61935	7.50225	7.29867	0	0	0	7.08279	0	0	0	7.07922	0	0	7.14526	0	7.1328	7.56494	0	0	6.78503	0	5.6563	2.87955	-2.77675	0.0226242	1.64543	0.241831
FBXL2 Q9UKC9-2;Q9UKC9 T 336;404	6.48024	0	6.35156	0	6.30995	0	6.37894	0	0	0	6.42758	0	0	6.15506	0	0	6.03639	0	0	0	0	0	0	0	0	0	0	0	0	0	0	0	6.52572	0	2.72167	0.628105	-2.09356	0.0226676	1.64459	0.241967
Q6ZSR9 S 175	0	0	0	7.83785	7.58151	6.38521	7.75693	0	0	0	5.97146	0	7.51906	0	0	0	7.26505	0	0	0	0	0	0	0	0	0	0	6.86932	0	0	0	0	0	0	3.07514	0.706719	-2.36842	0.0227067	1.64385	0.242221
SIRT2 Q8IXJ6-5;Q8IXJ6-2;Q8IXJ6-3;Q8IXJ6 S 302;335;352;372	5.27354	0	0	0	5.69672	5.79978	5.05778	0	0	0	6.11759	6.00789	6.05268	6.02457	0	0	5.48881	0	0	5.87809	0	0	0	0	0	0	0	0	0	0	0	5.7587	5.79311	0	3.2879	1.14594	-2.14196	0.0227318	1.64337	0.242246
GCFC2 P16383;P16383-2 S 429;391	6.90433	7.2265	0	0	7.04183	0	0	7.00091	0	6.68619	0	7.18946	7.61912	7.41863	7.08611	0	0	0	0	7.41612	0	0	0	0	0	0	7.14251	0	0	6.93977	0	0	0	0	4.07764	1.42923	-2.64841	0.0227681	1.64267	0.242246
GCFC2 P16383;P16383-2 S 430;392	6.90433	7.2265	0	0	7.04183	0	0	7.00091	0	6.68619	0	7.18946	7.61912	7.41863	7.08611	0	0	0	0	7.41612	0	0	0	0	0	0	7.14251	0	0	6.93977	0	0	0	0	4.07764	1.42923	-2.64841	0.0227681	1.64267	0.242246
PHACTR4 Q8IZ21;Q8IZ21-3;Q8IZ21-2 S 344;328;354	0	0	6.50111	0	6.46356	6.25657	7.15243	6.97956	0	0	6.72164	6.81857	0	6.92198	7.06982	0	6.39298	0	0	6.95058	0	0	0	0	0	0	0	0	0	0	0	0	6.49575	0	3.84396	1.34546	-2.4985	0.0227706	1.64262	0.242246
MATR3 P43243 S 206	6.82971	0	6.54481	0	6.71003	6.84726	7.30459	6.76218	0	6.81485	6.9659	6.58273	7.03342	6.88594	6.83946	0	0	0	0	7.46111	0	0	6.49142	0	0	0	6.97075	6.39485	6.50424	0	0	6.79553	7.29515	0	5.37724	2.73763	-2.63962	0.0228205	1.64167	0.242613
ANXA5 P08758 S 135	6.87308	0	6.61135	0	0	0	7.00492	0	0	0	6.75685	0	7.02123	6.84657	0	0	0	0	0	6.56663	0	0	0	0	0	0	0	0	0	0	0	0	7.05088	0	2.93671	0.680875	-2.25584	0.0228378	1.64135	0.242632
TRPM2 O94759-3;O94759-2;O94759 S 38;38;38	6.35411	0	5.92096	0	6.36916	6.4286	6.39603	0	0	0	5.87503	0	0	0	0	0	0	0	0	6.20453	0	0	0	0	0	0	0	0	0	0	0	0	6.12603	0	2.66742	0.616528	-2.05089	0.0228946	1.64027	0.242839
SMARCA4 P51532-5;P51532-2;P51532-3;P51532-4;P51532 S 1541;1542;1544;1545;1575	7.31504	7.26136	7.2784	7.31161	7.44286	7.34672	7.38185	7.41389	6.99154	6.47955	0	7.50984	7.51924	7.35942	7.75263	0	7.47779	0	6.06599	7.74903	0	6.64346	0	7.08055	0	0	7.10312	0	7.1522	7.38746	0	6.97314	7.11876	7.08856	6.75795	4.27964	-2.47831	0.0229035	1.6401	0.242839
FAM110C Q1W6H9 S 241	7.01666	6.98913	6.69278	7.06262	6.47727	0	6.84452	0	6.25404	0	0	0	7.18013	0	0	0	0	0	0	0	6.74359	0	6.8666	0	0	6.56314	0	0	0	0	0	0	7.13229	0	3.89408	1.36528	-2.5288	0.0229364	1.63947	0.242999
VPS13B Q7Z7G8-2;Q7Z7G8-6;Q7Z7G8;Q7Z7G8-3 S 999;998;999;999	0	0	0	6.9415	6.5448	0	6.63508	0	0	0	0	6.90412	7.03775	7.16856	7.00501	0	0	0	0	6.67258	0	0	0	0	0	0	0	0	0	0	0	0	0	0	2.94513	0.683879	-2.26125	0.0229803	1.63864	0.242999
VPS13B Q7Z7G8-2;Q7Z7G8-6;Q7Z7G8;Q7Z7G8-3 S 1002;1001;1002;1002	0	0	0	6.9415	6.5448	0	6.63508	0	0	0	0	6.90412	7.03775	7.16856	7.00501	0	0	0	0	6.67258	0	0	0	0	0	0	0	0	0	0	0	0	0	0	2.94513	0.683879	-2.26125	0.0229803	1.63864	0.242999
KNOP1 Q1ED39 S 132	6.85196	0	6.76643	0	0	0	7.07679	0	0	6.50243	0	6.95911	6.92772	0	0	0	6.86175	0	0	0	0	0	0	0	0	0	0	0	0	0	0	0	6.7789	0	2.9346	0.682032	-2.25257	0.0230254	1.63779	0.243275
SMARCA4 P51532-5;P51532-2;P51532-3;P51532-4;P51532 S 1536;1537;1539;1540;1570	7.31504	7.26136	7.2784	7.31161	7.44286	7.34672	7.38185	7.41389	6.99154	6.47955	0	7.50984	7.51924	7.35942	7.75263	0	7.47779	0	6.06599	7.82128	0	6.64346	0	7.08055	0	0	7.10312	0	7.1522	7.38746	0	6.97314	7.11876	7.08856	6.75795	4.28325	-2.4747	0.0231953	1.6346	0.244434
SMARCA4 P51532-5;P51532-2;P51532-3;P51532-4;P51532 S 1552;1553;1555;1556;1586	7.31504	7.26136	7.21935	7.31161	7.40168	7.29175	7.38185	7.34469	6.99154	6.47955	0	7.45646	7.51924	7.35942	7.75263	0	7.43122	0	6.06599	7.76312	0	6.64346	0	7.08055	0	0	7.10312	0	7.1522	7.38746	0	6.83476	7.11876	7.08856	6.73811	4.27109	-2.46702	0.0232163	1.63421	0.244434
ACD Q96AP0-2;Q96AP0 S 336;339	0	0	6.81514	6.86074	0	6.86416	7.03467	0	0	0	0	0	7.09743	6.94092	0	0	0	0	0	7.01565	0	0	0	0	0	0	0	0	0	0	0	0	0	6.8459	2.97236	0.693078	-2.27928	0.0232285	1.63398	0.244434
KLC3 Q6P597-3;Q6P597;Q6P597-2 S 511;497;496	6.56989	0	0	0	6.39936	7.11163	6.85238	7.1829	0	6.53381	7.11029	6.75803	6.60848	0	0	0	7.17455	0	0	6.50813	0	0	0	0	0	6.81025	7.48334	0	0	0	0	0	7.0106	0	4.3662	1.74934	-2.61685	0.0232403	1.63376	0.244434
LMOD1 P29536;P29536-2 S 508;480	7.08721	7.20655	8.39095	8.15731	0	0	0	0	6.8601	0	0	0	8.61339	7.95523	0	7.52312	0	8.28615	0	0	0	8.26044	0	0	0	0	6.15752	0	0	0	0	0	0	0	3.87648	1.51136	-2.36512	0.0576109	1.2395	0.357829
PCM1 Q15154-2;Q15154-4;Q15154-5;Q15154 S 960;961;960;960	6.81454	6.70685	6.48346	6.66722	0	0	0	6.83373	0	0	0	0	0	6.70522	0	0	0	0	0	0	0	0	0	6.63555	0	0	6.75404	0	0	0	0	0	0	0	2.87222	0.66948	-2.20274	0.0232898	1.63283	0.24461
CADPS2 Q86UW7-3;Q86UW7-2;Q86UW7 S 1244;1249;1290	6.94899	7.28881	6.75938	0	0	0	6.73349	0	0	0	0	0	7.11514	7.24494	0	0	0	0	0	6.88391	0	0	0	0	0	0	7.14638	0	0	0	0	0	0	0	3.00648	0.701514	-2.30497	0.0233163	1.63234	0.24461
ZC3H18 Q86VM9 S 852	0	7.24114	6.47381	6.68149	6.63764	6.57563	7.26618	0	0	6.46374	0	6.68541	6.67553	6.77382	6.72074	6.74561	6.36683	0	0	6.87767	0	6.45395	0	0	0	0	0	0	0	0	0	5.43128	6.46238	0	4.8196	2.25292	-2.56668	0.0233313	1.63206	0.24461
FOXJ2 Q9P0K8-2;Q9P0K8 S 46;46	7.14339	0	0	0	0	6.86475	6.79971	0	0	6.64844	0	6.7146	6.73027	0	0	0	0	0	0	6.97768	0	0	0	0	0	0	0	0	6.65779	0	0	0	0	0	2.92151	0.681773	-2.23974	0.0233728	1.63129	0.244749
KIAA0195 Q12767;Q12767-3;Q12767-2 S 444;454;444	6.49248	0	6.6395	0	7.42819	6.78692	7.55707	0	0	7.32554	6.3004	0	7.14597	7.15872	0	0	6.64071	0	7.46214	7.02612	0	0	0	0	0	7.36685	0	0	0	0	0	6.57769	0	7.536	4.4882	2.13048	-2.35772	0.0501572	1.29967	0.346219
KRT6C CON__P04259;CON__P48668;P48668 S 37;37;37	6.7627	7.48347	0	6.38548	6.69844	7.42496	0	7.06767	8.12985	7.75565	7.56683	6.36652	0	0	0	0	7.33282	0	0	6.35468	7.49995	6.66977	6.73397	0	7.89967	0	0	0	0	6.44672	0	6.26626	0	0	5.11726	2.76019	-2.35706	0.0531314	1.27465	0.353811
HSPB1 P04792 S 199	6.86545	6.70488	7.29526	6.99135	6.73799	7.24125	6.85667	7.71821	6.54766	6.66174	6.93155	0	7.79442	0	0	7.42818	6.92151	7.1482	0	7.10291	6.52059	7.43122	6.643	6.64511	0	0	0	0	0	0	6.3852	0	6.63112	0	6.02475	3.44285	-2.58189	0.023379	1.63117	0.244749
KCNN3 Q9UGI6 S 159	6.17243	0	6.64195	0	5.92728	0	6.17056	0	0	0	0	6.2395	6.58572	0	0	0	0	0	0	5.99768	0	6.54017	0	0	0	0	0	0	0	0	0	0	0	0	2.69553	0.626893	-2.06864	0.02342	1.63041	0.244998
TKT P29401;P29401-2 T 287;295	0	0	0	0	6.39485	6.47815	6.26126	0	0	6.28135	0	6.58601	6.62888	0	0	0	0	0	0	0	0	0	0	0	0	0	0	0	0	0	0	6.33862	6.53418	0	2.75932	0.64364	-2.11568	0.0234772	1.62935	0.245193
RALGPS2 Q86X27;Q86X27-3 S 343;343	6.78822	6.82867	6.72783	6.86707	6.60189	6.82418	6.94346	6.61508	0	0	6.59507	7.00621	6.97878	6.68441	7.1801	6.95595	6.91337	6.36207	0	7.00017	0	6.61669	0	0	0	0	0	6.14507	0	6.81086	5.866	0	6.71709	0	5.81863	3.32837	-2.49026	0.0234837	1.62923	0.245193
KRT6A;KRT6C P02538;CON__P02538;CON__P48668;P48668 S 541;541;541;541	6.2349	0	0	0	0	7.26881	0	7.32311	7.32181	6.90721	7.50783	0	0	0	0	0	7.88025	0	0	6.26086	0	0	0	0	0	0	0	0	0	0	0	0	0	0	3.04026	0.707056	-2.33321	0.0235104	1.62874	0.24526
SF3A3 Q12874 S 367	0	7.15174	6.93165	7.09694	6.62797	7.15106	7.52968	7.48481	0	0	0	7.26548	7.63164	7.42907	7.5473	0	7.36577	0	0	7.54577	0	0	6.07092	6.03798	6.16253	0	0	0	7.56475	0	0	0	0	0	5.16429	2.41475	-2.74954	0.0235836	1.62739	0.24526
SF3A3 Q12874 S 369	0	7.15174	6.93165	7.09694	6.62797	7.15106	7.52968	7.48481	0	0	0	7.26548	7.63164	7.42907	7.5473	0	7.36577	0	0	7.54577	0	0	6.07092	6.03798	6.16253	0	0	0	7.56475	0	0	0	0	0	5.16429	2.41475	-2.74954	0.0235836	1.62739	0.24526
ESF1 Q9H501 S 198	6.95871	6.89558	6.91085	0	6.48644	6.75419	6.73389	6.56415	0	0	6.1991	6.90522	7.12735	6.68755	7.342	6.58509	6.59061	0	0	6.8695	0	0	0	0	0	0	6.82711	0	0	6.75721	0	6.55825	6.66573	0	5.30165	2.70978	-2.59187	0.0236401	1.62635	0.24544
SUGT1 Q9Y2Z0-2;Q9Y2Z0 T 233;265	6.43361	7.08307	6.54543	0	6.00835	7.09521	6.36777	6.54832	0	6.58539	6.13143	6.51797	0	6.67616	6.87756	6.84541	0	0	6.17158	0	6.60949	0	0	0	0	0	6.88549	0	0	6.69297	0	6.09635	6.3361	0	5.14234	2.62575	-2.51659	0.0236415	1.62632	0.24544
ATN1 P54259 S 645	0	7.14848	0	0	0	7.09545	6.28196	7.00522	0	6.74819	6.72679	6.95583	7.3197	0	0	0	0	6.57602	0	7.35345	0	0	0	0	0	0	0	0	0	0	0	0	6.93961	6.98548	3.94869	1.39273	-2.55596	0.023713	1.62501	0.24544
PPIG Q13427 S 544	7.48227	7.5161	7.37872	7.48101	7.09902	6.87482	7.74251	7.3382	7.2263	7.26687	7.25142	7.70144	7.90618	7.35927	7.68097	7.54138	0	6.46613	6.64561	7.42831	7.34341	0	0	7.34071	7.22534	6.93284	0	6.99496	7.43063	0	6.83135	7.43955	7.24112	7.26226	7.40172	5.39023	-2.0115	0.0237197	1.62489	0.24544
KRT18 P05783 S 53	7.57547	8.63851	8.26233	8.17041	0	0	0	0	0	0	0	7.95716	8.02239	0	0	7.5205	0	0	0	0	0	0	0	0	0	0	8.79664	0	0	0	0	0	0	0	3.4733	0.815857	-2.65745	0.0237518	1.6243	0.24544
NIPBL Q6KC79;Q6KC79-3;Q6KC79-2 S 318;318;318	0	0	0	7.11651	6.38677	0	6.52926	0	0	0	6.17681	6.29442	0	6.7736	0	0	6.46789	0	0	0	0	0	0	0	0	0	0	0	0	0	0	6.65277	0	0	2.80553	0.656033	-2.14949	0.0237694	1.62398	0.24544
INPP5D Q92835;Q92835-2;Q92835-3 T 963;962;750	6.80752	0	6.97685	0	6.7459	7.06377	6.61006	0	0	0	6.41228	0	6.8902	0	0	0	0	0	0	7.01081	0	0	0	0	0	0	0	0	0	0	0	6.63658	6.58073	0	3.39333	1.01141	-2.38192	0.0237955	1.62351	0.24544
CHD2 O14647 S 1728	6.91242	0	6.62981	0	6.39396	6.96355	6.72339	0	0	6.61682	0	0	0	0	0	0	0	0	0	6.84332	0	0	0	0	0	0	6.63148	0	0	0	0	0	0	0	2.87428	0.67374	-2.20054	0.0237962	1.62349	0.24544
SQRDL Q9Y6N5 S 343	7.10116	7.45995	7.71214	8.07381	0	7.71918	7.37421	7.97735	7.68831	7.08696	6.77715	0	7.65755	7.61638	7.73691	8.05513	7.0913	7.51438	0	6.96409	0	7.40638	0	0	7.02641	0	0	0	7.36617	0	7.44325	7.31727	0	8.10983	6.44601	4.10156	-2.34446	0.0526657	1.27847	0.353811
ASPSCR1 Q9BZE9-3;Q9BZE9;Q9BZE9-2 S 448;500;594	6.81919	7.00582	6.72249	7.05096	0	6.92559	7.02833	6.95229	6.63552	6.52077	6.43172	6.71952	7.13437	6.90519	7.06187	6.85787	0	0	6.58813	7.04242	6.63366	6.61537	0	0	6.42911	6.62758	7.03977	6.58398	0	6.74765	0	0	0	6.45439	6.34655	4.03409	-2.31246	0.0238368	1.62275	0.24544
PHF20 Q9BVI0 S 902	5.79246	6.04407	5.80477	0	5.42384	0	6.19577	0	0	0	0	0	5.615	5.80802	6.13088	0	5.73059	0	0	0	0	0	0	0	0	0	0	0	0	0	0	5.38425	0	0	2.906	0.862286	-2.04371	0.0238409	1.62268	0.24544
SLC4A1AP Q9BWU0 S 466	7.37178	7.28253	0	7.62252	7.10714	6.98011	7.43049	7.16333	7.11544	7.27522	6.12885	7.41582	7.7182	7.42005	7.55756	0	7.05727	0	0	7.42025	7.09846	0	6.53079	0	0	0	7.40109	6.31754	7.2831	7.34433	0	6.95013	7.2259	7.11885	6.71654	4.26526	-2.45127	0.0238436	1.62263	0.24544
CTNND1 O60716-2;O60716;O60716-6;O60716-4;O60716-10;O60716-9;O60716-18;O60716-17;O60716-14;O60716-12;O60716-22;O60716-20;O60716-5;O60716-3;O60716-8;O60716-7;O60716-13;O60716-11;O60716-21;O60716-19;O60716-16;O60716-15;O60716-24;O60716-23 S 129;129;129;129;75;75;28;28;75;75;28;28;129;129;129;129;75;75;28;28;75;75;28;28	6.7857	7.10326	6.66859	0	0	7.04665	6.51867	0	0	0	0	6.50059	0	6.84614	0	0	6.5828	0	0	0	0	0	0	6.51729	0	0	0	0	0	0	0	0	7.11474	0	3.39069	1.01074	-2.37994	0.0238446	1.62261	0.24544
TANC1 Q9C0D5;Q9C0D5-2 T 687;581	0	0	6.63748	0	6.5358	6.71817	0	0	0	0	6.73946	6.82936	7.01874	0	0	0	0	0	0	6.68212	0	0	0	0	0	0	0	0	0	0	0	0	6.88722	0	2.89136	0.678467	-2.21289	0.023847	1.62257	0.24544
YBX3 P16989;P16989-2;P16989-3 S 79;79;79	6.62561	0	6.73784	0	0	0	6.58671	6.99024	0	0	6.70748	6.60988	0	6.92421	0	0	6.86855	0	0	0	0	0	0	0	0	0	0	0	0	0	0	6.43395	6.81196	0	3.37014	1.00572	-2.36442	0.0239119	1.62139	0.24545
KIAA1468 Q9P260;Q9P260-2 S 22;22	6.56516	6.56647	0	6.57717	0	6.4994	0	7.01225	0	0	0	0	7.14149	6.46352	6.97114	6.72357	6.24854	0	0	0	0	0	0	0	0	0	0	0	0	0	0	0	0	0	3.34468	0.997162	-2.34751	0.0239313	1.62103	0.24545
KIAA1522 Q9P206-2;Q9P206;Q9P206-3 S 1089;1030;1041	7.2386	0	0	0	0	6.45289	6.74913	0	0	0	6.34649	6.52092	6.82243	6.56738	0	0	6.7436	0	0	6.45775	0	0	0	0	0	0	0	0	0	0	0	0	6.69792	0	3.33556	0.994963	-2.3406	0.0239659	1.62041	0.24545
RAB3GAP1 Q15042-3;Q15042;Q15042-4 S 579;579;535	6.69122	0	6.58714	0	0	6.72667	6.49149	6.61318	0	0	5.8233	0	7.18549	6.80215	6.85922	6.55503	0	0	0	6.98722	0	0	0	0	0	0	0	0	0	6.28156	0	0	0	0	3.78005	1.33415	-2.44589	0.0239765	1.62021	0.24545
RAB3GAP1 Q15042-3;Q15042;Q15042-4 S 581;581;537	6.69122	0	6.58714	0	0	6.72667	6.49149	6.61318	0	0	5.8233	0	7.18549	6.80215	6.85922	6.55503	0	0	0	6.98722	0	0	0	0	0	0	0	0	0	6.28156	0	0	0	0	3.78005	1.33415	-2.44589	0.0239765	1.62021	0.24545
KRT5 CON__P13647;P13647 S 50;50	7.25995	0	0	0	6.27154	8.01862	7.75195	8.20447	0	8.55791	9.07385	0	0	0	0	0	9.36937	0	0	6.38604	0	0	0	0	0	0	0	0	0	0	0	0	7.49511	0	3.93845	1.16253	-2.77592	0.0239893	1.61998	0.24545
BAZ1B Q9UIG0-2;Q9UIG0 S 701;705	7.64692	7.45641	6.84647	7.44409	7.14572	7.39234	7.50408	7.17609	7.47795	0	0	7.49205	7.21875	7.41429	7.21059	7.45705	6.89129	0	0	7.49322	0	0	0	7.19363	0	0	0	0	7.07755	7.71413	0	7.3757	6.94618	6.95213	6.30108	3.61557	-2.68551	0.0240017	1.61976	0.24545
TPPP O94811 S 32	6.75242	7.22354	7.66706	7.35564	6.25118	0	6.66885	0	6.27383	6.75845	6.54103	6.58164	7.74565	7.70476	0	7.5411	0	7.43699	0	0	0	7.76158	5.74015	6.35957	6.08625	0	7.65334	6.03294	0	6.96073	0	0	6.49956	0	5.966	3.40361	-2.56239	0.0240476	1.61893	0.24545
SRRM2 Q9UQ35;Q9UQ35-2 T 1063;1063	0	0	6.88284	0	6.99318	0	7.3676	7.75342	0	6.83964	6.84164	7.50462	7.76699	0	7.92258	0	0	0	0	7.2491	6.95069	0	0	0	0	0	0	0	7.10694	0	0	0	6.84841	0	4.13928	1.80389	-2.33539	0.0540473	1.26723	0.355671
MYCT1 Q8N699 S 135	6.77062	7.13383	6.86661	7.086	6.52041	6.47745	6.62989	6.907	0	0	6.20096	6.59542	6.78913	7.11644	6.84993	7.05789	6.38564	6.67727	0	6.66174	0	0	6.66743	0	0	6.53008	6.72849	0	0	0	0	6.31528	6.56214	0	5.79241	3.32179	-2.47062	0.0240779	1.61838	0.24545
LSR Q86X29-6;Q86X29-5;Q86X29-4;Q86X29 S 225;313;362;381	0	6.49586	6.33682	0	6.4118	6.4452	6.49936	0	0	0	0	0	6.71594	0	0	0	0	0	0	0	0	0	0	0	0	0	6.4841	0	0	0	0	0	6.58834	0	2.77893	0.653622	-2.12531	0.0241383	1.61729	0.24545
SHANK3 Q9BYB0-3;Q9BYB0 S 256;375	0	0	7.37164	7.51371	7.05381	0	7.33282	7.63171	7.32695	0	7.07166	7.37422	7.71145	7.62861	7.83579	0	7.21932	0	0	7.46268	0	0	0	0	0	7.12843	7.53655	0	7.22308	7.435	0	0	0	7.23001	5.2869	2.95354	-2.33336	0.0669887	1.174	0.363828
MNDA P41218 S 227	6.68388	0	6.49734	0	6.95675	7.22277	0	0	0	0	0	6.15296	0	0	0	0	0	0	0	0	0	0	0	0	0	0	0	0	0	0	0	7.52259	0	0	2.39384	0.376129	-2.01771	0.0241444	1.61718	0.24545
SYNPO Q8N3V7-2 S 826	7.97254	7.47295	0	7.0835	7.24196	7.31631	6.87408	7.46844	7.59965	7.56383	7.69643	8.0145	7.51278	0	0	0	0	0	7.54274	7.80987	7.0323	0	7.98729	7.59252	7.1437	7.03842	7.5332	0	0	7.17577	6.30367	0	8.49039	0	6.4155	4.08249	-2.333	0.0531864	1.2742	0.353811
SCRIB;LRRC1 Q14160;Q14160-3;Q9BTT6-2 S 37;37;37	6.3582	0	5.88279	0	5.87498	6.60064	5.64435	0	0	0	5.77199	5.98668	0	5.95018	0	0	5.63667	0	0	6.49683	0	0	0	0	0	0	0	0	0	0	0	5.99366	6.10219	0	3.43356	1.21147	-2.22209	0.0241583	1.61693	0.24545
LRRC1 Q9BTT6 S 37	6.3582	0	5.88279	0	5.87498	6.60064	5.64435	0	0	0	5.77199	5.98668	0	5.95018	0	0	5.63667	0	0	6.49683	0	0	0	0	0	0	0	0	0	0	0	5.99366	6.10219	0	3.43356	1.21147	-2.22209	0.0241583	1.61693	0.24545
TRA2B P62995 S 85	7.60511	7.89373	7.68259	7.77895	7.60747	7.93484	7.98289	8.24758	0	6.99824	0	8.1174	8.20626	7.93393	6.29933	7.6403	7.71091	0	5.92291	8.2475	0	6.02551	0	0	0	0	7.80232	0	7.66993	7.5632	0	7.4221	7.76225	7.5581	6.7135	4.38122	-2.33228	0.0519173	1.28469	0.351849
PRKAB1 Q9Y478 T 148	7.03238	6.68422	6.64464	0	6.4818	6.70008	6.73334	0	6.56077	6.17196	6.38416	6.63207	6.73458	7.05473	6.9007	6.93474	6.68815	0	0	6.81928	0	0	0	6.17502	0	6.24279	0	0	6.45173	0	0	6.36857	6.3702	6.44523	5.70105	3.26982	-2.43123	0.0241623	1.61686	0.24545
BAG6 P46379-2;P46379;P46379-3;P46379-5;P46379-4 S 1111;1117;1147;1062;888	6.95248	6.97225	0	6.98234	0	0	7.01089	6.82191	0	0	0	6.89737	6.97323	6.96577	7.29048	0	0	0	0	0	0	0	0	0	0	0	7.05987	0	0	7.01064	0	0	6.80381	0	3.96973	1.40824	-2.56149	0.0242987	1.61442	0.246082
PRAM1 Q96QH2 S 407	6.39382	0	6.32797	0	6.55717	7.30903	0	0	0	6.37603	0	0	6.16417	0	0	0	0	0	0	0	0	0	6.32858	0	0	0	0	0	0	0	0	6.83461	0	0	2.79487	0.658159	-2.13671	0.0244727	1.61132	0.247002
PRCC Q92733 S 159	6.89707	7.2858	0	0	6.78779	0	7.31444	7.28686	0	6.60253	6.44553	0	7.36983	0	7.50794	0	0	0	0	0	0	0	0	0	0	0	7.19698	0	0	7.27003	0	6.39485	0	0	3.99927	1.41849	-2.58078	0.0245538	1.60988	0.247662
CYBA P13498 S 168	7.84677	0	7.49643	7.56975	7.84006	7.73868	7.90818	7.80556	8.23785	7.6063	7.72249	0	7.71579	0	0	7.56961	8.22324	0	0	7.896	0	7.80112	0	7.74816	0	0	0	0	0	0	7.74551	8.12231	7.68204	0	6.10628	3.1394	-2.96688	0.0246098	1.60889	0.247885
IRF2BPL Q9H1B7 S 658	7.22596	7.40437	6.93823	7.70209	7.26343	6.94163	7.2845	7.28513	6.76035	6.99285	7.21392	7.14731	7.08475	6.92238	7.30997	0	7.62784	0	6.99053	7.33542	6.66472	7.11303	6.80549	0	7.39565	0	7.63931	7.22399	7.12317	7.38902	6.97134	0	0	7.28153	7.15478	5.04355	-2.11123	0.0246311	1.60852	0.247885
STIM2 Q9P246-2;Q9P246;Q9P246-3 S 433;346;346	6.73225	0	0	6.55706	6.50884	6.59837	6.3369	6.95932	0	0	0	0	6.72358	6.72028	0	0	6.78559	0	0	6.97938	0	0	0	0	0	0	0	0	0	0	0	6.48806	0	6.71909	3.79547	1.34861	-2.44687	0.0246651	1.60792	0.247885
TRA2B P62995 S 87	7.60511	7.89373	7.68259	7.77895	7.60747	7.93484	7.98289	8.24758	0	6.99824	0	8.1174	8.20626	7.93393	7.9203	7.62455	7.71091	0	0	8.2475	0	0	0	0	0	0	7.80232	0	7.65715	7.54215	0	7.4221	7.76225	7.5581	6.7135	3.86237	-2.85113	0.0246803	1.60765	0.247885
OCLN Q16625-4;Q16625-2;Q16625-3;Q16625;Q16625-5 S 157;354;408;408;86	8.15681	8.02981	7.69187	7.82728	7.71833	7.84639	7.47314	7.51046	0	0	0	7.81813	7.15366	6.69891	7.36741	7.5853	0	0	0	7.87991	0	0	6.87244	6.91684	0	7.04642	7.80735	0	7.028	0	0	0	7.71944	7.16056	5.99463	3.66918	-2.32544	0.0649267	1.18758	0.360843
CGN Q9P2M7 S 1169	7.48134	7.57527	7.41984	7.68092	0	7.36101	7.5195	7.22701	6.81257	0	0	7.31681	7.80019	7.53147	7.79904	7.6713	0	5.95526	6.68303	7.69433	0	0	0	7.28659	0	0	7.55171	0	7.09747	0	5.3486	0	7.17528	0	5.83757	3.51313	-2.32444	0.0571045	1.24333	0.357829
SHANK3 Q9BYB0-3;Q9BYB0 S 1039;1158	6.55609	6.78177	6.17088	6.46713	5.95644	0	6.55396	0	0	0	0	6.76889	0	6.19973	0	0	0	0	0	0	0	0	0	0	0	0	6.41564	0	0	6.70265	0	6.19426	6.78262	0	3.67535	1.30476	-2.37059	0.0247307	1.60676	0.24799
GCC1 Q96CN9 S 620	7.27455	0	7.03234	7.32354	0	7.25005	7.34514	7.40627	0	7.05339	0	7.39041	7.5905	7.42847	7.47542	0	0	0	0	7.44097	0	0	0	0	6.86036	0	7.33618	0	7.14104	7.38591	0	7.18219	7.16944	0	5.22105	2.89958	-2.32147	0.0641066	1.1931	0.359961
TAF3 Q5VWG9 S 183	6.99494	6.93962	6.44973	6.88328	6.32327	6.83893	7.01513	6.76415	0	6.33514	6.31572	6.79851	7.3451	7.15529	7.06024	6.65057	6.63272	0	0	0	0	6.39352	0	6.66721	0	6.41906	6.85369	0	7.02596	6.67051	0	6.69624	6.64522	6.50572	6.29706	4.01103	-2.28602	0.0247438	1.60653	0.24799
FAAP100 Q0VG06-3;Q0VG06 S 516;667	7.08554	0	6.77308	0	6.80499	0	0	0	0	6.73965	0	6.81299	6.69576	6.85353	0	0	6.83655	0	0	6.89601	0	0	0	0	0	0	0	0	0	0	0	6.8013	0	0	3.41183	1.02669	-2.38513	0.024772	1.60604	0.248114
PKP3 Q9Y446;Q9Y446-2 S 238;253	7.07639	0	7.11294	0	6.70699	0	7.37475	6.9209	6.9836	0	6.93425	6.71222	7.45932	0	7.78807	7.09423	0	0	0	0	6.53161	0	7.18316	0	0	0	0	0	0	8.0371	0	0	7.45307	0	4.5201	2.20436	-2.31574	0.05925	1.22731	0.357829
PI4K2B Q8TCG2 S 45	6.93544	0	0	6.93781	6.3491	6.20612	6.66027	0	0	0	0	6.65254	6.55211	0	0	0	0	0	0	6.47761	0	0	0	0	0	0	6.97833	0	0	0	0	6.41958	0	0	3.30667	0.993776	-2.31289	0.0248367	1.60491	0.248578
RIN2 Q8WYP3;Q8WYP3-2 S 79;128	6.65082	0	6.3286	0	6.55085	6.83545	0	0	0	0	6.57581	6.43188	0	0	0	0	6.98517	0	0	6.35249	0	0	0	0	0	0	0	0	0	0	0	0	0	0	2.81239	0.666883	-2.1455	0.0248813	1.60413	0.248578
ELANE P08246 S 202	6.68268	0	6.49491	0	7.13558	8.02185	5.62499	0	0	0	0	7.60247	7.19612	0	0	0	0	0	6.80385	0	0	0	6.74393	0	0	0	0	0	0	0	0	7.28574	0	0	3.48276	1.04168	-2.44108	0.0248814	1.60412	0.248578
CGN Q9P2M7 S 1170	7.48134	7.57527	7.41984	7.68092	0	7.36101	7.5195	7.22701	6.81257	0	0	7.31681	7.80019	7.53147	7.79904	7.78131	0	5.95526	6.68303	7.82153	0	0	0	7.28659	0	0	7.55171	0	7.09747	0	5.3486	0	7.17528	0	5.83757	3.52499	-2.31258	0.0589332	1.22964	0.357829
CAMSAP3 Q9P1Y5;Q9P1Y5-2 T 338;365	7.25857	0	6.8318	0	6.89532	0	6.67747	0	0	0	0	0	6.95319	6.79651	0	0	0	0	0	7.27413	0	0	6.79055	0	0	0	0	0	0	0	0	0	0	0	2.95806	0.703234	-2.25483	0.0249508	1.60292	0.248894
TMC4 Q7Z404-1;Q7Z404 S 103;109	6.55666	6.96574	7.18989	7.02772	6.64042	0	7.1564	6.56625	0	6.61384	6.75153	0	7.20599	7.54807	0	7.00706	7.13392	0	0	6.92705	0	0	6.72203	6.73702	0	0	6.96508	0	0	7.568	0	6.28549	7.34208	0	5.44447	3.13439	-2.31008	0.0500417	1.30067	0.345573
EZR P15311 S 536	7.09802	0	6.65839	7.06285	0	6.87011	0	0	0	0	6.26694	7.0636	6.6178	0	0	0	0	0	0	0	0	0	0	0	0	0	7.0267	0	0	0	0	6.28932	7.16002	0	3.40269	1.0238	-2.37889	0.0249754	1.60249	0.248894
AHNAK Q09666 S 1298	7.17748	0	0	7.3004	0	0	0	0	0	7.09233	7.05219	6.96243	7.25897	0	0	0	7.2638	0	0	0	0	0	0	0	0	0	0	0	0	0	0	0	7.31538	0	3.06027	0.728959	-2.33131	0.0249782	1.60244	0.248894
HADHA P40939 S 756	6.82183	0	6.85889	6.68273	6.19201	0	0	0	0	0	5.75292	0	0	5.9571	0	0	6.66579	0	0	0	0	0	0	0	0	0	0	0	0	0	0	6.26141	0	0	2.73325	0.64636	-2.08689	0.0249922	1.6022	0.248894
HDLBP Q00341 S 317	6.46985	0	6.00625	0	6.31148	6.58434	0	0	0	0	0	6.32087	6.20917	0	0	0	6.56519	0	0	6.28221	0	0	0	0	0	0	0	0	0	0	0	0	0	0	2.70728	0.64237	-2.06491	0.0250236	1.60165	0.248955
REEP3 Q6NUK4 S 150	8.33049	8.65691	6.76808	8.5446	7.18665	7.80985	0	7.93454	7.93477	0	6.74139	6.94871	0	0	0	0	8.2173	0	0	8.2274	0	0	0	0	7.67031	7.93326	8.32075	0	0	0	0	7.81866	8.41584	7.06688	5.48971	3.18352	-2.30619	0.0890069	1.05058	0.395656
NES P48681 S 556	0	7.12182	0	0	6.85215	0	6.72724	0	0	6.35216	0	7.07598	0	6.61019	0	0	0	0	0	0	0	0	0	0	0	6.94665	0	0	0	0	0	0	6.88986	0	2.90997	0.691825	-2.21814	0.0250299	1.60154	0.248955
NIPBL Q6KC79;Q6KC79-3;Q6KC79-2 T 702;702;702	5.99796	0	6.13411	0	5.82598	6.15881	0	0	0	0	5.89374	6.12143	0	5.82008	0	0	5.98614	0	0	6.15576	0	0	0	0	0	0	0	0	0	0	0	0	5.88945	0	2.99658	0.901568	-2.09501	0.0251196	1.59999	0.249425
ERBB2 P04626-3;P04626-2;P04626-5;P04626-4;P04626 S 368;444;1024;1039;1054	6.94198	0	0	0	0	6.44621	0	6.99338	6.62058	0	0	0	6.89229	6.82353	0	0	0	0	0	6.6087	0	0	0	0	0	0	0	0	0	0	0	0	7.24082	0	2.90843	0.692476	-2.21595	0.0251613	1.59927	0.249474
PTPN7 P35236;P35236-2;P35236-3 S 44;83;149	6.79153	0	0	0	6.02882	0	7.31315	0	0	6.55687	0	6.58906	6.44445	0	0	0	6.7712	0	0	0	0	0	0	0	0	0	0	0	0	0	0	0	6.72253	0	2.83742	0.674686	-2.16273	0.0252534	1.59768	0.250072
ANAPC2 Q9UJX6-2;Q9UJX6 S 467;470	7.20782	7.05839	7.10914	7.29732	7.02833	0	6.93635	7.34054	7.21848	0	6.79632	7.13478	7.18563	7.16664	7.54623	7.42799	6.80026	6.97973	0	0	0	0	0	0	0	6.52406	7.30484	6.65485	6.90064	7.25351	0	6.98989	0	0	6.1057	3.5191	-2.5866	0.0253271	1.59641	0.25031
CDS1 Q92903 S 37	6.48444	0	6.63212	7.81883	6.61998	6.55759	6.77193	0	0	6.60825	6.46993	6.8358	8.0042	8.22953	0	7.1456	6.47667	0	0	8.06646	0	0	7.62922	7.60196	6.3884	0	0	0	0	6.95447	0	6.23042	7.61091	0	5.50233	3.20521	-2.29712	0.057134	1.24311	0.357829
PLEKHA7 Q6IQ23-2;Q6IQ23;Q6IQ23-3 S 536;536;110	7.66507	7.86618	7.31006	7.64447	0	7.30094	6.85733	7.38555	0	6.98393	6.62219	7.18665	7.62916	7.59895	0	0	0	6.85751	0	7.42739	0	0	7.41484	7.26479	7.18551	6.97888	7.84592	6.88661	0	7.20385	0	0	7.68634	7.09642	6.28932	3.9924	-2.29692	0.0513274	1.28965	0.350659
RPLP2 P05387 S 17	0	6.26259	6.64621	0	0	0	6.39777	6.91947	0	0	0	0	6.92747	6.34651	6.75999	0	0	0	0	0	0	0	0	0	0	0	6.68749	0	0	0	0	0	0	0	2.82143	0.672374	-2.14906	0.0253363	1.59626	0.25031
MAP1B P46821 S 25	7.83483	8.03679	0	0	7.90478	7.37554	8.25549	7.64667	8.0825	7.76956	8.08518	0	8.25242	8.15667	8.37931	0	0	0	7.39844	0	7.19346	8.08617	7.95462	8.0035	7.69783	0	8.19279	0	8.04528	8.00839	0	0	0	0	6.24289	3.94799	-2.2949	0.0852508	1.0693	0.389928
MED1 Q15648 S 1479	7.25402	7.3379	7.10514	0	0	7.08846	7.2693	7.22318	0	6.54836	0	0	7.357	0	7.50679	0	0	0	0	7.46995	0	0	0	0	0	0	0	0	0	0	0	6.93866	6.86326	7.04638	4.08453	1.79125	-2.29327	0.0556537	1.25451	0.357829
TUBA1B;TUBA1A;TUBA3E;TUBA1C P68363;P68363-2;Q71U36-2;Q71U36;P0DPH8;P0DPH7;P0DPH7-2;Q6PEY2;Q9BQE3 S 48;48;13;48;48;48;48;48;48	6.34248	0	6.37929	0	6.77475	0	6.44487	0	0	6.00996	6.04743	7.37941	7.37337	6.46841	0	0	7.3975	0	0	6.26226	6.82223	0	0	0	0	0	0	0	0	0	0	7.18708	6.58625	0	4.23	1.71277	-2.51723	0.0253583	1.59588	0.25031
DSP P15924;P15924-2;P15924-3 S 7;7;7	5.88099	6.20946	5.62998	0	0	5.7259	0	0	0	0	5.44441	0	5.95334	6.0149	0	0	6.03615	0	0	5.82117	0	0	0	0	0	0	0	0	0	0	0	0	5.71885	0	2.9185	0.878808	-2.03969	0.0253887	1.59536	0.25031
TDRD7 Q8NHU6-2;Q8NHU6 S 245;319	6.86891	0	6.49042	6.8078	6.15073	7.04817	0	0	0	0	0	6.67289	6.60317	6.89668	0	0	0	0	6.84276	0	0	0	0	0	0	0	6.87588	0	0	0	0	6.41434	7.18224	0	3.8242	1.36576	-2.45844	0.0254679	1.59401	0.250356
EPS15L1 Q9UBC2;Q9UBC2-2;Q9UBC2-3;Q9UBC2-4 S 108;108;108;108	8.1852	8.19837	7.19598	0	0	8.27967	0	0	0	0	0	7.93258	0	7.4331	0	0	8.16652	0	0	0	0	0	0	0	0	0	7.99635	0	0	0	0	0	0	0	3.37321	0.808144	-2.56506	0.0254703	1.59397	0.250356
SRRM2 Q9UQ35;Q9UQ35-2 S 472;472	6.1293	0	6.30012	0	6.23787	6.25377	0	0	0	6.23267	6.24881	6.68671	0	7.03467	0	0	6.3066	0	0	6.89929	0	0	0	0	0	0	0	0	0	0	0	6.50118	6.35887	0	3.65171	1.3033	-2.34841	0.0255047	1.59338	0.250356
PNN Q9H307 S 68	0	0	8.06043	0	0	8.25532	8.21304	0	0	8.02272	0	8.32527	8.38419	0	0	0	0	0	0	0	8.07686	0	8.18839	0	0	0	8.30683	0	0	0	0	0	0	0	3.51864	1.2286	-2.29004	0.0666217	1.17638	0.362878
SRRM2 Q9UQ35;Q9UQ35-2 S 474;474	6.1293	0	6.30012	0	6.23787	6.25377	0	0	0	6.23267	6.24881	6.68671	0	7.03467	0	0	6.3066	0	0	6.89929	0	0	0	0	0	0	0	0	0	0	0	6.50118	6.35887	0	3.65171	1.3033	-2.34841	0.0255047	1.59338	0.250356
SRRM2 Q9UQ35;Q9UQ35-2 T 476;476	6.1293	0	6.30012	0	6.23787	6.25377	0	0	0	6.23267	6.24881	6.68671	0	7.03467	0	0	6.3066	0	0	6.89929	0	0	0	0	0	0	0	0	0	0	0	6.50118	6.35887	0	3.65171	1.3033	-2.34841	0.0255047	1.59338	0.250356
YAP1 P46937-6;P46937-7;P46937;P46937-9;P46937-5;P46937-3;P46937-2;P46937-8;P46937-4 S 344;348;382;386;328;332;366;370;204	6.9673	6.82088	7.19279	7.34402	7.41333	8.24437	7.81261	8.02496	0	0	7.13985	7.68878	8.16681	7.68942	8.14111	7.45083	7.65756	0	0	0	7.33385	0	0	7.42781	0	0	7.54784	0	7.48816	0	6.8955	0	7.87764	6.67953	6.46465	3.72499	-2.73966	0.0256119	1.59156	0.251252
CREB1 P16220-1;P16220 S 271;257	7.51583	7.565	0	7.48869	0	0	7.56396	7.18879	0	0	0	7.2643	7.59314	0	7.76104	0	0	0	0	0	0	0	7.41323	7.46237	0	0	0	0	0	0	0	0	0	0	3.72712	1.13183	-2.59529	0.0256555	1.59082	0.251366
TNKS1BP1 Q9C0C2;Q9C0C2-2 S 983;434	7.81156	7.9231	7.52885	7.97741	0	0	0	0	7.79969	7.56701	7.74877	7.49049	0	7.7525	0	0	0	0	7.18633	0	0	7.34013	0	0	7.5033	0	8.30466	0	7.31503	7.93009	0	0	8.14653	0	4.97138	2.6863	-2.28508	0.0862847	1.06407	0.390725
C16orf54 Q6UWD8 S 194	6.48652	0	6.25897	0	6.08228	7.20655	6.56377	0	0	6.3217	6.42457	6.32102	0	0	0	0	6.13767	0	0	0	0	0	0	0	0	0	0	0	0	6.52704	0	7.39906	6.28872	0	3.69038	1.31762	-2.37276	0.0257372	1.58944	0.251645
SEC22B O75396 S 177	6.72529	0	7.11411	0	5.52092	0	6.7689	6.92858	0	6.44874	6.25938	7.38739	6.52791	0	0	0	7.11144	0	0	6.67853	0	0	0	0	0	0	0	0	0	7.15125	0	6.79935	6.90145	0	4.26294	1.7321	-2.53084	0.0258388	1.58773	0.251958
TTYH3 Q9C0H2-3;Q9C0H2-2;Q9C0H2 S 325;464;496	6.54239	0	6.4416	0	6.67645	0	6.67756	6.85497	0	0	6.4579	7.01477	6.35761	6.4091	7.23787	0	6.54178	0	0	7.306	0	0	0	0	0	0	0	0	0	0	0	6.93447	6.54331	0	4.24517	1.72817	-2.517	0.0258439	1.58764	0.251958
DIDO1 Q9BTC0;Q9BTC0-1 S 809;809	7.29343	7.40214	7.1972	7.38272	7.20262	0	0	7.02197	0	6.87762	6.97137	0	7.2521	7.1014	7.49411	6.99708	0	6.95331	0	0	0	0	0	7.01153	0	0	0	6.82606	0	7.34749	0	7.02641	0	7.16301	5.12161	2.84095	-2.28066	0.0636324	1.19632	0.359538
ARHGEF35 A5YM69 S 184	7.11348	0	0	7.34518	6.44898	0	6.9018	0	6.86418	0	6.14248	0	7.22282	6.93015	0	0	0	0	0	0	6.99479	0	0	0	0	0	0	0	0	7.32083	0	0	6.93761	6.86852	3.92636	1.40609	-2.52027	0.025874	1.58714	0.252075
ITPKB P27987-2;P27987 T 33;33	6.58757	0	7.18857	0	6.41511	6.53065	6.62945	0	0	6.14117	0	6.56037	7.45775	0	0	0	6.54628	7.25213	0	0	0	7.28787	0	0	0	0	0	0	0	0	0	6.24517	0	0	3.82219	1.36657	-2.45561	0.0259016	1.58667	0.252075
JADE3 Q92613 S 566	6.89739	7.29614	6.85868	7.00591	0	0	6.93294	0	0	0	0	6.96181	7.32251	7.17768	7.29524	0	0	0	0	7.05154	0	0	0	0	0	0	7.12798	6.74396	0	0	0	0	6.86218	0	4.03236	1.75404	-2.27832	0.0531717	1.27432	0.353811
PALLD Q8WX93;Q8WX93-3;Q8WX93-4 S 747;365;36	6.98055	7.10092	7.19745	7.10171	0	0	0	7.26475	0	0	0	6.83283	7.3171	0	0	7.31446	7.12159	0	0	0	0	7.19816	0	0	0	0	0	0	0	0	0	0	0	0	3.55681	1.08171	-2.4751	0.0259227	1.58632	0.252075
SON P18583-10;P18583-4;P18583-7;P18583;P18583-5;P18583-9;P18583-2;P18583-3;P18583-6 S 1782;1782;1742;1782;1782;1822;1463;1782;1782	0	6.68358	0	6.76588	0	0	7.57847	6.96625	0	0	6.94999	0	7.27268	7.66431	7.65754	0	0	0	0	7.53095	0	0	0	0	0	0	0	0	0	0	0	0	6.42462	0	3.56294	1.08066	-2.48228	0.025956	1.58576	0.252075
FCHO1 O14526-3;O14526-2;O14526 S 566;616;616	6.56238	0	6.20101	6.66663	6.12626	0	6.80406	0	0	6.64223	6.15652	6.50892	0	0	6.97661	0	0	0	0	6.31796	0	0	6.5276	0	0	0	0	0	0	0	0	0	6.61992	0	3.69057	1.3221	-2.36847	0.0259677	1.58557	0.252075
DPYSL3 Q14195-2;Q14195 S 516;402	6.09419	0	0	0	6.03647	6.43634	6.10934	0	0	5.79907	6.07081	0	6.64297	5.94104	0	6.61963	6.10762	0	0	0	0	0	0	0	0	0	0	0	0	0	0	6.01157	0	6.37793	3.5093	1.25584	-2.25347	0.0259685	1.58555	0.252075
EDC4 Q6P2E9;Q6P2E9-2 S 486;105	7.43291	7.30679	0	0	7.01699	7.0593	0	0	0	6.79501	6.73251	6.79574	0	7.3543	7.50013	0	7.57221	0	0	6.90025	0	0	0	0	0	0	0	0	0	0	0	0	6.99609	0	4.03525	1.44843	-2.58682	0.0260684	1.58389	0.252075
MAP2K4 P45985;P45985-2 S 257;268	6.96486	0	6.8805	7.03034	6.84298	7.33787	6.95403	0	0	6.10623	6.71257	7.25268	7.33892	0	6.5658	7.18889	0	0	6.78293	6.82521	0	0	0	0	6.07773	0	0	0	0	0	0	6.69933	6.90217	0	4.95864	2.3521	-2.60654	0.0260877	1.58356	0.252075
SUPT5H O00267-2;O00267 S 4;4	6.57071	0	0	0	6.54694	6.5477	0	0	0	0	6.44306	0	7.01845	6.78938	0	0	6.41858	0	0	7.28226	0	0	0	0	0	0	0	0	0	0	0	0	0	0	2.85116	0.685042	-2.16612	0.0260962	1.58342	0.252075
ZMYM2 Q9UBW7 T 1376	6.42977	0	6.27969	0	6.29609	6.43819	6.3615	0	0	0	6.16203	6.43446	0	0	0	0	6.51314	0	0	6.56666	0	0	0	0	0	0	0	0	0	0	0	6.20347	0	0	3.17155	0.964163	-2.20739	0.0261534	1.58247	0.252075
SORBS1 Q9BX66-10;Q9BX66-4;Q9BX66-12;Q9BX66-6;Q9BX66-8 S 731;599;1209;761;726	7.15746	7.05725	7.3532	7.84036	0	0	6.53209	0	0	0	0	0	8.19586	7.3853	0	7.4061	0	7.38709	0	0	0	7.58911	0	0	0	0	0	0	0	0	0	0	0	0	3.68011	1.11911	-2.56099	0.0261641	1.58229	0.252075
RIC8A Q9NPQ8-2;Q9NPQ8-4;Q9NPQ8;Q9NPQ8-3 S 522;527;528;534	6.81242	7.14956	7.31844	7.34941	6.96617	7.53893	7.06183	7.43182	0	0	6.81517	7.02383	7.68097	7.14637	7.67082	7.02808	7.41623	0	6.75263	7.71483	0	0	6.8023	0	0	0	6.64213	0	7.20101	0	0	6.7847	7.21094	0	6.16392	3.56118	-2.60274	0.0261734	1.58214	0.252075
JPH2 Q9BR39 S 469	7.05323	7.50423	7.98382	0	6.94387	7.3325	6.61051	6.73386	6.77715	0	7.29477	7.16661	7.89806	7.44299	0	8.00542	0	8.19418	7.04922	0	6.85946	8.4458	0	0	6.51351	6.80389	0	6.39298	0	0	6.28353	0	0	6.78437	6.19583	3.56662	-2.62921	0.0261809	1.58202	0.252075
CCDC6 Q16204 S 367	7.98679	7.3549	6.96609	0	7.02796	6.74147	7.72069	6.65698	0	7.98929	6.92558	7.28814	6.78952	0	7.29944	0	6.64722	0	7.1611	0	8.1643	0	8.19932	0	7.45885	0	0	0	7.41868	7.87996	0	0	8.06052	0	5.67481	3.41447	-2.26034	0.0734051	1.13427	0.368614
AHNAK2 Q8IVF2;Q8IVF2-3 S 842;742	7.15567	7.60644	7.76223	7.19639	6.64998	0	7.03115	5.92143	7.73297	6.52643	7.66237	7.25821	8.19841	6.77057	0	0	7.57232	7.44439	0	0	7.03627	8.28886	6.67059	7.75657	0	7.88382	7.43542	7.41351	0	7.68547	0	0	7.2274	0	6.67659	4.12073	-2.55586	0.0262374	1.58108	0.252075
PRKAR2B P31323 S 83	0	7.49799	6.11959	7.53447	6.10209	0	7.18504	6.96112	6.03052	6.43508	0	7.16009	8.31908	7.7385	7.41699	0	6.22243	0	0	7.351	0	0	0	0	0	6.93057	8.11351	0	6.23157	7.26036	0	0	7.08958	0	5.50597	2.8308	-2.67517	0.0262562	1.58077	0.252075
LARP7 Q4G0J3;Q4G0J3-3 T 257;264	0	0	6.89033	7.56134	6.58863	0	7.09857	0	0	6.41714	6.61314	0	7.22186	6.83042	0	0	0	0	0	7.42936	0	7.17419	0	0	0	0	0	0	0	0	0	7.04279	6.72195	0	3.94439	1.41841	-2.52597	0.0264692	1.57726	0.253194
YES1 P07947 Y 345	0	0	5.87118	0	6.07078	0	6.03667	0	0	6.15978	6.1037	6.38505	6.04724	5.76144	0	6.35397	6.23942	0	0	0	0	0	0	0	0	0	0	0	0	0	0	5.74468	6.51895	0	3.4597	1.24285	-2.21685	0.0265256	1.57633	0.253319
OSBPL11 Q9BXB4 S 172	6.8177	0	0	0	6.61892	6.78876	6.90126	0	0	6.44514	0	6.81905	0	6.55088	0	0	6.48975	0	0	0	0	0	0	7.13135	0	0	6.84703	0	0	0	0	0	0	0	3.35298	1.02341	-2.32957	0.0265439	1.57603	0.253319
SPEN Q96T58 S 727	6.87755	7.60073	7.51324	7.51508	7.40555	7.40498	7.64073	7.35172	7.21987	7.13044	7.47702	7.70975	7.76654	0	7.71299	0	7.5397	7.03771	7.21964	7.79964	0	0	7.38639	0	7.08707	0	7.41486	0	7.33596	0	0	7.32436	7.2717	7.3331	6.90094	4.42316	-2.47779	0.0265466	1.57599	0.253319
NSRP1 Q9H0G5 S 254	0	6.94541	0	0	0	6.66264	7.09705	7.03157	0	0	0	6.84291	6.92198	0	7.13168	0	0	0	0	7.2461	0	0	0	0	0	0	0	0	0	0	0	0	0	0	2.9644	0.718889	-2.24551	0.0267202	1.57316	0.254513
TMPO P42167;P42167-3;P42167-2 Y 183;183;183	6.76317	0	7.0853	7.31082	6.21378	0	7.54581	7.06659	0	0	0	0	7.62817	7.01912	7.43808	0	6.76143	0	7.37625	0	0	0	0	0	0	0	0	0	0	7.28596	0	0	6.99883	0	4.0452	1.79303	-2.25217	0.0592728	1.22714	0.357829
CCDC12 Q8WUD4 S 165	6.96406	7.35017	6.96104	7.09219	6.70328	0	7.22606	0	0	0	6.52144	0	7.22068	0	7.49911	0	6.90684	0	0	7.3504	0	0	0	0	0	0	0	0	0	0	0	6.60314	6.65753	0	4.00278	1.75085	-2.25193	0.0550688	1.25909	0.35708
NSRP1 Q9H0G5 S 255	0	6.94541	0	0	0	6.66264	7.09705	7.03157	0	0	0	6.84291	6.92198	0	7.13168	0	0	0	0	7.2461	0	0	0	0	0	0	0	0	0	0	0	0	0	0	2.9644	0.718889	-2.24551	0.0267202	1.57316	0.254513
TRA2B P62995 S 83	7.60511	7.89373	7.68259	7.77895	7.60747	7.93484	7.98289	8.24758	0	6.99824	0	8.1174	8.20626	7.93393	7.93057	7.6403	7.71091	0	5.92291	8.23226	0	6.02551	0	0	0	0	7.80232	0	7.66993	7.5632	0	7.4221	7.76225	7.5581	6.7135	4.46202	-2.25148	0.0629411	1.20107	0.359538
RAB11FIP1 Q6WKZ4;Q6WKZ4-2;Q6WKZ4-3 S 315;167;315	6.65252	0	6.29979	0	6.25181	0	6.54057	0	0	0	6.17304	6.50459	0	0	0	0	6.84543	0	0	0	0	0	0	0	0	0	0	0	0	0	0	0	6.43356	0	2.74445	0.66395	-2.0805	0.0267623	1.57248	0.254759
KIAA1671 Q9BY89 S 128	0	7.20082	0	0	0	6.5402	6.90984	0	0	6.48601	6.57823	6.64561	6.73122	0	0	0	6.92332	0	0	6.73411	0	0	0	0	0	0	6.9298	0	0	0	0	0	0	0	3.36371	1.02936	-2.33435	0.0268599	1.5709	0.255225
HMHA1 Q92619;Q92619-2 S 619;635	7.78159	7.49229	0	7.5677	7.18361	7.41162	7.6116	7.24105	0	7.21163	0	7.76046	0	0	7.63366	7.50864	0	7.18438	0	7.67487	0	0	0	0	0	0	0	0	7.30788	0	6.55823	0	0	7.21893	4.8044	2.55433	-2.25007	0.0781893	1.10685	0.370711
LEMD2 Q8NC56;Q8NC56-2 S 497;195	7.71039	0	7.4475	0	7.10302	7.22606	7.93031	0	0	0	6.87795	7.62421	0	0	0	0	7.39988	0	0	7.41427	0	0	0	0	0	0	7.61449	0	0	0	0	0	6.7646	0	3.70853	1.45966	-2.24887	0.058897	1.22991	0.357829
PFDN4 Q9NQP4 S 125	6.3813	0	6.28076	0	6.45419	0	6.42684	0	0	5.28299	6.16173	0	6.49046	0	0	0	6.30099	0	0	0	0	0	0	0	0	0	0	0	0	0	0	6.2257	6.42441	0	3.10559	0.947555	-2.15804	0.026932	1.56973	0.25553
IGF2R P11717 S 2347	0	0	0	0	6.74166	6.45321	0	6.4206	0	0	6.19201	0	6.409	6.84924	6.80437	0	6.73126	0	0	0	0	0	0	0	0	0	0	0	0	0	0	0	0	0	2.79041	0.676781	-2.11363	0.0269601	1.56928	0.255561
LIPE Q05469-2;Q05469 S 554;855	6.90672	0	7.40473	0	6.79163	0	7.59279	0	7.65699	0	0	6.70631	7.00745	7.26586	0	0	0	0	0	0	0	0	0	0	0	0	7.71495	0	6.87873	8.47251	0	6.86433	7.02821	0	4.09518	1.84794	-2.24724	0.0655099	1.18369	0.360898
ISY1 Q9ULR0;Q9ULR0-2;Q9ULR0-1 S 222;244;222	0	7.14173	6.92909	0	6.88215	6.90914	0	7.0406	0	0	6.5312	0	7.16215	7.20428	0	0	6.85052	0	0	6.93497	0	6.79043	0	0	0	0	0	0	0	6.88093	0	7.34719	0	0	3.98574	1.7402	-2.24554	0.0543248	1.265	0.355671
EIF3L Q9Y262-2;Q9Y262 S 2;2	0	0	6.81399	0	6.27529	7.04064	0	0	0	6.23338	0	6.44868	7.64436	6.76058	0	0	0	0	0	0	0	0	0	0	0	0	7.12319	0	0	7.01982	0	6.47095	0	0	3.37264	1.0307	-2.34194	0.0270134	1.56842	0.255637
RPL29 P47914 S 158	6.1461	6.55179	6.19846	6.34278	6.12801	6.06867	6.24239	6.27704	0	0	5.9101	6.33838	6.24864	6.16741	0	6.27448	6.20596	0	6.16107	6.38847	6.18949	0	6.20101	0	0	0	6.24768	6.00173	0	0	0	6.13675	5.96463	0	5.32998	3.08856	-2.24142	0.0270618	1.56764	0.255755
CLINT1 Q14677;Q14677-2;Q14677-3 S 227;209;227	6.05231	0	6.12034	0	6.02979	5.98694	0	0	0	0	5.79509	6.38746	6.37513	0	6.35794	0	0	0	0	6.36201	0	0	0	0	0	0	0	0	0	0	0	5.977	0	0	3.05336	0.934847	-2.11851	0.0271953	1.56551	0.256352
MAP7 Q14244-5;Q14244-6;Q14244;Q14244-7;Q14244-3;Q14244-2;Q14244-4 S 219;350;365;387;271;328;350	6.80536	6.99265	6.59393	6.88503	0	0	0	0	0	6.38607	6.33226	0	0	6.83243	0	0	0	0	0	0	0	0	6.77208	0	0	0	7.01945	0	0	0	0	0	6.74474	0	3.34484	1.02681	-2.31802	0.0272722	1.56428	0.256574
KDM3B Q7LBC6;Q7LBC6-2 S 798;454	7.36256	7.40154	7.1934	7.45644	0	7.04945	7.32758	7.11774	7.15609	7.28062	0	7.42447	7.43403	6.92067	7.07777	0	0	0	0	6.9151	7.23469	0	7.38426	7.15091	0	0	7.76485	7.2863	0	7.70113	6.41338	0	7.62286	7.0456	6.22319	3.97984	-2.24334	0.0553132	1.25717	0.357534
MSH6 P52701-2;P52701 S 137;137	6.24022	0	6.23239	0	6.16616	0	6.69071	6.47398	0	0	0	0	6.41857	6.38831	6.79496	0	6.33371	0	0	0	0	0	0	0	0	0	0	0	0	6.42325	0	0	0	0	3.18645	0.977596	-2.20886	0.0273008	1.56382	0.256574
SYMPK Q92797 S 1259	6.85213	0	6.66546	0	0	0	7.0773	0	0	6.62357	0	6.66206	7.07958	7.05991	7.13599	0	6.89629	0	0	7.06579	0	0	0	0	0	0	0	0	0	0	0	0	0	0	3.43	1.0549	-2.3751	0.0274014	1.56223	0.257266
NSUN5;NSUN5P2 Q96P11-2;Q63ZY6;Q96P11-5;Q96P11;Q96P11-4;Q63ZY6-4;Q63ZY6-5 S 327;143;289;327;327;15;143	0	0	6.505	0	6.45292	6.42911	6.75657	0	0	6.0743	0	6.70688	6.76838	0	7.18056	0	0	0	0	0	0	0	0	0	0	0	0	0	0	0	0	6.55858	6.30688	0	3.2638	1.0023	-2.2615	0.0274749	1.56106	0.257581
CTPS1 P17812-2;P17812 S 343;574	7.5597	0	0	0	0	6.56515	0	6.271	0	0	0	7.07864	7.69893	7.52924	0	7.80184	0	0	0	0	0	0	0	0	0	0	0	0	7.04686	0	0	0	0	0	3.05019	0.742435	-2.30776	0.027484	1.56092	0.257581
OTUD5 Q96G74-2;Q96G74-3;Q96G74-5;Q96G74 S 40;64;64;64	0	6.76176	0	6.79838	0	0	6.10792	6.94143	0	0	5.7642	0	6.95956	6.78477	7.15985	0	0	6.25399	0	6.80636	0	0	0	0	0	0	0	0	0	0	0	0	0	0	3.29414	1.01101	-2.28313	0.0276173	1.55882	0.258676
BAZ1B Q9UIG0-2;Q9UIG0 S 161;161	0	0	6.96893	6.49021	0	6.60577	7.29039	0	6.89927	0	0	6.82753	0	0	7.56426	0	0	0	0	0	0	6.78834	0	0	0	0	0	0	0	0	0	0	0	0	2.93444	0.71763	-2.21681	0.0277249	1.55713	0.259239
PTPN14 Q15678 S 642	6.41027	0	6.00677	0	5.83015	6.67795	0	0	0	6.17187	6.15336	6.51032	0	0	6.60692	0	0	0	0	0	0	0	0	6.47276	0	0	0	0	6.14305	0	0	0	0	0	3.12576	0.961136	-2.16463	0.0277361	1.55695	0.259239
EDC3 Q96F86 S 161	6.92656	6.97524	6.76393	0	6.67047	6.781	6.92348	6.83332	6.9176	6.74307	6.74284	7.21614	6.80266	6.40863	6.95143	5.99544	6.83468	6.81596	5.93631	0	0	6.10724	0	6.9471	5.95061	0	0	6.44758	0	7.06214	5.26465	6.55275	7.12885	0	6.33607	4.19974	-2.13633	0.0282692	1.54869	0.261366
DTNBP1 Q96EV8-3;Q96EV8 S 235;316	7.04017	7.27284	0	7.37306	7.06692	0	7.52648	7.63105	7.42429	7.06138	7.09314	7.42493	7.63015	7.52519	7.63173	0	7.19634	7.19922	0	7.67552	0	6.97386	0	0	0	7.32864	7.75285	0	7.3492	7.51463	6.81125	0	7.62619	0	6.29069	4.05297	-2.23771	0.0595718	1.22496	0.357829
RTKN Q9BST9;Q9BST9-3;Q9BST9-2 S 220;170;207	7.31319	0	7.10548	7.39083	6.93556	0	7.74515	7.07711	7.35616	7.24492	7.08927	7.29962	7.45994	7.11876	7.36829	0	7.34743	6.98924	0	0	7.17423	6.93967	0	7.2501	7.27437	7.08027	0	7.28321	0	7.54987	0	0	7.47818	0	6.224	3.98674	-2.23726	0.0559305	1.25235	0.357829
MYO18A Q92614;Q92614-3;Q92614-4 S 101;101;101	0	7.42711	0	0	7.18616	7.45696	7.73304	7.45551	0	0	0	0	7.33961	7.28344	7.50114	0	7.44041	0	0	0	0	0	0	0	0	0	0	0	0	7.08955	0	0	7.37192	0	3.70585	1.47015	-2.23569	0.0607248	1.21663	0.357829
DKC1 O60832 S 455	0	0	0	0	0	0	7.59896	7.68868	0	0	6.06789	6.55694	7.77649	7.69236	0	0	0	0	0	7.94103	0	0	0	0	0	0	0	0	0	7.24721	0	0	0	0	3.09867	0.759412	-2.33925	0.0283289	1.54777	0.261366
SYTL2 Q9HCH5;Q9HCH5-15;Q9HCH5-14;Q9HCH5-6;Q9HCH5-13 S 301;159;253;301;302	0	0	6.19761	0	6.18901	0	6.07185	0	0	6.06785	0	6.64445	6.60676	6.36498	0	0	0	0	0	0	0	0	0	0	0	0	0	0	0	6.59675	0	6.06733	6.83208	0	3.15304	0.974808	-2.17823	0.0284036	1.54663	0.261366
GPRC5C Q9NQ84;Q9NQ84-2 S 383;395	6.84133	0	6.99477	7.32451	6.74574	7.14498	7.12113	7.35562	7.05369	6.85119	7.47843	7.1038	6.98157	7.34982	0	6.97298	7.67782	7.02164	0	6.97629	0	7.0849	6.97667	0	0	6.90218	7.68424	6.9069	6.869	0	0	6.65004	7.20483	0	6.59619	4.24638	-2.34981	0.0284232	1.54633	0.261366
NOP2 P46087-2;P46087;P46087-4;P46087-3 S 177;181;214;177	7.04759	6.76562	7.20784	0	6.96569	7.24473	7.44929	7.42313	0	6.96658	6.83407	6.82861	7.44567	7.49112	7.75827	6.73661	6.61628	0	0	7.37265	0	0	0	7.20008	0	6.68476	0	0	7.49604	7.38019	0	6.71847	7.15039	6.6413	6.11928	3.88775	-2.23153	0.0518923	1.2849	0.351849
RREB1 Q92766;Q92766-2;Q92766-5;Q92766-3 S 1167;1167;1167;1167	7.15314	7.26935	0	0	6.81162	0	6.94299	7.2852	6.95859	0	6.55017	0	0	6.95672	7.21243	7.11049	0	0	0	7.22479	0	0	0	0	0	0	0	0	0	7.03751	0	6.69384	0	0	3.99484	1.76395	-2.23089	0.0577503	1.23845	0.357829
ZC3H18 Q86VM9 S 78	0	7.38979	7.22879	7.37594	0	6.88063	7.66524	7.77371	0	0	0	7.48319	7.85298	7.799	7.81466	7.11624	7.4691	0	0	7.81859	0	0	0	0	0	0	7.5131	0	7.24386	0	0	0	6.80565	0	4.8178	2.58906	-2.22874	0.0836311	1.07763	0.386717
CRTC1 Q6UUV9-3;Q6UUV9 S 64;64	6.64761	7.08814	0	0	0	0	6.72809	0	0	0	0	6.77482	6.86914	6.45292	7.14385	0	0	0	0	0	0	0	0	0	0	0	7.14275	0	0	0	0	0	0	0	2.89719	0.71433	-2.18286	0.0284481	1.54595	0.261366
MICAL1 Q8TDZ2-2;Q8TDZ2;Q8TDZ2-4;Q8TDZ2-3 S 789;875;894;140	6.68794	6.5505	6.22572	6.64419	6.25703	6.74106	6.95067	0	6.1596	6.35238	6.04242	6.13088	6.75594	6.86273	6.7524	0	6.54902	5.72336	0	6.85771	0	0	6.34234	6.65666	0	0	6.41775	0	6.77529	6.54924	0	6.15314	6.6233	6.1656	6.02579	3.87829	-2.1475	0.0288529	1.53981	0.261366
KIAA1217 Q5T5P2;Q5T5P2-9;Q5T5P2-2;Q5T5P2-7;Q5T5P2-10;Q5T5P2-3;Q5T5P2-4;Q5T5P2-8;Q5T5P2-6 S 474;394;474;474;474;192;192;192;192	7.58519	7.54967	7.16195	0	7.30928	7.76839	0	7.50827	0	6.95508	6.70549	7.13605	7.33474	7.0454	0	7.2839	6.58161	0	7.39125	7.21513	0	0	7.21924	7.28767	0	0	7.3529	6.11207	0	6.08347	0	0	7.32351	0	5.71854	3.49254	-2.226	0.0640661	1.19337	0.359961
SIDT2 Q8NBJ9;Q8NBJ9-2 S 401;422	6.89932	7.2312	6.68063	0	6.649	6.48093	6.49157	0	0	6.17754	5.98545	7.10178	7.15812	6.75557	7.00817	0	7.09975	0	0	0	6.45606	0	0	0	0	0	7.36427	0	0	6.88249	0	6.63835	6.80043	6.65542	5.25794	2.74525	-2.51269	0.0290203	1.5373	0.261366
HELZ2 Q9BYK8 S 338	6.86832	0	7.16569	6.85807	0	7.46051	0	7.49883	0	0	0	6.99034	7.3873	0	7.40425	0	0	6.6111	6.81887	0	0	0	0	0	0	0	0	0	0	0	0	6.46997	0	0	3.58779	1.36521	-2.22258	0.0505467	1.29631	0.347847
ATN1 P54259 T 653	6.28569	0	6.01553	0	6.30159	6.3176	6.41253	0	0	0	5.90862	6.30516	0	6.40073	6.59291	6.9996	6.31942	0	0	0	0	0	0	0	0	0	0	0	0	0	0	6.18463	0	0	3.56768	1.30483	-2.26285	0.0292048	1.53455	0.261366
RBM12B Q8IXT5 S 718	7.02065	7.09778	6.65999	6.67579	6.60299	6.94416	6.85229	6.5744	0	6.74199	6.46739	6.77305	6.65275	6.78384	6.95244	6.88989	0	0	6.53694	7.01662	0	6.63207	6.79484	0	6.39936	0	0	0	6.7115	6.41457	0	6.77671	6.9236	6.91651	6.27479	4.04825	-2.22654	0.0292314	1.53415	0.261366
AKT1 P31749-2;P31749 S 64;126	6.98592	0	0	7.06815	6.68512	6.52585	7.09642	0	0	6.73587	6.76882	6.82452	7.46453	7.27068	7.06141	0	7.14889	0	0	0	0	7.0114	0	7.10651	0	0	0	0	6.5967	6.66526	0	6.17129	0	0	4.95899	2.38807	-2.57092	0.0293093	1.53299	0.261366
ZC3H13 Q5T200-2;Q5T200 S 845;845	5.97027	0	6.08746	6.93733	5.90444	5.91906	6.93338	6.14613	0	0	5.93346	6.15479	0	0	7.05542	0	6.75597	0	0	6.45165	0	0	0	0	0	0	6.86325	0	0	0	0	5.99204	0	0	3.99902	1.65592	-2.34311	0.0293643	1.53218	0.261366
ZC3H13 Q5T200-2;Q5T200 S 853;853	5.97027	0	6.08746	6.93733	5.90444	5.91906	6.93338	6.14613	0	0	5.93346	6.15479	0	0	7.05542	0	6.75597	0	0	6.45165	0	0	0	0	0	0	6.86325	0	0	0	0	5.99204	0	0	3.99902	1.65592	-2.34311	0.0293643	1.53218	0.261366
ZNF638 Q14966-3;Q14966;Q14966-2;Q14966-6;Q14966-4 S 510;510;510;510;510	7.00724	0	6.50749	0	6.77655	0	7.14326	6.82231	6.39118	6.40724	6.22342	0	7.53055	7.0242	7.3553	0	6.75459	0	0	0	6.49758	0	0	0	6.25387	0	0	6.27632	0	0	0	6.61821	6.87478	0	4.84524	2.33153	-2.51371	0.0293854	1.53187	0.261366
PKP3 Q9Y446;Q9Y446-2 S 130;145	0	6.37177	6.04856	6.12437	0	0	6.29927	0	0	6.40809	5.90199	0	0	6.21606	0	0	0	0	0	0	0	0	0	0	0	0	0	0	0	6.89043	0	5.96213	6.44428	0	3.09787	0.964842	-2.13302	0.0294241	1.5313	0.261366
RNF113A O15541 S 253	6.66932	6.62336	0	7.27545	6.62693	0	7.37319	0	0	0	6.5121	6.61918	7.19399	0	0	0	0	0	0	6.45192	0	0	0	0	0	0	0	0	6.85814	7.32775	0	6.66025	0	6.7854	3.92096	1.70417	-2.21679	0.0533161	1.27314	0.354429
SOGA1 O94964-2;O94964;O94964-3 S 1581;1343;472	6.16271	0	6.16717	0	6.04805	6.02768	0	0	0	0	0	6.24529	6.67515	0	0	0	0	0	0	6.31416	6.94343	0	0	0	0	0	0	0	0	0	0	0	0	0	2.66615	0.66288	-2.00327	0.0296769	1.52758	0.261434
DCP1A Q9NPI6;Q9NPI6-2 S 522;484	6.77031	6.9106	0	7.0636	6.48474	6.38387	6.91268	7.08983	0	0	6.5643	0	7.09251	6.9951	7.19378	6.11511	0	0	6.71929	0	6.42259	0	0	6.86108	0	6.38263	0	0	6.66072	6.86373	0	0	0	0	4.87625	2.66095	-2.21531	0.0567956	1.24569	0.357829
WBP11 Q9Y2W2 S 353	6.93625	7.6263	6.97512	7.42911	6.86557	0	7.63514	7.37038	0	0	0	0	7.75903	7.8113	7.89376	0	6.78857	0	0	7.38682	0	0	0	0	0	0	7.51203	0	7.17017	7.24366	0	0	6.58931	0	4.74344	2.52922	-2.21423	0.07998	1.09702	0.376468
ACSL3 O95573 S 683	6.69809	0	0	6.82439	6.75867	6.73128	6.21877	0	0	0	0	6.88618	0	6.45538	6.92087	7.27676	0	0	0	0	0	0	0	0	0	0	0	0	0	0	0	6.63534	0	0	3.32663	1.04165	-2.28498	0.0298907	1.52446	0.261931
KRT5 CON__P13647;P13647 S 572;572	6.44404	0	0	0	0	6.56113	7.34741	7.93666	0	0	8.52245	0	0	0	0	0	8.99395	0	0	0	0	0	0	0	0	0	0	0	0	0	0	0	0	0	2.62941	0.449698	-2.17971	0.0302788	1.51886	0.261931
SP100 P23497;P23497-3;P23497-4;P23497-2;P23497-7;P23497-6 S 451;451;451;451;416;423	6.52615	0	0	0	7.32476	7.76358	8.02629	7.62891	7.20385	0	6.87962	7.42109	7.73329	6.59618	7.4986	0	7.72058	0	0	7.64358	0	0	0	0	0	0	0	0	6.78914	6.84158	0	6.93386	7.08239	0	5.22169	2.52549	-2.69621	0.0305216	1.51539	0.262392
PURB Q96QR8 S 8	7.92222	8.19317	7.40572	7.93411	7.57202	7.6203	8.08925	7.99677	7.44866	7.20844	7.21471	7.82422	8.23116	7.87867	8.21404	7.74841	7.96943	0	7.5254	8.00639	7.36359	6.86252	7.5354	7.43088	7.39468	0	7.90376	0	7.70414	7.69674	0	0	7.55588	7.50752	7.75282	5.72094	-2.03188	0.0306021	1.51425	0.262392
DDX39A O00148-3;O00148-2;O00148 S 183;183;183	0	0	6.13625	0	6.39067	7.17234	6.55097	6.887	0	0	5.94652	6.59161	0	0	0	0	6.51268	0	0	7.33029	0	0	0	0	0	0	0	0	0	0	0	6.64947	0	0	3.26253	1.02462	-2.2379	0.0306138	1.51408	0.262392
ADD1 P35611;P35611-3;P35611-2;P35611-6;P35611-4;P35611-5 T 364;364;364;364;364;364	6.27802	6.59819	6.45257	6.98258	0	0	6.05115	6.53773	6.30673	0	6.09202	6.51962	0	6.5474	0	0	0	0	6.14928	0	6.34514	0	0	0	5.9051	0	0	0	6.36277	7.1101	0	6.29055	0	6.38548	4.59757	2.22742	-2.37015	0.0309439	1.50943	0.264071
HERC2 O95714 S 2928	7.40948	0	7.01309	0	6.77255	6.85428	7.24277	0	0	6.96783	0	6.64712	0	6.81608	0	7.14666	7.60191	0	0	0	0	0	0	0	0	0	0	0	0	0	0	7.45228	7.28999	0	3.98023	1.47454	-2.50569	0.0310252	1.50829	0.264443
RSRC2 Q7L4I2;Q7L4I2-2 S 222;174	6.37179	0	6.61336	0	6.26795	0	6.1469	0	0	0	5.83608	6.24092	0	6.15915	0	0	0	0	0	6.63404	0	0	0	0	0	0	0	0	6.39726	0	0	6.64667	0	0	3.11687	0.983899	-2.13297	0.0311711	1.50625	0.264576
FAM134A Q8NC44 S 385	7.33734	0	6.57818	7.33388	0	0	7.06288	0	6.88329	7.34991	0	6.6562	7.26987	0	7.43398	0	0	6.73897	0	0	0	0	0	7.37723	0	0	7.19449	0	0	7.77269	0	0	0	0	4.03368	1.82587	-2.20781	0.0661279	1.17962	0.361899
ARHGEF26 Q96DR7-3;Q96DR7-4;Q96DR7 S 392;392;392	0	0	7.01687	6.69076	0	0	0	5.69612	5.79155	0	0	0	7.61264	7.17436	0	0	0	6.92355	0	0	0	7.40707	0	0	0	0	0	0	0	0	0	0	0	0	2.85588	0.716531	-2.13935	0.0312215	1.50555	0.264793
PSD4 Q8NDX1;Q8NDX1-2 S 143;143	7.38424	7.22243	7.18811	7.41401	7.25279	7.04708	7.48523	7.50889	6.57753	6.69059	7.06201	7.38686	7.04013	0	7.65395	7.44624	7.37583	6.84996	6.95172	7.40323	6.89925	0	0	7.22572	0	0	0	0	7.26065	7.36818	6.62252	0	7.30835	0	6.66142	4.31828	-2.34314	0.0312774	1.50477	0.26505
ZC3HC1 Q86WB0;Q86WB0-2 S 354;333	0	7.78185	0	7.76837	0	8.21623	8.21859	7.88027	7.817	7.85642	0	8.03497	8.09625	7.96649	8.43078	0	6.52473	7.54997	0	8.13542	7.72382	0	7.33149	8.02581	0	0	0	0	0	8.12023	0	0	7.81586	0	5.68832	3.48291	-2.20541	0.103798	0.983812	0.432697
GIT2 Q14161-3;Q14161;Q14161-6;Q14161-4;Q14161-5;Q14161-11;Q14161-7;Q14161-9;Q14161-10;Q14161-8 S 599;614;516;564;584;486;501;503;536;549	7.15866	7.49397	7.17647	7.49248	0	0	0	0	6.79189	6.75119	6.61672	7.14675	6.72578	7.04603	0	0	7.21376	0	6.30602	0	0	0	6.51499	0	0	0	7.54644	7.05821	0	0	0	6.65596	7.51871	0	5.02857	2.4407	-2.58786	0.0312991	1.50447	0.265091
RALGAPA1 Q6GYQ0-4;Q6GYQ0;Q6GYQ0-7;Q6GYQ0-5;Q6GYQ0-2;Q6GYQ0-3;Q6GYQ0-6 S 860;860;873;860;860;907;907	7.41186	7.15482	7.22982	7.5752	0	7.16364	7.34637	6.84805	7.25443	6.63318	6.21709	7.66213	7.54931	7.51151	7.58085	7.20358	7.44302	0	0	7.18625	0	0	7.16321	6.7551	0	0	7.45169	0	6.31093	7.51664	0	7.23428	7.5011	7.26459	6.68267	4.33056	-2.35211	0.0315128	1.50151	0.265615
CLCN7 P51798 S 60	7.13309	0	7.27152	7.39545	7.16554	7.09795	7.42278	0	7.13523	7.68546	6.88537	7.81199	7.58874	6.4587	7.54821	7.29581	7.69227	0	0	0	7.2339	7.10985	7.34349	7.36211	0	0	0	0	0	7.36525	6.51915	7.30678	7.48683	0	6.21799	4.01318	-2.2048	0.0610207	1.21452	0.357829
PRPF40A O75400;O75400-3;O75400-2 S 933;915;906	0	0	6.89185	0	6.76597	0	7.46266	7.1309	0	0	0	7.14959	7.75576	6.95084	6.83797	0	0	0	0	7.53388	0	0	0	0	0	0	0	0	6.26774	0	0	0	6.85784	0	3.57911	1.37487	-2.20424	0.0529736	1.27594	0.353811
ANKRD17 O75179-4;O75179-6;O75179-2;O75179;O75179-7 S 1808;2150;2400;2401;2288	7.27694	7.1765	6.9334	7.38117	0	7.01414	7.05767	7.02563	7.0214	0	7.08239	0	0	7.03886	7.1651	0	7.18463	0	6.89223	0	0	0	6.98683	6.87121	0	0	7.21152	0	0	0	0	0	7.09216	0	5.07201	2.47018	-2.60182	0.0316785	1.49923	0.266254
MAPK14 Q16539-5;Q16539-3;Q16539-4;Q16539-2;Q16539 T 180;180;180;180;180	6.81786	7.10965	5.8598	7.48833	6.95245	7.72473	7.04256	6.68008	0	0	6.06081	7.49522	7.48291	7.3827	7.3189	7.20941	7.14724	0	0	0	6.65688	0	6.52099	6.71193	6.50443	0	7.34697	0	6.34928	0	0	6.93561	7.401	0	6.00694	3.80513	-2.2018	0.0513028	1.28986	0.350659
PHF14 O94880-2 S 637	6.88956	6.94246	6.81257	0	7.15797	6.96658	7.34048	0	0	0	6.62588	6.98868	7.18202	7.0434	7.35451	0	6.96512	0	0	0	0	0	0	0	0	0	0	0	6.99179	7.00915	0	6.71543	6.74841	6.86842	4.9964	2.43264	-2.56376	0.0317156	1.49873	0.266327
SEC16A O15027;O15027-4;O15027-5;O15027-2;O15027-3 S 2037;2037;2037;2037;2037	6.94103	7.23058	6.81034	0	7.11932	0	0	0	7.09328	6.41838	6.94397	6.81423	6.9109	7.02739	7.4396	0	0	0	6.8958	6.75635	0	0	0	0	0	0	6.95709	0	0	0	0	6.46144	6.9912	6.72467	4.95067	2.41131	-2.53937	0.0319137	1.49602	0.266802
FKBP15 Q5T1M5;Q5T1M5-2 S 1114;1104	7.16723	0	7.00924	7.18687	6.92014	0	7.17837	7.10288	7.26387	6.68447	0	0	7.05158	6.95871	7.42724	0	0	6.70532	0	6.96083	0	0	7.01599	0	0	6.62067	7.4466	0	0	0	0	7.0447	0	0	5.03738	2.46107	-2.57632	0.032608	1.48668	0.270469
SPATS2L Q9NUQ6;Q9NUQ6-4;Q9NUQ6-3;Q9NUQ6-2 S 234;242;264;165	6.25681	0	0	0	0	6.15351	6.27926	0	0	6.00355	6.12172	6.22505	6.45312	0	6.66102	0	6.50899	0	0	6.64866	0	0	0	0	0	0	0	0	0	0	0	0	0	0	3.10664	0.990933	-2.11571	0.0326119	1.48662	0.270469
KLHDC4 Q8TBB5-2;Q8TBB5-3;Q8TBB5 S 361;387;418	6.74823	0	6.80838	6.67863	6.52611	7.2289	6.86092	7.42471	0	0	0	7.07016	6.84726	0	0	7.18808	6.26359	0	0	7.19369	0	0	0	0	0	0	6.47782	0	0	0	0	6.16767	6.29407	0	4.44238	1.97925	-2.46313	0.0331226	1.47988	0.272166
TRPM4 Q8TD43-2;Q8TD43-3;Q8TD43 S 929;958;1103	6.6604	0	7.2303	0	6.44155	6.40492	0	0	0	6.13088	6.22287	6.55337	6.93354	0	6.9453	7.37114	0	0	0	0	0	0	0	0	0	0	0	0	0	0	0	6.58745	7.22772	0	3.75556	1.40658	-2.34898	0.0332993	1.47756	0.272166
Sep/07 Q16181;Q16181-2 T 228;227	7.0639	6.89422	6.71076	6.88391	0	6.82	0	7.20227	0	6.83269	0	7.08228	7.09985	6.83659	0	6.92533	0	0	6.8581	7.06967	0	0	7.0849	0	0	0	6.80532	0	7.1268	0	0	6.44072	7.06502	0	4.95903	2.76879	-2.19024	0.0668634	1.17481	0.363775
NES P48681 S 1617	6.78606	0	6.62646	0	6.72783	6.39071	0	6.38716	7.00664	6.7564	6.48921	7.07401	6.98214	0	0	6.93144	6.60451	5.58896	0	6.76696	6.68153	0	6.03246	0	0	0	0	0	0	0	0	6.74212	6.88972	0	4.8019	2.61188	-2.19002	0.0557363	1.25386	0.357829
SPEN Q96T58 S 2120	6.9851	6.8929	7.10784	7.14658	6.64193	0	6.80981	0	0	0	6.7946	6.99429	6.84746	7.10544	7.13504	0	6.85283	0	0	7.33885	0	0	0	6.76183	0	0	0	0	6.77746	7.0494	0	6.5631	6.76368	0	4.95185	2.76211	-2.18974	0.066431	1.17763	0.362675
FLNC Q14315;Q14315-2 S 2236;2203	6.28583	7.31003	7.70083	7.47725	0	6.56053	0	6.44144	6.24807	0	6.06677	0	8.12626	6.69157	0	7.55375	0	7.60519	0	0	6.1972	8.1233	0	0	0	0	0	6.08476	6.18081	0	0	0	6.15439	0	4.92204	2.39497	-2.52707	0.0335261	1.47462	0.272422
ATP8A1 Q9Y2Q0-3;Q9Y2Q0-2;Q9Y2Q0 S 25;25;25	0	0	6.34486	0	6.60507	7.49459	6.69712	6.28008	0	0	0	6.83074	6.74137	7.12494	0	0	0	0	0	6.50748	0	0	0	0	0	6.35597	7.69242	0	0	0	0	6.5677	6.45936	0	3.86563	1.67915	-2.18648	0.0535569	1.27118	0.3546
SRRM1 Q8IYB3;Q8IYB3-2 S 752;750	5.83476	0	7.04356	0	0	6.83009	7.57825	7.17102	0	0	6.36348	7.5739	7.7184	7.67644	0	0	7.04273	0	0	7.70367	0	6.36812	0	5.97644	0	0	0	0	0	0	0	6.29819	7.15424	0	4.55642	2.02717	-2.52925	0.0335858	1.47384	0.272441
TOP2A P11388;P11388-2;P11388-3;P11388-4 S 1106;1132;1142;1187	7.05377	7.44851	0	6.46694	6.85837	7.00268	6.78525	0	0	0	6.79055	7.15564	7.22362	7.17632	7.69129	0	6.88399	0	6.79886	7.36844	0	0	0	6.83735	0	0	6.39305	0	0	7.31981	0	6.99742	0	0	4.99726	2.81451	-2.18275	0.0716406	1.14484	0.368614
SEC16A O15027;O15027-4;O15027-5;O15027-2;O15027-3 S 1350;1350;1350;1350;1350	6.63222	7.44135	6.7223	0	6.85296	0	6.92562	0	0	0	5.66294	6.93684	0	7.54155	7.24175	0	6.80806	0	0	0	0	0	0	0	0	0	7.22819	0	0	0	0	6.51624	6.71904	0	3.90827	1.72566	-2.18261	0.0585508	1.23247	0.357829
PHF14 O94880;O94880-2 S 835;550	7.1554	7.14351	6.90435	7.25113	6.82096	6.87568	7.02719	0	6.90648	7.1002	6.65925	7.13171	7.24657	0	0	6.57162	0	6.83685	0	6.85316	0	6.51495	7.01641	7.04356	0	0	7.20774	6.99766	0	7.39512	0	0	7.16661	7.06815	6.01589	3.83359	-2.1823	0.0531738	1.2743	0.353811
SDPR O95810 S 203	7.56718	7.84376	7.31239	8.0987	0	7.23702	0	7.58228	0	0	0	7.76618	8.36654	7.94802	7.19753	0	0	0	0	7.2999	0	7.09684	0	0	0	0	7.94524	0	7.34169	7.80371	0	0	0	0	4.98015	2.23425	-2.7459	0.0343229	1.46442	0.27671
PDLIM7 Q9NR12;Q9NR12-5;Q9NR12-6;Q9NR12-4;Q9NR12-3 S 111;111;111;111;111	7.50657	0	7.45542	6.49307	0	7.62443	0	0	0	7.03153	0	7.50263	7.55694	0	0	7.41234	0	7.44453	7.23396	0	0	0	0	0	0	0	0	0	0	0	0	0	7.40056	0	3.65504	1.47457	-2.18047	0.065827	1.1816	0.361133
VIM P08670 S 144	6.63185	0	6.5544	0	6.72487	6.47861	7.03036	0	6.83996	6.38338	6.3668	6.5998	6.74803	0	0	0	6.68221	0	6.66771	6.88649	6.58507	0	0	0	0	0	6.92092	0	0	0	0	6.47182	6.39408	0	4.73986	2.33041	-2.40945	0.0343521	1.46405	0.276803
PUF60 Q9UHX1-4;Q9UHX1-6;Q9UHX1-3;Q9UHX1-5;Q9UHX1-2;Q9UHX1 T 254;268;271;285;297;314	6.77587	6.88184	6.65811	0	6.05354	7.18375	6.19338	0	0	0	5.96576	6.61333	6.36873	0	0	0	6.05177	0	0	6.25081	7.04332	0	0	0	0	0	7.04319	0	0	6.8793	0	0	6.9904	0	4.19245	2.01294	-2.17951	0.0541769	1.26619	0.355671
PRKDC P78527-2;P78527 T 2638;2638	6.36713	0	6.68147	0	0	6.71292	6.61916	0	6.68918	6.52568	6.21259	6.81573	7.53231	6.87673	0	0	6.57716	0	0	0	0	6.70469	0	6.90783	0	0	0	6.39737	0	6.98919	0	6.82379	6.76403	0	4.78806	2.3582	-2.42986	0.0349729	1.45627	0.280514
UBN2 Q6ZU65;Q6ZU65-2 S 250;250	6.54074	0	6.53949	6.63841	6.50811	0	6.66459	6.6221	6.53033	6.14786	6.48226	6.8349	6.91795	0	6.8177	0	0	0	6.40744	0	6.26762	6.0202	0	0	6.15767	0	0	0	0	6.4135	5.99598	6.66526	6.56499	0	5.17334	2.86552	-2.30782	0.0352678	1.45262	0.281874
DMXL2 Q8TDJ6-3;Q8TDJ6;Q8TDJ6-2 S 1984;1984;1348	6.62506	6.34048	0	7.00971	6.52616	0	6.77243	6.52547	6.52114	6.33405	0	6.6531	6.81195	6.80039	6.92657	0	6.52578	0	0	6.90013	0	0	6.45644	6.74825	0	0	6.73254	0	6.58757	7.04964	0	0	6.70765	0	5.20857	3.03173	-2.17684	0.0547698	1.26146	0.35644
MACF1 Q9UPN3;Q9UPN3-4;Q9UPN3-3;Q9UPN3-2;Q9UPN3-5 S 5808;3720;3794;3850;4352	6.76152	7.13255	6.95887	0	6.94524	6.88247	6.45339	0	0	6.60611	6.64373	6.79867	6.1611	0	0	6.86672	6.65941	0	0	6.53365	0	0	0	0	6.87154	0	0	0	0	0	0	7.0493	6.72824	6.78936	4.81026	2.37491	-2.43535	0.0354963	1.44982	0.283232
PALLD Q8WX93;Q8WX93-3;Q8WX93-4 S 755;373;44	7.84404	7.88802	7.19745	7.7746	8.01776	8.29328	7.82143	7.9594	7.54045	0	7.68938	7.78633	7.9548	0	0	8.44148	0	8.00958	7.21085	0	6.95926	7.9476	0	7.14317	0	7.65118	0	0	7.823	0	7.27795	6.61637	0	7.10387	6.69764	4.10922	-2.58842	0.0355097	1.44965	0.283232
SERPINH1 P50454 S 141	6.80947	0	7.08073	6.93053	7.27573	7.05289	0	6.76489	6.77954	5.97699	5.95291	0	7.21725	0	0	0	7.22508	7.02449	6.63054	6.21077	6.6359	0	0	6.17231	0	0	6.6461	0	0	0	0	0	6.88454	0	4.84578	2.67149	-2.17429	0.061812	1.20893	0.358834
SORBS1 Q9BX66-10;Q9BX66-4;Q9BX66-11;Q9BX66-2;Q9BX66;Q9BX66-3;Q9BX66-6;Q9BX66-8 S 542;410;658;726;704;555;516;481	7.16587	7.34739	7.59741	0	0	6.78149	6.69553	6.86968	0	0	7.04489	6.97129	7.9633	7.3448	6.98345	7.77987	0	7.8034	0	0	0	7.856	6.85836	6.78911	0	0	6.56611	0	0	0	0	0	0	0	5.12726	2.53182	-2.59545	0.0358873	1.44506	0.284945
GTF2I P78347-2;P78347-4;P78347-3;P78347 S 633;653;654;674	5.2048	7.56394	7.29739	7.47395	7.09068	0	7.48073	0	7.55648	6.84773	0	0	7.5559	7.38591	6.71274	0	7.37974	0	0	7.73383	7.12538	0	0	7.13802	6.68866	0	7.54274	0	0	0	0	0	0	0	5.10411	2.51606	-2.58805	0.0359581	1.4442	0.285363
SRRM2 Q9UQ35;Q9UQ35-2 S 1618;1618	0	0	0	6.71608	6.19451	6.83023	7.21126	6.80927	6.11691	0	0	6.93509	7.40158	7.04289	7.32859	0	0	0	0	7.06065	0	0	5.95139	0	0	0	0	0	6.78444	0	0	6.21072	0	6.10911	4.37556	1.97224	-2.40331	0.0361475	1.44192	0.286578
SRRM2 Q9UQ35;Q9UQ35-2 S 1620;1620	0	0	0	6.71608	6.19451	6.83023	7.21126	6.80927	6.11691	0	0	6.93509	7.40158	7.04289	7.32859	0	0	0	0	7.06065	0	0	5.95139	0	0	0	0	0	6.78444	0	0	6.21072	0	6.10911	4.37556	1.97224	-2.40331	0.0361475	1.44192	0.286578
KANSL1 Q7Z3B3 S 249	6.93285	7.2931	6.83924	0	6.90508	0	0	6.96396	0	6.58861	6.75245	6.8973	6.99117	7.06285	7.23211	7.04202	6.87024	0	6.83593	7.08124	0	0	0	0	0	0	0	0	6.83705	0	0	6.73713	6.82755	0	4.94476	2.77316	-2.17159	0.069054	1.16081	0.36744
RANBP2 P49792 T 779	7.0461	0	6.81596	6.2461	6.99711	0	7.16137	0	0	6.53572	6.85496	0	0	7.1337	0	6.59395	7.11378	0	0	0	7.2876	0	0	0	0	0	0	0	0	0	0	7.06104	6.79693	0	3.91365	1.74266	-2.17098	0.0606267	1.21734	0.357829
DDA1 Q9BW61 S 33	6.77463	7.4536	0	6.94858	6.63431	0	0	6.56643	0	6.4756	6.46178	0	6.819	0	0	0	0	0	6.65813	6.8288	0	0	0	0	0	0	7.33518	0	0	0	0	6.34197	6.75641	0	3.86671	1.69602	-2.17068	0.0560589	1.25136	0.357829
SUPT6H Q7KZ85;Q7KZ85-3 S 125;125	6.43936	0	6.22601	0	6.29252	6.88367	6.65936	6.53667	0	6.73519	6.09036	6.72412	6.95484	6.7236	6.78657	0	6.5548	0	0	6.89626	0	0	0	6.03145	0	5.9594	0	0	6.01111	6.13466	0	6.15918	6.79043	0	5.16184	2.86619	-2.29564	0.0363364	1.43966	0.287785
TMEM179B Q7Z7N9 S 206	6.75731	0	6.5977	0	6.63856	6.82984	6.62198	0	0	6.48924	0	0	6.85513	6.63744	0	0	6.50826	0	0	6.6842	0	0	0	0	0	0	0	0	6.53684	0	0	6.5256	6.69602	0	3.81623	1.64755	-2.16868	0.051129	1.29133	0.350012
CDK1 P06493 T 161	6.97919	0	6.81253	0	6.60185	6.96659	6.62093	7.01187	0	0	6.95958	7.39222	7.02424	6.67576	7.67563	0	0	6.51404	6.80428	6.96679	0	0	0	6.63137	0	0	0	0	6.86727	7.22402	0	6.59016	0	0	4.93177	2.76368	-2.16809	0.0690357	1.16093	0.36744
MRE11A P49959-2;P49959;P49959-3 S 661;689;692	7.26825	7.30087	7.11181	7.52678	7.01361	6.89309	7.75765	7.62897	0	5.68871	6.88541	7.22397	7.85354	6.42812	7.81333	7.31974	7.53564	6.17921	0	7.5563	0	0	6.65389	0	0	0	7.55228	0	7.43711	7.29917	0	6.83705	7.27257	7.02571	6.61291	4.3241	-2.28881	0.03638	1.43914	0.287985
ZC3H18 Q86VM9 S 83	0	7.38979	6.47712	0	6.36057	6.88063	7.33035	7.48616	0	6.54843	0	7.18302	7.64535	7.42996	7.47182	0	7.23735	0	0	7.65847	0	0	0	0	0	0	7.08739	0	7.24386	0	0	6.41868	6.94371	0	5.05224	2.50306	-2.54918	0.0367909	1.43426	0.290045
NAPA P54920 S 195	0	0	6.86728	6.84511	6.86154	6.83195	6.83224	0	0	5.61805	6.45812	6.9628	7.33322	7.00095	6.78158	0	6.25154	0	0	6.93648	0	0	6.88946	0	0	6.1089	0	0	6.3803	0	0	6.57495	7.33996	0	4.82938	2.66316	-2.16622	0.0619984	1.20762	0.359313
BUB3 O43684 S 325	0	6.90654	6.41348	6.26748	6.66201	6.94734	7.10798	0	0	0	6.88894	6.58106	7.30738	6.42956	7.00886	7.13919	6.59784	0	0	7.02169	0	0	0	0	0	6.51554	0	0	6.62118	0	0	0	6.92014	0	4.82227	2.39122	-2.43105	0.0368189	1.43393	0.290045
THOC5 Q13769 S 312	7.21864	7.59754	7.40305	7.51774	7.46455	7.63609	7.82437	7.51721	6.7608	6.5624	0	7.53246	8.09588	7.85123	8.00753	7.42276	7.28982	0	0	7.40623	0	0	0	6.91052	6.72094	0	7.50775	0	7.52841	7.41646	6.18797	7.24419	7.07919	6.94168	6.92728	4.68317	-2.24411	0.0368243	1.43387	0.290045
THOC5 Q13769 S 314	7.21864	7.59754	7.40305	7.51774	7.46455	7.63609	7.82437	7.51721	6.7608	6.5624	0	7.53246	8.09588	7.85123	8.00753	7.42276	7.28982	0	0	7.40623	0	0	0	6.91052	6.72094	0	7.50775	0	7.52841	7.41646	6.18797	7.24419	7.07919	6.94168	6.92728	4.68317	-2.24411	0.0368243	1.43387	0.290045
MCTP2 Q6DN12;Q6DN12-2;Q6DN12-6 S 51;51;51	6.6295	0	5.78429	0	5.98644	5.90007	6.06537	6.1705	0	0	6.21931	6.40765	0	0	0	0	6.69381	0	0	6.88459	0	0	0	0	0	0	0	0	0	0	0	6.5767	6.64507	0	3.51165	1.34001	-2.17164	0.0368906	1.43308	0.290422
KRT5 CON__P13647;P13647 S 21;21	0	6.61706	0	0	0	7.0383	6.66229	8.40144	0	8.78703	8.17668	0	0	0	0	0	8.43902	0	0	0	0	0	0	0	6.85251	0	0	0	6.71004	0	0	0	0	0	3.26306	1.10008	-2.16298	0.0609162	1.21527	0.357829
TOMM70A O94826 T 85	6.35118	6.29563	6.45332	6.13226	6.33738	6.23792	6.60316	0	0	6.14681	6.21301	0	0	6.63548	6.57447	6.191	6.56372	0	0	6.73686	0	6.12685	0	0	0	0	0	0	6.49769	0	0	0	6.26453	0	4.52901	2.24776	-2.28125	0.0370529	1.43118	0.291117
YWHAZ P63104;P63104-2 S 207;132	6.09149	0	6.06677	7.40944	5.79781	7.90736	8.08574	7.45199	6.3845	5.7742	7.47403	7.62367	7.23177	7.3328	0	0	7.85177	7.59838	0	7.74911	7.67562	7.96828	0	7.53706	0	0	7.35626	7.44601	0	0	6.89944	5.87032	7.98349	0	6.47368	4.09679	-2.3769	0.0376215	1.42456	0.294262
CALD1 Q05682;Q05682-3;Q05682-2;Q05682-6;Q05682-5;Q05682-4 T 730;495;501;500;469;475	6.70715	0	7.02432	7.11428	6.28702	7.14601	0	0	0	0	0	6.62788	6.74957	6.32342	0	6.83962	0	7.02723	6.6913	0	0	6.82161	0	0	0	0	0	0	0	0	0	0	6.54293	0	3.85569	1.69613	-2.15955	0.056834	1.24539	0.357829
CDK16 Q00536;Q00536-3;Q00536-2 S 65;71;139	6.95606	7.06273	0	0	6.50408	6.50594	6.80147	6.73236	6.73277	6.51029	0	6.76831	7.04996	0	7.00488	0	6.67199	0	6.51083	0	0	0	6.61825	6.84474	6.43236	0	6.95785	0	6.38158	0	0	0	0	0	4.83028	2.67112	-2.15916	0.0624911	1.20418	0.359538
PPP1R11 O60927 S 74	0	6.52324	0	6.9561	0	6.74433	7.59549	6.75179	0	0	0	6.67234	7.6048	0	6.92687	0	6.44107	0	0	0	0	0	0	0	0	0	0	0	6.98312	0	0	0	6.26064	0	3.48915	1.33059	-2.15856	0.051371	1.28928	0.350659
STT3B Q8TCJ2 S 29	0	6.4287	6.66168	6.83011	0	7.61042	0	6.75209	0	6.156	0	7.66813	7.88317	6.95926	0	6.69775	7.12201	6.42035	0	0	0	6.75844	0	0	0	0	6.98285	0	0	0	0	0	6.90822	0	4.4964	2.04448	-2.45192	0.0381845	1.41811	0.298222
RIN2 Q8WYP3;Q8WYP3-2 S 366;415	7.47631	7.03539	6.91704	7.17776	7.00277	7.1914	6.96441	6.83975	7.50448	6.30529	6.89937	7.41248	7.12975	0	7.11608	6.73247	7.43514	6.70425	0	6.863	7.38651	0	0	0	6.76278	6.64472	0	0	6.44939	0	6.40185	6.71528	6.9777	6.84208	6.56116	4.45156	-2.1096	0.038289	1.41693	0.298841
RERE Q9P2R6;Q9P2R6-2 S 679;125	7.02437	6.81411	6.46111	0	6.53889	6.97994	6.82718	6.75187	0	6.7092	6.40422	0	7.10873	0	0	6.73366	6.78316	0	6.6673	7.13048	0	0	0	0	6.40736	0	7.15353	0	0	0	0	6.14693	6.45355	0	4.82997	2.6738	-2.15617	0.0631839	1.19939	0.359538
IL1RAP Q9NPH3 S 557	7.14931	6.71876	6.82107	0	6.84408	7.11935	6.80325	7.08246	6.43903	6.9737	7.13539	0	0	0	7.32988	0	7.64396	0	0	0	0	6.81159	0	7.19978	6.45983	0	0	6.46556	0	0	0	0	0	7.31926	4.93474	2.46149	-2.47325	0.0385302	1.4142	0.300325
PGLS O95336 S 49	6.62984	7.13415	6.68025	6.64955	6.41707	6.85051	6.83585	0	0	6.7378	0	6.80197	7.0157	0	0	6.96805	0	0	0	7.10154	0	0	0	0	0	6.79616	7.33754	0	0	6.55135	0	6.63937	6.97555	0	4.83948	2.41848	-2.421	0.0389059	1.40998	0.302805
ANK2 Q01484;Q01484-2;Q01484-5 S 846;846;825	7.20205	7.33516	7.01284	0	6.81172	0	7.12009	0	0	7.13961	6.92418	0	7.56611	7.68523	7.08547	7.45947	6.71551	7.10058	0	6.89298	0	7.30638	0	0	0	0	0	0	0	0	0	0	6.94508	0	4.62836	2.47527	-2.15308	0.0811608	1.09065	0.379447
TLN1 Q9Y490 S 1260	7.16068	7.52572	0	0	0	7.5367	7.66236	7.64532	0	6.94428	7.82686	7.1432	0	7.81621	7.38929	7.38744	7.29968	0	0	0	0	0	0	7.51268	0	0	0	0	0	0	0	0	7.11813	7.35757	4.80438	2.20324	-2.60114	0.0395944	1.40237	0.307611
NEMF O60524-4;O60524-5;O60524-3;O60524 S 375;392;417;417	0	7.52454	0	7.59636	6.94188	6.84158	0	0	6.80753	6.90498	0	7.00762	7.33834	7.85033	7.91442	0	6.78701	0	0	6.96702	0	0	0	6.93723	0	0	0	6.72801	0	7.27921	0	0	6.97116	0	4.62951	2.4792	-2.15031	0.0822405	1.08491	0.382534
PARP1 P09874 S 782	6.8228	0	6.89252	0	6.65569	6.36771	6.78116	0	0	6.11368	6.4188	7.0636	7.1334	6.97943	7.29647	0	6.81714	0	0	6.72315	0	0	0	0	0	0	6.62165	0	0	6.56726	0	6.32158	6.38575	6.31739	4.80206	2.65252	-2.14954	0.0623305	1.2053	0.359538
SIK3 Q9Y2K2;Q9Y2K2-7 S 866;866	6.96092	7.10192	6.85907	7.07332	0	6.64869	6.652	6.73415	6.77045	0	6.57751	7.14814	7.1645	0	6.74084	0	6.9209	6.79574	0	0	0	6.90892	0	0	6.56513	6.2504	7.21048	0	0	0	0	0	6.84538	6.4766	5.40648	3.03572	-2.37076	0.0398039	1.40007	0.308982
SCCPDH Q8NBX0 S 217	7.49162	6.76845	6.12584	0	6.80673	0	6.1052	6.90408	0	6.74866	6.29598	6.63496	6.52697	0	0	0	6.52678	0	0	7.48647	0	6.50376	0	6.79941	0	0	0	0	0	0	7.13076	5.98265	0	7.02898	4.74346	2.37294	-2.37052	0.039864	1.39942	0.308982
LMOD1 P29536;P29536-2 S 555;527	7.16758	8.02563	8.54486	8.26339	0	0	6.95151	0	7.13786	0	7.23239	0	8.81921	7.74023	7.06367	7.41466	0	8.51219	0	0	0	8.8013	6.88448	6.93834	0	0	0	0	0	0	0	0	0	0	4.99162	2.28073	-2.71089	0.0398817	1.39923	0.308982
RALBP1 Q15311 S 93	7.27455	7.45717	6.97333	7.40056	7.2082	7.30381	7.43013	7.38901	6.83434	0	0	7.32281	7.66906	0	7.731	7.14925	7.46017	0	0	7.57812	0	6.59038	0	6.84606	0	0	0	0	7.15048	7.24768	0	0	7.07269	6.91644	5.73307	3.58711	-2.14595	0.0781918	1.10684	0.370711
DDX21 Q9NR30;Q9NR30-2 S 173;105	7.63776	7.47051	7.74296	7.54695	7.76527	7.72828	7.93674	7.70954	0	0	7.09351	7.95899	8.13248	7.77857	8.36754	7.38066	0	6.92354	7.28812	7.61502	7.23218	7.66191	0	0	7.0177	0	0	7.04968	7.66883	0	0	7.77876	0	0	6.60726	4.0992	-2.50806	0.0399282	1.39872	0.309081
SRRM2 Q9UQ35;Q9UQ35-2 T 1684;1684	6.39613	6.77785	6.59507	6.68037	6.61634	6.43265	6.99332	7.18094	6.23797	6.4068	0	7.03415	7.24279	7.31492	7.35083	0	0	6.30146	6.37687	7.06573	6.33439	0	0	6.30051	6.53083	0	0	6.34009	6.48143	6.93251	5.9806	6.97836	6.43832	0	6.27924	4.2706	-2.00864	0.0401824	1.39596	0.310454
GNL1 P36915 T 50	0	7.54269	6.93418	7.40087	0	0	0	6.69795	6.92836	7.25855	0	7.04195	7.33098	7.24334	0	0	7.06876	0	0	0	0	0	0	6.77068	6.85784	0	0	6.77297	0	7.27773	0	0	6.96496	7.38645	4.59849	2.45497	-2.14352	0.0802747	1.09542	0.377404
ELF1 P32519-2;P32519 S 144;168	7.09377	7.27559	7.17631	7.27993	7.17575	0	7.23691	6.96531	6.43732	7.07974	6.58606	7.48696	7.74601	7.06778	7.13529	6.83913	6.8872	6.78074	6.9133	7.75817	0	0	6.75974	6.54155	0	6.80517	6.99601	6.77432	0	7.34489	0	0	0	6.57514	6.61482	4.50553	-2.10928	0.0404494	1.39309	0.310454
ZC3H11A O75152 S 290	7.57981	7.75868	7.40345	7.71858	0	7.25978	0	7.23691	0	7.33636	0	7.8238	7.56592	0	0	7.05793	0	7.32075	0	6.97787	0	0	7.58638	0	0	0	7.87598	0	0	0	0	0	7.69206	0	4.83452	2.22555	-2.60897	0.0406131	1.39133	0.310454
EIF4G2 P78344;P78344-2 S 395;395	7.72689	7.35862	7.42406	7.80367	6.39138	7.65609	7.21025	6.85673	0	0	7.27963	7.42224	0	6.79742	7.60892	0	6.52273	7.22565	0	0	7.21754	7.49588	7.20631	7.35241	0	0	0	0	6.89088	6.72943	0	0	0	0	5.70907	3.21249	-2.49658	0.0408477	1.38883	0.310454
NDRG1 Q92597;Q92597-3;Q92597-2 S 332;251;266	7.27649	7.84036	6.34702	7.78634	7.03883	6.7243	6.83675	6.16161	7.31619	7.52207	6.79564	0	6.58562	0	0	0	7.13897	0	6.99928	0	7.51106	7.11497	7.33023	7.05212	6.76325	6.7097	0	6.82113	0	7.35106	0	0	0	6.72757	6.01651	3.87597	-2.14055	0.0606043	1.2175	0.357829
PPP1CB P62140 T 316	7.5085	0	7.07965	7.46965	7.08628	7.5805	7.22407	7.21809	0	6.92623	7.08049	7.56129	6.60892	7.36983	0	7.36711	6.50214	7.27766	0	6.87645	0	7.30946	7.31757	7.11484	0	6.76373	0	6.97132	6.84148	0	0	0	6.71002	0	6.19382	3.85259	-2.34123	0.0411101	1.38605	0.310454
EAPP Q56P03 S 109	7.24272	7.4638	7.17313	7.42062	7.24376	7.10517	7.60797	7.5792	7.10938	0	0	0	7.70636	7.67967	7.76416	7.36683	7.27871	0	0	7.57677	0	0	0	0	6.90813	0	7.53413	0	7.50074	7.54391	0	6.77045	7.1584	0	5.80941	3.67011	-2.1393	0.0846739	1.07225	0.389094
EAPP Q56P03 S 111	7.24272	7.4638	7.17313	7.42062	7.24376	7.10517	7.60797	7.5792	7.10938	0	0	0	7.70636	7.67967	7.76416	7.36683	7.27871	0	0	7.57677	0	0	0	0	6.90813	0	7.53413	0	7.50074	7.54391	0	6.77045	7.1584	0	5.80941	3.67011	-2.1393	0.0846739	1.07225	0.389094
SRRM2 Q9UQ35;Q9UQ35-2 S 778;778	6.19951	7.49321	7.05256	7.17368	6.87611	6.70327	7.49292	7.06266	0	6.9722	6.95159	7.46424	7.70608	7.15564	7.5766	0	7.08331	0	6.76974	7.49031	6.72339	0	0	0	6.57459	6.67689	0	6.68628	7.2296	7.10271	6.3808	7.2589	6.34596	0	6.59312	4.49495	-2.09817	0.0413919	1.38308	0.310454
UNK Q9C0B0 S 240	6.80965	0	6.76798	0	6.6377	7.06239	0	0	0	6.43813	6.52251	6.86462	7.01233	0	7.06183	6.91689	0	0	0	7.19234	0	0	0	0	0	0	0	0	0	0	0	6.56961	6.81926	0	3.86538	1.728	-2.13738	0.0618162	1.2089	0.358834
NECAP2 Q9NVZ3-4;Q9NVZ3;Q9NVZ3-2 T 156;182;182	7.22778	7.10633	0	7.12136	6.92678	7.23965	0	0	0	0	6.69067	0	0	6.9419	0	0	0	6.55678	0	0	0	0	0	0	0	0	7.35841	7.03687	0	0	0	6.6677	0	0	3.51818	1.38099	-2.13719	0.0581849	1.23519	0.357829
EPPK1 P58107 S 4645	0	6.62087	6.9455	0	7.50622	0	0	6.76237	7.06536	0	0	6.84781	0	0	0	0	0	6.46436	0	0	0	0	0	0	0	0	0	0	0	5.84557	5.96043	0	0	0	2.98201	0.913518	-2.06849	0.0416491	1.38039	0.310454
TNS2 Q63HR2-6;Q63HR2;Q63HR2-4;Q63HR2-2;Q63HR2-5 Y 456;456;466;456;332	7.50873	7.69393	0	7.56442	7.11694	0	7.08934	0	7.41986	0	7.05216	7.68156	0	7.71551	7.52069	7.65932	0	0	0	7.38204	0	0	7.24306	0	0	0	0	0	0	7.30643	0	0	0	7.04183	4.77446	2.20767	-2.56679	0.0417906	1.37892	0.310454
ATRX P46100-4;P46100;P46100-2;P46100-5;P46100-3;P46100-6 S 637;675;471;520;558;607	7.10003	7.32554	7.17304	7.40756	7.08472	0	7.51449	7.31228	6.99151	0	0	7.46857	7.60728	7.36737	7.78893	0	7.21748	0	6.80481	7.39145	0	0	6.87039	0	0	0	7.35985	0	7.29101	7.18557	0	0	7.06457	7.12024	5.73946	3.60472	-2.13474	0.0805352	1.09401	0.377614
TCOF1 Q13428;Q13428-3;Q13428-4;Q13428-2;Q13428-8;Q13428-6;Q13428-7 S 1190;1191;1226;1113;1114;1152;1153	6.89018	7.23195	6.57946	6.99279	6.35025	6.61493	6.89697	7.21386	0	0	0	7.16367	7.21759	7.06141	7.23905	6.8416	6.75907	0	0	7.33484	0	0	0	0	0	0	6.75286	5.98051	7.18011	6.75693	0	0	6.60324	0	5.44379	3.07241	-2.37138	0.0419774	1.37698	0.310454
TCOF1 Q13428;Q13428-3;Q13428-4;Q13428-2;Q13428-8;Q13428-6;Q13428-7 S 1191;1192;1227;1114;1115;1153;1154	6.89018	7.23195	6.57946	6.99279	6.35025	6.61493	6.89697	7.21386	0	0	0	7.16367	7.21759	7.06141	7.23905	6.8416	6.75907	0	0	7.33484	0	0	0	0	0	0	6.75286	5.98051	7.18011	6.75693	0	0	6.60324	0	5.44379	3.07241	-2.37138	0.0419774	1.37698	0.310454
ARHGAP23 Q9P227;Q9P227-2 S 351;351	6.91599	0	6.4456	0	6.44306	0	6.71905	0	6.80612	6.41451	6.53056	6.72386	0	0	6.79842	0	6.56027	6.44793	0	0	6.52546	0	0	0	0	0	0	0	0	0	0	0	6.76687	0	3.78562	1.65495	-2.13068	0.05483	1.26098	0.35644
SNIP1 Q8TAD8 S 74	6.46337	6.58917	0	6.25419	6.0535	0	6.26989	6.5435	0	0	6.23406	6.52385	0	6.16616	0	6.47978	0	5.99262	6.36489	0	0	0	0	6.19772	0	6.20474	0	0	6.45785	0	0	0	0	0	4.07841	1.88488	-2.19353	0.042038	1.37636	0.310454
PPFIBP1 Q86W92-4;Q86W92;Q86W92-5;Q86W92-2 S 37;37;37;37	7.36171	7.00536	6.97983	7.49897	0	7.34238	6.79145	6.97768	6.89342	7.22676	0	6.68861	0	6.94889	6.91492	7.19371	6.60077	5.51528	0	0	0	7.07493	0	0	0	6.76884	7.28786	6.27577	0	7.72223	0	0	7.1305	0	5.55108	3.42424	-2.12684	0.0702678	1.15324	0.368614
MED1 Q15648 S 1482	7.25402	7.3379	7.10514	0	0	7.08846	0	7.22318	0	6.54836	0	0	7.357	0	7.50679	0	0	0	0	7.46995	0	0	0	0	0	0	0	0	0	0	0	6.93866	6.86326	0	3.56529	1.43893	-2.12636	0.0659704	1.18065	0.361666
SUDS3 Q9H7L9 S 53	7.21148	7.18715	6.77897	7.17351	6.90874	7.27388	7.46166	7.23289	0	0	0	7.39094	7.82281	7.58075	7.53461	0	6.85392	0	0	7.56359	0	0	0	0	0	0	7.26276	0	7.10592	7.27688	0	6.87343	7.22236	6.929	5.71591	3.23112	-2.48479	0.0421899	1.37479	0.310702
ACTB;ACTA2;ACTG2;ACTG1;ACTC1;ACTA1 P60709;P62736;P63267;P63267-2;P63261;P68032;P68133 S 323;325;324;281;323;325;325	6.50596	0	6.68962	0	6.20954	6.77424	6.53714	0	0	6.11254	6.02263	0	7.46714	0	0	0	6.6568	6.00771	0	0	0	6.86721	0	0	0	0	0	0	6.76407	0	0	5.95267	0	0	3.73706	1.61242	-2.12464	0.0517949	1.28571	0.351817
TWF2 Q6IBS0 S 349	0	0	6.46028	0	6.20507	6.5218	6.70494	6.49624	6.24331	6.32709	6.45596	7.02485	7.01456	6.70119	0	0	6.50032	0	0	6.45966	6.53134	0	0	0	0	6.40809	6.76155	0	6.48257	6.52524	0	0	6.62868	5.93802	5.15395	2.91177	-2.24218	0.0422656	1.37401	0.310743
RECQL5 O94762-4;O94762 S 788;815	7.12493	7.44666	0	7.375	0	7.34551	0	7.46421	6.98283	0	0	7.13666	7.24189	7.2055	7.64488	0	0	0	0	7.23787	0	0	0	7.1975	0	0	7.30559	0	7.16596	7.27823	0	0	0	7.02251	4.66594	2.54263	-2.12332	0.0907367	1.04222	0.400294
EIF4G1 Q04637-6;Q04637-7;Q04637-5;Q04637-4;Q04637-3;Q04637;Q04637-8;Q04637-9 S 951;952;983;1060;1107;1147;1148;1154	6.98235	0	6.84207	0	6.95709	6.4786	7.24304	0	0	6.96689	0	0	6.61694	6.57458	7.41256	0	6.82734	0	0	0	0	0	0	0	0	0	7.54779	0	0	7.27245	0	0	6.58649	0	3.9044	1.78233	-2.12207	0.0692293	1.15971	0.367891
TMBIM1 Q969X1 S 83	6.93263	6.82833	6.79435	6.76365	6.52883	6.67995	0	6.5413	6.99654	0	0	6.81082	6.93961	0	0	6.8607	0	0	0	6.94268	6.86669	0	0	6.88763	0	6.72917	0	0	6.5011	7.10883	6.5847	0	0	0	4.844	2.72408	-2.11993	0.0705124	1.15173	0.368614
HSPA12B Q96MM6 S 280	7.34717	7.65166	7.27371	7.40666	6.6899	0	7.34496	6.65399	7.67369	0	6.62218	7.44413	7.04446	7.44866	0	0	6.57099	6.72661	0	0	6.72042	6.66835	6.96079	7.09534	6.90729	0	7.55247	7.00621	0	7.22243	0	0	7.70626	0	6.1858	3.85686	-2.32894	0.0425188	1.37142	0.311521
FES P07332-2;P07332-4;P07332-3;P07332 T 363;421;363;421	6.66155	0	0	0	6.52477	7.58399	0	6.47368	0	6.57106	0	6.79465	6.26795	6.54814	0	0	6.53145	0	0	0	0	0	0	0	7.01563	0	6.74198	0	0	0	0	6.70102	6.96329	0	3.81613	1.69767	-2.11846	0.0605273	1.21805	0.357829
SUDS3 Q9H7L9 S 45	7.21148	7.18715	6.77897	7.17351	6.90874	7.27388	7.46166	7.23289	0	0	0	7.42193	7.82281	7.58075	7.53461	0	6.85392	0	0	7.64634	0	0	0	0	0	0	7.26276	0	7.10592	7.27688	0	6.87343	7.22236	6.929	5.71813	3.23526	-2.48287	0.0425482	1.37112	0.311592
SYNJ2BP P57105 S 21	6.94245	6.59506	6.72869	0	6.44479	6.59674	0	6.8455	0	6.49523	6.58663	6.88426	7.02682	6.7558	6.85397	6.70486	0	0	6.2757	6.88054	0	0	0	0	0	6.40992	0	0	6.77344	0	6.65507	6.5621	0	6.62494	5.27871	2.98703	-2.29168	0.0426406	1.37018	0.311978
COL16A1 Q07092-2;Q07092 S 260;260	7.0289	0	0	0	6.63029	0	6.82697	5.74764	6.85468	7.67131	7.12913	7.5598	6.86552	6.33838	0	6.85918	6.9951	0	6.63198	7.65945	0	0	0	6.792	6.99154	0	7.08386	0	0	0	0	0	6.77024	0	4.90376	2.78917	-2.11459	0.0775841	1.11023	0.369314
NDUFV3 P56181-2 S 162	0	7.30854	6.34647	0	6.94667	6.6709	7.26833	0	0	0	0	0	7.07474	7.10243	0	0	7.20619	0	0	6.97185	0	6.56526	0	0	0	0	0	0	0	0	0	6.56653	0	0	3.47986	1.36549	-2.11437	0.0582807	1.23448	0.357829
RPS6KA5 O75582-2;O75582-3;O75582 S 376;297;376	6.82743	6.61947	6.51419	6.70491	0	6.83972	6.32681	0	0	6.49471	0	6.09272	0	0	0	0	0	6.38698	0	0	0	0	0	0	0	0	6.29155	0	0	7.11227	0	6.7436	6.06494	0	3.74428	1.62997	-2.11432	0.0539155	1.26829	0.355671
ATP2B4 P23634-5;P23634-4;P23634-3;P23634-2 S 1090;1102;1126;1138	0	7.61458	8.17502	7.81103	0	0	0	0	0	0	0	6.89021	8.43843	7.32695	0	7.37446	0	8.21814	0	0	0	8.20997	0	0	0	0	0	0	0	0	0	0	0	0	3.30402	1.19013	-2.11389	0.0757254	1.12076	0.368614
ARHGAP21 Q5T5U3;Q5T5U3-3 S 477;467	6.79694	6.95088	0	6.88826	6.2444	0	6.82805	6.63351	6.73003	6.74024	0	6.65542	6.94087	6.77835	6.54284	6.35887	6.58548	0	0	0	0	0	6.57151	6.65315	0	0	7.01957	0	0	6.75645	0	0	6.94852	6.54055	5.29907	2.99885	-2.30022	0.042683	1.36975	0.312143
C19orf24 Q9BVV8 S 117	6.85371	7.50446	7.01413	7.41501	6.80323	7.13295	6.96254	7.24196	6.07291	0	6.11863	7.23039	7.20162	7.43467	7.43391	6.60227	7.05475	0	0	7.16317	6.20658	0	6.69284	6.51356	0	0	7.66773	0	6.91609	6.86857	0	6.62807	6.47144	6.57334	6.49902	4.43962	-2.0594	0.0428675	1.36787	0.312807
SRRM2 Q9UQ35 T 2069	7.26487	7.71088	7.25088	7.60442	7.24746	7.60655	7.7378	7.87938	6.07551	6.56796	0	7.71052	8.08514	7.86335	8.08625	7.38166	7.48466	0	6.05192	7.77245	0	0	0	7.2192	0	7.38943	7.49806	0	7.62797	7.64393	0	7.19526	7.2154	7.20917	6.90034	4.78877	-2.11157	0.0531145	1.27479	0.353811
C2CD5 Q86YS7;Q86YS7-3;Q86YS7-2;Q86YS7-4;Q86YS7-5 S 662;662;653;664;675	7.36847	7.69501	7.3284	7.80117	6.77869	7.3112	7.73006	7.23386	6.64741	7.16684	0	6.5064	7.87606	7.87163	7.87105	7.14743	7.26704	0	7.00121	7.44854	0	0	0	6.56686	7.18472	0	6.66425	0	7.27985	7.601	0	5.98492	7.6744	7.31273	6.80823	4.6502	-2.15803	0.0428731	1.36782	0.312807
EPN1 Q9Y6I3-3;Q9Y6I3;Q9Y6I3-1 S 394;420;506	0	0	7.11906	7.32597	7.07915	7.17762	7.81483	7.51867	7.38189	7.04564	7.00962	0	0	7.11325	0	0	6.92977	0	6.80221	0	6.65562	6.88042	0	0	6.86118	0	6.88564	0	6.81613	0	0	0	6.62397	7.04509	5.18469	3.075	-2.10969	0.0823455	1.08436	0.382869
ACTN4;ACTN1 O43707;P12814;P12814-3;P12814-2;P12814-4 S 269;250;250;250;250	6.45378	0	0	0	5.66043	6.69682	5.63481	6.74665	0	5.96467	5.90727	6.53637	6.75833	0	6.55222	6.858	5.80618	0	0	5.96058	0	0	0	0	0	0	0	0	0	0	0	6.2304	5.82894	0	4.02565	1.86182	-2.16384	0.0430052	1.36648	0.313335
MEF2D Q14814-4;Q14814;Q14814-6;Q14814-3;Q14814-5;Q14814-2 S 180;180;134;134;179;179	6.53404	6.88998	6.35677	6.52501	6.44146	6.36095	6.37396	0	0	0	0	6.85781	6.76351	0	0	6.59766	6.30201	0	0	0	6.72669	0	0	0	0	0	6.94902	0	0	0	0	5.98548	6.59846	0	4.22168	1.95797	-2.26371	0.0430345	1.36618	0.313403
PTPN6 P29350;P29350-3;P29350-4 S 10;12;10	6.78277	0	6.29933	0	6.49273	7.65375	0	7.31948	0	5.54565	5.45606	6.63451	6.64002	0	6.56727	0	0	0	0	6.34754	6.05645	0	0	0	0	0	0	0	0	6.77212	0	6.88266	6.1959	0	4.20174	1.9411	-2.26064	0.0431078	1.36544	0.313672
EP400 Q96L91-4;Q96L91-3;Q96L91-5;Q96L91-2;Q96L91 S 975;938;974;975;1011	6.95079	0	6.49254	0	6.4089	6.51665	6.75285	0	0	0	6.17984	6.5727	6.99276	0	0	0	6.62426	0	0	7.30886	0	0	0	0	0	0	0	0	6.6287	0	0	6.30023	6.52835	0	3.77622	1.66952	-2.1067	0.0585435	1.23252	0.357829
EP400 Q96L91-4;Q96L91-3;Q96L91-5;Q96L91-2;Q96L91 T 974;937;973;974;1010	6.95079	0	6.49254	0	6.4089	6.51665	6.75285	0	0	0	6.17984	6.5727	6.99276	0	0	0	6.62426	0	0	7.30886	0	0	0	0	0	0	0	0	6.6287	0	0	6.30023	6.52835	0	3.77622	1.66952	-2.1067	0.0585435	1.23252	0.357829
FOXA1 P55317;P55317-2 S 331;298	6.81981	0	7.0221	7.43462	0	0	0	0	0	6.49325	6.92807	0	7.04143	7.53687	0	6.96076	0	0	0	7.39705	0	0	0	0	0	0	0	0	0	7.15643	0	0	6.74926	0	3.51973	1.41317	-2.10655	0.0645698	1.18997	0.360605
USP34 Q70CQ2-3;Q70CQ2-2;Q70CQ2 S 3124;3207;3358	6.62902	0	6.44915	0	6.42703	0	6.64026	0	0	0	6.20284	6.75229	7.05949	6.81048	7.04805	0	6.77304	0	0	6.79284	0	0	0	0	0	0	0	0	6.71178	0	0	6.2315	0	0	3.78361	1.67786	-2.10575	0.0593943	1.22626	0.357829
USP34 Q70CQ2-3;Q70CQ2-2;Q70CQ2 S 3125;3208;3359	6.62902	0	6.44915	0	6.42703	0	6.64026	0	0	0	6.20284	6.75229	7.05949	6.81048	7.04805	0	6.77304	0	0	6.79284	0	0	0	0	0	0	0	0	6.71178	0	0	6.2315	0	0	3.78361	1.67786	-2.10575	0.0593943	1.22626	0.357829
USP47 Q96K76-2;Q96K76-4;Q96K76 S 845;913;933	0	0	0	7.21373	7.132	6.95593	0	0	6.96775	6.91746	0	7.13609	7.30767	0	0	0	0	0	0	7.37979	0	0	0	0	0	6.98164	0	0	0	7.30014	0	0	7.15266	0	3.54504	1.44071	-2.10433	0.067856	1.16841	0.364888
CRTC2 Q53ET0 S 70	7.83256	7.50146	7.1567	7.27221	0	7.49981	7.18287	0	0	0	7.32662	7.0306	0	0	7.46985	0	7.18432	0	6.73509	6.89429	0	0	7.03511	0	0	0	0	0	6.6287	0	0	0	0	0	4.2002	2.09737	-2.10283	0.0867516	1.06172	0.391325
GRIPAP1 Q4V328;Q4V328-4 S 692;661	7.33638	0	0	0	0	0	7.57506	7.08027	7.43516	0	7.06009	0	7.32307	0	0	0	0	7.00082	0	0	0	0	0	0	0	0	7.08593	6.45971	0	0	0	0	0	0	3.12929	1.02732	-2.10196	0.0534505	1.27205	0.354588
TGS1 Q96RS0 S 405	0	0	6.61281	0	6.72248	6.31869	6.8398	0	0	6.17453	0	6.62583	6.7809	6.4444	0	0	6.75304	0	0	6.47132	0	0	0	0	0	0	0	0	0	6.78289	0	6.24601	6.74302	0	3.75139	1.64981	-2.10157	0.0567542	1.246	0.357829
PARP14 Q460N5-3;Q460N5-4;Q460N5-1;Q460N5;Q460N5-5 S 1120;1403;1322;1403;399	6.75715	0	6.43881	6.66	6.32566	6.61824	5.53669	6.84903	6.61886	0	5.71221	6.70568	6.59487	0	6.64077	6.47875	5.43372	6.58415	0	6.37394	0	0	0	0	0	0	6.32699	6.17557	0	6.53985	0	0	6.72336	0	5.05837	2.86386	-2.19452	0.0437523	1.359	0.317871
SRRM2 Q9UQ35;Q9UQ35-2 S 950;950	6.59385	7.77727	7.45305	7.63778	7.30741	7.26841	7.75743	7.64373	0	6.54012	6.0778	7.93291	7.7162	7.88836	8.09821	6.94861	7.51915	6.28605	0	8.04634	0	6.94257	0	6.68538	6.68959	0	7.32675	0	7.48721	7.32883	0	7.40164	6.55611	0	6.82816	4.66582	-2.16234	0.0438113	1.35841	0.318031
SRRM2 Q9UQ35 S 2042	7.27244	0	0	7.29561	6.87583	6.86209	7.53958	7.59121	0	0	6.52136	0	7.76903	7.60985	7.81062	0	7.34537	0	0	7.75163	0	0	0	0	0	0	0	0	7.22053	7.32333	0	7.12383	6.81152	0	4.66693	2.56934	-2.09759	0.097167	1.01248	0.417434
FMNL1 O95466-2 S 1103	7.09156	6.92318	6.82964	7.12542	6.97864	6.99356	7.27462	0	7.06281	6.94445	0	7.05561	6.83483	0	7.28317	6.88756	0	6.79419	0	0	0	0	0	6.98488	0	6.6179	0	6.67601	6.63658	6.99036	6.50331	6.84129	0	0	5.50817	3.41076	-2.0974	0.071362	1.14653	0.368614
GIT1 Q9Y2X7;Q9Y2X7-3 T 392;401	7.11076	7.36704	0	0	7.00337	7.156	7.16613	7.12846	0	0	0	6.91174	7.30094	7.15866	7.37412	7.05888	7.09142	0	0	7.13972	0	0	0	0	0	0	7.11724	0	7.01507	0	0	0	0	0	4.59308	2.13982	-2.45326	0.0438371	1.35816	0.318071
MLK4 Q5TCX8;Q5TCX8-3 S 618;64	7.37488	0	7.02576	0	0	6.86203	0	6.9521	7.20615	7.06062	7.169	6.94898	7.41561	0	0	0	0	0	0	0	6.92235	0	0	0	6.73769	0	0	7.03242	0	7.5039	7.16035	0	7.2625	0	4.57251	2.13096	-2.44155	0.0440578	1.35598	0.319232
SAP130 Q9H0E3-3;Q9H0E3;Q9H0E3-2 S 890;855;420	6.61174	6.9397	0	0	6.64003	6.67591	6.76421	0	0	0	0	6.94957	7.65947	0	0	0	6.77201	0	0	6.8761	0	0	0	0	0	0	0	0	0	6.81633	0	0	6.54269	0	3.44576	1.35036	-2.0954	0.0579276	1.23711	0.357829
SAP130 Q9H0E3-3;Q9H0E3;Q9H0E3-2 T 891;856;421	6.61174	6.9397	0	0	6.64003	6.67591	6.76421	0	0	0	0	6.94957	7.65947	0	0	0	6.77201	0	0	6.8761	0	0	0	0	0	0	0	0	0	6.81633	0	0	6.54269	0	3.44576	1.35036	-2.0954	0.0579276	1.23711	0.357829
MLK4 Q5TCX8;Q5TCX8-3 S 621;67	7.37488	0	7.02576	0	0	6.86203	0	6.9521	7.20615	7.06062	7.169	6.94898	7.41561	0	0	0	0	0	0	0	6.92235	0	0	0	6.73769	0	0	7.03242	0	7.5039	7.16035	0	7.2625	0	4.57251	2.13096	-2.44155	0.0440578	1.35598	0.319232
SON P18583-10;P18583-4;P18583-7;P18583;P18583-5;P18583-9;P18583-2;P18583-3;P18583-6 S 1922;1922;1882;1922;1922;1962;1603;1922;1922	0	0	6.85197	0	6.7768	0	7.19307	0	0	6.54835	6.75889	0	7.19137	7.32636	0	0	6.78377	0	0	0	0	0	0	0	0	0	0	0	0	7.15824	0	6.97968	6.69178	0	3.47477	1.38067	-2.0941	0.0615319	1.2109	0.358834
MLK4 Q5TCX8;Q5TCX8-3 T 622;68	7.37488	0	7.02576	0	0	6.86203	0	6.9521	7.20615	7.06062	7.169	6.94898	7.41561	0	0	0	0	0	0	0	6.92235	0	0	0	6.73769	0	0	7.03242	0	7.5039	7.16035	0	7.2625	0	4.57251	2.13096	-2.44155	0.0440578	1.35598	0.319232
TRIP12 Q14669-3;Q14669;Q14669-2;Q14669-4 S 1475;1427;1460;1157	7.00805	7.33828	7.18239	7.43234	0	7.2033	0	0	7.34829	6.85825	7.03342	0	0	7.18571	0	0	7.03298	0	0	0	7.17216	0	7.1065	0	0	0	0	0	7.2978	7.29121	0	7.12613	0	0	4.61357	2.15134	-2.46223	0.0441113	1.35545	0.319472
SMARCAD1 Q9H4L7;Q9H4L7-2 S 214;214	6.86727	0	0	7.22784	7.15112	7.08636	7.40844	7.30797	0	0	0	7.36421	7.54884	0	0	6.99582	7.15755	0	0	0	0	0	0	0	0	0	0	0	7.1293	0	0	6.63621	6.93518	0	4.14015	1.7427	-2.39744	0.0443595	1.35301	0.321122
EEF1D P29692-3 S 41	0	7.53345	7.08077	0	7.10367	7.48663	7.28065	0	6.7589	7.08354	6.76427	7.30683	7.37335	6.99668	7.40362	7.37814	7.16501	0	0	0	0	0	6.97402	0	6.77547	0	7.33812	0	6.89612	0	6.61647	7.15354	7.00251	0	5.62634	3.53515	-2.09119	0.0809992	1.09152	0.379094
EEF2 P13639 S 502	6.29179	0	6.28228	0	6.30675	6.85522	6.32642	6.76191	0	5.99388	5.91754	6.84008	6.65656	6.31683	0	6.9107	6.49974	0	6.39712	6.80581	6.71748	0	0	0	0	0	6.66002	6.35073	6.21354	0	0	0	6.43078	0	5.03923	2.9493	-2.08994	0.0578316	1.23783	0.357829
SLC9A1 P19634 S 599	6.93662	6.9986	0	7.16038	0	5.96927	6.89168	6.89585	6.37934	7.04979	6.72273	7.19354	7.68925	7.36823	7.21002	0	7.24016	0	0	7.36213	0	0	7.75058	7.33921	6.07438	6.75472	7.15703	6.87965	0	0	0	0	8.26281	0	5.94681	3.60153	-2.34527	0.0444471	1.35216	0.321518
ZFC3H1 O60293;O60293-2 S 1303;1303	7.0637	0	0	6.94574	0	6.99444	6.47815	0	0	0	0	6.38634	7.31245	7.24641	7.18557	7.0743	6.51565	0	0	6.62792	0	0	0	0	0	0	0	0	0	0	0	0	0	0	3.45909	1.37017	-2.08892	0.0608687	1.21561	0.357829
ZFC3H1 O60293;O60293-2 S 1304;1304	7.0637	0	0	6.94574	0	6.99444	6.47815	0	0	0	0	6.38634	7.31245	7.24641	7.18557	7.0743	6.51565	0	0	6.62792	0	0	0	0	0	0	0	0	0	0	0	0	0	0	3.45909	1.37017	-2.08892	0.0608687	1.21561	0.357829
TLE4 Q04727-4;Q04727;Q04727-3;Q04727-2 S 183;208;208;208	7.25081	7.069	7.09248	7.35228	6.99547	7.17094	7.23651	0	0	0	6.95431	7.11153	7.3873	7.06431	7.36392	7.05285	7.11554	6.89095	0	7.13988	0	6.87624	7.15749	7.00548	0	0	7.09527	0	6.94385	0	0	0	0	0	5.62035	3.53207	-2.08828	0.0807774	1.09271	0.378524
ZDHHC20 Q5W0Z9 S 328	0	7.35474	6.9388	7.39616	6.8922	6.89814	7.26086	7.01452	6.97401	0	6.91602	7.1608	6.98985	0	7.1577	6.9484	0	0	6.90107	7.31345	6.88042	6.94956	0	6.9896	0	0	0	0	0	0	0	6.68893	7.37643	0	5.55686	3.16028	-2.39659	0.0444551	1.35208	0.321518
KIAA1462 Q9P266 S 723	6.81935	0	0	0	6.89449	7.15764	6.93036	0	0	0	6.41432	6.91365	6.80127	0	0	0	6.81228	0	0	6.99662	0	0	0	0	0	0	0	0	0	0	0	6.35164	6.57212	0	3.42365	1.33663	-2.08702	0.0568506	1.24527	0.357829
BIRC6 Q9NR09 S 4023	7.08243	7.12231	6.92357	0	6.68327	0	6.95908	6.62715	0	0	0	7.03667	6.96985	7.31323	7.15622	0	6.99594	0	0	7.42101	0	0	0	0	0	0	0	0	6.96302	0	0	6.62076	6.68049	0	4.47983	2.09187	-2.38795	0.0447228	1.34947	0.323009
NUMB P49757-4;P49757-2;P49757-3;P49757;P49757-8;P49757-7;P49757-6;P49757-5;P49757-9 S 575;586;623;634;428;439;477;488;332	7.06989	7.14292	6.99757	7.3973	6.84495	7.13191	7.02804	7.20943	0	0	6.71399	0	7.30612	7.13332	6.82288	7.30317	0	6.98095	0	7.2513	0	6.79654	7.0707	0	0	0	6.96959	0	6.62089	0	0	0	7.06971	6.77192	5.56967	3.48288	-2.08679	0.0776387	1.10992	0.369314
ZFYVE16 Q7Z3T8 S 946	7.13075	6.86303	0	7.20167	6.83443	0	7.15881	0	7.19047	6.88673	0	0	7.2413	7.37011	0	6.82152	0	7.06224	0	0	0	0	7.07875	0	0	0	7.28267	6.97286	7.02671	0	0	0	7.2897	0	4.56266	2.47672	-2.08594	0.0887261	1.05195	0.394966
NFATC1;NFATC3;NFATC4 O95644-6;O95644;O95644-8;O95644-11;O95644-3;O95644-10;O95644-2;O95644-5;O95644-4;Q12968-5;Q12968-6;Q12968-4;Q12968-3;Q12968-2;Q12968;Q14934-2;Q14934-10;Q14934-3;Q14934-4;Q14934-5;Q14934-6;Q14934-7;Q14934;Q14934-8;Q14934-9;Q14934-11;Q14934-12;Q14934-13;Q14934-14;Q14934-15;Q14934-16;Q14934-17;Q14934-18;O95644-17;Q14934-19;Q14934-20;Q14934-21 S 529;542;506;529;529;542;542;529;54…	6.34731	0	0	0	6.18446	0	6.5636	6.51452	6.22709	6.51996	6.4361	0	6.84113	6.52382	0	0	6.59841	0	0	6.81486	0	0	0	6.41256	0	0	0	0	6.47842	0	0	6.14647	6.36421	0	4.15414	1.94075	-2.2134	0.0450458	1.34635	0.325044
NSRP1 Q9H0G5 S 33	0	7.86701	7.13663	7.40142	0	6.83464	7.42025	7.54335	7.16658	7.07562	6.94988	7.51179	7.80227	0	7.6575	7.25122	0	7.32684	0	7.74321	0	7.1811	7.34528	0	0	0	7.78326	0	7.09555	0	0	0	7.13383	7.08102	5.76496	3.67994	-2.08502	0.0924595	1.03405	0.405621
DDX20 Q9UHI6 S 532	0	6.97688	7.00488	6.66889	6.70874	6.95725	7.08757	6.80818	6.12512	0	6.74383	6.94326	6.98396	0	6.98212	0	6.88432	0	6.65693	0	6.02144	6.55345	0	0	6.72669	0	6.81214	0	6.58232	6.76032	5.48828	0	0	0	5.35775	3.2734	-2.08435	0.064339	1.19153	0.360605
STIM1 Q13586 S 524	7.32895	7.5051	0	7.55411	0	7.28056	0	7.25801	0	0	6.55675	7.19401	7.5795	0	7.12821	0	0	0	0	6.2973	0	6.95662	6.92268	7.04552	0	0	0	0	0	7.20129	0	0	0	0	4.16121	2.07758	-2.08363	0.086859	1.06119	0.391412
PUM1 Q14671-2;Q14671;Q14671-3;Q14671-4 S 124;124;124;160	6.97475	0	0	0	6.54047	6.79866	7.01406	0	0	0	0	6.47425	6.9893	6.63839	0	0	6.62983	0	0	6.4818	0	0	0	0	0	0	0	0	0	0	0	6.19945	6.78517	0	3.38785	1.30481	-2.08304	0.0534746	1.27185	0.354588
WAC Q9BTA9-2;Q9BTA9;Q9BTA9-5 S 478;523;420	7.01393	7.11518	6.97093	0	6.80655	6.93545	7.22492	6.45369	6.37696	0	0	7.15066	7.35141	7.1692	7.28735	0	7.09029	0	6.18952	7.59883	0	0	6.87724	6.92365	6.68389	6.09226	0	0	6.42553	0	0	0	6.59312	0	5.46921	3.38808	-2.08112	0.0725672	1.13926	0.368614
PPP1R12C Q9BZL4-5;Q9BZL4-2;Q9BZL4-4;Q9BZL4;Q9BZL4-3 T 486;560;560;560;559	6.84989	7.04485	7.10793	7.03914	6.62254	7.53077	0	7.22966	6.39724	0	6.21077	7.45828	7.1025	6.46036	6.33252	7.51434	7.42519	7.34193	6.92688	6.75702	6.54299	0	0	5.95831	0	0	0	0	6.27469	0	0	6.19448	6.99044	0	5.93242	3.71294	-2.21948	0.0451125	1.3457	0.325268
EVI5L Q96CN4;Q96CN4-2 S 685;696	6.92088	0	0	0	6.88323	6.82401	6.52058	7.05751	6.86667	6.75467	6.90075	6.82713	7.18284	7.14731	7.10047	7.03274	7.41794	0	0	7.21253	0	0	0	6.68085	6.70073	6.56188	6.75699	0	0	0	6.25693	0	0	0	5.4204	3.08605	-2.33434	0.0451595	1.34525	0.325268
PCM1 Q15154-2;Q15154-4;Q15154-5;Q15154 S 537;537;537;537	6.60818	6.7882	0	0	0	0	6.81135	7.39504	0	6.44919	6.36734	7.10616	7.26718	6.89368	7.20276	0	6.6291	0	0	7.2464	0	0	0	0	0	0	6.97314	0	0	0	0	6.18101	6.9611	0	4.40617	2.05968	-2.34649	0.0453696	1.34323	0.32597
BAIAP2L2 Q6UXY1;Q6UXY1-2 S 465;451	6.89705	6.84657	7.20548	7.1422	6.57016	6.59005	6.70138	0	0	0	0	6.97504	0	7.04454	0	0	0	6.40593	6.50461	0	0	0	6.89398	6.74712	0	0	0	0	6.67414	6.76733	0	0	6.97243	0	4.4266	2.34828	-2.07833	0.0772527	1.11209	0.368614
USP20 Q9Y2K6 S 373	6.61297	7.06051	0	6.67452	0	6.93094	7.23664	0	0	6.82	6.91365	6.89474	0	7.18144	7.34654	0	0	6.19607	6.24917	0	0	0	0	6.5483	0	0	0	0	6.77221	7.38747	0	0	6.97318	0	4.45182	2.37365	-2.07817	0.0801113	1.09631	0.376878
SRRM2 Q9UQ35;Q9UQ35-2 S 1326;1326	7.20343	0	6.97266	7.36261	0	6.9299	7.14863	7.18974	6.82855	6.15455	0	7.53841	7.44511	7.03246	7.28907	6.92804	0	6.41323	6.65173	7.34769	7.62743	0	0	6.99122	6.60195	0	0	6.83873	0	0	0	0	6.91468	0	5.55757	3.48019	-2.07739	0.0793026	1.10071	0.374062
PPFIA1 Q13136-2;Q13136 T 1159;1159	7.02559	7.06871	6.74687	7.05649	6.69613	6.80937	0	7.12205	7.06141	6.5424	6.62364	7.12691	6.79645	0	0	6.90338	7.29951	6.61058	0	6.70135	7.00514	0	0	7.01582	6.91436	0	7.00104	0	0	7.02942	0	0	7.14968	6.95464	5.90543	3.82925	-2.07618	0.0636704	1.19606	0.359538
PRR12 Q9ULL5;Q9ULL5-2 S 1381;1381	6.41759	6.40519	6.25171	6.6383	6.30516	6.41732	6.46892	0	0	0	0	6.748	6.94919	6.44083	7.14273	0	6.2465	0	0	6.53745	0	0	6.0561	0	0	0	0	0	0	6.84476	0	6.20331	6.06867	6.31479	4.64587	2.57072	-2.07516	0.0631951	1.19932	0.359538
PRR12 Q9ULL5;Q9ULL5-2 S 1382;1382	6.41759	6.40519	6.25171	6.6383	6.30516	6.41732	6.46892	0	0	0	0	6.748	6.94919	6.44083	7.14273	0	6.2465	0	0	6.53745	0	0	6.0561	0	0	0	0	0	0	6.84476	0	6.20331	6.06867	6.31479	4.64587	2.57072	-2.07516	0.0631951	1.19932	0.359538
RBM5 P52756;P52756-4;P52756-2;P52756-5 S 78;78;78;78	6.62466	0	6.57069	0	6.40932	0	6.97396	0	6.01908	0	6.43576	6.65795	7.00389	0	0	0	0	6.20134	0	0	0	0	6.28112	0	0	0	0	6.19421	0	0	0	6.50335	6.58349	0	3.76395	1.58818	-2.17578	0.0453811	1.34312	0.32597
WIPI2 Q9Y4P8-4;Q9Y4P8 S 395;413	0	0	0	7.19098	0	7.05717	0	6.87653	0	7.26788	6.71481	7.28805	0	6.85085	7.15924	0	0	0	0	0	0	0	7.07346	6.906	0	0	0	0	0	7.72548	0	0	0	0	3.51759	1.44321	-2.07438	0.0710187	1.14863	0.368614
DOCK6 Q96HP0 S 159	6.6275	0	6.4825	0	6.44951	0	6.5163	0	0	6.32921	6.18727	0	6.6951	6.70209	0	6.70919	6.22621	0	0	6.76101	0	0	0	0	0	0	0	0	0	0	0	6.51279	6.59169	0	3.71353	1.64004	-2.07349	0.0580172	1.23644	0.357829
PBX2 P40425 S 151	0	7.19321	6.92032	7.11644	0	7.05675	6.93494	7.03346	0	0	6.5156	7.11985	7.22324	0	7.25411	0	6.91701	0	6.82104	7.10099	0	0	0	0	0	0	7.08895	0	0	6.88437	0	6.63238	0	0	4.50813	2.43494	-2.07319	0.0861866	1.06456	0.390645
SF3A3 Q12874 S 365	0	7.15174	6.93165	7.09694	6.62797	7.15106	7.52968	7.48481	0	0	0	7.26548	7.63164	7.42907	7.5473	0	7.36577	0	0	7.54577	0	0	6.07092	6.03798	6.16253	0	0	0	7.56475	0	0	6.32601	0	0	5.16429	2.73105	-2.43324	0.0454087	1.34286	0.326019
SOWAHB A6NEL2 S 271	6.95846	6.6549	0	6.79329	6.74702	6.59254	0	6.61125	0	0	0	0	6.94738	0	0	0	0	0	0	6.76089	0	0	6.71321	0	0	0	0	6.19078	0	0	0	0	6.47427	0	3.37892	1.30696	-2.07196	0.0544796	1.26377	0.355926
ZDHHC5 Q9C0B5-2;Q9C0B5 S 345;398	7.2202	7.3309	6.8253	7.28046	0	6.96403	7.09538	7.06498	6.95747	6.32752	6.71204	7.08525	0	0	6.92322	6.10356	7.09283	6.67867	0	6.85519	0	0	6.88991	6.85579	6.64972	0	7.16684	0	0	0	0	0	7.15795	0	5.49025	3.41868	-2.07157	0.0752989	1.12321	0.368614
LRCH4 O75427 S 513	6.60508	7.50028	6.56567	7.44173	7.20699	6.70791	7.32695	0	7.28508	6.44223	0	7.68885	7.59155	0	0	0	0	0	7.00805	0	7.18415	0	0	7.23497	0	6.8253	7.58494	6.97116	0	7.52254	0	6.77748	6.64438	0	5.59731	3.18765	-2.40966	0.0455715	1.34131	0.32689
PHC3 Q8NDX5-2;Q8NDX5;Q8NDX5-7 S 742;761;773	6.26703	6.81249	0	0	6.34298	6.27843	6.91232	6.73045	0	0	0	6.54383	0	6.90397	7.07728	0	6.13338	0	0	7.44257	0	0	0	0	0	0	6.58586	0	6.76793	0	0	0	0	0	3.77082	1.70035	-2.07047	0.0651945	1.18579	0.360898
ATP2A3 Q93084-3;Q93084-1;Q93084-6;Q93084-5 S 1005;1005;1005;1005	6.38104	6.88702	6.45291	6.84948	0	6.34422	6.17412	0	0	5.85189	0	6.28244	0	6.98423	0	6.29228	6.05941	0	0	6.8053	0	0	0	0	0	0	6.61433	0	0	0	0	6.28069	6.83508	0	4.15767	1.94435	-2.21331	0.0456729	1.34034	0.327319
WNK1 Q9H4A3-2;Q9H4A3;Q9H4A3-5;Q9H4A3-6;Q9H4A3-7;Q9H4A3-4 S 1765;2012;2264;2272;2425;1605	7.68595	7.64526	7.35965	7.54632	7.23386	7.64615	7.43162	0	7.62488	7.35355	7.5576	7.47309	7.34557	7.35518	8.10975	7.4709	7.91852	6.7056	0	0	7.30287	7.62393	0	7.71302	6.45369	7.22814	0	7.02428	0	7.72326	6.8487	0	7.4075	0	6.94705	4.77651	-2.17054	0.0458242	1.3389	0.328254
CCAR2 Q8N163;Q8N163-2 S 681;681	7.4681	7.38284	6.57954	7.74342	6.51938	7.03261	7.25621	7.21131	0	5.79797	6.52534	7.19852	7.87042	7.73889	8.01243	0	7.13519	0	0	6.91617	6.22539	0	6.55558	6.51391	0	6.30352	7.86995	0	7.25262	6.84685	0	6.89417	7.06534	6.80116	6.59461	4.51961	-2.075	0.0458634	1.33853	0.328386
LIMCH1 Q9UPQ0-8;Q9UPQ0-5;Q9UPQ0-10;Q9UPQ0-2;Q9UPQ0-4;Q9UPQ0;Q9UPQ0-9;Q9UPQ0-6;Q9UPQ0-3 S 511;499;670;670;658;670;504;516;1055	0	6.06236	0	6.87061	6.63626	0	6.58901	6.82931	0	6.2629	6.54475	0	7.37061	7.1657	0	0	0	6.19568	0	7.18886	0	0	6.79462	0	0	0	0	0	6.75627	0	0	6.54317	6.88603	0	4.30939	2.01823	-2.29116	0.0460419	1.33685	0.329214
N4BP1 O75113 S 398	7.09534	6.99974	6.84073	7.17513	6.84388	6.99889	0	0	6.78867	0	0	7.15981	6.9695	0	6.92187	6.65736	6.96853	0	6.90032	0	6.95217	0	0	6.88996	0	0	0	0	0	0	0	0	7.16684	0	4.49084	2.42285	-2.06798	0.0854803	1.06813	0.389928
SLC4A4 Q9Y6R1-4;Q9Y6R1;Q9Y6R1-2 S 942;1026;982	0	7.4527	0	7.27736	7.174	0	0	0	0	0	0	6.25636	7.38437	7.74399	0	0	0	0	0	6.41825	0	0	0	0	0	0	8.00626	0	0	0	0	0	6.06915	0	3.09206	1.02468	-2.06737	0.0565362	1.24767	0.357829
HMGA1 P17096;P17096-3;P17096-2 S 6;6;6	7.75057	0	7.48769	0	7.10843	0	7.43897	6.06811	6.98024	6.68913	0	0	7.58884	0	7.72502	0	0	0	6.41539	0	0	6.0278	0	0	6.22383	0	0	0	0	7.58758	0	0	0	6.28167	4.07943	2.01306	-2.06636	0.0831902	1.07993	0.384904
LAD1 O00515 T 19	0	0	6.35185	7.75834	6.34143	6.28135	7.29184	0	7.23925	7.29785	6.78978	7.71121	7.61939	0	0	0	7.75178	0	7.24142	0	7.04155	0	0	7.60451	0	0	0	7.13748	0	7.38155	0	0	7.36889	0	5.04874	2.57636	-2.47238	0.0460812	1.33648	0.329319
KRT19 CON__P08727;P08727 S 14;14	8.05856	7.92075	6.54203	7.82824	7.31929	7.9573	0	6.96193	7.62583	7.42198	7.94055	7.33171	7.8571	0	0	7.33218	6.8481	7.41626	0	7.62957	0	7.38993	7.60452	0	7.35984	0	7.43535	0	7.4539	7.40478	0	6.60614	7.93876	0	6.48323	4.42097	-2.06227	0.0812321	1.09027	0.379525
MKI67 P46013;P46013-2 S 2828;2468	6.35851	0	6.97937	0	0	0	6.11025	6.3102	6.30369	0	5.52697	7.18113	6.38401	0	7.15787	0	0	0	0	6.37346	0	6.42648	0	0	0	0	0	0	6.40403	0	5.49294	0	0	0	3.65387	1.59274	-2.06113	0.0552122	1.25796	0.357534
MID1;MID2 O15344-2;O15344;Q9UJV3-2;Q9UJV3 T 78;78;98;98	7.01595	6.85409	0	7.04387	0	0	0	6.65758	6.88926	0	0	6.70459	6.86426	0	0	0	0	6.77059	0	0	0	0	0	0	0	0	6.94799	6.58371	0	0	0	0	7.09012	0	3.43069	1.36962	-2.06107	0.0627738	1.20222	0.359538
PARD3 Q8TEW0-4;Q8TEW0-11;Q8TEW0-2;Q8TEW0;Q8TEW0-7;Q8TEW0-6;Q8TEW0-8;Q8TEW0-3;Q8TEW0-5;Q8TEW0-9;Q8TEW0-10 S 144;144;144;144;144;144;144;144;144;144;144	6.88108	7.93315	7.91759	7.84598	0	7.71122	7.98291	0	7.5648	7.5683	6.5432	0	7.22146	7.71114	8.04202	0	7.81603	7.58491	7.74065	7.92006	0	0	0	7.64252	0	0	0	0	7.55094	0	7.13284	0	7.97197	7.78839	5.92006	3.85952	-2.06054	0.109925	0.958905	0.442991
STAG1 Q8WVM7;Q8WVM7-2 S 24;24	7.05942	7.39661	6.98101	7.01486	6.71567	0	6.69953	7.06948	0	0	6.059	6.83134	7.0569	7.15165	7.21537	6.77641	6.33778	0	0	7.24246	0	0	0	6.85868	0	0	6.85944	6.60649	0	0	0	0	7.01617	7.05484	5.4311	3.09838	-2.33272	0.0461067	1.33624	0.329319
LYSMD2 Q8IV50 S 24	0	7.15503	6.79086	0	6.83476	6.90299	7.51762	6.84666	0	6.66374	6.64976	7.0993	7.0613	6.92443	7.31641	6.90313	0	0	0	7.03767	0	6.70843	0	6.77903	0	0	7.12001	0	0	6.90914	0	6.75782	6.84605	0	5.46046	3.11888	-2.34158	0.0463103	1.33432	0.330234
ZNF446 Q9NWS9-2;Q9NWS9 S 3;3	6.46835	6.46246	0	0	6.30869	0	6.49325	6.76296	0	0	6.39368	6.62859	0	6.55201	6.83533	6.9149	6.42703	0	0	6.48559	0	0	0	0	0	0	0	0	6.5368	0	0	0	0	0	3.71929	1.65998	-2.0593	0.0613479	1.2122	0.358751
TRA2A Q13595 T 88	6.9685	0	7.01875	0	7.05426	6.59407	7.7092	7.45347	0	0	6.37773	7.42803	6.9059	7.33036	6.45281	0	6.84567	5.9589	0	7.08021	0	6.23027	0	6.01653	0	0	0	0	7.27273	7.32096	0	6.85091	0	0	5.06002	3.00145	-2.05857	0.0837102	1.07722	0.386855
DIDO1 Q9BTC0;Q9BTC0-1 S 805;805	7.42004	7.40214	7.33202	7.38272	7.29661	6.78194	7.36145	7.27088	0	6.87762	7.09261	6.74793	7.47525	7.27002	7.49411	7.32613	7.27445	6.95331	0	7.20763	0	0	0	7.01153	0	6.84232	7.10452	6.82606	0	7.34749	0	7.19307	6.42904	7.16301	6.69366	4.60863	-2.08503	0.0463721	1.33374	0.330375
SON P18583-10;P18583-4;P18583-7;P18583;P18583-5;P18583-9;P18583-2;P18583-3;P18583-6 S 1769;1769;1729;1769;1769;1809;1450;1769;1769	0	0	0	7.31677	5.83734	6.15201	7.24895	0	0	0	0	7.23706	7.58938	7.41388	0	0	7.09899	0	0	7.38552	0	0	0	0	0	0	0	0	0	0	0	6.88516	7.19263	0	3.48538	1.42811	-2.05727	0.0715332	1.14549	0.368614
ACIN1 Q9UKV3;Q9UKV3-5 S 208;208	6.64828	6.85331	6.50443	6.80496	0	6.51899	6.80609	6.36399	0	6.49676	6.45074	0	0	6.4774	6.89026	0	6.41522	0	0	0	0	0	6.71781	0	0	0	6.74371	6.42778	0	6.73377	0	0	6.65852	6.45248	4.70892	2.65198	-2.05695	0.0713731	1.14647	0.368614
CHAMP1 Q96JM3 S 452	6.62075	6.92049	6.62668	7.06337	6.74041	0	7.14767	6.43816	6.14035	0	6.58189	0	7.35654	7.00758	7.43277	0	6.66469	0	6.49051	0	6.23988	0	6.58175	0	0	0	6.95603	0	6.84679	6.9163	0	6.7496	0	0	5.33171	3.04391	-2.28779	0.0465659	1.33193	0.331197
CBX8 Q9HC52 S 256	7.39275	7.53576	6.79607	7.31488	6.88939	7.26898	7.04755	0	7.04364	0	6.76613	7.30471	7.19659	0	0	0	6.99502	6.67321	6.96166	0	0	0	7.23639	7.08799	0	0	7.58435	7.0707	0	7.14597	0	0	7.37376	7.00775	5.61117	3.55684	-2.05433	0.0871706	1.05963	0.391919
ARHGAP9 Q9BRR9-5;Q9BRR9-2;Q9BRR9;Q9BRR9-4;Q9BRR9-3 S 203;203;203;19;19	6.50682	0	6.21482	0	6.31188	6.75475	6.60164	0	0	0	6.28502	6.63867	6.40519	0	6.67592	6.64523	6.37414	0	0	0	0	0	0	0	0	0	0	0	0	0	0	6.74672	6.35746	0	3.6942	1.63997	-2.05423	0.0596651	1.22428	0.357829
SDPR O95810 S 218	7.56718	7.84376	0	7.95831	0	7.23702	0	7.43515	0	0	0	7.53283	8.02759	7.78294	7.19753	7.20553	0	0	0	0	0	0	0	0	0	0	7.70222	0	7.34169	7.80371	0	0	0	0	4.38463	1.86253	-2.52209	0.0465716	1.33188	0.331197
CHPF2 Q9P2E5-2;Q9P2E5 S 64;64	7.28126	0	6.94969	0	7.39763	7.36554	7.12346	0	0	6.93927	7.22394	7.09332	7.27658	0	0	7.32513	7.69389	0	0	7.40759	0	0	0	0	0	0	0	0	0	0	7.17978	7.48865	6.85637	7.37544	4.61791	2.56634	-2.05156	0.102199	0.990552	0.429699
UBAP1 Q9NZ09-2;Q9NZ09;Q9NZ09-3;Q9NZ09-4 S 289;289;325;353	7.36573	7.56379	0	7.31846	7.01982	7.48164	7.25336	7.402	7.19846	0	7.3501	7.24571	7.41999	7.16527	7.10985	7.01957	7.5245	6.95325	6.95516	0	6.81429	0	6.97902	0	6.97851	6.91519	0	0	0	0	6.59144	0	7.54643	6.99119	6.27031	4.21892	-2.05139	0.0698929	1.15557	0.368614
IGF2R P11717 S 2479	7.07492	0	6.13593	0	6.79436	6.76475	6.2566	0	6.69592	0	6.15658	6.97436	0	6.17453	6.7661	0	6.75565	0	0	0	0	0	0	0	0	0	0	6.55046	0	7.26418	0	5.99107	6.22773	0	4.21628	1.97776	-2.23852	0.0466766	1.3309	0.331633
RGPD3;RGPD1;RGPD2;RGPD4 A6NKT7;P0DJD0;P0DJD1;Q7Z3J3 S 1535;1519;1527;1535	6.82566	0	7.12596	0	6.73241	6.75288	6.58847	0	0	0	6.54183	6.89487	0	0	0	0	6.72108	0	0	6.63497	0	0	0	0	0	0	0	0	0	0	0	6.76825	6.68548	0	3.39015	1.34049	-2.04966	0.0601441	1.22081	0.357829
RANBP2 P49792 S 2510	6.82566	0	7.12596	0	6.73241	6.75288	6.58847	0	0	0	6.54183	6.89487	0	0	0	0	6.72108	0	0	6.63497	0	0	0	0	0	0	0	0	0	0	0	6.76825	6.68548	0	3.39015	1.34049	-2.04966	0.0601441	1.22081	0.357829
LIMCH1 Q9UPQ0-8;Q9UPQ0-5;Q9UPQ0-10;Q9UPQ0-2;Q9UPQ0-4;Q9UPQ0;Q9UPQ0-9;Q9UPQ0-6;Q9UPQ0-3;Q9UPQ0-7 T 56;56;215;215;215;215;61;61;56;56	6.7836	7.07588	6.77894	6.8957	0	0	0	7.17469	6.37577	0	6.41325	6.89547	7.10931	0	6.68724	0	6.65434	6.33072	0	7.35659	0	0	0	0	0	0	0	0	7.1421	0	0	0	7.10205	0	4.39304	2.06365	-2.32939	0.0467119	1.33057	0.331633
CHD2 O14647;O14647-2 S 1213;1213	7.53071	0	7.3294	0	0	7.43678	0	0	0	0	0	7.14167	7.01603	7.06322	0	0	6.72878	0	0	6.8033	0	0	0	0	0	0	0	0	0	0	0	7.64875	0	0	3.10842	1.05904	-2.04937	0.061483	1.21124	0.358834
CLK4 Q9HAZ1 S 138	6.76612	0	6.65141	6.75552	6.58322	0	6.90655	0	0	0	0	6.82225	6.82986	0	7.0553	0	6.38728	0	0	0	0	0	0	0	0	0	0	0	0	0	0	6.51509	6.66493	0	3.37964	1.33113	-2.04851	0.0591375	1.22814	0.357829
KAT5 Q92993-2;Q92993-4;Q92993;Q92993-3 S 147;180;199;232	0	0	6.3653	0	5.94097	0	6.36154	0	6.71619	0	6.00728	6.48169	6.63846	7.04273	7.2318	6.74483	6.30397	0	6.42954	0	0	0	0	0	0	0	0	0	0	0	0	5.97981	0	0	3.68244	1.6345	-2.04794	0.0601957	1.22043	0.357829
SIPA1 Q96FS4 S 67	6.64655	0	6.3635	0	0	7.11419	6.97474	0	6.25035	6.36933	6.01166	6.88025	0	0	0	0	0	0	0	0	0	5.95991	0	0	0	6.06345	0	0	6.33009	6.86583	0	6.62884	0	0	3.7579	1.59241	-2.16549	0.0467309	1.3304	0.331633
FAM171A1 Q5VUB5 S 360	6.70782	0	0	7.04446	5.94196	6.22673	5.91975	6.27554	6.19973	0	5.56286	6.78203	6.8924	6.99222	7.18169	6.8193	0	0	0	5.62728	0	0	0	5.96858	0	0	7.29833	0	0	6.69666	0	5.96722	5.84444	6.03898	5.03896	2.87212	-2.16684	0.0473088	1.32506	0.335379
AHNAK Q09666 S 4903	7.83319	7.67581	7.56002	7.63125	6.67263	0	6.59406	6.7359	7.14672	0	6.98426	7.53209	6.86645	0	0	0	7.04566	0	7.24741	0	6.81792	7.37634	7.34667	7.086	0	0	7.53216	7.43303	0	0	6.36324	0	8.01359	0	5.65946	3.6131	-2.04635	0.0934868	1.02925	0.407968
SPTAN1 Q13813;Q13813-2;Q13813-3 S 1322;1322;1302	0	0	7.42421	7.23093	0	0	0	7.28522	7.05219	0	7.31413	6.76025	7.44742	7.39378	0	7.34479	0	0	7.02107	7.19921	6.79562	0	0	0	6.8855	0	0	0	0	0	0	0	0	0	4.1363	1.76231	-2.37399	0.0474453	1.32381	0.336044
FTH1 P02794 S 183	8.50502	8.37632	0	0	0	0	0	8.63264	8.20238	7.28235	8.50363	0	0	7.05526	7.35087	0	8.2824	0	0	0	0	8.27754	0	0	0	0	0	0	0	7.46602	0	0	0	8.53031	4.03983	1.99536	-2.04447	0.12683	0.896779	0.47668
ABLIM3 O94929-2;O94929-3;O94929 S 282;282;282	0	6.71994	6.70444	6.59458	6.72829	0	6.78676	6.80889	6.61372	6.5074	6.6237	6.50862	6.83709	0	7.02918	6.77085	6.62603	0	0	6.59199	0	0	0	6.75621	0	0	0	6.51298	0	0	6.63743	6.39719	6.80513	0	5.24525	3.00635	-2.2389	0.0477297	1.32121	0.337452
ZNF592 Q92610 T 6	6.31739	6.48349	6.3765	6.49477	0	0	6.30116	0	0	6.17609	0	6.18983	6.55089	0	6.73487	0	0	6.01393	0	0	0	0	0	6.12499	0	0	6.25115	0	0	6.741	0	0	0	0	3.63501	1.5933	-2.04171	0.0558789	1.25275	0.357829
BAZ1B Q9UIG0-2;Q9UIG0 S 158;158	7.33605	7.48276	6.58053	7.38564	0	7.25707	7.43784	0	0	6.08149	0	7.28732	7.12571	7.25494	7.40281	6.61116	6.99477	0	0	7.02173	0	0	0	6.88491	0	0	6.36706	6.69397	6.40145	0	0	6.54985	0	0	5.08781	3.04639	-2.04142	0.0891222	1.05001	0.395689
AHNAK Q09666 S 572	7.68235	7.79604	7.17365	7.72966	6.61541	0	7.64508	0	7.48817	7.01028	7.39747	7.52872	0	7.57016	0	0	8.22196	0	0	0	0	7.18619	0	7.51184	7.28092	7.24596	7.91635	7.42117	0	0	0	7.23001	7.97582	7.83594	5.83122	3.79131	-2.03991	0.107564	0.968332	0.439212
C6orf132 Q5T0Z8 S 1011	0	7.24748	7.01047	7.32588	6.88186	0	7.16107	6.89116	0	0	0	0	0	0	0	0	0	6.52178	0	0	0	6.68767	0	0	0	0	0	0	0	0	6.1648	0	0	0	3.03699	0.968712	-2.06828	0.0481118	1.31775	0.33927
CHD2 O14647;O14647-2 S 1373;1373	7.08234	6.88531	6.96372	0	6.96414	6.65319	6.49672	6.97798	6.38662	0	6.74368	7.06896	6.79512	6.67497	0	7.1518	6.52532	0	0	7.23573	6.3659	0	0	6.74221	6.31714	6.50084	0	6.27038	6.83904	0	0	6.97546	0	6.70095	5.8352	3.68124	-2.15396	0.0481162	1.31771	0.33927
MAP3K1 Q13233 S 292	6.39796	0	6.21237	0	6.29429	6.54662	0	6.64318	0	6.09632	0	6.4945	6.6602	6.29614	6.77229	0	0	0	0	6.44809	0	0	0	0	0	0	0	0	6.46315	6.69219	0	6.12103	6.39519	0	4.11726	1.9446	-2.17266	0.0483431	1.31567	0.340565
MYH14 Q7Z406;Q7Z406-6;Q7Z406-2;Q7Z406-4 S 1980;1988;2021;1764	7.30229	7.28879	7.24844	7.5182	0	7.12447	0	7.44934	6.68604	6.93067	0	6.78043	7.70424	7.70302	0	7.58674	0	0	7.23035	8.23498	6.89177	0	8.06633	6.81038	6.82195	0	0	7.358	0	6.91757	0	0	7.2307	0	5.69542	3.65744	-2.03799	0.0978844	1.00929	0.419406
TNKS1BP1 Q9C0C2;Q9C0C2-2 S 712;163	7.10459	0	6.7355	0	6.59879	7.05007	0	0	0	6.6885	6.67191	6.89636	0	0	0	0	0	0	0	6.52538	0	0	0	0	0	0	7.10718	0	0	0	0	6.47423	7.3697	0	3.41041	1.37382	-2.03658	0.0656119	1.18302	0.360898
BCL11B Q9C0K0-2;Q9C0K0 S 97;97	6.28616	6.21365	6.18156	0	0	0	6.63848	0	6.03387	0	0	6.4411	6.79492	6.58429	6.75371	0	6.28128	0	0	6.89397	0	0	0	0	0	0	0	0	0	6.43562	0	0	6.02057	0	3.65529	1.61926	-2.03603	0.0592688	1.22717	0.357829
PBRM1 Q86U86-8;Q86U86;Q86U86-5;Q86U86-4;Q86U86-7;Q86U86-3;Q86U86-9;Q86U86-2;Q86U86-6 S 14;14;14;14;14;14;14;14;14	0	0	7.17629	0	0	0	7.26668	7.22686	0	0	0	7.29719	7.44665	7.37114	7.58915	0	7.02502	0	0	0	0	0	0	0	0	0	7.22217	0	0	0	0	0	0	0	3.12749	1.09182	-2.03567	0.0670361	1.17369	0.36396
OAS2 P29728;P29728-2 S 417;417	6.55095	0	5.99053	0	6.40617	6.87071	0	7.42758	0	0	0	6.93308	6.31781	0	0	0	6.52759	0	6.39637	6.77844	0	0	0	0	0	0	0	0	0	0	0	6.00856	0	0	3.3212	1.28555	-2.03565	0.0552433	1.25772	0.357534
LARP1 Q6PKG0 S 143	0	0	7.24873	7.42736	7.32915	7.31067	7.41785	7.24546	0	0	7.19293	7.46743	7.105	0	7.62528	0	7.37596	0	7.18825	7.71314	0	0	7.30229	7.25346	0	0	0	0	0	0	0	0	0	0	4.69604	2.22292	-2.47312	0.0485425	1.31388	0.341206
ACACA Q13085;Q13085-4;Q13085-2;Q13085-3 S 1259;1296;1201;1181	7.86431	7.1122	7.35797	7.58895	7.06157	7.26312	7.44544	7.56747	7.00139	6.95627	0	8.03678	7.66228	7.81827	8.09633	7.95569	7.69665	0	0	7.79538	7.27312	6.93613	7.34209	7.40895	0	7.19092	0	7.07225	7.57262	7.49763	0	0	7.65064	0	6.90972	4.87442	-2.0353	0.0639814	1.19395	0.359961
RBM14 Q96PK6 S 280	7.00346	6.97784	0	7.01191	6.44356	7.14198	0	6.82037	0	6.62123	0	7.11926	6.6253	0	0	0	7.05065	6.56326	0	0	0	0	0	0	6.63309	0	7.3284	0	0	7.01334	0	0	7.13478	0	4.41178	2.08618	-2.3256	0.0485755	1.31358	0.341286
SORBS1 Q9BX66-10;Q9BX66-4;Q9BX66-11;Q9BX66-2;Q9BX66;Q9BX66-12;Q9BX66-3;Q9BX66-6;Q9BX66-8 S 512;380;628;696;674;441;525;486;451	6.94267	0	0	0	6.48156	0	6.64833	0	0	6.73345	6.72837	6.74571	7.31503	0	0	7.24152	6.63599	6.91289	0	0	0	0	0	0	0	0	0	0	0	0	0	0	6.54662	0	3.39965	1.36685	-2.0328	0.0650207	1.18695	0.360843
AHNAK Q09666 S 1138	7.33423	7.12766	0	7.05285	6.78031	6.91534	6.81519	0	6.73002	0	6.71825	7.15824	0	0	0	0	6.92149	0	6.98477	0	6.72667	6.8325	6.85918	7.07657	0	0	0	0	0	0	0	0	7.4237	0	4.47372	2.44124	-2.03248	0.0917803	1.03725	0.403654
EPB41L1 Q9H4G0;Q9H4G0-3;Q9H4G0-2 S 639;530;565	7.30982	7.04277	7.48814	0	0	0	7.11247	7.61565	7.10285	7.08311	0	6.05239	7.453	0	0	0	0	6.99148	0	0	0	0	7.28126	6.96432	0	0	7.63054	0	0	7.13044	0	0	7.39231	0	4.59001	2.16952	-2.4205	0.0485996	1.31337	0.341288
NES P48681 S 413	0	7.0881	6.41604	0	0	6.57092	6.64327	0	6.70461	0	0	7.09791	6.53905	0	0	0	6.58926	0	0	6.36169	0	0	0	0	0	0	0	0	0	0	0	6.73879	6.95576	0	3.36142	1.33227	-2.02915	0.0609768	1.21484	0.357829
HIST1H3A;H3F3C;H3F3A;HIST3H3;HIST2H3PS2;HIST2H3A P68431;Q6NXT2;P84243;Q16695;Q5TEC6;Q71DI3 S 58;57;58;58;58;58	6.92653	0	6.71229	0	6.65121	6.98922	6.87288	6.66147	6.58025	6.00419	6.90966	6.74511	7.308	6.88051	6.81688	0	6.57655	0	0	7.1428	0	0	6.75278	6.68262	6.51504	0	0	6.55796	6.70133	0	0	6.54209	6.46353	6.54506	5.80295	3.66483	-2.13812	0.0486192	1.31319	0.341288
ELL P55199 S 309	6.74389	7.06796	6.83557	0	0	6.94362	6.85618	0	0	0	6.80785	6.92247	0	0	7.38655	0	6.92135	0	0	7.09871	0	0	0	6.85123	0	0	0	0	0	0	0	0	0	0	3.44125	1.41289	-2.02836	0.071161	1.14776	0.368614
FAM53C Q9NYF3 S 234	6.48663	0	6.50609	0	6.45034	6.65529	6.84965	0	0	0	0	6.65732	6.99707	0	6.72791	0	0	0	0	0	0	0	0	0	0	0	6.60496	0	0	0	0	6.33379	6.34461	0	3.32874	1.30056	-2.02818	0.0570953	1.2434	0.357829
LATS1 O95835-2;O95835 S 464;464	6.86404	6.9627	6.61109	6.94525	6.44568	0	6.67396	6.81455	6.8356	6.45906	6.45977	6.96306	6.72085	0	0	6.62162	6.93059	0	0	0	0	0	6.78993	6.67086	6.58723	6.27708	0	6.69073	0	6.86413	6.00251	0	6.88987	6.55003	5.76826	3.64373	-2.12453	0.0486819	1.31263	0.341576
SRRM2 Q9UQ35;Q9UQ35-2 S 1542;1542	6.64917	0	6.56087	0	6.41172	6.56368	0	0	0	0	6.48117	7.2323	6.96161	0	7.02743	0	6.3082	0	0	0	0	0	0	0	0	0	0	0	0	0	0	6.57117	6.49216	0	3.34718	1.31995	-2.02723	0.0596953	1.22406	0.357829
ZC3H18 Q86VM9 S 893	5.83476	0	5.78524	6.67157	0	0	6.07306	7.0966	0	5.62131	0	6.80253	6.94272	0	0	6.89993	0	0	0	0	0	0	0	0	6.38869	6.31601	0	0	6.50628	0	0	5.98035	0	0	3.63056	1.60456	-2.02599	0.0593192	1.2268	0.357829
IFIH1 Q9BYX4 S 645	7.09309	0	0	0	6.64771	7.19546	6.76029	7.27184	0	0	6.24969	6.71445	0	0	7.77029	0	0	0	0	7.06081	0	0	0	0	0	0	0	0	0	0	0	6.64809	6.485	0	3.42375	1.39821	-2.02554	0.0701266	1.15412	0.368614
IWS1 Q96ST2;Q96ST2-3;Q96ST2-2 S 440;233;115	6.5425	6.9823	0	7.27327	6.68536	7.29283	7.00912	7.90953	0	0	0	7.35313	7.88263	7.34322	7.1089	6.54368	7.24827	0	0	7.866	6.57497	0	6.63985	0	0	0	0	0	0	7.35951	0	6.47867	6.92836	0	5.16242	3.13741	-2.02501	0.0993389	1.00288	0.423093
LARP1 Q6PKG0;Q6PKG0-3 S 584;507	7.68267	6.94248	0	7.48861	0	7.79995	0	7.6445	0	0	0	7.77299	7.20836	7.36698	0	7.44717	0	7.03286	0	0	0	0	7.48606	0	0	0	7.90656	7.4555	0	0	0	0	7.79223	0	4.27904	2.25602	-2.02302	0.11484	0.939908	0.452037
KDM5A P29375-2;P29375 S 1603;1603	7.11939	0	6.84053	0	7.01448	6.68391	7.38957	0	0	0	6.97211	7.01336	7.34656	7.08778	7.57432	6.78013	0	0	0	7.22455	0	0	0	0	0	0	0	0	7.15825	7.22469	0	0	6.95304	0	4.53341	2.14575	-2.38766	0.0487349	1.31216	0.341796
MCM3 P25205;P25205-2 T 722;767	7.10072	0	7.83163	7.80545	7.29667	7.5372	8.04918	7.78839	7.24761	6.9263	6.80932	8.19798	7.87876	7.80674	8.08284	7.66761	7.3945	7.11823	7.30406	7.88744	0	0	0	7.28832	6.89718	0	0	7.13402	7.69596	7.70799	0	7.65123	7.12362	0	7.01971	4.84765	-2.17206	0.0487623	1.31192	0.341836
POLR2A P24928 S 1892	6.78465	6.93258	6.73498	6.88426	0	0	0	6.84641	0	0	6.67192	6.8149	6.90796	6.95027	7.00243	0	6.85387	0	0	0	6.60787	0	0	0	0	6.59752	6.7112	0	0	6.84502	0	0	6.84142	0	4.39485	2.37297	-2.02189	0.0859519	1.06574	0.390229
TOP2B Q02880-2;Q02880 S 1521;1526	7.18453	6.96496	6.6869	0	0	6.94335	0	7.32836	0	0	6.15821	7.06145	7.12424	6.31668	0	7.33344	0	0	6.91031	7.39315	6.55955	0	0	0	0	0	0	0	6.8003	0	0	0	6.27437	6.55902	4.41205	2.39151	-2.02054	0.0888567	1.05131	0.395355
UBE2O Q9C0C9 S 87	6.04348	0	6.09541	0	0	6.83945	6.90859	0	0	6.19609	5.9934	6.9626	6.81082	6.69664	6.79151	0	6.39711	0	0	6.76592	0	0	0	0	0	0	6.62716	0	0	6.64294	0	0	6.31511	0	4.18189	1.97699	-2.2049	0.0488948	1.31074	0.342064
HMGCR P04035-2;P04035;P04035-3 S 819;872;892	0	0	6.35069	0	6.59853	6.03854	6.53275	0	6.04293	0	6.43724	7.09175	0	6.81577	6.39917	0	0	0	0	7.58152	0	0	0	0	0	0	0	0	0	0	0	6.70262	6.77195	6.29601	3.70773	1.68756	-2.02017	0.0687356	1.16282	0.366737
LIMA1 Q9UHB6;Q9UHB6-4;Q9UHB6-2;Q9UHB6-5 S 263;263;103;103	6.66665	0	6.3462	6.85762	6.80431	7.16197	0	0	6.50562	6.55628	0	6.66352	6.32449	0	0	0	6.49881	0	0	6.48113	0	0	0	6.63237	6.43526	0	0	0	0	0	6.03727	0	6.5357	6.54078	4.27762	2.25807	-2.01955	0.0751186	1.12425	0.368614
UBE2O Q9C0C9 S 89	6.04348	0	6.09541	0	0	6.83945	6.90859	0	0	6.19609	5.9934	6.9626	6.81082	6.69664	6.79151	0	6.39711	0	0	6.76592	0	0	0	0	0	0	6.62716	0	0	6.64294	0	0	6.31511	0	4.18189	1.97699	-2.2049	0.0488948	1.31074	0.342064
DDX41 Q9UJV9 S 21	7.29784	7.30914	6.7311	0	0	6.45664	7.56903	0	7.34876	6.11701	6.96869	6.74468	7.16301	7.38708	7.82249	0	0	0	0	6.76789	0	0	0	0	7.03181	0	6.89644	0	6.81441	7.04571	0	6.40075	7.06236	7.35579	5.50664	3.15988	-2.34676	0.0489035	1.31066	0.342064
BCL7C Q8WUZ0;Q8WUZ0-2 S 100;100	6.91609	0	0	0	6.39752	6.42643	6.80547	0	0	6.36211	6.54092	6.67709	6.92978	0	0	0	6.31821	0	0	0	0	0	6.55841	0	0	0	6.62038	0	0	0	0	6.35822	6.59386	0	3.78967	1.62245	-2.16722	0.0489808	1.30997	0.342452
C17orf62 Q9BQA9-2;Q9BQA9 S 162;176	7.39198	7.25467	0	6.97253	7.16956	0	6.80301	0	0	6.528	0	7.2865	7.40582	7.11311	8.03028	7.49263	7.38904	0	0	7.31547	0	0	6.88091	0	0	0	0	0	0	0	0	0	6.97502	6.89478	4.56608	2.54891	-2.01718	0.105421	0.977073	0.435314
CACTIN Q8WUQ7;Q8WUQ7-2 S 73;73	6.38276	0	6.3912	6.56356	6.35451	6.70157	6.52273	0	0	0	6.26884	6.07726	0	0	0	6.62979	6.48169	0	0	6.76172	0	0	0	0	0	0	0	0	0	0	0	6.61871	6.41007	0	3.6616	1.6451	-2.0165	0.0636171	1.19643	0.359538
EEPD1 Q7L9B9 S 160	6.50822	0	6.23902	6.92033	6.17889	0	6.30777	0	6.38892	0	0	6.53232	6.57227	0	0	0	0	6.22186	0	0	0	6.25135	0	0	0	0	6.91279	0	0	6.75968	0	0	7.30901	0	3.68912	1.67273	-2.01639	0.0671231	1.17313	0.36424
MDC1 Q14676;Q14676-3;Q14676-2;Q14676-4 S 108;108;108;108	6.20052	0	6.15927	0	5.97061	6.1328	6.35936	0	0	5.88823	6.082	6.48229	6.32991	0	6.71825	0	6.06655	0	0	6.2521	0	0	0	0	0	0	6.36569	0	0	0	0	6.03993	6.16149	0	3.97178	1.8802	-2.09158	0.0492068	1.30797	0.343668
NUP88 Q99567 S 517	6.64197	0	6.88877	0	6.54937	6.75686	6.77128	0	0	0	6.31224	0	6.69692	0	0	0	6.88625	6.40652	0	0	0	0	0	6.45703	0	0	0	0	0	0	0	6.57753	0	0	3.32982	1.31637	-2.01345	0.060207	1.22035	0.357829
BAG3 O95817 S 289	7.12837	7.39768	7.91221	7.78534	7.0182	7.31084	7.00903	0	7.12607	6.91526	6.94782	7.30222	8.33799	6.84842	0	7.3938	7.27184	8.12565	6.98845	0	7.33482	8.31139	7.28184	6.938	6.77096	0	7.34622	6.91537	0	7.36869	0	0	7.48362	0	6.78853	4.77653	-2.012	0.062796	1.20207	0.359538
KRT18 P05783 S 60	0	7.60593	6.92983	7.14467	7.41919	0	8.17121	0	0	6.83488	0	7.44235	7.06651	7.38824	8.30211	0	7.0664	0	0	0	0	0	7.13402	0	0	0	7.36131	0	0	0	0	6.4692	8.29305	0	4.71449	2.2313	-2.48318	0.0494237	1.30606	0.344326
TRIO O75962-4;O75962;O75962-5 S 2449;2508;2508	6.90012	0	0	0	6.6591	6.88993	6.64584	6.96814	0	0	6.26734	0	6.76811	0	0	0	7.06168	0	0	0	0	0	0	6.62254	0	0	0	0	0	0	0	0	6.69404	6.68632	3.36418	1.35323	-2.01095	0.0651007	1.18641	0.360843
STK24;STK25 Q9Y6E0-2;Q9Y6E0;O00506-3;O00506-2;O00506 T 172;184;74;91;168	7.36635	7.35114	7.02686	7.43273	7.08841	7.49075	7.14467	0	6.83585	7.1605	6.75651	6.64272	7.48159	0	6.93086	7.14346	0	7.19353	0	0	7.09547	7.19366	6.44392	0	0	7.40779	0	6.12837	0	7.31989	0	7.33762	7.31311	0	6.12701	3.87538	-2.25162	0.0495385	1.30506	0.34488
LIMCH1 Q9UPQ0-8;Q9UPQ0-5;Q9UPQ0-10;Q9UPQ0-2;Q9UPQ0-4;Q9UPQ0;Q9UPQ0-9;Q9UPQ0-6 S 144;144;303;303;303;303;149;149	7.06476	0	7.21529	7.33349	6.71316	6.82519	0	6.74401	6.84355	7.15975	6.92758	0	7.28459	7.0486	7.00869	7.2667	0	6.9351	6.89469	0	6.85271	6.97264	7.25878	7.03539	0	0	0	0	6.63759	7.2224	0	0	0	0	5.51143	3.50423	-2.00719	0.0893395	1.04896	0.396128
KIAA0430 Q9Y4F3-3;Q9Y4F3-4;Q9Y4F3-5;Q9Y4F3 S 1032;1088;1091;1091	6.92393	0	0	7.60242	6.90161	7.49248	7.00303	6.95513	0	6.6058	0	7.02959	0	0	0	0	0	0	0	7.33147	0	0	0	0	0	0	0	0	6.83227	7.03435	6.78987	6.65663	0	0	4.03671	1.73223	-2.30448	0.0495544	1.30492	0.34488
STK26 Q9P289;Q9P289-3;Q9P289-2 T 172;172;95	7.36635	7.35114	7.02686	7.43273	7.08841	7.52588	7.14467	0	6.83585	7.1605	6.75651	6.64272	7.48159	0	6.93086	7.14346	0	7.19353	0	0	7.09547	7.19366	6.44392	0	0	7.40779	0	6.12837	0	7.31989	0	7.39076	7.31311	0	6.12951	3.87804	-2.25147	0.0497003	1.30364	0.34488
DSG2 Q14126 S 1118	6.0993	0	5.99677	6.05216	6.17673	6.20431	0	6.37018	0	0	5.8873	5.91054	5.78375	0	0	0	6.54648	0	0	6.31931	0	0	0	6.15146	0	5.94271	0	0	0	0	0	5.79078	6.14545	0	3.8915	1.84481	-2.04669	0.0497442	1.30326	0.34488
CTTNBP2NL Q9P2B4 S 557	6.65713	0	6.30867	0	6.5393	6.87543	6.45825	0	0	0	0	6.52524	6.55261	0	0	0	6.49703	0	0	6.4822	0	0	0	0	0	0	6.18744	0	0	0	0	0	6.32648	0	3.27976	1.27466	-2.0051	0.0557569	1.2537	0.357829
PCIF1 Q9H4Z3 S 19	7.07232	0	6.85874	0	6.75186	0	0	6.7914	6.67518	6.3476	6.29585	7.00462	7.09188	0	0	0	6.79741	0	0	0	0	6.61702	0	6.64572	6.53778	6.53006	0	0	0	6.69813	0	0	7.05751	0	4.34925	2.34418	-2.00507	0.0853517	1.06879	0.389928
TMEM238 C9JI98 S 124	6.78842	6.89745	7.10463	7.07332	6.33766	6.78225	7.2179	6.57193	0	7.20794	6.13497	7.60105	7.57462	7.67164	0	6.77127	6.66236	7.06671	6.55416	6.77291	6.79689	0	6.72014	0	0	0	7.58853	7.10003	0	6.93602	0	6.67436	7.05671	7.12848	6.49741	4.49143	-2.00598	0.0498392	1.30243	0.345234
NUMB;NUMBL P49757-4;P49757-2;P49757-3;P49757;P49757-9;Q9Y6R0 S 265;276;265;276;22;305	6.79857	0	6.87604	6.75228	6.78791	0	7.09708	0	7.19257	0	6.56179	0	7.13348	0	0	0	0	0	0	0	7.02829	0	6.74945	0	0	0	7.01745	0	0	0	0	6.28328	6.80101	0	3.94284	1.69397	-2.24886	0.0498655	1.3022	0.345265
NBAS A2RRP1-2;A2RRP1 S 475;475	0	7.052	6.62215	0	6.52748	6.65045	6.73108	6.79439	0	0	0	6.66785	7.03427	7.03519	7.05835	0	6.78727	0	7.02645	7.16471	0	0	0	0	0	0	6.76989	0	6.67616	0	0	0	0	0	4.36535	2.07414	-2.29121	0.049993	1.30109	0.34543
ADRA2A P08913 S 346	7.14116	0	6.60932	0	6.72239	0	7.06203	0	6.60654	6.64878	6.36721	7.49477	6.48683	6.91672	0	0	6.51747	0	0	0	0	0	6.98934	7.37785	7.03651	6.55848	8.15773	0	0	0	0	0	7.96163	6.59385	4.86112	2.85964	-2.00148	0.0982339	1.00774	0.419955
TP53BP1 Q12888;Q12888-3;Q12888-2 S 1548;1553;1553	6.16113	0	6.28076	0	6.17733	6.3369	6.40941	6.26993	0	0	6.09913	6.79007	6.51055	6.08994	0	6.33646	6.17012	0	0	6.34435	0	0	0	6.23109	6.20871	0	0	0	6.40666	6.28151	0	0	6.20938	0	4.50894	2.50941	-1.99953	0.0656595	1.1827	0.360967
FILIP1L Q4L180-6;Q4L180-3;Q4L180-7;Q4L180-2;Q4L180;Q4L180-5 S 497;681;681;921;921;667	7.63648	8.01716	8.07324	8.09223	0	7.73532	7.40243	6.71873	0	7.41068	7.4377	7.51807	7.56321	7.53301	7.50591	8.0503	0	7.93055	7.52741	0	0	8.20491	7.57438	7.51896	0	7.05649	0	7.34895	0	0	6.82124	7.31307	7.3667	0	6.50988	4.51094	-1.99893	0.0952579	1.0211	0.412496
VAPA Q9P0L0;Q9P0L0-2 S 166;211	0	7.14305	0	0	0	6.76483	0	7.15287	0	0	0	6.92168	0	0	0	0	0	0	0	0	0	0	0	0	0	0	0	0	0	0	0	0	0	0	1.99874	0	-1.99874	0.00895395	2.04799	0.166961
ZDHHC8 Q9ULC8-2;Q9ULC8;Q9ULC8-3 S 514;606;606	6.42849	0	6.24015	0	5.84591	0	0	0	0	6.17699	6.07773	0	6.21176	0	0	0	6.39768	0	0	0	0	0	0	0	0	0	0	0	0	0	0	0	6.45962	0	2.6415	0.642865	-1.99864	0.0274409	1.5616	0.257484
SSH2 Q76I76 S 784	0	6.66355	0	6.73608	0	6.80189	6.55991	0	0	6.5288	6.30645	0	0	6.43291	0	0	0	0	0	6.51428	6.22585	0	0	0	0	0	6.48663	0	0	6.56368	0	0	0	0	3.28783	1.28952	-1.9983	0.0581042	1.23579	0.357829
MACC1 Q6ZN28 S 191	7.06644	6.54057	7.05877	7.12405	0	0	6.79822	6.95216	6.46892	0	6.65302	6.5784	7.23116	6.72677	7.1116	0	6.73965	6.72132	6.54791	0	0	6.68331	6.65195	6.46043	0	6.36975	0	0	0	7.14085	0	0	7.04179	0	5.37132	3.37343	-1.99789	0.0809427	1.09182	0.379066
ARFGEF3 Q5TH69 S 1066	0	0	6.52969	0	0	6.40736	6.52644	0	0	0	6.24959	0	6.81236	0	0	0	0	0	0	0	0	0	0	0	0	0	0	0	0	0	0	0	6.52996	0	2.32325	0.326498	-1.99675	0.0185133	1.73252	0.232822
EPRS P07814 S 816	7.25086	0	0	7.04344	0	0	7.16313	0	6.71867	0	0	0	6.79827	7.3382	0	0	7.09851	6.65246	0	0	0	0	0	0	0	0	0	0	0	0	0	0	0	6.78762	3.02233	1.02693	-1.9954	0.0608628	1.21565	0.357829
RAB3GAP2 Q9H2M9;Q9H2M9-2 S 39;39	7.27453	7.39883	7.07059	0	0	0	0	7.28803	0	0	7.05892	7.37453	0	0	0	0	7.38198	0	0	0	0	0	0	7.28181	0	0	0	0	0	7.54459	0	0	0	0	3.10467	1.11042	-1.99425	0.0733162	1.1348	0.368614
KRT13 P13646;CON__ENSEMBL:ENSP00000377550;CON__P13646-1;P13646-3;P13646-2 S 147;147;147;147;135	6.76233	0	0	0	0	0	0	7.001	0	7.22055	6.9291	0	0	0	0	0	0	0	0	0	0	0	0	0	0	0	0	0	0	0	0	0	0	0	1.99378	0	-1.99378	0.00895999	2.04769	0.166961
PABPN1 Q86U42-2;Q86U42 S 95;95	6.64686	7.19014	6.96115	0	6.84902	7.15582	0	7.54275	6.93087	6.74014	6.95421	0	7.82607	6.99883	7.62061	7.11879	6.87761	0	6.95447	7.04548	0	0	7.00186	7.11069	0	0	7.29515	0	6.93718	0	0	0	7.30279	0	5.55685	3.56323	-1.99362	0.0961143	1.01721	0.415291
EPC1 Q9H2F5-3;Q9H2F5-2;Q9H2F5 S 69;119;119	6.76423	0	0	0	6.29265	0	6.6004	0	0	0	6.03141	0	6.71587	0	0	0	6.4216	0	0	0	0	0	0	0	0	0	0	0	0	0	0	0	0	0	2.31461	0.32108	-1.99353	0.0180556	1.74339	0.230322
TIAM1 Q13009-2;Q13009 S 358;358	0	0	5.93777	0	5.964	0	6.54339	0	0	0	5.83487	5.94134	6.21469	0	0	0	6.15885	0	0	0	0	0	0	0	0	0	0	0	0	0	0	0	6.07251	0	2.60257	0.611568	-1.99101	0.0243497	1.61351	0.246234
KDM3A Q9Y4C1 S 445	0	0	6.47365	0	6.50292	6.55552	0	0	0	0	6.61494	6.17461	0	0	0	0	0	0	0	0	0	0	0	0	0	0	0	0	0	0	0	6.35648	0	0	2.30869	0.317824	-1.99086	0.0176803	1.75251	0.227431
SHROOM2 Q13796 S 1173	6.57999	6.50271	0	0	0	6.39688	0	0	0	0	0	0	6.40247	6.31909	0	0	6.18478	0	0	0	0	0	0	0	0	0	0	0	0	0	0	0	0	0	2.30008	0.309239	-1.99084	0.016774	1.77536	0.221429
XRCC6 P12956-2;P12956 S 6;6	0	0	6.75591	0	6.54018	0	0	0	0	0	0	0	7.45693	7.11468	0	0	0	0	0	0	0	0	0	0	0	0	0	0	0	0	0	0	0	0	1.99055	0	-1.99055	0.00904575	2.04356	0.166961
MACC1 Q6ZN28 S 112	6.17345	0	0	0	6.11371	0	6.96262	0	0	0	0	5.69236	6.36931	6.15972	0	0	0	0	0	7.02754	0	0	0	0	0	0	6.6978	0	0	0	0	0	0	0	2.67651	0.686267	-1.99025	0.033278	1.47784	0.272166
STX7 O15400-2;O15400 T 79;79	7.36059	7.24185	7.10243	7.21717	7.05246	7.15546	6.96207	7.10762	7.15664	0	6.96686	7.12005	7.40853	7.08657	7.29012	7.70891	7.08379	6.87005	0	7.18213	7.27782	7.30129	0	7.03559	0	0	6.99046	0	7.164	7.24939	0	6.86599	6.98661	0	6.63845	4.65031	-1.98814	0.0578933	1.23737	0.357829
NUFIP2 Q7Z417 S 304	5.64	0	5.60296	0	5.6227	5.97828	5.57802	0	0	5.42958	0	5.74749	0	0	0	0	5.72137	0	0	0	0	0	0	0	0	0	0	0	0	0	0	5.50973	5.60125	0	2.8285	0.841617	-1.98688	0.0240812	1.61832	0.24545
PDS5B Q9NTI5;Q9NTI5-2 S 1182;1182	6.98665	7.64234	7.20721	7.64655	6.94868	7.15839	7.31612	6.91708	0	6.46929	6.73775	7.35648	7.90295	7.0619	7.95026	7.3394	7.66142	0	0	7.38338	0	0	7.19724	7.03796	0	0	7.36101	6.57101	7.05502	6.92696	0	6.71386	7.32541	7.0993	6.66796	4.68111	-1.98684	0.0606383	1.21725	0.357829
ASH2L Q9UBL3-2;Q9UBL3-3;Q9UBL3 S 496;529;623	6.64692	6.71327	0	6.67527	6.51538	6.94577	0	6.87534	0	0	6.565	6.85478	7.12398	0	6.83947	6.81858	0	0	0	6.96282	0	6.45877	0	0	0	0	0	0	6.79293	6.67864	0	0	6.74157	0	4.35112	2.36464	-1.98648	0.0895644	1.04786	0.396344
PARD3 Q8TEW0-4;Q8TEW0-11;Q8TEW0-2;Q8TEW0;Q8TEW0-7;Q8TEW0-6;Q8TEW0-8;Q8TEW0-3;Q8TEW0-5;Q8TEW0-9;Q8TEW0-10 S 174;174;174;174;174;174;174;174;174;174;174	6.58103	0	0	0	0	0	6.39512	6.67692	6.31207	6.65288	0	6.67286	6.47137	0	0	0	0	0	0	0	6.55741	0	0	0	0	6.28872	0	0	0	6.7937	0	6.00655	0	0	3.26873	1.28232	-1.98641	0.0582821	1.23447	0.357829
MDC1 Q14676;Q14676-3;Q14676-2;Q14676-4 T 455;455;455;455	0	0	7.03663	0	0	0	7.65215	0	0	6.54351	0	7.3778	7.51328	7.46799	7.86813	0	0	0	0	0	0	0	0	0	0	0	7.38509	0	7.29861	0	0	0	0	0	3.11367	1.12759	-1.98608	0.077125	1.1128	0.368614
ARHGAP30 Q7Z6I6;Q7Z6I6-3;Q7Z6I6-2 S 291;143;291	6.07445	0	5.99881	0	6.60119	6.97811	0	0	0	0	0	6.73478	0	0	0	0	6.55471	0	0	0	0	0	0	0	0	0	0	0	0	0	0	0	0	0	2.31338	0.327735	-1.98565	0.0190348	1.72045	0.23543
SOWAHA Q2M3V2 S 260	0	0	6.80799	7.02678	0	0	0	0	0	0	0	0	6.91804	7.03782	0	0	0	0	0	0	0	0	0	0	0	0	0	0	0	0	0	0	0	0	1.98505	0	-1.98505	0.00895363	2.048	0.166961
PABPN1;BCL2L2 Q86U42-2;Q86U42;Q92843-2 S 150;150;177	6.88358	0	0	0	0	7.20395	7.07717	0	0	0	0	6.55396	7.44698	6.94186	0	0	0	0	0	6.54664	0	0	0	0	0	0	6.98106	0	0	0	0	6.95863	0	0	3.00768	1.02432	-1.98336	0.0614775	1.21128	0.358834
NFRKB Q6P4R8-3;Q6P4R8;Q6P4R8-2 S 1290;1291;1316	7.26754	6.80106	7.06084	6.62698	6.94593	6.9173	7.21165	6.71637	0	6.56536	6.72595	7.12335	7.33233	6.54526	6.92301	6.53876	7.14964	0	0	7.42998	0	6.702	7.11324	6.55308	0	6.77302	6.51316	0	0	6.54544	0	6.66554	6.88018	6.913	6.41714	4.435	-1.98213	0.0490492	1.30937	0.342778
FLNA P21333-2;P21333 S 2569;2577	0	7.11327	7.36713	7.25751	0	0	6.7823	6.93775	0	0	0	7.055	7.91736	7.08422	6.92985	7.455	0	7.263	0	0	0	7.57641	6.81008	0	0	0	0	0	0	0	0	0	6.50784	0	4.10818	2.12711	-1.98107	0.105171	0.978105	0.435278
SORBS1 Q9BX66-10;Q9BX66-4;Q9BX66-11;Q9BX66-2;Q9BX66;Q9BX66-12;Q9BX66-3;Q9BX66-6;Q9BX66-8 S 337;205;369;369;369;204;300;237;214	6.72613	6.02292	6.99065	8.06267	0	0	6.54235	0	0	6.55017	0	0	7.43929	0	0	7.49985	0	7.19131	0	0	0	7.40875	0	7.33642	0	0	0	0	0	0	0	0	0	0	3.45244	1.47182	-1.98062	0.085124	1.06995	0.389928
GNA13 Q14344 T 43	0	6.6447	6.08239	0	0	0	6.21339	0	0	6.04836	0	6.91859	0	0	0	0	5.99459	0	0	0	0	0	0	0	0	0	0	0	0	0	0	0	0	0	2.2791	0.29973	-1.97937	0.0161762	1.79112	0.217638
OAS2 P29728;P29728-2 S 407;407	7.37611	6.27891	0	0	0	7.21728	7.21372	7.90578	0	0	0	6.86901	0	0	7.24172	0	7.38191	0	0	0	0	0	0	0	0	0	0	0	7.03106	0	0	0	0	0	3.06149	1.08273	-1.97875	0.0709884	1.14881	0.368614
PAXBP1 Q9Y5B6-2;Q9Y5B6 S 557;557	7.32954	7.34252	7.44296	7.56941	7.47487	7.42162	7.92442	7.32911	0	0	7.08095	7.59559	7.77071	7.79301	8.08189	7.46174	7.49744	0	0	7.8417	0	7.09026	0	7.36756	6.74715	0	7.76414	0	7.50207	7.38137	0	7.28782	0	7.08091	6.43391	4.4552	-1.97871	0.0941691	1.02609	0.409579
PAXBP1 Q9Y5B6-2;Q9Y5B6 S 558;558	7.32954	7.34252	7.44296	7.56941	7.47487	7.42162	7.92442	7.32911	0	0	7.08095	7.59559	7.77071	7.79301	8.08189	7.46174	7.49744	0	0	7.8417	0	7.09026	0	7.36756	6.74715	0	7.76414	0	7.50207	7.38137	0	7.28782	0	7.08091	6.43391	4.4552	-1.97871	0.0941691	1.02609	0.409579
YEATS2 Q9ULM3 S 118	6.23404	0	0	6.45597	6.08192	6.14697	6.53222	6.19198	6.20374	6.01666	6.13252	6.64578	6.5041	6.25035	6.65071	0	6.04968	0	6.20142	6.23759	0	0	0	6.12795	5.93493	6.07225	0	0	6.16935	6.27337	5.8416	0	6.57701	0	5.38545	3.40679	-1.97865	0.049684	1.30378	0.34488
EIF4A3 P38919 S 12	0	0	6.33193	6.40726	0	6.53816	0	0	0	0	0	0	6.56741	6.55364	6.72042	0	0	0	0	0	0	0	0	0	0	0	0	0	0	0	0	0	0	0	2.31417	0.336021	-1.97815	0.0199225	1.70066	0.240495
AKT1S1 Q96B36-3;Q96B36;Q96B36-2 S 231;211;81	6.88012	0	7.00211	6.5162	7.09236	6.90005	6.9788	6.60331	0	0	6.63297	6.81329	7.29386	6.74514	7.19117	6.98921	6.41737	0	6.81138	6.96927	0	6.47939	0	0	0	0	0	6.83305	7.00749	6.4627	0	0	7.13171	0	5.38987	3.41464	-1.97524	0.0869969	1.0605	0.391412
DSP P15924;P15924-2;P15924-3 T 2603;2004;2160	7.03011	6.87176	0	0	0	6.45909	6.62985	0	0	5.78455	0	6.47224	7.20569	0	0	0	7.17653	6.06752	0	0	7.02141	0	0	6.59888	0	0	0	0	0	0	0	0	0	0	3.31809	1.34322	-1.97488	0.0677347	1.16919	0.364734
KRT6A P02538;CON__P02538 S 37;37	7.02003	6.83816	5.96855	0	6.52879	8.63038	6.69974	8.51483	8.62675	8.35607	8.88851	0	6.99775	0	0	7.12326	9.30473	0	0	7.24371	7.27729	7.61463	7.87821	0	0	0	0	6.91252	6.90771	0	6.53474	6.2663	6.13475	0	5.93354	3.95989	-1.97365	0.114801	0.940054	0.451999
IQGAP2 Q13576;Q13576-3;Q13576-2 S 1358;854;854	0	8.33445	6.75133	0	0	6.27358	0	0	0	6.2917	0	6.22894	6.86902	6.75364	0	0	0	0	0	7.08393	0	0	6.44122	0	0	0	7.56966	0	0	0	0	0	7.30923	0	3.39305	1.4202	-1.97285	0.0791819	1.10137	0.373638
NSMCE4A Q9NXX6-2;Q9NXX6 S 61;61	6.43758	0	0	0	5.86579	0	6.29449	0	0	0	0	0	6.90644	6.4767	0	0	6.23259	0	0	0	0	0	0	0	0	0	0	0	0	0	0	0	0	0	2.28436	0.311629	-1.97273	0.017492	1.75716	0.226885
NSMCE4A Q9NXX6-2;Q9NXX6 S 63;63	6.43758	0	0	0	5.86579	0	6.29449	0	0	0	0	0	6.90644	6.4767	0	0	6.23259	0	0	0	0	0	0	0	0	0	0	0	0	0	0	0	0	0	2.28436	0.311629	-1.97273	0.017492	1.75716	0.226885
ESYT2 A0FGR8-5;A0FGR8-2;A0FGR8;A0FGR8-6 S 98;663;691;712	7.08124	0	0	7.20107	6.87191	7.00346	0	6.91685	0	0	0	6.9182	7.26477	7.04933	7.22966	0	6.81495	0	0	0	0	0	0	7.08485	0	0	0	6.35411	0	6.53133	0	0	0	6.99282	4.02192	2.05039	-1.97153	0.0967999	1.01413	0.41688
CDC42BPB Q9Y5S2 S 1029	6.70878	0	0	0	6.14323	7.07449	0	0	0	0	5.94192	6.19736	0	0	0	0	0	0	0	6.38668	0	0	0	0	0	0	0	0	0	0	0	0	0	0	2.29041	0.319334	-1.97108	0.0184402	1.73423	0.23256
FAM114A2 Q9NRY5 S 209	6.59032	6.75581	6.59912	0	6.33286	6.63902	6.34967	0	6.34522	0	6.29896	6.68454	6.90323	6.84833	6.55983	0	6.42873	0	0	6.38963	6.31677	0	0	6.25365	0	6.19393	6.93583	6.14783	0	6.17866	0	0	6.53519	0	5.16765	3.197	-1.97064	0.0712407	1.14727	0.368614
IRF6 O14896;O14896-2 S 413;318	5.97186	0	5.80449	0	5.82157	0	6.05216	0	0	0	6.00346	0	6.48085	0	0	0	6.36235	0	0	0	0	0	0	0	0	0	0	0	0	0	0	0	5.89976	0	2.58103	0.613105	-1.96792	0.025343	1.59614	0.25031
SPINT2 O43291-2;O43291 S 180;237	7.87039	7.1359	0	0	0	0	6.96593	7.67082	0	0	7.62843	0	7.51855	7.22407	6.86345	0	7.27228	0	0	6.68247	6.3185	7.81638	0	0	0	0	0	0	0	0	0	0	0	0	3.71529	1.74765	-1.96764	0.102497	0.989289	0.429789
CDK17 Q00537-2;Q00537 S 146;146	7.48726	7.44323	7.21746	6.89532	7.0406	6.99042	7.34545	0	6.80126	7.36117	6.88024	7.54173	7.34731	6.23749	0	7.0136	0	7.25146	6.9836	6.84567	6.63942	7.35382	7.08135	7.34569	7.14447	0	7.48009	0	0	7.72821	0	6.67486	7.38396	0	6.6135	4.64631	-1.96719	0.0609729	1.21486	0.357829
MYO9B Q13459-2;Q13459 T 1183;1183	7.68469	7.82246	7.43658	7.85272	7.4008	7.50946	7.68201	7.60966	7.75813	7.58876	7.36724	7.84105	7.61261	7.70784	7.93266	7.90984	7.69264	7.19382	0	7.83409	0	0	0	7.60206	8.04266	7.5209	7.75782	0	7.77192	7.80807	7.30505	7.76726	7.54761	5.65159	7.63386	5.6669	-1.96696	0.0351161	1.45449	0.28109
MED26 O95402 S 447	6.6725	0	6.24805	0	0	6.66436	6.45237	0	0	0	6.43263	6.73569	6.35614	0	0	0	6.32805	0	0	6.56851	0	0	0	0	0	0	0	0	0	0	0	6.31973	6.53392	0	3.25441	1.28751	-1.9669	0.0604702	1.21846	0.357829
MLLT4 P55196;P55196-5;P55196-3;P55196-1;P55196-2;P55196-6 S 1107;1106;1090;1090;1091;1107	7.86739	7.95019	7.63064	7.98793	7.48015	7.8039	7.68857	7.42563	7.00281	7.19162	7.28092	7.71227	8.01837	7.86396	7.86513	7.92883	0	6.97815	0	7.88624	7.29347	7.43936	7.67965	7.45738	0	7.54446	8.03153	0	7.41296	7.35474	0	7.13599	8.06465	7.32846	7.63603	5.67005	-1.96598	0.0344947	1.46225	0.277435
DNAJC1 Q96KC8 S 480	7.30271	8.32691	7.81983	7.12798	7.75005	7.97237	7.79169	8.05619	0	7.07451	0	8.10773	8.17315	7.83027	8.51147	8.12907	7.74636	0	0	8.23753	7.39315	0	7.70442	7.64444	0	0	8.22805	7.25307	0	7.81262	0	7.64697	7.71491	0	6.66667	4.7011	-1.96557	0.112812	0.947644	0.448798
SSH1 Q8WYL5-4;Q8WYL5 S 598;910	7.13837	0	0	0	6.72444	0	6.72943	0	0	0	0	0	6.92078	0	0	0	0	0	0	0	0	0	0	0	0	0	0	0	0	0	0	0	0	0	1.96522	0	-1.96522	0.00899335	2.04608	0.166961
NCF1C;NCF1;NCF1B A8MVU1;P14598;A6NI72 S 321;345;346	7.4352	0	7.11136	7.09701	7.59023	8.09783	0	0	6.54744	6.6734	0	7.56978	6.94018	6.40797	0	7.47945	0	0	6.75877	0	6.97209	0	6.625	0	0	0	0	0	6.84421	7.08325	6.35818	8.06778	0	6.6085	5.10503	3.13986	-1.96517	0.108574	0.964273	0.44066
FXYD1 O00168 S 82	0	0	0	7.91099	0	0	7.64384	0	7.92509	6.93571	0	0	7.98187	0	0	0	0	0	0	0	0	7.57195	0	7.98033	0	0	0	0	0	0	0	0	0	0	2.74268	0.777614	-1.96506	0.0684885	1.16438	0.36627
ANAPC4 Q9UJX5;Q9UJX5-3 S 779;780	7.21002	0	7.23114	7.55022	0	0	0	7.25426	7.25914	7.13764	7.21595	0	7.14925	0	0	0	7.19631	0	0	0	0	7.19992	0	0	7.2462	0	7.63508	0	0	7.65955	6.64616	0	0	0	4.1434	2.17916	-1.96424	0.113456	0.945172	0.449675
PRKG1 Q13976;Q13976-3;Q13976-2 T 515;233;530	8.06651	7.93818	0	7.94438	0	0	0	0	6.80022	6.46214	6.72635	8.13242	7.90342	0	8.084	0	0	0	7.9299	0	0	0	0	8.10707	0	0	7.82359	0	8.11327	0	6.36292	0	0	0	4.28383	2.32104	-1.96279	0.133547	0.874367	0.478139
CARHSP1 Q9Y2V2 S 32	7.51866	7.6798	7.15586	7.53072	6.28833	7.70767	7.95272	7.73326	0	7.42354	6.04941	6.90469	8.08274	7.62703	7.99053	7.2466	7.12898	0	7.17821	7.64378	0	0	0	7.3056	0	5.57266	7.11012	6.35469	7.45776	7.5588	5.32746	6.25995	7.25988	0	6.83246	4.86975	-1.96271	0.0545412	1.26327	0.356181
GNB2;GNB4 P62879;Q9HAV0 S 2;2	0	0	6.81196	0	0	6.98561	6.71346	0	0	6.26991	6.44151	7.10118	6.55301	0	0	7.11361	6.56091	0	0	7.20164	0	0	0	0	0	0	0	0	0	0	0	6.83956	0	0	3.34833	1.38579	-1.96254	0.0741016	1.13017	0.368614
BCLAF1 Q9NYF8;Q9NYF8-2;Q9NYF8-3;Q9NYF8-4 S 264;262;262;264	7.21065	7.4323	7.01347	0	6.84436	7.15131	7.27855	0	7.24525	6.88044	6.96567	7.28461	7.2953	7.26432	7.22438	7.08803	7.0258	6.87854	0	7.18187	7.19761	6.99017	0	6.90913	0	0	0	7.02983	6.86647	0	0	5.71878	7.31605	0	6.1333	4.17133	-1.96197	0.078843	1.10324	0.372899
NFKB1 P19838-3;P19838;P19838-2 S 757;937;938	6.76712	6.53448	0	7.44558	0	6.99952	6.73467	0	0	0	0	7.32954	0	0	0	0	7.04874	0	0	0	0	0	0	0	0	0	6.74831	0	0	0	0	0	6.71977	0	2.98649	1.02584	-1.96065	0.0635415	1.19694	0.359538
ACIN1 Q9UKV3;Q9UKV3-5 S 410;410	0	0	0	7.38421	7.2706	0	7.12744	0	0	6.27678	7.2214	7.54781	7.55066	7.33574	7.58087	0	6.51673	0	0	7.34441	0	0	0	0	0	0	7.30854	0	7.22917	7.25888	0	0	0	0	4.12247	2.16193	-1.96054	0.11227	0.949738	0.448309
CAMK2G Q13555-6 S 321	6.28829	0	7.54996	7.01523	0	6.37723	0	0	0	0	0	6.77453	7.85158	0	0	0	0	7.2489	0	0	0	7.44067	0	0	0	0	0	0	0	0	0	5.89635	0	0	2.98977	1.0293	-1.96048	0.0652279	1.18557	0.360898
PEX14 O75381-2;O75381 S 222;265	6.55428	0	6.49403	0	6.08579	0	0	0	0	0	6.18738	6.47596	0	0	0	0	0	0	0	0	0	0	0	0	0	0	0	0	0	0	0	6.2356	0	0	2.27125	0.31178	-1.95947	0.0176357	1.75361	0.227093
SMC4 Q9NTJ3-2;Q9NTJ3 S 22;22	6.817	6.48511	6.90721	0	0	6.33582	0	0	0	0	6.65092	6.89256	0	7.30828	7.7953	0	0	0	0	6.86871	0	0	0	0	0	0	0	0	0	7.35555	0	6.50166	0	0	3.38549	1.42606	-1.95943	0.0803883	1.09481	0.377538
CHAMP1 Q96JM3 S 651	6.71478	0	0	0	6.6165	0	7.32	0	0	0	0	6.38972	7.49702	7.21777	0	0	6.89755	0	0	6.98513	0	0	0	0	0	0	0	0	6.58033	0	0	0	0	0	2.98256	1.02315	-1.9594	0.0634018	1.1979	0.359538
CHAMP1 Q96JM3 S 653	6.71478	0	0	0	6.6165	0	7.32	0	0	0	0	6.38972	7.49702	7.21777	0	0	6.89755	0	0	6.98513	0	0	0	0	0	0	0	0	6.58033	0	0	0	0	0	2.98256	1.02315	-1.9594	0.0634018	1.1979	0.359538
PIK3R5 Q8WYR1-2;Q8WYR1 S 121;507	6.39506	0	6.2029	0	6.54807	0	0	0	0	6.27061	6.29294	0	0	0	0	0	0	0	0	0	0	0	0	0	0	0	0	0	0	0	0	0	6.11661	0	2.26497	0.30583	-1.95914	0.0169862	1.7699	0.222394
STAG2 Q8N3U4;Q8N3U4-2 S 1064;1064	6.8191	6.50105	6.44144	0	6.11783	0	6.2737	0	0	0	6.0566	0	6.94064	0	6.70671	0	0	0	0	0	0	0	0	5.99337	0	0	0	0	0	6.34974	0	0	6.26853	0	3.22503	1.26592	-1.95911	0.058696	1.23139	0.357829
IQGAP2 Q13576 S 685	6.911	7.62987	6.54152	7.15229	6.74077	0	0	6.57889	0	6.28477	0	0	7.186	7.44696	0	0	0	0	0	7.21304	0	0	6.90238	0	6.82583	7.09008	7.44691	0	0	7.24657	0	0	7.34502	0	4.46229	2.50349	-1.9588	0.108791	0.963408	0.44066
SMC4 Q9NTJ3-2;Q9NTJ3 S 27;27	6.817	6.48511	6.90721	0	0	6.33582	0	0	0	0	6.65092	6.89256	0	7.30828	7.90068	0	0	0	0	6.86871	0	0	0	0	0	0	0	0	0	7.30824	0	6.50166	0	0	3.38549	1.42896	-1.95653	0.0811672	1.09062	0.379447
ZMYM4 Q5VZL5-2;Q5VZL5-4;Q5VZL5 T 217;185;217	6.64292	0	6.22902	0	6.13605	0	0	0	0	6.42384	6.31018	0	0	0	0	0	0	0	0	0	0	0	0	0	0	0	0	0	0	0	0	6.22523	0	0	2.26729	0.311262	-1.95602	0.0176379	1.75355	0.227093
SGK223 Q86YV5 S 745	0	7.15628	7.02049	0	6.88902	0	7.08916	7.1183	0	0	6.82838	7.13704	7.26444	0	0	0	0	6.56929	0	7.07547	0	0	0	7.13799	0	0	6.69485	0	0	7.30694	0	0	6.81674	0	4.03594	2.08006	-1.95587	0.102319	0.990042	0.42972
CMTM3 Q96MX0 S 179	6.89413	0	6.82658	0	7.23774	7.14154	0	0	0	6.32578	6.68233	0	0	6.59545	7.52395	0	7.71555	0	0	0	0	0	0	0	0	0	0	0	0	0	0	7.05492	6.80166	0	3.4074	1.4548	-1.95259	0.0850542	1.0703	0.389928
CPEB4 Q17RY0-2;Q17RY0 S 99;99	6.66419	0	0	0	6.3043	6.70882	6.47924	0	0	0	6.17534	6.25568	6.87645	0	0	0	6.5208	0	0	6.75001	0	0	0	0	0	0	0	0	0	0	0	6.30285	6.32397	0	3.24743	1.29488	-1.95255	0.0627858	1.20214	0.359538
SRSF10 O75494;O75494-2;O75494-4;O75494-6;O75494-3;O75494-5 S 129;129;129;129;129;129	0	7.56219	0	0	0	6.43252	7.92602	7.62541	0	6.17912	0	7.39592	7.80419	7.63895	7.69858	0	7.11893	0	0	8.14177	0	0	0	0	0	0	7.32754	0	7.2774	0	0	0	7.06322	0	4.18317	2.23137	-1.95179	0.123048	0.909925	0.469371
PLEKHF2 Q9H8W4 S 16	7.10843	7.16646	6.7947	0	7.1185	7.31666	7.75996	0	0	7.35675	0	7.36884	7.64464	7.51746	0	0	0	0	0	6.89759	7.2104	0	0	7.21045	0	0	7.42666	7.26293	6.98035	7.98601	0	0	7.21453	7.28607	5.22517	3.27375	-1.95142	0.121619	0.914999	0.467616
MYO1C O00159-3;O00159-2;O00159 S 845;829;864	6.60329	6.57162	6.77696	6.68054	0	0	6.66598	6.50439	6.60429	0	0	0	7.04056	6.90889	6.79254	6.86551	7.0177	0	0	6.75476	0	6.65589	0	0	0	0	0	0	6.47461	6.64374	0	0	0	0	4.31118	2.36024	-1.95094	0.093661	1.02844	0.408502
KRT8 CON__P05787;P05787;P05787-2 S 21;21;49	8.24622	8.13813	8.03276	7.87991	0	7.87426	8.02426	8.52257	8.01788	7.07929	0	7.62491	7.46425	0	7.69164	7.86975	8.1923	0	7.51351	7.91674	8.51957	0	7.84598	7.32913	7.00243	0	6.82383	0	0	0	0	0	8.42982	0	6.20746	4.25674	-1.95072	0.135153	0.869173	0.478139
ATP10A O60312 S 466	6.5479	0	0	0	6.45797	0	0	0	0	6.09089	6.26548	0	6.47732	0	0	0	0	0	0	0	0	0	0	0	0	0	0	0	0	0	0	0	0	6.48518	2.27425	0.324259	-1.95	0.019188	1.71697	0.236049
BIN2 Q9UBW5-2;Q9UBW5-3;Q9UBW5 S 248;254;280	6.8658	0	0	6.94901	6.66128	0	0	0	0	6.8192	0	0	0	0	0	0	0	0	0	0	0	0	0	0	0	0	0	0	0	0	0	0	0	0	1.94966	0	-1.94966	0.00899522	2.04599	0.166961
OTUD7B Q6GQQ9-2;Q6GQQ9 S 464;464	6.99634	0	6.99526	0	5.96791	5.89319	7.08203	0	6.86707	6.70216	6.88777	7.05767	7.36105	7.22168	0	0	7.13442	0	0	7.16125	6.77958	7.00143	0	0	0	6.72536	0	6.80566	0	7.02576	6.23762	6.46072	6.88413	0	5.35944	3.4108	-1.94864	0.0911437	1.04027	0.40164
PVRL1 Q15223 S 422	7.13474	7.29259	0	0	6.70566	7.00273	0	7.14226	6.60152	6.74872	7.17938	7.02333	7.11361	0	7.06573	0	7.21727	0	0	7.00617	0	0	0	0	0	6.54138	7.07059	6.43982	0	6.7143	5.78323	0	7.11491	0	4.99604	3.04767	-1.94837	0.101616	0.993039	0.428606
NDRG3 Q9UGV2-3;Q9UGV2-2;Q9UGV2 S 246;323;335	0	0	0	6.83363	0	7.26388	0	6.3533	0	0	0	6.81751	0	0	0	0	0	0	0	0	0	0	0	0	0	0	0	0	0	0	0	0	0	0	1.94774	0	-1.94774	0.00908141	2.04185	0.166961
COL19A1 Q14993 S 81	0	0	0	6.79043	6.80271	6.75585	7.20175	6.86799	0	0	6.85434	7.08196	7.1839	0	6.71783	0	0	0	6.61051	0	0	6.78046	6.83256	6.56714	0	0	0	0	6.9075	0	0	0	0	0	3.96707	2.0208	-1.94626	0.0962955	1.01639	0.415618
PRPF40B Q6NWY9-2;Q6NWY9-3;Q6NWY9 S 819;831;832	0	0	6.35524	0	6.0984	6.53256	6.7041	6.87609	0	0	6.298	6.64753	6.96543	6.755	6.5987	0	6.35892	0	0	6.59767	0	0	0	0	0	0	6.89795	0	0	6.70253	0	6.25624	0	6.28896	4.23088	2.28505	-1.94583	0.086611	1.06243	0.391098
RPIA P49247 S 106	0	0	0	0	6.65195	6.2397	0	0	0	0	6.24348	6.26654	0	6.5018	0	0	6.66519	0	0	0	0	0	0	0	0	0	0	0	0	0	0	0	0	0	2.27882	0.333259	-1.94556	0.0203364	1.69173	0.240495
RPS6KA3 P51812 S 415	6.66235	6.97118	6.48766	0	6.60991	7.02715	0	6.91333	0	6.6465	6.42001	6.83102	7.10789	6.78851	6.98124	0	6.52061	0	0	6.90783	0	0	6.6083	0	0	6.63577	0	6.68041	0	6.98605	0	6.68464	6.77121	6.71986	5.31897	3.3748	-1.94417	0.0879309	1.05586	0.393428
GATAD2A Q86YP4-2;Q86YP4;Q86YP4-3 S 107;107;107	7.35625	7.26998	7.35042	7.69447	7.24992	6.86489	7.55255	7.13123	6.72721	6.94435	7.21414	6.93793	7.65895	7.62846	7.92175	0	7.01999	7.01242	6.66289	7.5541	6.5738	6.59096	6.78652	7.3498	6.58008	0	7.43769	0	7.45204	7.68408	0	6.89792	0	6.7388	7.25577	5.31314	-1.94263	0.027083	1.5673	0.255802
ZC3H13 Q5T200-2;Q5T200 S 831;831	0	7.06055	5.74664	0	5.5664	0	0	6.96706	0	0	5.65845	6.58804	7.30124	0	6.57186	0	0	0	0	7.23707	0	0	0	0	0	0	0	0	0	0	0	5.73418	5.75585	0	3.20631	1.26495	-1.94137	0.0617893	1.20909	0.358834
FAS P25445-6;P25445 T 284;305	6.21709	0	5.98548	0	6.10449	6.34479	6.18946	0	0	0	6.28219	6.01962	6.28001	0	6.67141	0	6.86677	0	0	6.11344	0	0	0	0	0	0	0	0	0	0	0	6.02371	6.10796	0	3.53022	1.58916	-1.94106	0.0646089	1.18971	0.360605
DEK P35659;P35659-2 S 306;272	6.33465	0	6.49937	0	0	6.45231	6.27896	7.11883	0	0	0	7.04714	7.79121	6.88618	6.39775	0	6.3818	0	0	6.87363	0	0	0	0	0	0	0	0	6.16542	0	0	6.93607	6.16423	0	3.88633	1.94595	-1.94039	0.0890574	1.05033	0.395689
LMNA P02545;P02545-6;P02545-5;P02545-4 S 568;568;469;456	7.96091	7.82496	7.23017	7.58672	7.46401	8.01788	7.74341	7.9403	7.1514	7.26677	7.45911	7.48363	8.04077	7.5819	8.01722	8.01864	7.75611	6.85927	0	7.49641	7.38847	7.18239	7.85733	7.74002	0	0	7.24588	0	7.62662	7.64186	0	7.13991	7.76981	7.97437	7.62514	5.68572	-1.93942	0.0373404	1.42782	0.292791
BNIP3L O60238-2;O60238 S 25;65	7.57883	0	0	7.51845	7.34019	6.70384	7.51052	7.758	7.37685	0	0	7.46535	7.43242	7.68352	7.71965	7.39677	0	0	0	7.47416	0	0	7.65503	0	0	7.07386	7.58934	0	7.38917	7.37896	0	0	7.78244	0	5.312	3.37297	-1.93903	0.13284	0.876671	0.478139
FGD5 Q6ZNL6 S 552	7.04759	7.16343	6.7176	7.20656	6.95822	6.55496	7.08945	0	7.16068	7.06859	6.465	7.33125	7.21746	6.75746	6.62744	6.64254	0	0	6.90765	0	6.9901	6.73319	7.22469	7.35199	6.93685	6.73404	6.92319	6.97498	0	7.34128	0	0	7.46993	0	6.4813	4.54289	-1.93841	0.0588909	1.22995	0.357829
SST P61278 S 74	0	0	6.66364	0	6.5511	0	0	0	6.75674	0	0	6.45577	7.46475	7.36494	0	6.48979	0	0	0	6.8233	0	0	0	0	0	0	0	0	0	0	0	0	6.88424	0	2.94692	1.00987	-1.93706	0.0631931	1.19933	0.359538
TTC7B Q86TV6;Q86TV6-2 S 160;160	7.615	8.17478	7.27104	7.71008	7.3413	7.44623	7.64678	6.98595	7.44819	7.40997	7.43249	7.75373	7.70176	8.02237	7.65101	7.90909	7.24975	7.71321	0	0	0	7.69432	7.2472	7.71294	7.13938	7.21619	7.79299	6.87603	7.43535	7.72745	0	0	7.62631	7.64383	7.56855	5.63175	-1.9368	0.0357649	1.44654	0.284259
DSTN P60981;P60981-2 S 24;7	0	7.00588	6.25244	0	0	7.08504	0	0	0	0	0	0	6.77173	0	0	0	0	0	0	0	0	0	0	0	0	0	0	0	0	0	0	0	0	0	1.93679	0	-1.93679	0.00909689	2.04111	0.166961
DEK P35659;P35659-2 S 307;273	6.33465	0	6.49937	0	0	6.45231	6.27896	7.11883	0	0	0	7.04714	7.80689	6.70551	6.39775	0	6.3818	0	0	6.87363	0	0	0	0	0	0	0	0	6.16542	0	0	6.77327	6.16423	0	3.87455	1.93781	-1.93674	0.0884995	1.05306	0.394738
GPAM Q9HCL2 S 695	6.87058	0	6.81435	0	6.66122	6.881	0	0	0	0	0	0	7.164	7.25003	6.89892	7.07983	6.78178	0	0	0	0	0	0	0	0	0	0	0	0	0	0	0	0	0	2.97437	1.03803	-1.93634	0.0672108	1.17256	0.364531
AHNAK Q09666 S 5298	6.58936	0	0	0	5.9783	6.3726	0	0	0	0	6.21972	6.43359	0	0	0	0	6.43252	0	0	0	0	0	0	0	0	0	0	0	0	0	0	0	0	0	2.25668	0.321626	-1.93506	0.0192199	1.71625	0.236049
KSR1 Q8IVT5-4;Q8IVT5-3;Q8IVT5-2;Q8IVT5 T 288;288;425;425	6.97346	0	0	6.86199	6.58181	6.69074	6.65835	0	6.8174	5.97652	6.39284	6.59767	0	0	6.67919	0	0	0	5.80031	0	0	6.46421	0	6.7953	0	0	6.98313	0	0	6.68605	0	0	6.99197	0	4.25363	2.32001	-1.93362	0.0922057	1.03524	0.404978
RTN3 O95197-7;O95197-2;O95197;O95197-3;O95197-4;O95197-6;O95197-5 S 30;30;30;30;30;30;30	8.5892	8.59159	8.31543	0	7.72332	8.09954	7.5677	8.24444	8.11222	7.5508	7.25787	8.16485	8.3672	7.99895	0	8.62836	0	7.61078	8.01212	7.98875	8.08401	8.20155	8.01628	8.34126	0	0	8.26849	0	8.22726	7.63179	7.05473	7.5366	0	7.13716	7.47022	5.53696	-1.93327	0.0856345	1.06735	0.389928
BRD1 O95696-2;O95696 S 128;128	0	0	6.4705	0	6.23719	0	6.34941	0	0	0	0	6.20715	0	6.45527	6.65522	0	0	0	0	0	0	0	0	0	0	0	0	0	0	0	0	0	0	0	2.26568	0.332761	-1.93292	0.0205329	1.68755	0.240495
MEAF6 Q9HAF1-2;Q9HAF1;Q9HAF1-4;Q9HAF1-3 S 122;122;122;122	0	7.30529	0	0	7.08976	0	7.16349	0	6.94095	0	6.92865	0	6.71855	0	0	0	7.1406	0	0	7.38211	0	0	0	0	0	0	0	0	7.03743	0	0	0	0	0	3.01048	1.07801	-1.93247	0.0738334	1.13175	0.368614
ARFIP1 P53367;P53367-2 S 36;36	8.2901	7.91904	7.43029	7.73497	7.36949	7.82352	7.56944	7.65567	0	7.02869	7.27653	7.48209	6.65261	8.13293	0	7.44118	7.54556	7.27937	7.47388	7.34029	7.26449	7.23659	7.48417	7.24873	0	7.09854	0	0	6.95465	0	0	6.80449	7.55012	7.19123	7.0261	5.09566	-1.93044	0.0640524	1.19346	0.359961
NAA30 Q147X3 S 39	6.85085	0	6.70136	7.26893	6.60822	6.50091	7.20847	6.59822	0	6.79291	6.73678	6.78554	0	6.82016	7.50451	0	6.93922	6.50553	6.53353	6.83088	0	0	0	0	0	0	6.9142	0	6.52201	7.26403	0	6.6442	6.71796	0	5.34802	3.4188	-1.92922	0.0939063	1.02731	0.409232
MICALL1 Q8N3F8 S 640	6.07602	6.31641	6.01695	6.36506	5.60483	5.90297	0	0	0	0	6.18952	0	6.51552	5.86487	0	5.53857	0	5.81283	0	5.8292	0	5.81362	5.42312	0	5.1967	0	0	0	0	0	0	0	6.16735	0	3.91801	1.98907	-1.92894	0.0593163	1.22683	0.357829
SON P18583-10;P18583-4;P18583-7;P18583;P18583-5;P18583-9;P18583-2;P18583-3;P18583-6 S 1926;1926;1886;1926;1926;1966;1607;1926;1926	0	0	6.85197	0	6.7768	0	7.19307	0	0	6.54835	6.75889	0	7.19137	0	0	0	6.78377	0	0	0	0	0	0	0	0	0	0	0	0	0	0	6.97968	6.69178	0	2.95146	1.02276	-1.9287	0.0655467	1.18345	0.360898
CCAR2 Q8N163 S 922	6.32224	0	6.10219	0	0	0	0	0	0	5.98683	0	6.35541	6.5201	0	0	0	0	0	0	0	0	0	0	0	0	0	0	0	0	0	0	6.12231	0	0	2.23477	0.306116	-1.92865	0.0176051	1.75436	0.227093
SHROOM3 Q8TF72;Q8TF72-2 S 213;88	6.81723	0	0	6.95811	0	6.74199	0	6.74028	0	0	0	0	7.13868	6.6713	0	0	0	0	0	6.83406	0	0	6.67742	0	0	0	0	0	0	0	0	0	6.62243	0	2.9334	1.0067	-1.9267	0.0631809	1.19941	0.359538
OTUD7B Q6GQQ9-2;Q6GQQ9 S 467;467	6.94335	0	6.91889	0	6.9531	7.02649	7.08203	7.17088	6.86707	6.70216	7.20615	7.05767	7.736	7.43522	0	7.3285	7.41228	0	0	7.22998	6.77958	7.34199	0	0	0	6.72536	0	6.80566	6.97026	7.02576	6.23762	6.29739	6.88413	0	6.0785	4.15193	-1.92658	0.0825456	1.08331	0.383386
EFTUD2 Q15029;Q15029-3;Q15029-2 T 86;86;51	6.9607	6.90705	6.84872	0	6.29944	6.94285	6.77337	0	0	6.30281	6.75597	6.53975	6.95991	6.84401	6.82726	0	6.6894	0	0	6.87146	0	6.76243	6.67038	0	6.43242	6.72128	7.10978	0	0	0	0	6.42654	6.8674	0	5.29533	3.36892	-1.92641	0.0900721	1.04541	0.398031
YWHAG P61981 S 215	0	0	0	0	6.16376	6.53424	6.44398	6.44769	0	0	6.02723	6.52782	6.76383	0	0	6.64434	6.35075	0	0	6.32527	0	0	0	0	0	0	0	0	0	0	0	0	6.34126	0	3.20775	1.28308	-1.92467	0.0636869	1.19595	0.359538
FLNC Q14315;Q14315-2 S 2624;2591	7.3004	0	7.79663	7.51518	7.19629	7.40207	0	7.061	7.19778	6.81381	7.12018	6.916	8.25283	7.2251	0	8.01887	7.37061	7.89417	7.13296	6.61928	0	8.00642	0	0	6.79915	0	0	7.18087	7.07994	0	6.94386	0	6.7399	7.14731	6.27123	4.34667	-1.92457	0.0962339	1.01667	0.415465
CLDN18 P56856-2;P56856 T 247;247	8.16474	7.15546	6.37256	7.06871	7.07483	7.52296	7.37412	0	0	0	0	8.07453	0	0	0	7.02759	0	0	7.707	6.89719	0	0	7.74479	7.81125	0	0	0	0	0	0	0	0	8.34664	0	4.20056	2.27672	-1.92384	0.133116	0.87577	0.478139
XPO1 O14980 S 397	0	0	0	0	7.44254	6.75451	7.29941	0	0	6.74367	7.38498	7.64049	6.78662	6.98376	7.43249	7.22391	7.12921	0	0	0	0	0	0	0	6.89433	0	0	0	0	0	0	0	6.86992	7.46596	4.074	2.15079	-1.92321	0.115916	0.935857	0.454343
DNAJC1 Q96KC8 S 479	7.7427	8.02358	6.45691	7.82036	7.34393	7.6623	7.30995	6.88806	0	0	7.164	7.49328	7.89305	7.18239	8.28986	0	7.12804	0	7.67124	7.56122	0	0	0	6.9401	0	0	7.90231	6.77255	7.51917	7.70151	0	7.00546	6.63002	7.53417	6.35575	4.43278	-1.92297	0.102474	0.989388	0.429789
STX17 P56962 S 289	7.56145	7.60173	6.94303	7.55578	0	0	7.39985	7.49912	0	6.71658	0	0	7.53918	7.83154	0	0	0	6.95274	6.97941	7.56201	0	0	6.95926	7.24787	0	0	7.4201	0	0	0	0	6.60733	7.02882	0	4.76059	2.83788	-1.92271	0.128365	0.891552	0.478139
EZH2 Q15910-5;Q15910-3;Q15910-4;Q15910;Q15910-2 T 478;448;478;487;492	6.56752	0	6.37422	0	6.05246	0	6.62466	0	0	0	6.16876	0	6.60428	6.71644	6.92485	0	6.46413	0	0	6.66647	0	0	0	0	0	0	0	0	0	0	0	0	5.9558	0	3.22202	1.30056	-1.92146	0.0665203	1.17705	0.362878
NCOA2 Q15596 S 736	7.21117	7.37663	7.19689	7.37709	7.01899	7.02003	7.39389	7.21405	7.17371	6.83593	0	7.31913	0	7.34737	7.50425	7.15549	0	0	6.97792	7.39747	7.01364	6.97124	0	7.00877	6.91337	6.95337	0	6.88988	7.18585	0	0	0	0	7.16194	6.17749	4.25666	-1.92083	0.0892953	1.04917	0.396044
SPECC1 Q5M775;Q5M775-4 S 847;766	7.11308	6.65169	6.76992	6.64591	6.81475	7.38612	6.79617	6.78966	6.46611	6.26586	6.55922	7.17449	6.7355	0	7.1522	0	6.40946	6.26122	7.15525	6.95361	6.5153	0	6.90899	6.84549	0	0	0	6.70167	6.38668	6.87254	0	0	6.98502	6.39529	6.29775	4.37714	-1.92061	0.0531199	1.27474	0.353811
BCLAF1 Q9NYF8;Q9NYF8-2;Q9NYF8-4 T 840;838;667	6.74429	0	6.78164	6.71788	6.6255	7.43263	6.77237	7.29075	6.55091	0	6.34368	6.99614	0	0	6.87209	0	0	0	6.48179	6.89644	6.85348	0	0	0	0	6.12914	0	6.21974	6.3358	6.63998	0	0	6.67382	0	4.87541	2.95511	-1.9203	0.0970537	1.01299	0.417295
CDK14 O94921 S 24	7.13021	7.0658	6.7753	6.8392	7.01246	6.89813	7.03197	6.94478	7.25411	6.65716	6.89478	7.34651	7.13367	0	7.23093	0	7.21943	6.78285	6.94377	7.00535	0	6.85831	7.14925	7.14724	0	6.94579	7.11177	6.94876	0	7.04309	0	0	7.19676	0	6.49886	4.57916	-1.9197	0.06245	1.20447	0.359538
TNK1 Q13470-2;Q13470 S 514;519	0	0	0	7.62341	6.993	0	0	0	7.06457	0	0	0	7.63754	7.69692	0	0	0	0	0	0	7.01699	0	0	0	0	0	7.46987	0	0	0	0	0	0	0	2.64396	0.724343	-1.91962	0.0620939	1.20695	0.359313
KLC4 Q9NSK0;Q9NSK0-3;Q9NSK0-5 S 519;537;442	6.66668	0	6.46112	6.94389	0	6.44465	6.7246	0	0	6.54877	0	6.44001	6.62706	6.35618	0	0	0	6.5085	0	0	6.69886	6.43685	0	6.47862	0	0	0	6.71829	0	6.71645	0	0	0	6.65853	4.2295	2.31081	-1.91869	0.092581	1.03348	0.406041
KIAA1217 Q5T5P2;Q5T5P2-9;Q5T5P2-2;Q5T5P2-7;Q5T5P2-10;Q5T5P2-3;Q5T5P2-4;Q5T5P2-8;Q5T5P2-6 S 809;729;809;774;774;492;492;492;492	5.96446	0	0	0	0	6.25607	0	0	0	5.37992	5.50553	6.1823	6.09583	0	0	0	0	0	0	6.16349	0	0	0	0	0	0	0	0	0	0	0	0	0	6.0154	2.52744	0.608945	-1.91849	0.0268229	1.57149	0.255028
MECOM Q03112;Q03112-3;Q03112-5;Q03112-6;Q03112-1;Q03112-4 S 1037;1046;849;850;858;923	0	0	7.13811	0	0	6.85439	0	0	0	0	0	7.21856	7.65488	7.80324	0	0	0	0	7.08593	0	0	0	0	0	0	0	0	0	0	0	0	0	6.94013	0	2.61923	0.701303	-1.91792	0.0582094	1.23501	0.357829
MAST4 O15021;O15021-2;O15021-3;O15021-6 S 2552;2358;2363;2373	6.5113	0	6.23063	6.83603	6.24736	6.18336	0	0	0	0	0	6.56819	6.41204	0	0	0	0	0	0	6.18001	6.42641	0	0	0	0	0	6.69291	0	0	0	0	0	6.66587	0	3.21349	1.29826	-1.91523	0.0666188	1.1764	0.362878
AHNAK Q09666 S 511	7.26342	7.49932	7.03671	7.09276	6.6382	7.01874	7.1389	6.91071	7.16767	7.43175	6.88986	6.95478	7.48596	0	7.35951	6.88765	7.1815	0	0	0	7.33122	7.32679	0	7.53247	0	6.5017	7.18373	7.48397	0	8.12461	6.85471	0	7.20777	6.92172	6.6092	4.69487	-1.91433	0.0700053	1.15487	0.368614
GOLGB1 Q14789;Q14789-2;Q14789-4;Q14789-3 S 3010;3015;2935;2976	7.65388	7.7844	7.54816	0	7.60084	7.77336	0	7.88865	7.54884	7.43337	7.3611	0	0	0	7.81943	7.69966	0	0	0	6.71545	7.66051	7.31288	0	7.49424	7.54339	0	0	0	0	0	0	7.45971	0	0	4.89947	2.98526	-1.91421	0.145339	0.837619	0.487339
PTGES3 Q15185;Q15185-2 S 151;118	7.4931	7.84994	6.95727	7.92073	7.24094	7.1891	7.85468	7.99708	0	7.19909	6.63318	7.70407	8.38292	7.76378	7.90868	7.98636	7.47685	0	0	7.915	0	6.68573	7.21231	7.1421	0	6.85869	7.89042	5.69368	7.94861	7.67833	0	5.97212	7.61829	0	7.01328	5.09936	-1.91392	0.0695266	1.15785	0.368461
ZC3H7B Q9UGR2 T 224	6.89629	0	0	7.09851	0	7.51759	6.99295	6.69511	0	6.80737	0	7.09708	6.90856	0	0	6.87738	7.05227	6.74762	0	6.79552	0	0	0	0	6.99398	0	0	0	0	7.27506	0	0	0	0	4.00096	2.08709	-1.91387	0.108927	0.962863	0.44089
NUP210 Q8TEM1 T 1844	6.79646	6.96168	7.03439	6.8296	6.59012	6.91756	6.72989	6.96018	6.8583	0	6.56012	7.06149	6.95144	6.98896	7.07929	7.35898	0	6.69218	6.58401	6.97591	6.97551	6.82765	6.85813	0	0	0	7.06266	0	6.72089	6.95618	0	6.69726	0	6.45122	6.3743	4.46199	-1.9123	0.0576257	1.23938	0.357829
STX10 O60499;O60499-2 S 2;2	5.92681	0	0	0	5.61598	6.09093	5.88529	0	0	0	0	6.0202	5.65654	0	0	0	5.80125	0	0	0	0	0	0	0	0	0	0	0	0	6.24736	0	0	0	0	2.51398	0.602431	-1.91155	0.0261909	1.58185	0.252075
PRDM15 P57071-6;P57071-5;P57071-3;P57071-2;P57071 S 9;9;9;9;9	6.28789	0	7.0446	0	6.28603	7.13731	0	0	0	0	0	0	0	0	0	0	0	0	0	0	0	0	0	0	0	0	0	0	0	0	0	0	0	0	1.91113	0	-1.91113	0.00918419	2.03696	0.166961
BNIP3L O60238-2;O60238 S 80;120	7.46251	7.74608	6.72335	7.40921	7.4968	7.73845	6.99736	7.55139	6.56467	6.48568	6.46036	7.84727	7.77431	7.53033	7.07566	7.62551	7.46914	0	6.5618	7.96217	0	6.19731	6.66393	0	0	7.17944	7.1733	7.31207	7.63413	0	7.05805	6.79936	6.74061	7.74465	7.27055	5.35986	-1.9107	0.031895	1.49628	0.266802
PLS3 P13797;P13797-3;P13797-2 S 268;223;246	0	0	0	0	6.06461	6.55775	0	0	0	6.11032	5.99149	6.18563	0	0	0	0	5.94663	0	0	0	0	0	0	0	0	0	0	0	0	0	0	0	0	0	2.20784	0.297331	-1.91051	0.0170061	1.76939	0.222394
CIZ1 Q9ULV3-5;Q9ULV3-3;Q9ULV3-4;Q9ULV3-2;Q9ULV3 S 737;758;782;809;838	0	0	0	0	0	0	6.25402	0	0	5.88858	6.0393	0	6.26354	6.60384	0	0	6.14681	0	0	0	0	0	0	0	0	0	0	0	0	0	0	0	0	0	2.2178	0.307341	-1.91046	0.0181249	1.74173	0.230514
RGS14 O43566;O43566-5;O43566-4 S 203;50;50	6.98463	0	6.7434	7.0425	6.99892	7.25025	7.11574	6.63389	6.78509	6.84994	6.64273	6.956	6.85041	0	0	7.10863	6.64456	0	6.48236	0	6.8066	6.70638	0	6.67166	6.43693	6.49929	0	6.65732	6.87551	7.01907	6.24571	0	0	0	5.91811	4.0077	-1.91041	0.0750933	1.1244	0.368614
CON__P04259 S 22	6.8699	7.00376	6.09975	0	0	7.63457	0	8.25577	0	8.2144	7.48055	0	0	0	0	0	6.54099	0	0	7.0925	7.62718	0	0	0	8.32284	0	0	0	0	0	0	5.87554	0	0	3.68276	1.77295	-1.90981	0.11582	0.936217	0.454079
SMARCA5 O60264 T 113	6.94753	0	0	0	0	0	6.65038	0	0	0	6.30352	6.74596	6.78442	6.90648	0	0	6.74506	0	0	0	0	0	0	0	0	0	0	0	0	0	0	6.12375	6.59837	0	2.88131	0.973359	-1.90795	0.0598229	1.22313	0.357829
DOPEY2 Q9Y3R5-2;Q9Y3R5 S 1021;1021	7.06602	6.7304	7.01664	7.59168	6.70571	6.81554	7.04986	6.68612	7.06712	6.66555	6.53633	7.12293	7.11001	8.09191	6.67646	0	6.59093	7.00258	6.85275	6.9994	6.79688	6.58773	7.19718	6.88845	0	6.86239	6.61861	6.50897	6.54964	6.64213	0	0	7.4399	0	7.01827	5.1107	-1.90757	0.024175	1.61663	0.24545
PLEC Q15149;Q15149-7;Q15149-8;Q15149-9;Q15149-5;Q15149-3;Q15149-2;Q15149-4;Q15149-6 S 4365;4196;4206;4214;4228;4251;4255;4228;4232	7.98976	6.50089	6.42953	0	6.48063	6.8897	6.52126	7.11541	0	6.31603	6.05721	6.44851	6.55001	7.82399	8.65387	0	6.85887	0	0	7.14242	0	6.48855	7.59672	7.64847	0	6.64243	7.56667	0	6.32004	0	0	0	6.26741	6.56117	5.79449	3.88733	-1.90716	0.0931513	1.03081	0.407068
ZRANB2 O95218-2 S 305	6.66396	6.78764	6.55072	7.63277	7.16659	0	7.88141	7.58064	6.74789	7.21574	7.18804	7.6209	7.82114	8.2025	7.62781	0	7.26205	0	7.49182	6.96716	0	6.49697	6.78402	6.6636	6.52447	0	6.76771	0	7.42865	7.03048	6.87334	7.01685	0	6.7316	6.79	4.88333	-1.90667	0.0582549	1.23467	0.357829
SMIM13 P0DJ93 S 50	6.63464	6.87658	6.44429	0	0	6.86121	6.60843	0	0	6.26266	6.45963	6.8497	0	6.52666	0	6.90417	7.08611	0	0	0	0	0	0	6.61569	0	6.5083	0	0	0	0	0	6.69083	6.4695	6.62987	4.2517	2.34522	-1.90648	0.0981505	1.00811	0.419712
ERBB2IP Q96RT1-8;Q96RT1-6;Q96RT1-4;Q96RT1-5;Q96RT1-3;Q96RT1-9;Q96RT1-2;Q96RT1;Q96RT1-7 S 932;932;932;932;932;928;932;932;932	7.23897	7.06032	6.77135	7.47194	6.74558	6.79575	6.88521	7.1351	7.02169	0	6.86802	6.95485	7.06175	0	6.59008	6.94476	6.81482	7.22386	6.74978	0	6.77879	7.006	6.79138	0	0	0	6.94752	6.82949	0	6.92928	0	6.30505	0	0	6.00075	4.09554	-1.90521	0.0813172	1.08982	0.379697
TMEM154 Q6P9G4 S 174	6.95565	0	0	7.06401	6.86353	7.00651	6.96863	0	0	0	0	0	0	6.39426	7.36369	0	0	0	0	0	0	0	0	0	0	0	6.44963	0	0	0	0	0	7.03109	0	2.94661	1.04222	-1.90439	0.0708655	1.14957	0.368614
SPTAN1 Q13813;Q13813-2;Q13813-3 S 1550;1550;1530	6.84205	0	6.60256	0	6.53349	6.58075	6.69946	6.74382	0	6.70005	6.23563	6.71375	6.89093	6.66665	0	0	6.62616	0	6.63255	7.02255	0	0	0	6.81278	6.34684	0	6.79353	0	6.69829	0	0	6.08167	6.95157	6.53325	5.22922	3.32496	-1.90427	0.0897242	1.04709	0.396939
CALD1 Q05682;Q05682-3;Q05682-2;Q05682-6;Q05682-5;Q05682-4 S 129;123;129;129;123;129	6.7155	0	6.73652	0	6.72704	0	0	0	0	0	6.51017	7.12344	6.99832	0	0	0	7.27898	0	0	0	0	0	0	0	0	0	0	0	0	0	0	6.32811	6.62213	0	2.91507	1.01146	-1.90361	0.0660793	1.17993	0.361853
TFAM Q00059-2;Q00059 S 161;193	7.006	7.23523	7.09117	0	6.66797	6.77702	6.6161	6.81381	6.56912	6.60108	0	7.31222	7.11371	7.0821	7.01225	0	0	6.67966	6.56242	6.92733	0	6.46498	6.94825	6.62872	0	0	7.10537	0	6.64335	0	5.9807	0	6.79477	6.61224	5.92039	4.018	-1.90239	0.0771305	1.11277	0.368614
PRKCDBP Q969G5 S 166	8.39472	8.01023	8.5037	7.39884	8.01876	8.38154	8.34074	8.03833	7.92882	7.50351	7.66118	8.22613	0	8.45839	8.57585	8.82912	7.78851	7.80606	7.98942	8.32246	7.42427	8.00345	8.16298	0	0	0	7.78065	7.53497	0	8.25139	7.43126	0	7.89883	0	7.49035	5.58996	-1.90039	0.0929376	1.03181	0.406638
SRRM2 Q9UQ35;Q9UQ35-2 S 1073;1073	0	0	7.00605	7.72938	7.35245	6.59963	7.99558	7.80661	0	6.91246	7.39923	6.83877	8.21153	8.11813	7.95744	0	7.61269	0	0	7.17557	0	0	0	7.12512	0	6.16741	7.3429	0	7.46133	7.22531	6.80322	7.39225	6.83918	0	5.85499	3.95512	-1.89987	0.120635	0.918528	0.465178
MAP1B P46821 T 704	5.88897	0	0	0	5.92645	5.78413	0	0	0	5.63332	6.19959	5.93092	0	0	0	0	6.38678	0	0	0	0	0	0	0	0	0	0	0	0	0	0	6.13532	0	0	2.52596	0.626105	-1.89985	0.0294654	1.53069	0.261366
INF2 Q27J81;Q27J81-2 S 372;372	0	0	0	8.16873	7.89682	0	8.03439	0	7.90649	0	0	0	0	0	0	0	0	0	0	0	0	0	0	0	0	0	0	0	0	0	0	7.73249	0	0	2.28617	0.386625	-1.89955	0.0504846	1.29684	0.347717
SNTB2 Q13425;Q13425-2 S 222;222	7.44473	7.75455	7.39286	7.60519	0	0	7.40131	0	7.49757	7.46265	7.00655	7.3873	0	0	7.48285	0	0	7.46713	0	0	7.18067	0	7.16182	0	0	0	0	6.00225	0	8.06738	6.83511	0	7.47242	0	4.78234	2.88348	-1.89885	0.137711	0.861031	0.478647
OSBPL8 Q9BZF1;Q9BZF1-3;Q9BZF1-2 S 342;300;327	6.45877	0	6.10305	0	6.24413	6.96442	0	7.1232	0	0	5.82187	0	6.64737	0	0	7.06569	6.56587	0	0	6.87074	0	0	0	0	0	0	0	0	0	0	0	0	6.3331	0	3.2402	1.34177	-1.89843	0.0748444	1.12584	0.368614
ANXA6 P08133 S 13	6.64657	7.04348	7.17196	0	6.33098	7.28979	6.72844	0	0	6.2388	6.21109	7.22566	7.95106	0	0	6.76953	0	6.98478	0	0	6.69036	7.5492	0	6.17184	0	5.64094	0	6.16867	0	7.5969	0	0	6.8101	0	4.91699	3.01912	-1.89787	0.108277	0.965465	0.44046
TSC2 P49815-4;P49815;P49815-7;P49815-6;P49815-2;P49815-5;P49815-3 S 1254;1254;1162;1174;1211;1210;1210	7.35524	7.23277	6.79489	7.09681	7.04048	7.29019	6.80499	7.28469	7.14913	6.34547	6.75701	7.11146	7.12959	7.1987	7.1682	7.23279	0	0	0	7.01528	6.95925	6.67737	6.9825	6.96043	6.83167	6.76659	0	7.00022	6.22724	7.02934	6.49037	6.67937	0	6.91013	7.04224	5.14654	-1.89571	0.0254629	1.59409	0.250356
TACC2 O95359-3;O95359 S 473;473	6.7515	0	6.69294	0	0	6.26635	0	0	0	0	0	0	0	6.82053	0	0	0	0	0	0	0	0	0	0	0	0	0	0	0	0	0	0	0	0	1.89509	0	-1.89509	0.00909526	2.04118	0.166961
SSR3 Q9UNL2;Q9UNL2-2 S 11;11	6.02477	7.28698	6.91751	6.68109	6.48344	0	6.09892	6.45159	6.95548	0	5.76702	7.52716	6.30754	0	6.68459	0	6.42745	0	0	6.77586	6.1038	0	6.12846	0	0	6.01912	7.45559	0	0	0	0	6.7725	6.37974	6.93102	5.17868	3.28391	-1.89477	0.0895336	1.04801	0.396344
EPB41 P11171-5;P11171-2;P11171;P11171-7;P11171-6;P11171-4;P11171-3 S 595;651;684;670;386;442;461	6.81136	6.96788	0	6.78305	0	0	6.54319	0	6.40576	0	6.08998	6.98451	0	6.76063	0	0	0	0	0	0	6.30539	0	0	6.32189	0	0	6.74152	6.45381	0	0	5.74865	0	6.74422	0	3.81045	1.91577	-1.89468	0.0905947	1.0429	0.399779
ITGB4 P16144-2;P16144-4;P16144;P16144-3 T 1417;1417;1487;1417	0	7.07719	7.01666	7.21854	0	7.07151	6.82956	7.4358	0	0	7.06941	0	0	0	0	6.76019	0	0	0	0	0	0	0	0	0	6.42272	6.76024	0	6.41444	0	0	0	0	6.78767	3.55133	1.65726	-1.89407	0.0984834	1.00664	0.42015
RBBP6 Q7Z6E9-2;Q7Z6E9;Q7Z6E9-4 S 1294;1328;488	6.36773	0	6.26691	0	6.44226	6.61139	7.08239	0	0	6.47823	0	6.74143	6.84898	6.491	7.33798	6.7011	6.78754	0	0	0	0	0	0	6.57496	0	0	0	0	0	6.57567	0	6.39192	6.51938	0	4.23788	2.34443	-1.89345	0.100092	0.999601	0.424859
ANXA2;ANXA2P2 P07355;P07355-2;A6NMY6 S 112;130;112	6.81932	0	0	0	0	0	0	0	0	6.63425	6.44459	0	0	6.60346	0	0	0	0	0	0	0	0	0	0	0	0	0	0	0	0	0	0	0	0	1.89297	0	-1.89297	0.00907007	2.04239	0.166961
ANXA2;ANXA2P2 P07355;P07355-2;A6NMY6 S 117;135;117	6.81932	0	0	0	0	0	0	0	0	6.63425	6.44459	0	0	6.60346	0	0	0	0	0	0	0	0	0	0	0	0	0	0	0	0	0	0	0	0	1.89297	0	-1.89297	0.00907007	2.04239	0.166961
ANXA2;ANXA2P2 P07355;P07355-2;A6NMY6 Y 109;127;109	6.81932	0	0	0	0	0	0	0	0	6.63425	6.44459	0	0	6.60346	0	0	0	0	0	0	0	0	0	0	0	0	0	0	0	0	0	0	0	0	1.89297	0	-1.89297	0.00907007	2.04239	0.166961
CON__Q922U2 S 61	0	6.5906	0	0	0	0	0	7.26827	8.05549	7.61331	7.72369	0	0	0	0	0	8.22438	0	0	0	0	0	0	0	7.14261	0	0	0	0	0	0	0	0	0	2.66081	0.768349	-1.89246	0.0728455	1.1376	0.368614
MYCBP2 O75592-2;O75592 T 2683;2683	0	7.41263	7.25015	7.42333	0	7.3486	0	0	0	0	0	7.33106	0	0	0	7.54758	0	0	0	0	0	0	0	0	0	0	0	0	0	0	0	7.15066	0	0	2.62613	0.734912	-1.89121	0.0658273	1.18159	0.361133
PHF14 O94880;O94880-2 S 856;571	5.50087	0	7.06662	0	6.27434	0	6.51548	0	0	0	6.06077	0	5.7098	6.77684	0	0	6.4303	0	6.51593	0	0	0	0	0	0	0	0	0	0	0	0	6.40518	5.55104	0	3.13605	1.24512	-1.89093	0.0626692	1.20295	0.359538
SRRM2 Q9UQ35;Q9UQ35-2 Y 996;996	6.61022	0	6.59009	0	6.36337	0	0	0	0	0	6.56912	0	6.93685	6.90131	0	0	6.07251	0	0	0	0	0	0	0	0	0	0	0	0	0	0	6.51908	6.7062	0	2.85507	0.964889	-1.89018	0.0599444	1.22225	0.357829
MYCBP2 O75592-2;O75592 S 178;178	0	6.98372	6.18461	0	0	6.95313	0	0	0	0	0	6.8761	7.21378	7.12908	7.29992	0	6.76716	0	0	7.20661	0	0	0	0	0	0	0	0	0	0	0	0	0	0	2.95289	1.06368	-1.8892	0.0758228	1.1202	0.368614
NFATC4 Q14934-2;Q14934-10;Q14934-3;Q14934-4;Q14934-5;Q14934-6;Q14934-7;Q14934;Q14934-8;Q14934-9;Q14934-11;Q14934-12;Q14934-13;Q14934-14;Q14934-15;Q14934-16;Q14934-17;Q14934-18 S 276;201;276;245;245;226;226;213;213;201;276;143;143;245;226;213;201;143	6.47848	0	0	0	0	6.60627	0	6.92614	0	0	0	6.4262	0	0	0	0	0	0	0	0	0	0	0	0	0	0	0	0	0	0	0	0	0	0	1.88836	0	-1.88836	0.0090953	2.04118	0.166961
NUCKS1 Q9H1E3;Q9H1E3-2 S 223;183	0	6.45343	5.92476	0	0	6.46042	6.18279	6.57636	0	0	5.93803	0	6.60055	0	0	6.65875	5.95384	0	0	6.3058	0	0	0	0	0	0	0	0	0	0	0	0	6.37787	0	3.15259	1.26481	-1.88778	0.0647862	1.18852	0.360843
FAM83H Q6ZRV2 S 5	6.82977	0	6.70346	0	7.20986	0	0	0	0	6.063	0	7.03703	7.06588	0	7.46195	0	0	0	0	0	0	0	0	0	0	0	0	0	0	0	0	6.44135	6.80459	0	2.92207	1.03539	-1.88668	0.0716866	1.14456	0.368614
PML P29590;P29590-11 S 879;831	0	0	5.76976	0	0	6.34244	0	6.41827	0	0	0	0	6.36463	5.96738	0	0	6.39616	0	0	0	0	0	0	0	0	0	0	0	0	0	0	0	0	0	2.20446	0.319808	-1.88465	0.0201394	1.69595	0.240495
PALM2 Q8IXS6;Q8IXS6-2 S 318;350	7.04972	0	6.72323	7.04548	0	6.64785	6.81586	6.91957	6.87993	6.72719	6.90525	7.12765	7.01799	7.29662	7.04348	7.10054	0	0	0	6.92805	6.44677	0	6.91182	6.94	6.46678	6.65283	0	6.62454	0	6.57269	6.51526	0	6.9198	0	5.93974	4.05613	-1.88361	0.0818053	1.08722	0.381159
EIF3J O75822-2;O75822;O75822-3 T 109;109;60	0	7.20423	0	0	6.34134	6.35734	0	0	0	0	0	6.45456	0	0	0	0	0	0	0	0	0	0	0	0	0	0	0	0	0	0	0	0	0	0	1.88268	0	-1.88268	0.00919056	2.03666	0.166961
ILF3 Q12906-7;Q12906-4;Q12906-6 T 504;504;504	0	7.69274	7.19797	0	7.01607	0	6.88703	0	0	6.95538	6.49477	7.23523	0	7.47217	0	0	6.89753	0	0	7.05484	7.31131	0	7.29088	0	0	0	7.63003	7.54259	0	0	0	0	0	0	4.06795	2.18636	-1.88159	0.126837	0.896756	0.47668
RALGAPA1 Q6GYQ0-4;Q6GYQ0;Q6GYQ0-7;Q6GYQ0-5;Q6GYQ0-2;Q6GYQ0-3;Q6GYQ0-6 S 1004;1004;1017;1004;1004;1051;1051	6.92741	0	6.31103	0	6.3448	6.78257	6.04171	0	0	0	0	6.82776	0	6.25885	0	7.18792	6.6658	0	0	7.00534	0	0	0	0	0	0	0	0	0	0	0	6.53595	0	0	3.24958	1.36975	-1.87983	0.08059	1.09372	0.377758
DPYSL3 Q14195-2;Q14195 T 623;509	7.91061	6.81879	7.73572	0	7.93675	8.17823	8.14208	8.35208	7.64845	6.93378	7.49737	7.68859	8.59222	7.93649	8.20403	8.15632	8.01765	7.63978	0	7.77335	7.7838	8.14282	0	7.52125	0	7.77056	0	0	8.1319	6.6151	5.83857	0	8.00685	7.62919	7.2408	5.36156	-1.87924	0.0867651	1.06166	0.391325
DAXX Q9UER7-3;Q9UER7 S 613;688	0	0	0	7.39578	0	0	7.46046	0	0	0	7.24596	0	7.28003	7.04084	0	0	7.1232	0	0	0	0	0	0	0	0	0	0	0	0	0	0	0	7.32968	0	2.60165	0.722644	-1.879	0.0644781	1.19059	0.360605
SASH1 O94885 S 407	7.28553	7.36667	7.17777	7.48384	7.10435	7.12284	7.4749	7.41328	7.32183	7.13682	6.96795	7.43527	7.32928	7.1491	7.18304	7.20295	0	0	7.08736	7.25448	0	7.06043	7.30062	7.22768	6.8323	7.03747	7.59008	7.15521	7.17725	7.26224	0	0	7.34528	7.11324	7.26924	5.39148	-1.87776	0.0331709	1.47924	0.272166
PLEKHA7 Q6IQ23-2;Q6IQ23;Q6IQ23-3 S 903;903;477	7.81597	7.98543	7.41512	7.66818	7.23009	7.555	6.7674	7.15057	0	6.65721	6.53156	7.11677	0	7.50363	7.38072	0	0	0	7.324	0	7.03639	6.61288	7.5691	7.29043	7.04387	6.99309	7.83888	0	7.11088	7.39855	0	0	7.70089	0	6.24264	4.36498	-1.87765	0.104562	0.980625	0.434216
GMIP Q9P107 S 437	7.1872	6.5991	6.96831	7.06465	7.24635	7.68227	7.16295	0	0	6.78342	6.30088	7.41953	0	0	7.30758	6.96427	0	0	0	7.14303	0	0	0	6.84597	0	6.9205	0	0	6.65126	7.32709	0	6.99836	6.89797	0	5.02962	3.1528	-1.87681	0.122405	0.912199	0.468377
PLEKHA6 Q9Y2H5 S 1017	7.53281	0	6.83912	7.63645	7.3157	0	0	0	0	0	0	0	6.84326	0	0	7.16973	0	0	0	6.97754	0	0	0	0	0	0	0	0	0	0	0	0	0	0	2.58338	0.707364	-1.87602	0.0621195	1.20677	0.359321
BCL7C Q8WUZ0;Q8WUZ0-2 S 97;97	6.91609	0	0	0	6.39752	6.42643	6.80547	0	0	6.62296	6.54092	7.2416	6.92978	0	0	0	6.31821	0	0	0	0	0	6.55841	0	0	0	6.62038	6.66275	0	0	0	6.70528	6.59386	0	3.84863	1.97294	-1.87568	0.0998343	1.00072	0.424262
CCDC86 Q9H6F5 S 110	6.96519	0	7.21763	0	0	0	6.87428	0	0	6.30237	6.54872	6.76281	0	0	7.45011	0	0	0	0	6.6206	0	0	0	0	0	0	0	0	0	0	0	6.56236	0	0	2.90507	1.03165	-1.87342	0.0721288	1.14189	0.368614
RCOR3 Q9P2K3;Q9P2K3-3;Q9P2K3-2;Q9P2K3-4 S 171;229;229;229	0	6.95766	6.66125	0	6.60845	6.76549	6.8462	0	0	0	0	6.98542	7.04914	6.93472	7.03242	0	6.89023	0	0	6.97011	0	0	0	0	0	0	0	0	0	6.77718	0	6.39338	6.77129	0	3.91488	2.04173	-1.87315	0.108826	0.963268	0.44066
NCOR1 O75376;O75376-2;O75376-3 S 158;158;49	0	7.5662	0	0	0	7.09753	7.48756	0	0	0	7.13274	0	7.61261	0	7.73819	0	0	0	0	7.51244	0	0	0	0	0	0	0	0	0	0	0	0	0	0	2.63548	0.762532	-1.87294	0.0725768	1.1392	0.368614
FAM122A Q96E09 S 62	7.07646	7.43518	0	7.23842	6.68316	0	7.39527	6.61023	7.10861	7.10435	6.66773	7.35324	7.12762	6.96898	0	0	0	0	6.59962	0	6.90882	0	6.86085	7.03019	6.8486	6.99735	7.62837	6.99554	0	7.33469	6.15573	0	7.36337	6.94614	6.05495	4.18346	-1.87148	0.0926644	1.03309	0.406148
BCLAF1 Q9NYF8;Q9NYF8-2;Q9NYF8-3 T 402;400;400	6.98642	7.18013	6.71291	6.79745	6.84236	7.06282	7.06341	7.26185	7.69417	7.16355	6.81273	7.35563	7.22423	6.7594	7.672	7.07923	6.86618	0	6.71025	7.59874	0	6.87161	6.33688	6.99576	6.30767	0	0	6.13274	7.57328	7.07912	0	6.82787	7.1736	6.65983	7.0655	5.19424	-1.87127	0.0293948	1.53173	0.261366
LRBA P50851-2;P50851 S 1767;1767	6.9059	7.23056	6.74202	7.37794	0	6.70925	0	7.0125	0	0	6.40012	7.30824	7.21045	7.66127	7.47484	6.99763	0	0	6.29959	7.36655	0	0	7.13701	0	0	0	7.70765	0	0	6.71956	0	0	7.18549	6.49591	5.03988	3.16921	-1.87067	0.125563	0.901139	0.474915
FAM83H Q6ZRV2 S 7	6.82977	0	6.70346	0	7.20986	0	0	0	0	6.063	0	7.03703	7.06588	0	7.78578	0	0	0	0	0	0	0	0	0	0	0	0	0	0	0	0	6.44135	6.80459	0	2.92207	1.05159	-1.87049	0.0760873	1.11869	0.368614
FAM83H Q6ZRV2 S 8	6.82977	0	6.70346	0	7.20986	0	0	0	0	6.063	0	7.03703	7.06588	0	7.78578	0	0	0	0	0	0	0	0	0	0	0	0	0	0	0	0	6.44135	6.80459	0	2.92207	1.05159	-1.87049	0.0760873	1.11869	0.368614
FAM83H Q6ZRV2 S 9	6.82977	0	6.70346	0	7.20986	0	0	0	0	6.063	0	7.03703	7.06588	0	7.78578	0	0	0	0	0	0	0	0	0	0	0	0	0	0	0	0	6.44135	6.80459	0	2.92207	1.05159	-1.87049	0.0760873	1.11869	0.368614
SYNPO2 Q9UMS6;Q9UMS6-3;Q9UMS6-4;Q9UMS6-2 S 274;274;243;274	0	7.38207	7.80091	7.51496	0	0	6.89216	0	7.00004	0	6.84781	7.39524	8.02202	7.15494	0	0	0	7.78625	0	0	0	8.02283	7.01237	7.07302	6.39846	0	6.98833	0	6.92689	0	0	0	0	6.68665	4.71501	2.84474	-1.87027	0.13854	0.858423	0.478847
CTNND1 O60716-2;O60716;O60716-6;O60716-4;O60716-10;O60716-9;O60716-18;O60716-17;O60716-14;O60716-12;O60716-22;O60716-20;O60716-5;O60716-3;O60716-8;O60716-7;O60716-13;O60716-11;O60716-21;O60716-19;O60716-16;O60716-15;O60716-24;O60716-23 Y 280;280;280;280;226;226;179;179;226;226;179;179;280;280;280;280;226;226;179;179;226;226;179;179	7.58864	7.80501	0	7.52237	7.07251	0	7.19432	0	0	7.13761	7.03989	0	0	0	0	0	7.42648	0	0	7.27969	0	0	7.39929	7.27891	0	0	0	6.59583	0	0	0	0	0	0	3.6686	1.79901	-1.86959	0.122471	0.911966	0.468377
SRRM2 Q9UQ35;Q9UQ35-2;Q9UQ35-3 S 358;358;262	0	7.30229	0	0	0	0	7.7094	7.27609	7.32467	0	0	6.94246	7.91549	7.3275	7.45954	0	0	0	0	0	0	0	0	6.88828	0	0	0	0	7.2352	0	0	7.42935	0	7.59445	3.69985	1.83034	-1.86951	0.127089	0.895893	0.477455
SRSF10 O75494;O75494-2;O75494-4;O75494-6;O75494-3;O75494-5 S 119;119;119;119;119;119	0	7.35003	0	7.25912	0	7.08955	7.4292	7.41741	0	0	0	0	7.45209	7.30266	7.32426	0	0	0	0	7.46895	0	0	0	0	0	0	7.22191	0	0	0	0	6.96699	0	6.92758	3.66429	1.79548	-1.86881	0.121741	0.914563	0.467743
SRSF10 O75494;O75494-2;O75494-4;O75494-6;O75494-3;O75494-5 S 121;121;121;121;121;121	0	7.35003	0	7.25912	0	7.08955	7.4292	7.41741	0	0	0	0	7.45209	7.30266	7.32426	0	0	0	0	7.46895	0	0	0	0	0	0	7.22191	0	0	0	0	6.96699	0	6.92758	3.66429	1.79548	-1.86881	0.121741	0.914563	0.467743
SRSF10 O75494;O75494-2;O75494-4;O75494-6;O75494-3;O75494-5 S 123;123;123;123;123;123	0	7.35003	0	7.25912	0	7.08955	7.4292	7.41741	0	0	0	0	7.45209	7.30266	7.32426	0	0	0	0	7.46895	0	0	0	0	0	0	7.22191	0	0	0	0	6.96699	0	6.92758	3.66429	1.79548	-1.86881	0.121741	0.914563	0.467743
EIF4G1 Q04637-6;Q04637-7;Q04637-5;Q04637-4;Q04637-3;Q04637;Q04637-8;Q04637-9 S 896;897;928;1005;1052;1092;1093;1099	8.25902	7.84491	7.69631	8.12721	7.25978	7.97113	8.12037	7.81275	7.69952	7.75686	8.01705	8.04792	7.97626	7.77605	7.97177	7.1685	7.97425	0	7.75221	0	7.73346	7.33554	7.38055	7.24301	6.9467	6.73768	8.38391	7.54704	0	7.57596	6.67014	0	8.05403	7.84462	7.88323	6.01597	-1.86726	0.0303109	1.5184	0.261931
EIF3C;EIF3CL Q99613-2;Q99613;B5ME19 S 156;166;166	0	0	0	0	0	6.11561	7.24903	7.32775	0	0	0	6.16814	7.47349	7.22298	7.79484	0	0	0	0	7.80705	0	0	0	0	0	0	0	0	0	0	0	6.43037	0	0	2.96836	1.10161	-1.86674	0.0856449	1.0673	0.389928
SYMPK Q92797 T 1257	6.65696	0	0	0	0	0	6.74508	0	0	6.62357	0	6.66206	7.07958	6.91313	7.13599	0	6.76605	0	0	6.87974	0	0	0	0	0	0	0	0	0	0	0	0	0	0	2.90574	1.03909	-1.86665	0.0736167	1.13302	0.368614
PI4K2B Q8TCG2 S 17	6.39846	0	6.08422	0	0	0	0	0	0	0	0	0	6.84858	6.80022	0	0	0	0	0	0	0	0	0	0	0	0	0	0	0	0	0	0	0	0	1.86653	0	-1.86653	0.00918361	2.03699	0.166961
SLC26A6 Q9BXS9-5;Q9BXS9-7;Q9BXS9-4;Q9BXS9-2;Q9BXS9-3;Q9BXS9 S 695;719;733;736;754;755	6.48897	0	6.51152	0	0	0	6.31366	0	0	0	0	0	6.81117	0	0	0	0	0	0	0	0	0	0	0	0	0	0	0	0	0	0	0	0	0	1.86609	0	-1.86609	0.0091191	2.04005	0.166961
WARS P23381;P23381-2 S 467;426	7.11684	7.01682	7.11294	7.51549	7.03543	7.06681	7.59725	7.36163	6.93221	6.80314	6.62181	7.25978	7.46436	7.59322	7.82744	7.08368	7.30415	7.08009	0	7.1697	6.71005	6.69248	0	6.81736	0	6.82943	7.27607	6.82142	7.18099	7.17774	0	7.52898	6.77775	0	7.17841	5.31387	-1.86454	0.0328153	1.48392	0.270897
RPL30 P62888 S 10	6.61259	6.95639	6.47583	0	6.34228	0	0	0	0	0	0	0	6.77096	6.91702	6.91157	6.58021	0	0	0	0	0	0	0	0	0	0	0	0	0	0	0	6.47842	0	0	2.86251	0.99851	-1.864	0.0673307	1.17179	0.364566
HBP1 O60381-2;O60381-3;O60381 S 135;135;135	7.09978	7.2463	6.72447	0	6.6829	7.07346	0	0	0	6.59469	6.71788	6.86731	7.30792	7.10116	0	6.98276	6.96046	0	0	6.88646	0	0	0	0	0	0	7.1788	0	6.92706	0	6.50966	6.4625	7.20823	6.81532	4.95828	3.09656	-1.86172	0.119107	0.924064	0.46229
LIMCH1 Q9UPQ0-8;Q9UPQ0-5;Q9UPQ0-10;Q9UPQ0-2;Q9UPQ0-4;Q9UPQ0;Q9UPQ0-9;Q9UPQ0-6;Q9UPQ0-3 S 559;547;718;718;706;718;552;564;1103	7.12985	7.3376	7.19126	7.43506	6.74673	6.68468	0	6.51159	6.0335	7.40404	7.18941	0	7.13748	7.13956	6.81153	7.39493	0	0	6.8953	6.41422	0	7.03639	7.36678	7.18994	0	7.00415	0	6.33532	6.3801	6.78427	0	0	7.0707	0	5.99577	4.13418	-1.86159	0.0913306	1.03938	0.402238
PSEN1 P49768-7;P49768-2;P49768 S 333;362;366	0	7.29959	0	7.34427	7.21622	0	0	0	0	0	7.01157	0	0	7.38301	0	0	0	0	0	0	0	0	0	0	7.02485	0	0	0	0	7.5433	0	0	0	0	2.58962	0.728408	-1.86121	0.0669342	1.17435	0.363828
ADAR P55265-5;P55265;P55265-4 S 530;825;868	7.15595	0	7.14185	6.97956	7.08725	6.98949	7.09785	6.74978	0	6.53453	0	6.86502	6.4848	0	7.54779	7.26916	6.77465	0	0	7.22589	0	0	0	5.40702	0	0	7.51965	0	6.70074	6.93848	0	6.10223	0	0	4.93472	3.07428	-1.86044	0.118731	0.925437	0.461476
POLR2A P24928 S 1843	0	0	6.51196	0	0	6.65229	6.63752	6.64944	0	0	6.46258	6.88433	0	0	0	0	0	0	0	0	0	0	0	0	0	0	6.55267	0	6.54254	0	0	0	6.55274	0	2.84272	0.982397	-1.86033	0.0649464	1.18745	0.360843
NFATC2 Q13469-3;Q13469-4;Q13469-2;Q13469;Q13469-5 S 839;839;859;859;640	6.96084	6.94993	0	0	6.3638	6.53607	7.17304	6.98712	0	6.20159	0	0	0	6.94582	7.20222	6.64367	0	6.5811	0	6.98823	0	0	6.50736	0	0	0	0	0	0	0	0	6.19835	0	0	3.86559	2.00605	-1.85954	0.106675	0.971936	0.437283
FUBP1 Q96AE4;Q96AE4-2 S 99;98	0	6.45641	0	0	0	6.67257	6.32873	0	0	0	0	6.57366	0	0	0	0	0	0	0	0	0	0	0	0	0	0	0	0	0	0	0	0	0	0	1.85938	0	-1.85938	0.00911279	2.04035	0.166961
RBMS1 P29558-2;P29558 S 38;38	7.12231	7.13309	0	0	7.11249	7.17684	6.30369	0	0	0	6.38207	0	0	0	0	0	7.31221	0	0	0	0	0	0	0	0	0	0	0	0	7.13082	0	0	7.27471	0	2.94504	1.08589	-1.85915	0.0826101	1.08297	0.383404
ZMYND11 Q15326-4;Q15326-5;Q15326-2;Q15326-6;Q15326-3;Q15326 S 390;359;390;443;444;444	0	0	6.71835	6.65071	6.56126	0	0	0	0	0	6.0967	0	0	0	0	0	0	0	0	0	0	0	0	0	0	0	0	0	0	0	0	0	0	0	1.85907	0	-1.85907	0.00915575	2.03831	0.166961
SIPA1L1 O43166-3;O43166-2;O43166 S 1116;1116;1116	7.68115	0	7.10164	7.43862	7.35397	7.56432	7.18119	7.2242	7.20142	7.23366	7.01828	7.55453	7.2406	0	7.20134	0	7.28137	7.06266	7.38496	0	0	0	0	7.29431	7.2917	6.93361	7.88759	7.527	0	7.48751	0	0	7.79094	7.10116	6.27097	4.41221	-1.85876	0.109922	0.958914	0.442991
DCLK1 O15075-2;O15075 S 307;307	7.41342	0	7.32822	7.46037	7.39456	0	0	0	7.61623	0	7.20863	0	0	7.32728	0	0	7.0786	0	0	0	0	0	0	0	7.20801	7.26996	0	0	0	7.68978	0	0	7.50512	0	3.69634	1.83757	-1.85876	0.12952	0.887665	0.478139
RNF2 Q99496-2;Q99496 S 41;41	0	0	0	0	5.97729	0	6.28574	0	0	5.68205	5.83699	0	6.61735	0	0	0	0	0	0	0	0	0	0	0	0	0	0	0	0	0	0	6.25672	0	0	2.17139	0.312836	-1.85855	0.0199579	1.69988	0.240495
SNX1 Q13596-2;Q13596;Q13596-3 S 215;280;280	0	0	0	0	0	0	6.6628	0	0	6.57649	6.45635	6.58178	6.71647	6.82469	0	0	0	0	0	0	0	0	0	0	0	6.42529	6.66215	0	0	0	0	0	6.63449	0	2.84418	0.986097	-1.85809	0.06573	1.18224	0.361033
SORBS1 Q9BX66-10;Q9BX66-4;Q9BX66-11;Q9BX66-2;Q9BX66;Q9BX66-12;Q9BX66-3;Q9BX66-6;Q9BX66-8 S 46;46;78;78;78;46;78;78;46	0	0	7.90226	7.79729	0	0	0	0	0	0	0	0	8.36578	7.569	0	0	0	0	0	0	0	8.03048	0	0	0	0	0	0	0	0	0	0	0	0	2.25959	0.401524	-1.85807	0.0556869	1.25425	0.357829
TRIM29 Q14134-2;Q14134 S 104;104	6.49579	0	0	0	0	6.66311	0	6.82225	0	0	6.02792	0	0	0	0	0	0	0	0	0	0	0	0	0	0	0	0	0	0	0	0	0	0	0	1.85779	0	-1.85779	0.00918677	2.03684	0.166961
ATP1A1;ATP1A3 P05023-4;P05023;P05023-3;P13637;P13637-2;P13637-3 S 653;653;622;643;654;656	6.69654	6.79927	6.69991	6.47985	0	6.44177	0	0	0	0	0	6.54398	6.96682	6.94709	0	6.61995	0	0	0	6.79478	0	0	0	6.35677	0	0	6.78159	0	0	0	0	6.26898	6.59807	0	3.8268	1.97101	-1.8558	0.102232	0.990414	0.429699
HNRNPA1;HNRNPA1L2 P09651-3;P09651-2;P09651;Q32P51 S 95;95;95;95	7.3948	7.34924	0	0	7.15558	8.18939	6.96536	7.68985	0	0	0	7.49867	8.09885	6.5318	0	7.68281	0	7.03463	7.31925	7.67474	7.41057	0	7.05469	0	0	0	0	0	0	7.40216	0	6.84165	0	0	4.77668	2.92103	-1.85566	0.149333	0.825846	0.49066
CCZ1;CCZ1B P86791;P86790 S 266;266	6.7378	0	0	6.77419	0	7.30394	6.58079	6.53289	6.30948	6.88857	0	6.51784	6.77129	6.76236	6.93707	6.86482	0	0	0	6.38718	6.36723	0	0	0	6.42617	6.15875	0	0	6.31698	6.8123	0	0	6.58805	0	4.79851	2.94293	-1.85558	0.105324	0.977472	0.435278
TNS1 Q9HBL0 S 681	7.9972	7.90016	7.9988	8.30985	7.79182	7.92159	7.57371	7.43178	7.59985	7.21854	8.06121	7.1068	8.10859	7.02305	7.4678	8.1704	0	8.27878	7.66538	0	7.8523	8.70249	7.60666	7.97528	7.32184	7.56048	0	7.96517	7.6611	7.3789	7.58278	0	8.04776	0	7.71735	5.86186	-1.8555	0.0526324	1.27875	0.353811
AZI2 Q9H6S1 S 318	0	6.75115	0	6.63377	6.6626	0	0	6.70855	6.52152	0	0	6.61785	0	0	0	0	6.6249	0	6.52237	0	0	0	0	0	0	0	6.74582	0	0	0	0	0	0	0	2.84967	0.994655	-1.85502	0.0673406	1.17172	0.364566
GSK3B P49841;P49841-2 T 390;403	6.75208	0	7.00898	0	6.75589	6.83844	6.68899	6.44725	6.56902	6.59175	0	0	6.84926	6.91045	6.79392	0	6.69852	6.72647	6.81243	0	0	0	6.58139	0	0	6.083	0	6.53836	0	0	0	0	6.43069	6.53807	4.81515	2.96014	-1.85501	0.106784	0.971495	0.43753
POLR3E Q9NVU0-3;Q9NVU0-2;Q9NVU0-5;Q9NVU0-4;Q9NVU0 S 161;161;125;161;161	0	6.85171	6.39277	6.54015	0	0	6.65422	6.49933	0	0	0	6.35614	7.14668	6.82236	6.74633	0	6.50623	0	0	6.45133	0	0	0	0	0	0	6.43895	0	0	6.50117	0	0	6.35369	0	3.80453	1.94988	-1.85464	0.099732	1.00117	0.424068
PUS1 Q9Y606-2;Q9Y606 T 398;426	7.11754	7.08583	6.90913	7.03294	6.75515	7.12418	6.958	7.14696	6.71395	6.59525	6.48694	6.80139	7.08959	7.03643	7.31173	7.05189	0	0	0	7.05319	6.37088	6.52466	6.93008	6.57113	6.57628	0	6.91864	6.27471	6.95231	7.05595	6.15079	6.7029	6.84212	0	6.91809	5.06436	-1.85373	0.0264946	1.57684	0.253283
SH2D3A Q9BRG2;Q9BRG2-2 S 197;75	7.41724	0	0	7.59345	0	0	7.50763	7.37346	0	0	7.23581	6.25842	7.57575	0	7.88735	7.29265	6.51892	0	0	7.70382	0	0	0	0	0	0	0	0	0	0	0	0	6.32946	0	3.64013	1.78661	-1.85352	0.124038	0.906447	0.47196
CACNG3 O60359 S 235	6.2501	0	6.41312	0	0	0	6.7141	0	0	0	6.00424	0	6.98294	6.77472	0	0	6.29261	0	0	0	0	0	0	0	0	0	0	0	0	0	0	6.14563	6.43082	0	2.79566	0.943453	-1.85221	0.0598572	1.22288	0.357829
ABCF1 Q8NE71;Q8NE71-2 S 105;105	7.85263	7.82287	7.27123	7.9175	7.05503	7.25231	7.7655	7.29861	0	0	0	7.81188	7.43292	7.16119	8.0118	7.12103	7.23383	0	0	7.5258	7.08558	0	0	0	0	0	8.05867	0	7.3034	7.65307	0	7.09402	6.98949	6.95662	5.90298	4.05167	-1.85131	0.135675	0.867501	0.478139
SLCO4C1 Q6ZQN7 S 16	5.91989	0	0	0	6.31548	7.08473	0	0	0	0	5.99577	5.31182	0	0	0	0	0	0	0	0	0	0	0	0	0	0	0	0	0	0	0	6.7926	0	0	2.18769	0.33963	-1.84806	0.0241818	1.61651	0.24545
SSH3 Q8TE77;Q8TE77-4;Q8TE77-2 S 13;13;13	5.60828	6.16599	0	0	6.03181	0	6.08792	0	6.16779	0	0	0	7.10517	6.42865	6.61568	0	0	0	0	0	0	0	0	6.22861	0	0	0	0	6.01928	0	0	0	6.46118	0	3.11397	1.26624	-1.84774	0.0692138	1.15981	0.367891
SLCO4C1 Q6ZQN7 S 15	5.91989	0	0	0	6.31548	6.97408	0	0	0	0	5.99577	5.31182	0	0	0	0	0	0	0	0	0	0	0	0	0	0	0	0	0	0	0	6.67452	0	0	2.17979	0.333726	-1.84606	0.0233347	1.632	0.24461
IQSEC1 Q6DN90-3;Q6DN90;Q6DN90-2 S 166;180;58	6.9298	6.83344	6.34735	6.91701	6.37116	6.63791	6.73667	6.49231	0	6.3814	0	6.72908	7.20239	0	6.7311	0	0	0	0	0	6.54408	6.58659	6.9707	7.00381	0	0	7.15171	6.56846	0	7.19282	0	0	6.96817	6.47397	5.25561	3.40957	-1.84604	0.105827	0.975402	0.435964
RIOK3 O14730-2;O14730 S 125;125	0	6.90185	6.42063	0	6.53962	8.05129	7.20516	0	0	0	0	6.95768	7.45354	0	6.95423	0	6.72697	0	0	7.29384	0	0	0	0	0	0	0	0	0	6.82126	0	6.04033	0	0	3.53784	1.69183	-1.84601	0.110846	0.955278	0.445337
GRK5 P34947 T 485	7.00514	6.78004	7.1307	7.42239	6.82204	7.01724	6.79679	6.97336	6.77682	6.66447	6.57144	7.09965	7.47455	7.48349	7.30438	6.99637	6.74338	6.87606	6.53452	6.55896	0	6.80155	6.99641	0	0	0	6.95219	6.74704	6.81533	7.2342	0	6.89477	6.77491	6.89115	7.00129	5.15606	-1.84523	0.0295284	1.52976	0.261366
LMOD1 P29536;P29536-2 S 520;492	5.7026	7.73478	7.68082	6.51624	6.61302	0	6.10267	0	6.86407	6.29746	6.48538	7.28724	8.43464	7.40957	6.73635	7.39313	5.62448	8.06921	0	0	6.89054	8.55901	0	0	0	7.08359	0	0	6.82027	6.5259	5.19388	0	6.34092	6.66172	5.93775	4.09495	-1.8428	0.0979665	1.00892	0.419495
RIOK3 O14730-2;O14730 S 127;127	0	6.90185	6.42063	0	6.53962	8.00508	7.20516	0	0	0	0	6.95768	7.45354	0	6.95423	0	6.72697	0	0	7.29384	0	0	0	0	0	0	0	0	0	6.82126	0	6.04033	0	0	3.53454	1.69183	-1.84271	0.111261	0.953659	0.446318
HNRNPUL1 Q9BUJ2-3;Q9BUJ2-4;Q9BUJ2-2;Q9BUJ2 S 398;412;512;512	0	0	6.17461	0	0	0	0	0	0	0	6.27658	6.73394	6.60879	0	0	0	0	0	0	0	0	0	0	0	0	0	0	0	0	0	0	0	0	0	1.84242	0	-1.84242	0.00917292	2.03749	0.166961
SLC4A4 Q9Y6R1-4;Q9Y6R1;Q9Y6R1-2;Q9Y6R1-5;Q9Y6R1-3 S 219;219;175;219;175	6.39282	7.11846	0	7.29257	0	0	6.6485	0	0	6.07423	0	0	0	7.39078	0	0	0	0	0	0	0	0	0	0	0	0	7.37383	0	0	0	0	0	7.241	6.99071	2.92267	1.08028	-1.84239	0.0837015	1.07727	0.386855
NES P48681 S 931	0	0	0	7.16465	7.55924	0	0	0	7.02531	0	7.25895	0	0	7.1564	7.45099	0	0	0	0	0	0	0	0	0	0	0	0	0	0	7.36847	0	0	0	0	2.58318	0.740973	-1.84221	0.070828	1.14979	0.368614
RIOK3 O14730-2;O14730 S 128;128	0	6.90185	6.42063	0	6.53962	7.98155	7.20516	0	0	0	0	6.95768	7.45354	0	6.95423	0	6.72697	0	0	7.29384	0	0	0	0	0	0	0	0	0	6.82126	0	6.04033	0	0	3.53286	1.69183	-1.84103	0.111473	0.952831	0.446828
PHKB Q93100-3;Q93100;Q93100-4;Q93100-2 S 700;700;693;693	0	7.15131	0	0	6.73994	7.2229	7.21985	0	0	0	0	7.55463	7.03354	7.45785	7.48899	0	0	0	0	6.98533	0	0	0	0	0	0	0	0	0	0	0	6.84368	6.85549	6.98854	3.59857	1.7581	-1.84047	0.120485	0.919065	0.46512
TCEAL3 Q969E4 S 65	6.32226	6.86372	0	0	0	7.02415	6.09944	0	6.61805	6.3307	7.23605	6.79601	6.3797	0	6.80884	6.92453	0	0	0	6.87026	0	0	0	0	0	0	0	7.31274	6.7555	0	0	0	7.2061	6.57328	4.26215	2.42256	-1.83959	0.117446	0.930162	0.458173
RSRC2 Q7L4I2 S 4	6.41437	0	0	7.23581	6.3994	6.40861	7.16212	7.36607	0	0	6.36027	7.42387	0	0	0	0	6.35472	0	0	7.50107	0	0	0	0	0	6.92222	0	0	6.99724	0	0	6.45582	7.23805	0	3.91218	2.07346	-1.83872	0.119147	0.923916	0.46229
RALBP1 Q15311 S 92	7.35878	7.45717	6.97333	7.40056	7.27677	7.30381	7.47363	7.38901	6.83434	0	0	7.32281	7.66906	0	7.731	7.14925	7.51112	0	0	7.57812	0	6.59038	0	6.84606	0	0	0	0	7.15048	7.24768	0	6.37543	7.07269	6.91644	5.74709	3.90843	-1.83866	0.126042	0.899486	0.47577
PAPOLA P51003 S 654	5.95695	6.58414	5.23782	0	4.80798	0	0	0	0	0	5.26947	5.08023	0	0	0	0	0	0	0	0	0	0	0	0	0	0	0	0	0	0	0	5.24289	5.07074	0	2.35261	0.515682	-1.83693	0.0201501	1.69572	0.240495
GOLGB1 Q14789;Q14789-2;Q14789-4;Q14789-3 S 560;565;485;526	6.67239	7.0465	0	0	6.13631	6.51874	0	0	0	0	6.12215	0	0	6.84118	0	0	6.8595	0	0	6.18766	0	0	0	0	0	0	0	0	0	0	0	6.42854	0	0	2.8098	0.973785	-1.83602	0.0660965	1.17982	0.361853
SMARCA2 P51531-2;P51531 S 1498;1516	7.3141	7.52781	7.27935	7.27625	7.07015	7.19418	7.56626	7.3887	0	0	0	7.28612	7.73923	7.49008	7.65269	7.20095	7.08638	0	0	7.52624	0	0	0	6.90282	0	0	7.22427	0	7.1328	7.21104	0	6.9941	7.16739	7.08632	5.79516	3.95925	-1.83591	0.130049	0.885894	0.478139
EML4 Q9HC35;Q9HC35-2 T 201;143	6.73313	7.77793	6.43856	6.6853	6.48373	0	6.63619	6.67727	6.3694	0	6.45685	6.93282	6.95015	7.10796	6.54351	0	6.8513	6.34928	6.38211	0	0	6.40673	6.55725	0	6.29179	6.29664	7.68839	6.47176	0	6.4723	0	0	7.05196	0	5.80352	3.96815	-1.83537	0.0842568	1.07439	0.388543
SAMHD1 Q9Y3Z3;Q9Y3Z3-4;Q9Y3Z3-3 T 21;21;21	7.22144	8.4831	7.09276	8.58879	7.09395	8.0308	8.75439	8.18028	7.28919	7.68647	7.04735	8.20769	7.98824	8.76837	8.08994	8.27862	0	6.61201	6.63396	7.29338	6.93164	0	7.16779	7.39088	7.74631	0	8.45274	7.14	7.43047	8.34787	7.01313	0	8.44302	8.08451	7.88806	6.05281	-1.83524	0.0372081	1.42936	0.292045
PHACTR4 Q8IZ21;Q8IZ21-3;Q8IZ21-2 S 464;448;474	6.22871	0	5.90504	0	0	0	5.56411	0	0	0	0	6.1726	0	5.99786	0	0	0	0	0	5.97087	0	0	0	0	0	0	0	0	0	0	0	0	0	0	2.13345	0.298544	-1.83491	0.0186555	1.72919	0.233305
SNRK Q9NRH2 S 569	6.87409	7.05915	6.67729	7.12159	0	0	7.02539	6.70127	0	6.3408	0	7.04336	0	0	7.37796	0	6.82683	0	0	0	0	0	0	0	0	6.6861	7.0202	0	0	0	0	0	6.92082	6.81968	3.91735	2.08258	-1.83477	0.120076	0.920545	0.46496
LARP1 Q6PKG0;Q6PKG0-3 S 1089;1012	6.83739	0	6.41517	0	6.57656	0	6.41819	0	0	6.55066	0	0	0	6.44798	0	0	6.39822	0	0	0	0	0	0	0	0	0	0	0	0	0	0	6.28233	6.69664	0	2.80328	0.968859	-1.83442	0.0650935	1.18646	0.360843
SMARCA2 P51531-2;P51531 S 1494;1512	7.3141	7.52781	7.27935	7.27625	7.07015	7.19418	7.56626	7.3887	0	0	0	7.28612	7.78823	7.49008	7.65269	7.20095	7.08638	0	0	7.52624	0	0	0	6.90282	0	0	7.22427	0	7.1328	7.21104	0	7.09593	7.16739	7.08632	5.79866	3.96434	-1.83432	0.130761	0.883521	0.478139
LARP1 Q6PKG0;Q6PKG0-3 S 546;469	7.42749	0	7.22606	7.38671	0	0	7.10507	0	0	6.57317	7.02829	7.62258	0	0	0	0	0	0	0	7.47107	0	7.07265	0	6.99289	6.84861	0	0	0	0	0	0	6.88753	0	0	3.59781	1.76364	-1.83417	0.122355	0.912378	0.468377
DCAF5 Q96JK2-2;Q96JK2-3;Q96JK2 S 556;637;638	0	0	7.06539	7.40821	0	0	7.37943	7.4933	7.19005	7.19296	0	0	7.42883	0	0	0	0	0	0	0	0	7.047	0	7.29391	0	0	7.51162	0	0	0	0	0	7.28479	7.27003	3.65416	1.82037	-1.83379	0.13069	0.883756	0.478139
LPIN3 Q9BQK8;Q9BQK8-2 S 347;348	0	6.20577	0	0	0	0	6.67409	0	0	0	6.37092	0	0	6.41757	0	0	0	0	0	0	0	0	0	0	0	0	0	0	0	0	0	0	0	0	1.83345	0	-1.83345	0.00916035	2.03809	0.166961
DHX16 O60231 S 103	7.09076	7.28167	6.86973	7.02011	0	6.06651	7.45814	7.02292	6.9	6.944	6.68885	7.13048	7.51731	0	7.28937	6.33959	7.27671	0	6.47506	7.05069	6.44272	0	0	6.81749	0	0	7.34238	0	6.9571	7.25933	0	0	7.2146	6.86562	5.99932	4.16653	-1.83279	0.0978924	1.00925	0.419406
UBN1 Q9NPG3-2;Q9NPG3 S 493;493	7.03463	0	6.70901	6.79955	6.74853	0	6.96534	6.83668	6.46054	6.6435	6.60691	0	6.96753	0	7.12753	0	6.76699	6.35311	0	6.74854	0	0	6.60834	0	0	0	0	0	6.71014	0	0	6.57873	6.72607	6.54325	4.84087	3.00813	-1.83274	0.115	0.9393	0.452334
SRRM2 Q9UQ35;Q9UQ35-2 S 1502;1502	0	7.60547	7.28708	7.48547	0	7.25025	7.60303	7.63084	0	6.3264	6.46725	7.437	7.87864	7.71912	7.78808	7.07144	7.34682	6.54406	0	7.69615	0	7.03798	0	6.93653	0	0	7.24549	0	7.30198	7.33828	0	0	0	6.3122	5.76361	3.93095	-1.83266	0.130016	0.886003	0.478139
FAM91A1 Q658Y4 S 355	0	7.17557	0	7.13947	0	0	7.08923	0	0	0	0	0	7.24127	7.43218	7.49752	7.39088	0	0	0	0	0	0	0	0	0	0	0	0	0	0	0	0	0	0	2.57698	0.74442	-1.83256	0.0722606	1.1411	0.368614
SFSWAP Q12872-2;Q12872 S 886;834	0	0	6.51434	0	6.28809	0	6.9764	6.45263	0	6.58976	6.4686	0	0	6.61454	0	0	0	5.53225	0	0	0	5.85436	0	5.6103	5.94485	0	0	0	5.99819	0	0	0	0	0	3.27888	1.447	-1.83189	0.077072	1.1131	0.368614
DDX41 Q9UJV9 S 23	7.29784	7.30914	6.7311	0	6.83819	6.45664	7.73687	0	7.34876	6.11701	6.96869	6.74468	7.16301	7.38708	7.73812	6.77199	7.02276	6.73032	0	6.76789	0	0	0	6.69511	0	0	6.89644	0	7.1547	7.04571	0	6.40075	7.06236	7.23057	6.00707	4.17584	-1.83124	0.09904	1.00419	0.422052
GRB7 Q14451;Q14451-2;Q14451-3;Q14451-4 T 23;23;46;23	7.19019	0	0	0	6.76992	7.47753	7.15673	0	0	0	0	6.81471	0	0	0	0	6.88481	0	0	0	0	0	0	0	0	0	0	0	0	0	0	0	7.09286	0	2.52922	0.698884	-1.83034	0.0637744	1.19535	0.359538
CCDC97 Q96F63 S 257	6.8023	0	0	7.00937	0	6.92533	6.91178	6.97388	0	6.59707	6.91285	6.96802	7.0379	7.03274	7.34143	7.07456	6.79957	0	6.67288	6.96081	0	0	0	0	6.51561	0	0	0	6.99733	6.97695	0	0	6.872	0	4.9408	3.11056	-1.83024	0.125564	0.901134	0.474915
DDX41 Q9UJV9 S 68	6.96004	0	0	0	6.74848	0	0	7.32852	0	0	0	0	7.3834	7.26788	0	0	0	0	0	7.25159	0	0	0	0	0	0	0	0	0	0	0	0	7.12788	0	2.54917	0.718974	-1.83019	0.0675817	1.17017	0.364659
MAST4 O15021;O15021-2;O15021-3;O15021-6 S 1822;1628;1633;1643	0	6.79685	6.51869	6.51891	6.41285	0	0	6.59971	0	0	6.50148	0	0	0	0	0	0	6.44915	0	6.68622	0	0	0	0	0	0	0	0	0	0	0	0	0	6.49603	2.81061	0.98157	-1.82904	0.0675788	1.17019	0.364659
RRN3 Q9NYV6-3;Q9NYV6;Q9NYV6-2;Q9NYV6-4 S 137;170;170;21	0	0	0	0	6.73224	0	7.05115	0	0	0	0	6.99808	7.33742	7.36258	7.33066	0	0	0	0	6.80136	0	0	0	0	0	0	0	0	0	0	0	0	0	0	2.53439	0.706601	-1.82779	0.0654507	1.18409	0.360898
RRN3 Q9NYV6-3;Q9NYV6;Q9NYV6-2;Q9NYV6-4 S 139;172;172;23	0	0	0	0	6.73224	0	7.05115	0	0	0	0	6.99808	7.33742	7.36258	7.33066	0	0	0	0	6.80136	0	0	0	0	0	0	0	0	0	0	0	0	0	0	2.53439	0.706601	-1.82779	0.0654507	1.18409	0.360898
TTC14 Q96N46 S 671	0	0	6.5369	0	6.43455	0	6.72457	0	0	6.1533	6.27372	0	6.91516	0	0	0	6.45908	0	0	0	0	0	0	0	0	0	0	0	0	0	0	6.27374	6.48065	0	2.78844	0.960674	-1.82777	0.0644645	1.19068	0.360605
NFRKB Q6P4R8-3;Q6P4R8;Q6P4R8-2 S 228;228;253	6.82145	0	6.71794	0	6.66278	6.73006	0	6.92131	0	6.03671	6.53963	6.90988	7.15824	6.84064	0	6.9091	0	6.39983	6.52772	7.03367	0	6.44546	0	0	0	0	0	0	0	0	6.38596	6.53905	6.67733	6.73783	4.8099	2.9828	-1.8271	0.113709	0.944205	0.450063
PARP10 Q53GL7 S 1022	0	0	6.09667	0	0	6.45261	6.52869	0	0	0	0	6.49004	0	0	0	0	0	0	0	0	0	0	0	0	0	0	0	0	0	0	0	0	0	0	1.82629	0	-1.82629	0.00917222	2.03753	0.166961
TBC1D4 O60343-2;O60343-3;O60343 S 588;588;588	7.06715	7.30289	6.78623	7.3462	6.96594	6.90666	7.28439	6.63096	7.50499	7.31788	7.09175	7.81253	7.11759	6.87848	6.94144	0	7.50363	6.84414	6.8778	0	0	0	7.0258	7.32002	7.02617	7.00958	8.11348	7.27349	5.90366	7.38459	0	6.63627	7.54857	6.95392	7.14383	5.31813	-1.8257	0.0374172	1.42693	0.29321
SYNPO2 Q9UMS6-4;Q9UMS6-2 S 1208;1239	7.38249	7.85526	8.10327	8.0439	0	6.5762	7.00706	6.97109	7.20407	6.87578	7.16501	7.55255	8.68837	7.73846	7.25006	7.65717	0	8.27909	6.70933	0	0	8.47438	7.13958	6.8515	0	6.75699	6.96312	7.08596	7.22333	7.17848	0	0	7.8445	6.89697	6.94025	5.11552	-1.82473	0.0821215	1.08554	0.382093
STRN O43815-2;O43815 S 125;137	7.27056	0	0	7.52556	7.51834	0	7.40164	0	0	0	6.79621	7.13043	7.35564	0	0	7.42815	7.22175	0	0	7.39938	0	0	0	0	0	0	0	0	0	0	0	7.0974	0	7.21545	3.64274	1.81811	-1.82464	0.131864	0.879873	0.478139
TRPM7 Q96QT4 S 1567	6.62681	0	6.62366	0	6.28411	0	0	0	0	0	0	6.43407	6.55208	6.68034	0	0	0	0	0	6.45353	0	0	0	0	0	0	0	0	0	0	0	6.31549	6.74874	0	2.80008	0.975888	-1.82419	0.0671339	1.17306	0.36424
CPSF2 Q9P2I0 S 419	0	7.38709	6.63798	0	7.06807	7.31302	7.69164	7.49441	0	0	0	7.14433	7.88467	7.82385	7.90599	7.3001	7.04336	0	0	7.75632	0	0	0	0	0	0	7.13501	0	7.41456	7.19117	0	0	6.71012	0	4.74608	2.92283	-1.82324	0.155213	0.809072	0.494032
CPSF2 Q9P2I0 S 420	0	7.38709	6.63798	0	7.06807	7.31302	7.69164	7.49441	0	0	0	7.14433	7.88467	7.82385	7.90599	7.3001	7.04336	0	0	7.75632	0	0	0	0	0	0	7.13501	0	7.41456	7.19117	0	0	6.71012	0	4.74608	2.92283	-1.82324	0.155213	0.809072	0.494032
CPSF2 Q9P2I0 S 423	0	7.38709	6.63798	0	7.06807	7.31302	7.69164	7.49441	0	0	0	7.14433	7.88467	7.82385	7.90599	7.3001	7.04336	0	0	7.75632	0	0	0	0	0	0	7.13501	0	7.41456	7.19117	0	0	6.71012	0	4.74608	2.92283	-1.82324	0.155213	0.809072	0.494032
TMEM45B Q96B21 S 270	6.04505	0	0	6.6343	0	0	6.04653	0	0	0	0	0	0	6.79594	0	0	0	0	0	0	0	0	0	0	0	0	0	0	0	0	0	0	0	0	1.82299	0	-1.82299	0.00926615	2.0331	0.167503
IQSEC1 Q6DN90-3;Q6DN90;Q6DN90-2 S 248;262;140	0	0	6.16536	6.63587	0	0	0	0	0	0	0	6.39343	0	6.31135	0	0	0	0	0	0	0	0	0	0	0	0	0	0	0	0	0	0	0	0	1.82186	0	-1.82186	0.00917787	2.03726	0.166961
PNISR Q8TF01 S 670	0	0	6.36803	0	0	0	6.71286	6.61907	0	6.20957	6.21685	6.62934	0	0	0	0	6.34088	0	0	0	0	0	0	0	0	0	6.29274	0	0	0	0	0	6.31418	0	2.76827	0.94739	-1.82088	0.0628522	1.20168	0.359538
SMARCA2 P51531-2;P51531 S 1510;1528	7.3141	7.43022	7.27935	7.27625	7.07015	7.02403	7.51675	7.21698	0	0	0	7.28612	7.6886	7.37077	7.56462	7.04805	6.95358	0	0	7.42555	0	0	0	6.90282	0	0	7.22427	0	7.03322	7.21104	0	6.93736	7.16739	7.08632	5.74809	3.92771	-1.82038	0.130232	0.885281	0.478139
NAGK Q9UJ70;Q9UJ70-2 S 74;120	6.1313	0	0	0	6.39365	0	6.53531	6.661	0	0	0	0	6.95867	6.67027	0	0	0	0	0	0	0	0	0	0	0	0	6.6615	0	6.72295	0	0	0	6.44994	0	2.81073	0.99172	-1.81901	0.0703381	1.15281	0.368614
CC2D1A Q6P1N0-2;Q6P1N0 S 455;455	7.31127	7.3984	6.38122	6.60299	6.6431	6.97393	6.83483	0	6.36848	0	6.58826	6.95294	6.44081	6.68229	0	0	7.38994	0	6.16077	0	6.75935	6.50011	7.02435	6.35722	0	0	7.13089	6.40612	0	6.58891	0	6.40844	6.81439	6.13799	5.79847	3.98392	-1.81454	0.0881942	1.05456	0.393822
MTMR12 Q9C0I1-3;Q9C0I1-2;Q9C0I1 S 606;662;716	7.52212	7.73613	7.20047	7.56173	7.04151	7.18259	7.13497	7.0267	6.97391	6.56099	0	7.56921	7.43799	7.56639	7.29321	7.37524	0	7.03755	6.84425	7.29533	6.93482	7.05808	7.28166	7.13264	6.91668	5.82716	7.86698	6.98069	6.88676	0	0	0	0	0	6.75105	4.93655	-1.8145	0.0722529	1.14114	0.368614
IWS1 Q96ST2;Q96ST2-3;Q96ST2-2 S 438;231;113	0	6.9823	0	7.27327	6.2968	7.29283	7.00912	7.78862	0	0	0	6.69046	7.80327	7.16898	7.1089	0	7.24827	0	0	7.60654	6.57497	0	6.63985	0	0	0	0	0	0	7.35951	0	6.47867	6.59269	0	4.59326	2.78047	-1.81279	0.141321	0.849794	0.482051
XBP1 P17861;P17861-2 S 47;47	0	0	0	0	0	0	6.33104	0	0	0	0	6.34001	6.43739	6.26993	0	0	0	0	0	0	0	0	0	0	0	0	0	0	0	0	0	0	0	0	1.81274	0	-1.81274	0.00916432	2.0379	0.166961
RREB1 Q92766;Q92766-2;Q92766-5;Q92766-3 S 1225;1225;1225;1225	7.20063	0	0	0	0	6.77814	0	0	0	0	6.95799	7.12859	0	7.3285	0	0	0	0	0	7.3591	0	0	0	0	0	0	0	0	0	0	0	6.97808	0	0	2.52813	0.716859	-1.81127	0.0686532	1.16334	0.366722
LLGL2 Q6P1M3;Q6P1M3-2 S 965;965	0	7.15761	6.90954	7.2513	0	0	0	6.77861	0	0	0	0	7.39605	0	0	0	0	0	0	0	0	0	6.88013	0	0	0	7.60049	0	0	0	0	0	0	0	2.53522	0.724031	-1.81119	0.0702054	1.15363	0.368614
DYNC1I2 Q13409-6;Q13409-3;Q13409-2 S 73;73;73	6.84352	7.45638	6.6142	6.89213	0	7.34971	0	6.92949	0	6.90788	0	6.87387	6.83262	6.86012	7.13171	7.23782	6.53363	0	0	0	0	0	6.77624	0	0	0	7.57819	0	0	7.16588	0	7.0317	7.27761	6.43518	4.96857	3.1584	-1.81017	0.134458	0.871412	0.478139
ZNF652 Q9Y2D9 S 204	6.52446	0	6.31304	0	0	0	6.67853	0	0	6.72185	6.60634	0	6.98439	0	0	0	6.71509	0	0	0	0	0	0	0	0	0	7.03751	0	0	0	0	0	6.94437	0	2.8449	1.03485	-1.81005	0.0785281	1.10497	0.371745
CDK11B;CDK11A P21127-6;P21127-9;P21127-8;P21127-3;P21127-2;P21127;P21127-10;P21127-5;Q9UQ88-9;P21127-12;P21127-4;Q9UQ88-4;Q9UQ88-3;Q9UQ88-2;Q9UQ88;Q9UQ88-5;Q9UQ88-10 S 377;387;411;420;421;434;204;165;361;78;100;409;418;419;422;36;78	6.7455	0	6.29427	0	0	0	6.51976	0	0	6.126	0	6.55985	6.68709	0	0	0	0	0	0	6.61358	0	0	0	0	0	0	0	0	0	0	0	6.36892	6.45481	0	2.78089	0.971866	-1.80903	0.0679048	1.1681	0.365026
SLA Q13239-2;Q13239-4;Q13239;Q13239-3;Q13239-5 S 82;163;190;207;230	7.00971	0	6.76137	6.94651	7.06089	6.9488	6.99786	0	7.00702	0	6.68617	6.84857	0	6.89403	7.26209	0	6.95258	0	0	0	6.75774	0	6.96593	7.1208	0	0	0	6.88974	0	7.05637	6.76095	6.86289	0	0	4.94007	3.13145	-1.80861	0.131353	0.881561	0.478139
TJP2 Q9UDY2-3;Q9UDY2;Q9UDY2-7;Q9UDY2-6;Q9UDY2-4;Q9UDY2-2;Q9UDY2-5 S 383;406;437;410;383;406;406	0	6.36021	6.43556	0	6.10779	0	0	6.93306	0	0	0	0	6.41734	6.4831	0	0	0	0	6.50164	6.65024	0	0	0	0	0	0	0	0	0	0	0	0	6.02375	0	2.76693	0.958781	-1.80815	0.0659678	1.18067	0.361666
ARHGAP29 Q52LW3 S 930	6.53377	0	6.25003	0	6.1628	0	0	0	0	6.34122	0	0	0	0	0	0	0	0	0	0	0	0	0	0	0	0	0	0	0	0	0	0	0	0	1.80627	0	-1.80627	0.00918993	2.03669	0.166961
P0DPB5 S 104	6.55075	0	0	0	6.55385	0	0	0	0	6.1013	6.67342	6.79402	6.79284	0	0	0	6.86834	0	0	6.99998	0	0	0	0	0	0	0	0	0	0	0	0	6.41581	0	2.81901	1.01421	-1.80481	0.0755807	1.12159	0.368614
STK11IP Q8N1F8 S 470	0	0	0	7.42392	7.33796	7.37645	7.32154	0	7.01393	0	7.27825	7.24834	0	0	0	7.38374	7.41807	0	0	7.39622	0	0	0	0	0	0	0	0	7.3055	0	0	0	7.27418	0	3.64288	1.83889	-1.804	0.138195	0.859507	0.478847
COPA P53621;P53621-2 S 915;924	0	0	0	6.69632	0	6.47315	6.33548	0	0	0	6.22663	0	6.91983	6.28375	0	0	6.5035	0	0	0	0	6.81063	0	0	0	0	0	0	0	0	0	6.2513	0	0	2.78108	0.978272	-1.80281	0.0696559	1.15704	0.368525
EIF2B5 Q13144 S 717	0	0	0	0	6.31269	0	6.315	0	0	0	0	6.12281	0	6.48034	0	0	0	0	0	0	0	0	0	0	0	0	0	0	0	0	0	0	0	0	1.8022	0	-1.8022	0.00919284	2.03655	0.166961
EIF2B5 Q13144 S 718	0	0	0	0	6.31269	0	6.315	0	0	0	0	6.12281	0	6.48034	0	0	0	0	0	0	0	0	0	0	0	0	0	0	0	0	0	0	0	0	1.8022	0	-1.8022	0.00919284	2.03655	0.166961
ARFGEF2 Q9Y6D5 S 614	7.51783	7.70573	7.40388	7.6941	7.40396	7.17252	7.52355	0	7.46636	0	6.95811	7.01995	7.57108	0	7.61148	0	7.57655	0	0	0	6.93174	6.65588	7.44361	0	7.26542	7.20798	8.02277	6.98418	0	0	0	0	7.56501	7.0406	5.81693	4.01526	-1.80167	0.141765	0.84843	0.482311
BCR P11274-2;P11274 S 473;473	6.61	0	0	0	6.31716	0	0	6.42464	0	6.18749	6.52319	0	0	6.63971	0	0	6.91345	0	0	0	0	0	0	0	0	0	0	0	0	0	0	5.94737	6.40242	0	2.76444	0.963162	-1.80128	0.0673344	1.17176	0.364566
SEC16A O15027;O15027-4;O15027-2;O15027-3 T 2231;2231;2231;2231	0	6.84063	0	0	0	6.43699	5.76182	0	0	0	0	0	0	6.17426	0	0	0	0	0	0	0	0	0	0	0	0	0	0	0	0	0	0	0	0	1.80098	0	-1.80098	0.00934266	2.02953	0.167794
PJA2 O43164-2;O43164 S 253;253	7.27869	7.28614	0	7.19907	7.09395	7.2901	7.00039	0	0	6.67718	6.7792	7.31563	0	0	0	7.07733	6.90727	6.89222	0	0	0	0	0	6.9106	0	6.55117	7.27047	0	6.54013	0	0	0	7.16578	0	4.56574	2.76575	-1.79999	0.140866	0.851195	0.482051
PRRC2A P48634;P48634-2;P48634-3;P48634-4 S 350;350;350;350	7.61841	7.68052	7.35474	7.73429	7.63282	7.51188	7.75983	7.90751	6.92228	0	6.95066	7.73502	7.91594	7.44491	7.9737	7.58765	7.58885	0	7.38377	7.91108	0	0	6.68672	7.37839	6.86193	0	7.72186	0	7.28607	7.53601	0	7.38767	7.62882	7.32303	7.01206	5.21278	-1.79928	0.0885319	1.0529	0.394757
RIN1 Q13671-2;Q13671 S 333;333	6.29981	0	6.06009	6.34725	6.02375	6.62805	6.04528	6.57394	6.11066	6.00406	6.00234	6.70398	0	0	6.53732	6.41446	6.71946	6.02942	0	6.21085	0	0	0	0	0	0	0	0	6.07817	6.53244	5.70412	5.63636	6.44878	0	4.91423	3.11557	-1.79866	0.088422	1.05344	0.394616
PRRC2A P48634;P48634-2;P48634-3;P48634-4 S 342;342;342;342	7.61841	7.68052	7.35474	7.73429	7.63282	7.51188	7.77504	7.93342	6.92228	0	6.95066	7.73502	7.93754	7.44491	7.9737	7.58765	7.62136	0	7.38377	7.91108	0	0	6.68672	7.37839	6.86193	0	7.72186	0	7.35923	7.53601	0	7.38767	7.62882	7.32303	7.01654	5.21806	-1.79848	0.0889663	1.05077	0.395587
RBMX;RBMXL1 P38159;P38159-3;Q96E39 S 58;58;58	6.24032	0	6.32644	0	0	0	6.44786	0	0	0	6.16068	0	0	0	0	0	0	0	0	0	0	0	0	0	0	0	0	0	0	0	0	0	0	0	1.79824	0	-1.79824	0.00919373	2.03651	0.166961
MAD1L1 Q9Y6D9-3;Q9Y6D9 S 336;428	6.94918	0	6.80474	0	6.70481	7.061	7.21851	7.08397	0	6.33025	6.70619	0	7.11783	7.02734	0	7.16074	7.18088	0	0	6.92107	6.98514	7.15706	0	0	0	0	0	0	6.95506	6.88757	0	6.56202	6.81495	0	4.92884	3.13122	-1.79762	0.133608	0.874167	0.478139
SORBS1 Q9BX66-10;Q9BX66-4;Q9BX66-11;Q9BX66-2;Q9BX66;Q9BX66-3;Q9BX66-6;Q9BX66-8 S 541;409;657;725;703;554;515;480	0	6.8844	0	7.64574	0	0	0	6.38329	0	0	0	7.2994	0	6.87304	0	0	0	0	0	0	0	0	0	0	0	0	0	0	6.89268	0	0	0	0	7.29139	2.50613	0.709204	-1.79693	0.0686861	1.16313	0.366722
TAF15 Q92804-2;Q92804 S 372;375	7.02164	7.00728	6.61179	6.77945	6.44215	7.03515	6.58714	7.01191	0	0	6.23598	7.1259	6.99408	6.54392	6.57064	0	0	6.47641	6.6529	6.87569	6.93539	6.27584	6.82961	0	6.51459	0	6.80144	6.97348	0	6.45888	0	0	6.99444	0	5.81403	4.01797	-1.79606	0.0927146	1.03285	0.406148
DSP P15924 S 1708	6.48032	0	0	0	0	6.17901	0	0	0	0	0	6.11568	6.35102	0	0	0	0	0	0	0	0	0	0	0	0	0	0	0	0	0	0	0	0	0	1.79472	0	-1.79472	0.00920891	2.03579	0.166961
NMNAT1 Q9HAN9 S 117	7.44782	8.03353	7.57386	7.69908	7.28187	6.53319	0	0	0	7.28226	7.23184	7.60059	6.70312	7.85526	0	7.41991	7.22527	7.06043	0	6.35891	0	0	7.43781	0	0	0	7.66258	7.32091	7.18279	7.3058	0	7.73604	7.46196	0	5.80303	4.00862	-1.79441	0.143214	0.844015	0.485329
VPS13C Q709C8-3;Q709C8;Q709C8-4;Q709C8-2 S 831;874;831;874	7.01828	7.27554	6.90701	7.12788	7.06288	6.96642	7.30759	7.2085	6.50342	6.55088	6.37033	7.12294	7.50076	7.46467	7.65518	7.24172	7.03775	5.99645	6.56225	7.45987	0	6.63744	6.90349	6.9102	6.65244	0	7.20216	0	7.1321	7.22157	0	0	7.17117	6.8877	7.02765	5.23357	-1.79408	0.0374636	1.42639	0.293319
POLM Q9NP87-2;Q9NP87;Q9NP87-3 S 12;12;12	6.51018	0	6.3373	0	6.41981	0	6.58737	0	0	0	6.27254	6.44997	0	0	0	0	6.38696	0	0	6.40793	0	0	0	0	0	0	0	0	0	0	0	0	6.43932	0	2.75551	0.961711	-1.7938	0.0674941	1.17073	0.364566
PTGES3 Q15185;Q15185-2 S 148;115	7.65472	7.92445	6.95727	7.92073	7.24094	7.39042	7.94627	7.70592	0	6.75973	0	7.80851	8.10901	7.90606	7.66219	7.83971	7.47685	0	0	7.73557	0	6.68573	7.21231	7.1421	0	0	7.89042	5.69368	7.88136	7.79216	0	5.97212	7.61829	0	6.52315	4.73012	-1.79302	0.120575	0.918742	0.46512
TLN1 Q9Y490 S 1201	7.73544	7.54158	7.57765	7.53354	7.60809	8.08151	7.51575	7.54438	7.31838	7.21843	0	7.75623	7.82109	7.49038	7.74801	8.02526	7.58876	7.21909	7.65189	7.61449	7.39259	0	0	0	0	7.11836	0	7.61881	7.5162	7.46331	7.16209	7.41918	7.68759	0	7.05303	5.26128	-1.79175	0.091655	1.03784	0.403324
ZC3HC1 Q86WB0;Q86WB0-2 S 407;386	0	6.53652	6.03193	6.40169	5.60478	6.03675	6.35284	0	0	6.10192	5.79288	6.2595	6.35982	6.33822	6.46039	0	0	5.95907	0	5.84239	0	5.89845	0	0	5.90486	0	6.31482	6.21336	0	6.42509	0	5.6405	6.39377	0	4.84406	3.05264	-1.79143	0.0840123	1.07566	0.387683
NBEAL2 Q6ZNJ1;Q6ZNJ1-3;Q6ZNJ1-2 S 39;39;39	6.54307	6.4294	0	0	6.41239	6.70034	0	0	6.38065	0	6.44843	0	6.55991	6.5266	0	0	6.46169	0	0	6.65662	6.22032	0	0	6.5632	0	0	0	0	0	6.14154	0	6.42343	0	0	3.71434	1.92334	-1.791	0.105112	0.978346	0.435278
KRT8 CON__P05787;P05787;P05787-2 S 13;13;41	8.06785	7.85394	7.72323	7.58253	6.97241	7.70411	7.69023	8.03719	0	6.94646	6.94176	7.52293	8.00996	7.22011	7.30033	7.79194	0	7.47929	7.31679	7.59756	7.95987	7.17257	0	7.51002	7.34078	6.97674	7.72447	0	6.91466	0	0	0	8.06247	7.43111	7.01948	5.22893	-1.79055	0.0912176	1.03992	0.401852
DUSP9;DUSP6;DUSP7 Q99956;Q16828-2;Q16829-2;Q16828;Q16829 S 328;185;318;331;369	6.34498	0	6.52735	0	0	6.72564	6.4833	6.41546	0	0	6.09244	6.33979	6.43743	0	6.37197	6.19426	6.5368	0	0	6.17091	0	0	0	0	0	0	0	0	0	6.34431	0	5.95352	0	0	3.66903	1.87859	-1.79044	0.0993443	1.00286	0.423093
BCAR3 O75815;O75815-3;O75815-2 S 370;279;46	0	0	6.90822	0	0	7.08497	7.14063	7.37053	7.19346	0	6.99057	6.90098	7.01309	7.06789	0	0	7.36558	6.68648	0	7.0308	6.89117	0	6.89163	7.0786	6.7118	0	0	0	0	0	6.49579	0	0	0	4.54788	2.75759	-1.79029	0.141551	0.849087	0.482094
PLEKHG3 A1L390;A1L390-3;A1L390-2 S 1168;1112;701	6.87659	7.33951	0	7.15436	6.76343	0	0	0	0	0	0	0	6.91396	0	7.16483	0	0	0	0	7.11156	0	0	0	0	0	0	0	0	0	0	0	0	0	0	2.50342	0.71382	-1.7896	0.0698026	1.15613	0.368614
PITPNM3 Q9BZ71;Q9BZ71-3;Q9BZ71-2 S 907;871;498	6.7387	6.91481	7.01439	7.07118	0	6.56646	0	6.68044	0	6.41128	0	6.94787	7.17513	0	0	0	0	6.93172	0	0	6.3831	7.32067	0	0	6.08625	6.09346	0	6.31372	0	6.3991	0	0	6.58155	0	4.39431	2.60548	-1.78883	0.124923	0.903357	0.474412
BIN2 Q9UBW5-2;Q9UBW5-3;Q9UBW5 S 404;410;436	7.37335	7.17397	7.16259	7.23368	7.18614	7.70978	7.6551	7.38906	7.31228	7.01418	6.91138	7.38894	7.33357	0	7.57762	7.31961	0	6.99805	6.97387	7.31961	7.18219	6.9364	6.9162	0	6.8983	0	7.12176	0	6.98339	7.31114	0	7.04225	7.14823	0	6.77457	4.98643	-1.78814	0.0772636	1.11202	0.368614
ITPKB P27987-2;P27987 S 269;269	5.95074	0	6.69573	0	5.89817	5.97137	0	0	0	0	0	0	7.51247	6.09507	0	0	5.96739	0	0	0	0	6.82695	0	0	0	0	0	0	0	0	0	0	5.9171	0	2.72311	0.935572	-1.78754	0.0650529	1.18673	0.360843
AGFG1 P52594-2;P52594-3;P52594;P52594-4 T 177;177;177;177	7.8189	7.7589	7.69437	8.04971	7.53135	8.13587	7.69906	7.74708	7.7239	6.84201	7.60674	7.2502	7.70974	7.24112	6.85788	7.59176	7.30443	7.47085	7.46135	0	7.43369	7.41408	7.54958	7.79227	7.10107	7.07122	7.90107	6.59144	0	7.96351	6.37464	6.964	0	0	7.62921	5.84214	-1.78707	0.0329102	1.48267	0.27101
Sep/05 Q99719 S 327	6.55724	0	0	0	0	6.98601	6.20488	0	0	6.06498	0	6.53295	6.57142	0	0	0	0	0	0	0	0	0	0	6.05884	0	0	0	0	0	7.07778	0	0	6.74134	0	2.77982	0.993898	-1.78592	0.0742385	1.12937	0.368614
CCDC130 P13994 S 332	6.74672	0	6.46159	0	6.25578	6.48213	0	0	0	0	6.32572	6.58024	0	0	6.90764	0	6.64958	0	0	0	0	0	0	0	0	0	0	0	0	0	0	6.22773	0	0	2.77516	0.989247	-1.78591	0.0730838	1.13618	0.368614
ARHGAP12 Q8IWW6-3;Q8IWW6-2;Q8IWW6-4;Q8IWW6 S 103;103;103;103	7.79095	8.14781	7.53411	8.14629	7.18341	7.19824	7.46629	7.42885	7.41106	7.11992	0	7.51075	8.17967	7.57483	7.45821	0	0	7.7736	7.50721	7.56103	0	7.27632	7.4325	7.346	7.00779	7.57513	8.27121	7.17684	0	7.83192	0	0	7.50733	7.59667	7.04944	5.26609	-1.78335	0.0941067	1.02638	0.409579
PRKCD Q05655;Q05655-2 T 295;295	0	6.93709	6.78665	6.96305	0	6.76275	0	0	6.71941	0	0	0	7.20766	6.90478	0	0	0	0	0	6.84882	0	0	0	0	6.51542	0	7.12372	0	0	0	0	6.66934	6.19142	0	3.44867	1.66744	-1.78123	0.115386	0.937846	0.453261
AP3D1 O14617-5;O14617-3;O14617-2;O14617;O14617-4 S 634;465;543;634;634	7.51861	7.59377	7.41939	7.59801	7.86777	8.13292	7.47142	7.75224	6.74589	6.58235	6.9134	7.919	8.23077	8.14309	8.37852	8.10214	7.72122	0	6.37612	8.24424	0	7.16052	7.35545	6.20235	6.12798	0	7.28934	0	7.66242	7.19234	5.9324	7.65391	7.4176	6.83975	7.56347	5.78282	-1.78066	0.0354138	1.45083	0.282754
SON P18583-10;P18583-4;P18583-7;P18583;P18583-5;P18583-9;P18583-2;P18583-3;P18583-6 S 1783;1783;1743;1783;1783;1823;1464;1783;1783	0	6.68358	0	0	0	0	7.47232	6.96625	0	0	0	0	6.87962	7.55601	7.65754	0	0	0	0	7.5395	0	0	0	0	0	0	0	0	0	0	0	0	0	0	2.53984	0.759852	-1.77999	0.0803753	1.09488	0.377538
CDK17 Q00537-2;Q00537 S 137;137	6.75956	0	6.52844	0	6.46932	0	7.11494	0	0	6.71552	6.32447	6.89439	0	7.00303	7.3894	7.01009	0	6.82755	0	0	0	0	0	0	0	0	0	0	6.92634	0	0	6.30086	6.81819	0	3.84355	2.06362	-1.77993	0.126431	0.898148	0.476346
NUMA1 Q14980-2;Q14980;Q14980-5 S 1838;1852;716	0	0	0	7.55457	0	0	7.76565	0	7.43422	0	0	7.48151	0	0	0	0	0	0	0	0	0	0	0	0	0	0	7.5976	0	0	0	0	0	0	0	2.15971	0.37988	-1.77983	0.0546939	1.26206	0.35644
NUP107 P57740 S 10	7.21224	7.03423	6.92011	7.11564	6.71798	6.58875	6.8874	0	6.77485	0	6.58157	0	6.76623	0	6.50943	0	6.95688	7.02796	6.69202	0	0	0	6.77286	6.77525	0	0	7.35854	0	0	0	0	0	7.42114	6.90859	4.89993	3.12113	-1.77879	0.136113	0.866099	0.478139
EPHA2 P29317 S 899	0	0	0	0	6.85281	0	6.71193	7.34569	6.73899	0	0	0	7.11267	0	7.6574	0	0	0	0	0	0	0	0	0	0	0	6.43545	0	0	0	0	0	0	0	2.48301	0.704642	-1.77836	0.0693279	1.15909	0.368151
KRT6A;KRT6C P02538;CON__P02538;CON__P04259;CON__P48668;P48668 S 60;60;60;60;60	7.54068	7.83367	6.58859	6.69176	7.18932	8.89593	6.61113	8.75867	9.12627	8.84469	9.2227	6.42121	0	0	6.87966	6.99444	9.58767	6.74194	0	7.31844	8.20222	7.95499	8.21426	0	8.54576	0	0	7.254	7.29127	0	6.83902	6.50348	0	0	6.69462	4.91636	-1.77826	0.143188	0.844094	0.485329
SRRM2 Q9UQ35 S 2030	7.13631	0	0	7.36988	0	7.53806	7.68629	8.00615	0	0	0	7.52827	8.22007	8.01813	8.23928	0	7.44342	0	0	0	0	0	0	0	0	0	7.35098	0	7.65255	7.32746	0	7.04056	0	7.24917	4.39308	2.61517	-1.77791	0.176838	0.752425	0.509201
WASL O00401 S 484	0	7.23649	6.73823	7.25329	0	7.01749	0	7.22217	0	0	0	6.95827	7.16361	0	0	7.10728	0	0	0	6.97682	0	0	0	0	0	0	7.28928	0	7.02073	0	0	0	6.89405	0	3.54211	1.76441	-1.7777	0.130829	0.883295	0.478139
WASL O00401 S 485	0	7.23649	6.73823	7.25329	0	7.01749	0	7.22217	0	0	0	6.95827	7.16361	0	0	7.10728	0	0	0	6.97682	0	0	0	0	0	0	7.28928	0	7.02073	0	0	0	6.89405	0	3.54211	1.76441	-1.7777	0.130829	0.883295	0.478139
RAI14 Q9P0K7-3;Q9P0K7;Q9P0K7-2;Q9P0K7-4 S 659;667;670;638	7.42994	0	6.69829	0	6.96547	7.41405	0	7.45013	6.50724	6.75664	6.72735	7.01437	7.19042	6.91748	7.027	7.39291	7.12892	6.13056	6.56209	7.14286	0	0	0	0	6.04143	0	0	0	6.77584	6.78446	0	6.70181	6.8777	0	5.5051	3.72828	-1.77682	0.122447	0.912053	0.468377
PRKCB P05771-2 S 664	0	0	7.13726	0	0	6.49342	6.67467	0	0	0	0	6.55107	7.38464	0	6.91131	0	6.46926	0	0	0	0	0	0	0	0	0	0	0	0	0	0	0	0	0	2.44579	0.669029	-1.77676	0.0623116	1.20543	0.359538
EVI2B P34910;P34910-2 S 294;309	7.22496	6.51613	0	0	6.90416	7.60147	0	0	0	0	6.2023	0	0	0	0	6.96199	0	0	0	0	0	0	0	0	0	0	0	0	0	0	0	6.72712	0	0	2.46064	0.684455	-1.77619	0.0656242	1.18294	0.360898
UTP18 Q9Y5J1 T 204	0	7.25609	7.4576	0	6.22889	7.28324	7.356	0	0	0	6.87502	7.36364	7.93143	7.79748	7.69857	7.41313	7.43473	0	6.80793	7.45369	0	0	0	0	0	0	0	0	7.01098	0	0	7.17693	7.133	0	4.6821	2.90645	-1.77565	0.162524	0.789082	0.498431
HDGF P51858-2;P51858;P51858-3 S 195;202;218	0	0	5.92961	6.45823	0	6.52867	6.22238	0	0	0	6.30927	0	7.18744	0	0	6.43522	6.12153	0	0	0	0	0	0	0	0	0	0	0	7.1245	0	0	0	0	0	2.75969	0.984063	-1.77562	0.0737522	1.13222	0.368614
SH3PXD2A Q5TCZ1 T 256	6.67326	0	6.15966	0	6.20404	6.35889	6.62865	0	6.01895	6.14345	6.09625	6.61739	6.65209	0	6.03997	0	6.66222	0	0	6.25064	5.84569	5.854	0	0	0	0	0	5.91349	5.71549	6.42331	0	0	6.59434	0	4.53947	2.76496	-1.77452	0.100893	0.996138	0.427101
PLEKHG3 A1L390;A1L390-3;A1L390-2 S 1154;1098;687	0	7.33951	0	6.76442	6.76343	0	7.02127	0	0	0	0	0	6.91396	0	7.16483	0	0	0	0	7.11156	0	0	0	0	0	0	0	0	0	0	0	0	0	0	2.4859	0.71382	-1.77208	0.0712803	1.14703	0.368614
MMACHC Q9Y4U1 S 275	6.59983	0	0	0	6.13655	6.37339	5.96105	0	0	0	5.96422	6.62091	0	0	0	6.4434	0	0	0	6.28879	0	0	0	5.62133	0	0	0	0	0	0	0	0	0	0	2.68971	0.917676	-1.77203	0.0626024	1.20341	0.359538
SCAF8 Q9UPN6;Q9UPN6-2 S 617;683	7.55508	7.66743	7.23603	7.66886	7.24778	7.30773	7.54679	6.46886	0	7.33883	7.33189	7.49268	7.623	7.68195	6.82843	7.53342	7.35089	7.19033	7.17814	7.57496	7.19465	0	0	7.3809	7.16696	0	7.6423	0	0	7.47515	6.86199	7.19153	7.38839	0	6.86907	5.0979	-1.77116	0.086396	1.06351	0.390868
ZNF362 Q5T0B9 S 410	6.33492	0	0	0	0	6.45361	0	6.47808	0	0	0	6.16767	6.66894	6.35917	6.33588	0	0	0	0	6.40656	0	0	0	0	0	0	0	0	0	0	0	0	6.78398	0	2.74731	0.976321	-1.77099	0.0722497	1.14116	0.368614
DGKZ Q13574-7;Q13574-6;Q13574;Q13574-4;Q13574-5;Q13574-3;Q13574-1 S 710;683;705;706;706;722;894	6.43572	0	6.1233	0	0	6.72145	0	0	0	6.64425	5.92153	6.56294	0	0	0	0	6.2605	0	0	0	0	0	0	0	0	0	0	0	0	0	0	6.44119	6.75403	0	2.74351	0.972786	-1.77073	0.0718595	1.14352	0.368614
SEC16A O15027;O15027-4;O15027-5;O15027-2;O15027-3 S 1347;1347;1347;1347;1347	6.63222	7.44135	6.656	0	6.8031	0	6.92562	0	0	0	0	6.93684	0	7.47849	7.24175	0	6.76355	0	0	0	0	0	0	0	0	0	7.22819	0	0	0	0	6.51624	6.66353	0	3.49097	1.72066	-1.77031	0.125562	0.90114	0.474915
SEC16A O15027;O15027-4;O15027-5;O15027-2;O15027-3 S 1353;1353;1353;1353;1353	6.63222	7.44135	6.656	0	6.8031	0	6.92562	0	0	0	0	6.93684	0	7.47849	7.24175	0	6.76355	0	0	0	0	0	0	0	0	0	7.22819	0	0	0	0	6.51624	6.66353	0	3.49097	1.72066	-1.77031	0.125562	0.90114	0.474915
PRR14 Q9BWN1 S 277	6.59115	0	0	0	6.19753	6.53375	0	0	0	0	5.96356	6.51834	0	6.38196	0	0	0	0	0	6.40741	0	0	0	0	0	0	0	0	6.44753	0	0	0	6.33222	0	2.72759	0.959358	-1.76823	0.0696228	1.15725	0.368525
RCOR3 Q9P2K3;Q9P2K3-3;Q9P2K3-2;Q9P2K3-4 S 156;214;214;214	7.27793	7.60115	7.25067	7.29724	7.21043	6.76549	7.38946	7.28587	6.76098	6.99907	0	7.52791	7.7313	7.57837	7.71549	7.39742	7.4594	0	0	7.65522	6.87513	0	0	7.0291	6.66561	0	7.40255	0	7.23835	6.77718	6.28078	7.03921	7.2656	7.09061	6.76256	4.99458	-1.76798	0.0818764	1.08684	0.381264
SETX Q7Z333-3;Q7Z333;Q7Z333-4 S 1017;1017;1017	6.87076	0	0	0	0	6.53217	7.13513	0	0	0	0	6.49615	0	6.74845	0	0	6.51899	0	0	0	0	0	0	0	0	0	0	0	0	0	0	6.38737	0	0	2.41305	0.645318	-1.76773	0.0582758	1.23451	0.357829
SETX Q7Z333-3;Q7Z333;Q7Z333-4 S 1019;1019;1019	6.87076	0	0	0	0	6.53217	7.13513	0	0	0	0	6.49615	0	6.74845	0	0	6.51899	0	0	0	0	0	0	0	0	0	0	0	0	0	0	6.38737	0	0	2.41305	0.645318	-1.76773	0.0582758	1.23451	0.357829
BZW2 Q9Y6E2 S 414	7.14042	6.481	5.15284	6.30711	6.66931	6.83158	7.20438	7.27153	6.26062	0	0	6.69246	7.01701	6.91789	7.30847	6.29058	6.69893	0	0	7.11253	0	6.39653	0	6.52217	6.69799	0	0	6.04364	6.12433	7.16971	0	6.54851	5.94416	0	5.71044	3.94288	-1.76756	0.0943755	1.02514	0.409915
RRBP1 Q9P2E9 T 275	0	0	6.09583	6.09005	5.93924	0	5.91739	0	0	0	0	5.7176	5.74452	6.1656	0	0	6.16806	0	0	6.25904	0	0	0	0	0	0	0	0	0	0	0	6.14638	5.62126	0	2.97645	1.20974	-1.76671	0.0688122	1.16233	0.367022
NCAPD3 P42695 S 1250	0	0	0	0	7.64214	6.85471	7.63068	0	7.52475	0	0	0	0	0	0	0	0	0	0	0	0	0	7.03659	0	0	0	0	0	0	0	0	0	0	0	2.11802	0.351829	-1.76619	0.0493783	1.30646	0.344326
NCAPD3 P42695 Y 1254	0	0	0	0	7.64214	6.85471	7.63068	0	7.52475	0	0	0	0	0	0	0	0	0	0	0	0	0	7.03659	0	0	0	0	0	0	0	0	0	0	0	2.11802	0.351829	-1.76619	0.0493783	1.30646	0.344326
USP34 Q70CQ2-3;Q70CQ2-2;Q70CQ2 S 2337;2337;2488	6.64052	6.5558	6.40637	6.73853	6.49118	0	0	6.6165	6.44889	6.22616	0	6.51746	0	6.81916	6.74806	0	0	6.42491	6.21139	0	6.31313	0	0	6.57823	6.41025	0	6.47409	0	6.74947	0	0	6.28747	0	0	4.67575	2.90985	-1.76591	0.116328	0.934314	0.45509
ACTN4;ACTN2;ACTN1;ACTN3 O43707;O43707-2;P35609-2;P35609;P12814;P12814-3;P12814-2;P12814-4;Q08043 T 359;140;347;347;340;340;340;340;354	6.6224	0	0	0	0	7.2075	0	0	0	6.54558	0	6.80964	6.95716	0	0	0	6.95418	0	0	0	0	0	0	0	0	0	0	0	0	0	0	6.50278	0	0	2.43873	0.672848	-1.76589	0.0637033	1.19584	0.359538
HSF1 Q00613-2;Q00613 S 314;314	7.26316	7.07524	6.83037	6.97308	6.45756	7.28637	7.25776	7.28044	6.34013	6.88431	6.89246	7.26468	7.20589	6.99901	7.33588	7.38265	7.16247	6.7796	6.18503	7.57142	0	6.86947	0	7.15878	6.77865	6.97239	6.62935	0	7.07982	0	0	7.01507	6.61142	7.16888	7.00075	5.23504	-1.7657	0.0399772	1.39819	0.309308
PRKCB P05771-2 S 654	0	0	6.55256	0	0	6.36378	6.43819	0	0	0	6.04048	0	6.95325	6.16134	6.75667	0	6.32079	0	0	0	0	6.64021	0	0	0	0	0	0	0	0	0	0	0	0	2.75069	0.985883	-1.7648	0.074733	1.12649	0.368614
ITPR3 Q14573 S 916	0	6.90345	7.07507	7.67939	6.74347	0	7.34582	6.82772	6.495	6.97947	0	6.83725	7.60258	6.96564	7.67607	6.66757	0	0	6.4077	0	6.6852	6.52054	6.66645	6.50325	0	6.25583	0	6.97142	0	7.29986	0	0	0	7.70694	5.53249	3.76804	-1.76445	0.128636	0.890637	0.478139
DENND4C Q5VZ89-7;Q5VZ89-3;Q5VZ89 S 1689;1640;1640	7.32879	7.21869	7.18139	7.56689	0	7.08568	7.16811	0	6.7277	0	0	0	7.46162	7.72771	0	7.63047	0	0	7.18941	7.50188	0	7.09314	0	7.23442	0	0	7.16489	7.04411	0	7.3846	0	0	0	0	4.67618	2.91215	-1.76404	0.16472	0.783253	0.499618
BAG6 P46379-2;P46379;P46379-3;P46379-5 S 967;973;1003;967	7.5821	7.71609	6.75935	7.59101	7.4495	7.43944	6.98776	7.19374	0	6.59827	6.5442	7.52612	7.4856	0	7.9989	7.45935	7.28832	0	0	7.59857	0	6.9752	0	7.1261	0	7.00381	7.66339	0	7.14217	7.56186	0	7.45141	7.57142	0	6.20523	4.44203	-1.7632	0.130348	0.884896	0.478139
PAPOLG Q9BWT3-2;Q9BWT3 S 646;646	0	0	0	0	6.53586	0	5.88088	0	6.58343	0	6.55547	6.83068	6.17938	0	0	0	0	6.50765	0	0	6.61249	0	0	0	0	0	6.71098	0	0	0	0	0	0	0	2.75469	0.991556	-1.76314	0.075893	1.1198	0.368614
CASC4 Q6P4E1;Q6P4E1-5 S 366;345	6.79851	0	0	0	6.60703	6.53687	0	0	0	6.56432	6.26522	6.84916	7.13462	6.97134	0	6.87603	0	0	0	7.01732	0	0	0	0	0	0	6.97563	0	0	0	6.52392	6.75347	0	7.35723	3.83765	2.07518	-1.76247	0.130858	0.8832	0.478139
GAPDH P04406;P04406-2 S 241;199	0	0	0	0	6.88299	0	6.80158	0	0	6.39377	6.67707	0	7.30094	0	0	0	0	6.66471	0	0	0	0	0	0	0	0	0	0	0	0	0	0	6.74062	0	2.4326	0.670267	-1.76233	0.0635056	1.19719	0.359538
CALD1 Q05682;Q05682-3;Q05682-2;Q05682-6;Q05682-5;Q05682-4 T 86;80;86;86;80;86	0	0	6.41103	0	6.53321	7.18842	0	0	0	0	0	6.52643	7.17003	0	0	0	6.41567	0	0	0	0	6.67688	0	0	0	0	0	0	0	0	0	0	0	0	2.41637	0.654628	-1.76174	0.0606356	1.21727	0.357829
ERCC5 P28715 S 526	6.86032	0	6.76604	0	6.71873	0	7.21924	0	0	0	0	7.02768	0	0	0	0	0	0	0	7.04524	0	0	0	0	0	0	7.13893	0	0	0	0	0	0	0	2.47086	0.709209	-1.76165	0.0711995	1.14752	0.368614
ZRSR2 Q15696 S 349	0	0	6.36767	6.51204	6.22471	0	7.22593	6.23241	0	0	6.4178	0	6.92805	6.71435	0	0	0	0	0	6.74256	0	0	6.52675	0	0	0	7.26274	6.55583	0	0	0	6.43886	6.43074	0	3.75878	1.99787	-1.76091	0.120503	0.919001	0.46512
AKAP1 Q92667;Q92667-2 S 429;429	6.63656	0	6.57306	0	5.93457	0	5.98621	0	6.63082	0	0	6.3322	6.99683	6.86436	6.76121	6.72248	0	0	0	7.16764	6.33395	0	0	0	0	5.9366	0	0	0	0	0	6.08429	0	0	3.71104	1.95031	-1.76073	0.114326	0.941857	0.450465
KIAA1462 Q9P266 S 885	7.29397	7.73041	7.13558	7.22976	7.18218	7.17699	7.33514	6.95086	6.95264	6.33658	7.14979	7.27936	7.43402	6.61887	7.70912	7.40791	7.65058	0	6.66104	7.18665	6.93493	6.77937	0	0	6.73175	6.80686	7.64322	6.90796	7.15845	7.22953	0	0	7.37433	7.19391	7.12901	5.36878	-1.76023	0.0454445	1.34252	0.326127
EEF1D P29692;P29692-2 S 60;426	0	0	6.51795	0	6.62112	0	6.87572	0	0	0	0	7.08983	6.80381	0	0	0	0	0	6.65297	0	0	0	0	0	0	0	0	0	0	0	0	6.5895	0	0	2.42203	0.662124	-1.75991	0.0619875	1.2077	0.359313
MEF2D Q14814-4;Q14814;Q14814-6;Q14814-3;Q14814-5;Q14814-2 S 231;231;185;185;230;230	6.98013	0	6.86512	0	6.65161	0	6.80068	0	0	0	0	0	6.8687	0	0	0	0	0	0	0	0	0	0	0	0	0	0	6.73767	0	0	0	0	6.88787	0	2.44044	0.681277	-1.75917	0.0657161	1.18233	0.361033
CIC Q96RK0 S 1397	6.33903	0	6.44587	0	0	6.52293	6.58201	6.84205	0	0	6.65094	0	7.01324	6.13634	0	6.64229	6.80832	0	6.27529	7.2529	0	0	0	0	0	0	0	0	0	0	0	6.31399	0	6.59536	3.75231	1.99441	-1.75791	0.120402	0.919367	0.46512
MED26 O95402 S 535	6.26248	0	6.43318	0	6.2655	0	0	0	0	6.06009	6.34104	6.49651	0	0	0	0	6.43138	0	0	0	0	0	0	0	0	0	0	0	0	0	0	6.40622	6.10085	0	2.7042	0.946922	-1.75728	0.068484	1.16441	0.36627
CTNND1 O60716-2;O60716;O60716-6;O60716-4;O60716-10;O60716-9;O60716-18;O60716-17;O60716-14;O60716-12;O60716-22;O60716-20;O60716-26;O60716-25;O60716-30;O60716-28;O60716-5;O60716-3;O60716-8;O60716-7;O60716-13;O60716-11;O60716-21;O60716-19;O60716-16;O60716-15;O60716-24;O60716-23;O60716-29;O60716-27;O60716-32;O60716-31 S 617;617;617;617;563;563;516;516;563;563;516;516;294;294;294;294;617;617;617;617;5…	0	0	6.71442	0	6.30244	6.80545	0	0	0	0	0	6.96059	7.03527	0	0	0	6.80122	0	0	6.37339	0	0	0	0	0	0	0	0	0	0	0	0	0	0	2.41558	0.65873	-1.75685	0.0616822	1.20984	0.358834
KRTCAP3 Q53RY4 S 5	7.04528	7.5734	7.41924	7.88329	5.93051	6.97543	6.03587	0	0	0	0	0	7.61246	8.05683	7.5123	7.25052	0	0	0	6.89479	0	0	0	0	0	0	7.40415	6.73452	0	0	0	7.27715	6.65283	7.34413	4.60945	2.85352	-1.75593	0.161502	0.791822	0.497525
RIPK3 Q9Y572 S 316	7.59731	7.44451	7.28963	8.13601	7.34653	7.39526	7.71588	7.10938	0	7.18901	0	7.7951	7.775	7.7538	7.73829	6.73629	7.45619	0	0	7.12434	7.33605	0	0	6.75546	0	6.55206	7.5288	0	7.32781	7.78368	0	7.14376	7.47519	7.27788	6.46767	4.71179	-1.75588	0.123329	0.908934	0.470001
AHCTF1 Q8WYP5;Q8WYP5-3;Q8WYP5-2 S 506;515;541	6.83318	0	6.53578	0	0	0	0	0	0	0	0	6.88242	6.61069	7.35347	0	6.95153	0	0	0	0	0	0	0	0	0	0	0	0	0	0	0	6.82444	0	0	2.44397	0.688799	-1.75517	0.0677305	1.16922	0.364734
ARHGEF16 Q5VV41;Q5VV41-2 S 577;289	7.83333	0	0	8.07463	0	0	7.49705	7.89206	7.34793	0	0	7.24504	8.11604	7.8754	0	7.67377	0	7.4444	7.43998	0	0	7.46385	7.72701	0	0	0	7.99168	0	7.56738	0	0	0	0	0	4.42011	2.6654	-1.7547	0.187657	0.726635	0.514483
KIAA0930 Q6ICG6-3;Q6ICG6;Q6ICG6-2 S 253;287;292	6.44588	0	6.10531	6.61272	6.40035	0	0	0	0	0	0	0	6.46855	6.48861	0	0	6.81489	0	0	0	6.50106	0	0	0	0	0	0	0	0	0	0	0	6.63483	0	2.75153	0.997539	-1.75399	0.0776955	1.1096	0.369392
FAM21A Q641Q2;Q641Q2-2 S 1087;1066	0	0	0	0	0	6.75204	6.55134	7.03687	6.60351	0	0	0	6.99488	0	0	0	0	0	6.55652	0	6.86204	0	0	0	0	0	0	0	0	0	0	0	0	0	2.42419	0.670928	-1.75326	0.0642344	1.19223	0.360236
DNAJC2 Q99543-2;Q99543 S 63;63	7.23767	0	0	0	6.17058	0	0	7.54075	0	5.97793	6.18239	7.1484	7.26641	6.07529	0	0	6.53172	0	0	7.3733	0	0	0	0	0	0	0	0	7.5715	7.2771	0	6.61246	6.14201	0	3.82853	2.0754	-1.75313	0.134381	0.871664	0.478139
AFAP1 Q8N556;Q8N556-2 S 679;763	0	0	0	0	0	6.75165	6.76853	7.23279	0	0	0	6.48353	7.20558	0	0	0	7.19915	0	0	0	0	0	0	0	0	0	0	0	0	0	0	0	0	6.96216	2.46015	0.708065	-1.75208	0.071937	1.14305	0.368614
IRF6 O14896;O14896-2 S 424;329	0	7.00333	6.66627	0	6.70009	6.95212	6.76921	6.95162	0	0	0	0	7.32668	0	7.00212	7.33656	0	0	6.58605	0	0	0	0	0	0	0	0	0	0	0	0	6.53529	6.60574	0	3.45495	1.70329	-1.75166	0.12555	0.901185	0.474915
DDX1 Q92499-3;Q92499;Q92499-2 S 353;481;465	6.41041	0	0	6.66899	6.67691	6.8768	6.86853	7.37873	0	6.21543	0	7.00925	7.3913	6.65075	7.10965	7.2942	6.7297	0	0	7.14876	6.71189	6.61435	0	0	0	6.6518	0	0	7.05492	0	0	0	7.01136	0	4.86765	3.11633	-1.75132	0.141128	0.850386	0.482051
RANBP2 P49792 T 2743	6.12953	0	0	0	0	0	6.57684	0	0	0	6.55466	6.6453	6.58023	6.26757	7.23261	0	6.65486	0	0	0	0	0	0	0	0	0	0	0	0	0	0	0	6.46768	0	2.76815	1.01776	-1.7504	0.0819448	1.08648	0.381384
TNC P24821-4;P24821;P24821-6;P24821-5;P24821-2;P24821-3 S 72;72;72;72;72;72	7.07903	0	7.63573	7.8723	7.03773	6.87393	6.83863	0	0	8.16318	8.24129	6.65363	7.75858	7.35151	7.46629	8.36353	8.24414	7.50727	6.85308	6.72027	0	7.53168	0	0	0	0	0	0	0	6.98201	7.35135	7.57523	6.86212	0	5.82182	4.07285	-1.74897	0.159208	0.798034	0.495993
EML3 Q32P44 T 881	7.35776	7.39914	6.98934	6.96637	6.86787	7.43398	0	7.22945	0	7.0642	0	7.28035	7.3631	7.01574	0	7.33029	6.9309	0	7.08461	7.08824	6.97492	6.83489	7.20066	0	0	6.78072	7.14448	7.1351	0	0	0	0	7.33812	0	5.64052	3.89215	-1.74837	0.140879	0.851155	0.482051
STK3 Q13188;Q13188-2 S 316;344	8.00024	7.99729	7.70632	7.93595	7.81457	7.9772	8.08244	8.08064	7.22935	7.55415	7.83614	7.93545	8.24994	7.73783	8.37595	7.83715	7.96183	0	0	8.12116	7.44162	7.2529	0	7.37059	7.16023	7.23371	7.91757	7.12665	7.79856	8.21411	0	7.21476	8.0507	7.30092	7.86696	6.11892	-1.74804	0.0445038	1.3516	0.321723
VTN P04004 S 312	0	0	0	0	6.09103	6.44796	0	0	7.10172	6.90592	7.33413	6.30713	0	6.79948	0	6.27075	0	0	0	0	6.58229	0	0	0	0	0	0	6.65422	0	0	6.16065	6.50484	0	0	3.35624	1.60864	-1.7476	0.111636	0.952195	0.447141
AKAP12 Q02952;Q02952-3;Q02952-2 S 483;378;385	0	0	7.24277	7.12548	0	0	7.57087	0	0	0	7.35881	0	7.81368	7.64957	0	0	0	7.17348	0	0	0	0	0	7.0821	0	0	7.46697	0	7.27559	0	0	0	0	0	3.19723	1.44991	-1.74732	0.135591	0.867768	0.478139
ZNF462 Q96JM2-3;Q96JM2;Q96JM2-2 S 2232;2172;1078	0	0	0	0	6.96018	6.70293	0	0	0	0	7.01687	6.68183	7.11774	0	0	0	7.16876	0	0	7.15054	0	0	0	0	0	0	0	0	0	0	0	0	0	0	2.46282	0.715965	-1.74686	0.0738843	1.13145	0.368614
CBX3 Q13185 S 97	0	0	5.86171	0	0	5.82566	6.47575	6.13507	0	0	0	5.64703	5.40548	6.2715	5.96303	0	5.87455	0	0	0	0	0	0	0	0	0	0	0	5.83643	0	0	6.85307	0	0	2.97301	1.22635	-1.74666	0.0740892	1.13025	0.368614
SLC4A2 P04920-2;P04920-3;P04920 S 118;123;132	7.08246	7.56773	6.98707	7.64318	7.60574	7.05388	7.08846	7.28845	6.65323	6.44546	6.5231	7.54373	7.27506	0	7.54043	7.26642	6.47878	0	7.36301	7.01157	6.60711	0	7.43856	7.29491	0	6.66112	6.97596	6.97285	6.61099	0	6.04395	0	0	7.31252	6.62554	4.87891	-1.74663	0.0797055	1.09851	0.375513
GORASP2 Q9H8Y8-2;Q9H8Y8;Q9H8Y8-3 T 365;433;445	7.45071	7.67158	6.92551	7.47222	6.66514	7.43643	7.58454	7.16982	0	0	6.75183	7.15773	0	7.14151	7.26183	6.91634	6.8432	0	0	0	7.11431	6.95659	0	0	6.78218	0	8.33391	7.09875	0	0	0	7.07196	7.23865	6.92155	5.67336	3.92696	-1.74639	0.145436	0.837327	0.487339
PPP1R3D O95685 S 74	6.32644	0	6.46455	0	0	7.25532	0	0	0	0	0	0	6.9301	6.85649	0	0	6.60039	0	0	0	0	0	0	0	0	0	0	0	0	0	0	6.80471	0	0	2.41664	0.670255	-1.74638	0.0648276	1.18824	0.360843
BAD Q92934 S 75	0	0	6.40929	0	0	0	6.7792	0	0	6.62321	0	0	7.10237	6.54083	0	0	0	0	0	6.69486	0	0	0	0	0	0	0	0	0	0	0	6.17035	0	0	2.38964	0.64326	-1.74637	0.0595034	1.22546	0.357829
PRRC2A P48634 S 1089	7.00718	0	0	0	6.60309	6.54118	7.01133	6.54492	6.18301	0	6.05396	6.6902	0	0	7.10495	0	7.07792	0	6.41534	6.7033	0	6.23782	0	0	0	0	0	0	0	6.73926	0	0	0	0	3.75963	2.01393	-1.7457	0.125281	0.902116	0.474915
ARHGEF7 Q14155-2;Q14155-3;Q14155;Q14155-6;Q14155-1;Q14155-5 S 626;655;676;498;498;583	6.92709	7.29959	6.90529	7.12087	6.83215	6.98536	7.13373	6.9691	0	5.25952	0	6.99341	7.15746	7.13944	7.26944	0	6.82445	0	6.75227	7.02995	0	7.02653	0	0	6.80423	6.77045	7.0553	0	6.7259	7.18444	0	6.75585	7.07379	0	5.90879	4.16363	-1.74516	0.113072	0.946645	0.449034
BAIAP2L1 Q9UHR4 S 278	0	0	6.75983	6.88219	0	0	7.17287	0	6.50756	0	0	6.78031	0	0	7.22879	0	0	0	0	0	0	0	6.59056	0	0	0	0	0	0	0	0	0	0	0	2.43591	0.690967	-1.74494	0.0690294	1.16097	0.36744
SLC4A7 Q9Y6M7-13;Q9Y6M7-6;Q9Y6M7-7;Q9Y6M7-8;Q9Y6M7-3;Q9Y6M7-5;Q9Y6M7-2;Q9Y6M7-9;Q9Y6M7;Q9Y6M7-4;Q9Y6M7-12 T 1052;1048;1176;1163;953;717;1043;1048;1167;953;1159	0	0	6.58907	0	0	0	0	0	0	5.92285	0	6.30382	6.82872	7.37705	0	0	0	0	0	6.0136	0	0	0	0	0	0	0	0	0	0	0	0	6.27869	0	2.35868	0.614614	-1.74407	0.0547751	1.26142	0.35644
SRRM2 Q9UQ35;Q9UQ35-2 S 2684;2266	6.45388	0	6.91976	0	6.08156	0	0	7.29418	0	7.23144	0	0	7.56429	7.55006	0	0	0	0	0	7.18786	0	7.00165	0	0	6.79146	0	6.99078	0	0	7.30042	0	0	0	0	3.5068	1.76361	-1.74319	0.137232	0.862546	0.478139
PTDSS2 Q9BVG9 S 24	0	7.43104	0	0	6.68789	6.59538	0	0	0	0	6.2907	0	0	6.66389	0	0	6.64499	0	0	6.63091	0	0	0	0	0	0	0	0	0	0	0	0	0	0	2.40492	0.663795	-1.74113	0.064037	1.19357	0.359961
PPP1R7 Q15435;Q15435-3 S 36;36	0	7.42888	0	0	0	0	7.32595	7.27697	0	0	0	0	0	7.51298	0	0	0	0	0	0	0	0	0	0	0	0	0	0	0	7.38545	0	0	0	0	2.11034	0.369272	-1.74107	0.0542554	1.26556	0.355671
PPP1R7 Q15435;Q15435-3 S 37;37	0	7.42888	0	0	0	0	7.32595	7.27697	0	0	0	0	0	7.51298	0	0	0	0	0	0	0	0	0	0	0	0	0	0	0	7.38545	0	0	0	0	2.11034	0.369272	-1.74107	0.0542554	1.26556	0.355671
KIAA0319L Q8IZA0-3;Q8IZA0 S 451;1009	6.1038	6.62455	0	0	0	0	5.97486	0	0	0	0	5.87097	6.08167	6.93177	0	0	5.84762	0	0	6.54284	0	0	0	0	0	0	6.49354	0	0	0	0	0	0	0	2.68483	0.9442	-1.74063	0.0701641	1.15388	0.368614
CTNND1 O60716-2;O60716;O60716-6;O60716-4;O60716-10;O60716-9;O60716-14;O60716-12;O60716-5;O60716-3;O60716-8;O60716-7;O60716-13;O60716-11;O60716-16;O60716-15 T 98;98;98;98;44;44;44;44;98;98;98;98;44;44;44;44	6.97359	0	6.50512	0	0	6.75331	0	0	0	0	6.37874	6.88194	0	0	0	0	0	0	0	6.34555	0	0	0	6.70239	0	0	0	0	0	0	0	0	0	0	2.39234	0.652397	-1.73994	0.0616824	1.20984	0.358834
PLEKHA7 Q6IQ23-2;Q6IQ23;Q6IQ23-3 S 604;604;178	7.26676	7.78688	6.76837	7.18554	0	0	6.146	6.728	0	0	0	6.31247	7.12274	7.19616	0	0	0	0	6.30916	0	0	0	6.89057	0	6.64718	6.62347	7.65351	6.55511	0	0	0	0	7.46826	6.36001	4.46521	2.72536	-1.73985	0.148713	0.827652	0.490476
MYH14 Q7Z406;Q7Z406-6;Q7Z406-2;Q7Z406-5;Q7Z406-4 S 45;45;45;45;45	6.88652	0	6.70018	0	0	7.26057	0	0	0	0	0	6.50975	7.11173	0	0	7.42786	0	0	0	0	0	0	0	0	0	0	0	0	0	0	0	0	7.02292	0	2.46205	0.722539	-1.73952	0.0761075	1.11857	0.368614
LMOD1 P29536 S 12	0	0	7.05721	7.23809	0	0	0	0	0	0	0	6.45381	7.69812	6.24408	0	0	0	7.33231	0	0	0	7.45846	0	0	0	0	0	0	0	0	0	0	0	0	2.47795	0.739538	-1.73841	0.0804109	1.09468	0.377538
TLE3 Q04726-2;Q04726-7;Q04726-3;Q04726-6;Q04726-5;Q04726-4;Q04726 S 240;233;240;240;240;245;240	7.07389	0	6.68055	0	7.01901	7.24193	0	6.99387	0	6.63695	0	0	7.33591	0	7.34298	0	6.80905	0	0	7.18704	0	0	0	0	0	0	0	0	7.05835	0	0	0	6.82936	0	3.49872	1.76134	-1.73738	0.137085	0.863009	0.478139
NACC1 Q96RE7 S 145	0	7.27434	0	0	0	0	7.2276	0	0	6.74586	6.9806	7.21455	6.82966	7.35027	7.5365	0	0	0	0	7.06318	0	0	0	0	0	0	0	0	7.17866	7.30038	0	7.0799	0	0	3.54449	1.80793	-1.73656	0.144726	0.839452	0.487211
PLEC Q15149;Q15149-7;Q15149-8;Q15149-9;Q15149-5;Q15149-3;Q15149-2;Q15149-4;Q15149-6 Y 4615;4446;4456;4464;4478;4501;4505;4478;4482	0	0	0	7.04642	7.28749	7.44693	0	0	0	7.13947	0	0	0	0	0	0	0	6.61609	0	0	0	0	0	0	0	0	0	0	0	0	0	0	0	0	2.06574	0.330804	-1.73493	0.0461611	1.33572	0.329319
ITPKB P27987-2;P27987 S 174;174	6.19838	0	7.08166	0	0	0	0	6.03129	0	5.84077	0	6.07675	7.17339	0	0	6.29444	0	6.74115	0	0	0	7.15321	0	0	0	0	0	0	0	0	0	0	0	0	2.74302	1.00944	-1.73358	0.0831095	1.08035	0.384757
LPP Q93052 S 375	6.60523	0	0	0	6.25317	6.88593	0	0	0	0	6.58995	0	7.1337	0	0	0	6.32222	6.8192	0	0	0	0	0	0	0	0	0	0	0	0	0	0	0	0	2.39057	0.657071	-1.7335	0.0632316	1.19907	0.359538
PDLIM7 Q9NR12;Q9NR12-5;Q9NR12-6;Q9NR12-4;Q9NR12-3 S 109;109;109;109;109	0	6.5598	0	6.49307	0	6.77715	0	6.97757	0	0	0	6.53537	0	0	0	0	0	0	0	0	0	6.71513	6.2489	0	0	0	0	0	0	0	0	0	0	0	2.38164	0.648202	-1.73344	0.0613402	1.21225	0.358751
DIP2B Q9P265 S 153	6.97676	6.98025	0	0	0	6.96752	6.59872	0	0	0	6.50322	6.86313	7.01733	0	0	0	0	0	6.80085	0	6.65619	0	6.97551	0	0	0	0	0	0	0	0	6.51799	6.83589	0	3.42192	1.68932	-1.7326	0.126129	0.899186	0.47577
C3AR1 Q16581 T 463	5.99373	0	6.07	0	5.48795	5.73349	5.92923	0	0	0	0	5.93799	5.98457	0	0	0	0	0	0	6.20339	0	0	0	0	0	0	0	0	0	0	6.03579	5.88312	5.99724	0	2.93835	1.20598	-1.73238	0.07186	1.14351	0.368614
PDLIM3 Q53GG5-2;Q53GG5-3 S 145;145	0	6.9503	0	0	7.24864	7.92107	0	0	0	0	0	7.026	0	0	0	0	0	0	0	0	0	0	0	0	0	0	0	6.9985	0	0	0	0	0	0	2.08186	0.349925	-1.73193	0.0506512	1.29541	0.347961
YIF1A O95070 S 5	6.0125	0	6.23284	0	5.8234	6.34725	0	0	0	0	0	6.60337	6.82567	0	0	0	6.63475	0	0	0	6.31587	0	0	0	0	0	0	0	0	0	0	0	6.48197	0	2.70322	0.971629	-1.73159	0.0756877	1.12097	0.368614
ZNF687 Q8N1G0;Q8N1G0-2 S 271;271	7.01179	0	0	0	6.89069	6.39032	7.01679	0	0	0	0	6.42576	6.48126	7.09236	0	6.57294	6.94647	0	0	6.65314	0	0	0	0	0	0	0	0	0	0	0	5.93636	6.86621	0	3.37921	1.64876	-1.73046	0.120438	0.919235	0.46512
TTC7B Q86TV6;Q86TV6-2 S 159;159	7.54035	0	7.42904	0	0	0	0	7.00441	0	0	0	7.30092	0	0	0	0	0	0	0	0	7.21906	0	0	0	0	0	0	0	0	0	0	0	0	0	2.09105	0.360953	-1.7301	0.0529836	1.27586	0.353811
TESPA1 A2RU30-2;A2RU30-3;A2RU30 S 316;316;454	6.15933	0	0	0	0	0	6.42323	0	0	5.82296	0	6.33351	6.22407	6.20728	0	0	6.18281	0	0	6.32832	0	0	0	0	0	0	0	0	0	0	0	0	5.99505	0	2.65503	0.925309	-1.72972	0.0674499	1.17102	0.364566
PKP2 Q99959-2;Q99959 S 293;293	8.44735	8.4416	8.07712	8.27189	0	7.04552	0	6.92684	0	7.46183	6.10558	6.59841	8.41671	7.71641	7.53029	0	7.13297	0	0	7.96551	0	0	8.04222	7.66063	0	0	8.24869	7.64906	0	8.02102	0	6.51302	8.43848	7.51737	5.96495	4.23596	-1.72898	0.179642	0.745592	0.511939
KIAA1211 Q6ZU35 S 975	7.05327	6.95428	0	7.19479	0	0	6.8314	6.78671	6.39969	0	0	6.94416	0	0	0	0	0	0	0	0	6.80447	0	7.2258	0	0	6.39097	0	6.7132	0	0	0	0	7.09381	0	3.44031	1.71141	-1.72889	0.130516	0.884337	0.478139
SLC4A7 Q9Y6M7-13;Q9Y6M7-6;Q9Y6M7-7;Q9Y6M7-14;Q9Y6M7-8;Q9Y6M7-11;Q9Y6M7-3;Q9Y6M7-10;Q9Y6M7-2;Q9Y6M7-9;Q9Y6M7;Q9Y6M7-4;Q9Y6M7-12 S 288;284;412;288;399;284;189;395;279;284;403;189;395	6.84709	0	6.91876	7.49958	6.89933	6.67871	7.00829	0	6.31108	6.48214	6.79393	6.77937	7.50944	8.44326	0	6.87137	7.02623	7.04313	6.31865	6.91256	6.09209	0	6.62409	0	0	6.71448	0	6.08476	5.77442	0	5.96767	7.39179	6.86172	0	6.01221	4.28415	-1.72806	0.101222	0.994724	0.42785
TAB3 Q8N5C8-2;Q8N5C8 S 103;103	7.36143	0	0	7.42635	0	0	0	0	0	0	0	7.26855	0	7.37455	0	0	0	0	0	0	0	0	0	0	0	0	7.49802	0	0	0	0	0	0	0	2.10221	0.374901	-1.7273	0.056288	1.24958	0.357829
TMEM115 Q12893 T 329	6.61746	0	0	0	6.7606	7.05568	0	0	0	6.34268	0	0	0	7.25387	7.06228	0	7.00647	0	0	0	0	0	0	0	0	0	0	0	0	0	0	0	0	0	2.43074	0.703437	-1.7273	0.0731978	1.1355	0.368614
GBF1 Q92538;Q92538-3;Q92538-2 S 352;352;353	7.44582	7.82409	7.44564	7.81461	7.66894	0	7.58624	7.47621	7.31783	7.11056	7.22458	7.4388	7.75098	7.87537	8.09586	7.15815	7.55937	7.10667	0	7.42692	7.42765	7.5403	7.551	7.5212	0	0	7.82528	0	7.41916	7.72032	0	0	7.55981	7.51661	6.99855	5.27142	-1.72713	0.103587	0.984695	0.432314
VPS13C Q709C8-3;Q709C8;Q709C8-4;Q709C8-2 S 829;872;829;872	7.01828	7.27554	6.90701	7.12788	7.06288	6.96642	7.30759	7.2085	6.50342	6.55088	6.37033	7.12294	6.55892	7.46467	7.65518	7.24172	7.03775	5.99645	6.56225	7.45987	0	6.63744	6.90349	6.9102	6.65244	0	7.20216	0	7.1321	7.22157	0	0	7.17117	6.8877	6.96038	5.23357	-1.7268	0.0446882	1.34981	0.322907
CCT3 P49368-2;P49368 S 214;252	7.14026	7.26712	6.74171	6.99866	0	7.19176	6.87226	7.0824	0	6.44276	6.44334	7.13421	7.09096	0	7.13037	0	6.90137	6.65929	6.60943	6.81142	0	0	0	0	0	0	7.0967	6.56917	6.5412	6.8515	0	6.45526	6.99936	0	5.45753	3.73125	-1.72628	0.131437	0.881281	0.478139
PRPF4B Q13523 Y 140	0	0	0	0	7.59757	0	0	7.11072	7.39487	7.19404	0	0	0	0	0	0	0	0	7.32801	0	0	0	0	0	0	0	0	0	0	0	0	0	0	0	2.09266	0.366401	-1.72626	0.0544232	1.26422	0.355852
SON P18583-10;P18583-4;P18583-7;P18583;P18583-5;P18583-9;P18583-2;P18583-3;P18583-6 S 2031;2031;1991;2031;2031;2071;1712;2031;2031	7.67285	7.82495	7.60296	8.10368	6.94578	7.71122	8.1343	7.90428	7.41144	7.48667	7.84356	8.11543	8.06463	7.7633	8.14198	7.85557	7.79002	0	0	7.99773	7.64852	0	7.48244	7.55287	7.34047	7.38023	8.00399	5.65939	8.10995	8.14843	6.32486	7.62942	0	7.53436	7.75608	6.03001	-1.72606	0.0466499	1.33115	0.331604
EPB41L2 O43491;O43491-2;O43491-3;O43491-4 S 39;39;39;39	0	7.48763	0	0	6.97674	0	7.41274	6.73084	6.65072	0	0	0	0	7.18486	0	0	0	0	0	0	6.3982	0	0	6.53903	0	0	0	6.43096	0	6.74589	0	0	0	0	3.03168	1.3057	-1.72598	0.112822	0.947606	0.448798
TMX1 Q9H3N1 S 226	6.32116	0	6.30296	0	6.04493	6.55195	0	0	0	5.95843	0	6.18554	0	0	0	0	6.33712	0	0	0	0	0	0	0	0	0	0	0	0	0	0	6.25811	6.27383	0	2.66893	0.943453	-1.72547	0.0710071	1.1487	0.368614
PI4KA P42356;P42356-2 S 1436;188	7.25237	0	6.94299	0	6.5361	6.65386	6.7132	6.71548	7.16032	6.50341	6.75497	0	7.13466	7.08899	6.9108	0	6.34986	6.6705	0	6.51946	6.5097	0	0	0	0	6.64202	0	7.07773	0	0	6.35075	6.12437	7.40878	6.72684	5.38974	3.66454	-1.7252	0.126157	0.89909	0.47577
RPS6KA1 Q15418-4;Q15418;Q15418-2;Q15418-3 S 364;380;389;288	7.52118	6.95407	7.32248	7.29208	7.26584	7.67547	7.34132	6.77105	6.86782	7.29922	6.91956	7.68622	7.71875	6.90126	0	7.30754	7.59094	7.07207	7.03434	6.86586	7.79317	0	7.34223	7.17184	0	6.86847	7.72688	7.41359	0	7.83209	0	7.25797	7.92735	7.3447	7.25259	5.52745	-1.72514	0.0558178	1.25323	0.357829
MYC P01106;P01106-2 S 62;77	0	6.89913	6.46759	0	6.58477	0	6.70086	0	0	0	0	0	0	6.493	0	0	0	0	0	6.59526	0	0	0	0	0	0	0	0	0	0	0	0	6.25278	0	2.36753	0.642402	-1.72512	0.0607919	1.21615	0.357829
DENND4A Q7Z401;Q7Z401-2 T 1019;1062	7.18971	0	6.89969	7.23555	6.83016	6.91568	0	7.02951	0	6.61834	6.72748	7.20137	7.29008	7.00186	0	6.9783	6.91636	0	6.74697	7.00582	6.83903	0	7.00932	0	6.65135	6.59974	0	6.79846	6.70043	0	0	0	7.17577	0	5.49567	3.77108	-1.7246	0.134962	0.869789	0.478139
YEATS2 Q9ULM3 S 465	0	6.76705	0	0	0	0	0	0	6.65414	0	6.49247	6.80636	7.0658	0	0	0	0	0	0	7.01774	0	0	0	0	0	0	0	0	0	0	0	0	0	6.76041	2.41327	0.688908	-1.72437	0.0702367	1.15344	0.368614
ATM Q13315 T 1885	7.52432	7.8852	7.41868	7.72182	7.36052	7.08178	7.48875	0	7.45402	7.16471	7.16634	7.34739	7.56736	7.63604	7.75384	7.52872	7.48004	7.24248	7.2566	7.50653	0	0	0	7.4736	0	0	7.5521	0	7.40855	7.42932	6.7427	7.51855	7.63456	7.30103	6.91549	5.19143	-1.72406	0.0993885	1.00266	0.423167
PCDHGC3 Q9UN70;Q9UN70-2 S 733;733	6.75209	6.91394	0	6.99451	0	0	0	0	6.75777	0	0	6.67986	6.90002	6.79453	0	0	0	0	0	0	0	6.71171	0	6.88726	0	0	6.89445	0	0	0	0	0	6.89122	6.41903	3.41377	1.69018	-1.72358	0.127643	0.894002	0.478139
POLD3 Q15054-3;Q15054-2;Q15054 S 201;268;307	6.44641	0	6.95508	7.23997	6.26788	6.89149	7.20417	0	0	6.5775	6.84419	7.27705	0	0	6.68188	0	6.36376	0	0	0	0	0	6.74377	0	0	0	7.40939	6.72377	5.86694	0	0	6.8071	7.10199	0	4.40741	2.68493	-1.72248	0.146552	0.834009	0.488144
FAM129A Q9BZQ8 S 579	0	7.61284	0	7.49037	0	0	0	0	0	7.17284	0	0	0	7.69072	0	0	0	0	0	0	0	0	0	0	0	0	8.37758	0	0	0	0	0	0	0	2.14048	0.418879	-1.7216	0.0677256	1.16925	0.364734
NANOS3 P60323;P60323-2 S 51;70	0	0	6.78751	0	6.50333	0	0	0	0	6.20203	0	7.12499	6.90976	0	0	0	0	0	0	0	0	0	0	0	0	0	0	0	0	0	0	6.03258	7.43316	0	2.39483	0.673287	-1.72154	0.0679798	1.16762	0.365304
ABLIM2 Q6H8Q1-4;Q6H8Q1-6;Q6H8Q1-7;Q6H8Q1;Q6H8Q1-9;Q6H8Q1-8;Q6H8Q1-3;Q6H8Q1-2;Q6H8Q1-5 S 211;436;424;476;510;425;435;476;477	6.47958	0	0	0	0	7.04423	6.95565	0	0	6.47198	6.06959	0	0	0	0	0	0	0	0	6.07214	0	0	0	0	0	0	0	0	0	0	0	0	6.68375	0	2.35864	0.637794	-1.72085	0.0605756	1.2177	0.357829
CAMK2B;CAMK2G;CAMK2D Q13554;Q13554-7;Q13554-6;Q13554-8;Q13554-2;Q13554-4;Q13554-3;Q13554-5;Q13555-2;Q13555-8;Q13555;Q13555-3;Q13555-7;Q13555-4;Q13555-10;Q13555-6;Q13555-9;Q13557-8;Q13557;Q13557-10;Q13557-6;Q13557-11;Q13557-9;Q13557-5;Q13557-3;Q13557-4;Q13557-12 S 276;276;276;276;276;276;276;276;276;276;276;276;276;276;276;276;276;276;276;276;276;276;276;276;276;276;276	6.31401	0	6.12613	0	6.07482	6.8899	0	0	0	0	0	0	7.34678	0	0	0	6.02334	0	0	0	0	0	0	0	0	0	0	0	0	0	0	0	6.36682	0	2.3394	0.619508	-1.7199	0.0573915	1.24115	0.357829
XIRP1 Q702N8;Q702N8-2 S 205;205	7.18648	0	0	0	6.50079	0	0	0	6.59734	0	6.3857	6.85288	0	0	0	0	0	0	6.54158	0	0	0	6.95248	0	0	0	0	0	0	0	0	0	0	0	2.39451	0.674703	-1.71981	0.0678482	1.16846	0.364888
OCLN Q16625-4;Q16625-2;Q16625-3;Q16625 S 62;259;313;313	7.07918	7.07412	7.01555	6.8475	6.69872	6.86329	6.69561	6.9567	0	0	0	7.14965	0	0	6.92159	0	0	0	6.65773	0	0	6.25416	7.24703	7.13437	6.29308	6.93316	0	0	0	0	0	0	7.28108	0	4.45574	2.73611	-1.71963	0.152647	0.816311	0.492305
SRSF11 Q05519-2;Q05519 S 323;323	6.63177	7.10752	6.63759	7.03711	0	6.65104	7.13155	6.97545	6.60249	6.63527	6.91658	7.0514	7.36415	7.07589	7.03011	7.06539	6.68235	6.39853	6.64423	6.86197	0	6.45166	0	6.59605	0	6.53699	6.84268	0	6.72181	6.73119	0	6.57503	6.78504	0	6.41556	4.69615	-1.71941	0.0722645	1.14107	0.368614
NGDN Q8NEJ9-2;Q8NEJ9 S 143;143	6.51238	0	6.48067	0	6.47476	6.62126	7.17486	6.92158	0	0	0	7.08486	7.02053	7.12398	7.41585	6.83094	6.11056	0	0	6.78683	0	0	0	0	0	6.48935	0	0	6.92068	6.50039	0	6.29719	0	0	4.38678	2.66759	-1.71919	0.144757	0.83936	0.487211
RRP36 Q96EU6-2;Q96EU6 S 67;73	5.96246	0	5.98419	0	5.91479	0	0	0	0	0	0	6.17759	0	0	0	0	0	0	0	0	0	0	0	0	0	0	0	0	0	0	0	0	0	0	1.71707	0	-1.71707	0.00932174	2.0305	0.167794
NOB1 Q9ULX3 S 201	0	0	6.94666	6.96818	0	0	6.90609	6.73905	0	6.4331	6.59914	7.30235	7.34661	6.88855	7.12362	6.64613	6.63476	0	0	6.98282	0	0	0	0	0	0	6.85937	0	6.75671	6.70863	0	0	6.71117	0	4.43784	2.72116	-1.71668	0.151189	0.820479	0.491868
WDR75 Q8IWA0 S 779	0	0	7.29659	0	6.89282	6.49325	7.45818	7.43634	0	0	6.36659	7.37153	7.56538	7.5037	7.71661	0	7.25514	0	0	7.48257	0	0	0	7.18541	0	0	6.72084	0	7.3648	0	0	7.32438	6.60378	0	4.59888	2.88268	-1.71621	0.171695	0.765243	0.50526
WDR75 Q8IWA0 S 782	0	0	7.29659	0	6.89282	6.49325	7.45818	7.43634	0	0	6.36659	7.37153	7.56538	7.5037	7.71661	0	7.25514	0	0	7.48257	0	0	0	7.18541	0	0	6.72084	0	7.3648	0	0	7.32438	6.60378	0	4.59888	2.88268	-1.71621	0.171695	0.765243	0.50526
TANC2 Q9HCD6;Q9HCD6-2 S 1442;1452	0	0	6.26226	0	6.40613	6.43729	6.88754	0	0	6.66461	6.6367	6.39044	6.59271	6.758	6.23641	0	6.3841	0	0	0	0	6.1186	6.22704	0	5.8743	0	0	6.47365	0	6.51128	0	0	0	6.19548	4.21684	2.50104	-1.71579	0.124817	0.903727	0.474238
CHMP2A O43633 S 203	6.98976	6.85945	7.53706	6.5457	7.40145	7.67947	7.66511	7.12687	0	6.75011	6.98647	7.29887	7.59738	7.35495	6.90196	7.45929	7.1509	0	7.31227	7.90427	0	0	7.36838	6.52077	6.96426	7.45973	0	0	6.98929	0	6.40564	7.18284	6.89152	7.16443	6.69947	4.98378	-1.7157	0.0901206	1.04518	0.398068
PTRF Q6NZI2 S 202	6.93529	6.68559	0	7.38961	6.90084	7.03984	6.75105	6.95046	0	6.72995	0	7.17178	7.86795	6.90417	6.73488	7.30363	6.56507	0	7.09127	7.14538	0	0	0	6.55652	0	0	6.74393	0	7.14925	7.3836	0	0	6.88625	6.63378	5.52332	3.80968	-1.71365	0.141255	0.849997	0.482051
PTRF Q6NZI2 S 203	6.93529	6.68559	0	7.38961	6.90084	7.03984	6.75105	6.95046	0	6.72995	0	7.17178	7.86795	6.90417	6.73488	7.30363	6.56507	0	7.09127	7.14538	0	0	0	6.55652	0	0	6.74393	0	7.14925	7.3836	0	0	6.88625	6.63378	5.52332	3.80968	-1.71365	0.141255	0.849997	0.482051
EIF4G2 P78344 S 443	6.98102	0	6.57831	0	6.70368	0	6.91013	0	0	0	0	7.13043	0	0	0	0	7.71472	0	0	0	0	0	0	0	0	0	0	0	0	0	0	0	7.02325	0	2.45025	0.736898	-1.71336	0.0817377	1.08758	0.381096
NUP88 Q99567 T 525	6.37227	0	6.44669	6.26461	6.27513	6.4187	6.31131	0	0	0	6.10541	6.65093	6.65128	6.32286	6.67651	6.46953	6.35434	5.75253	0	6.60105	0	6.33766	0	6.27969	0	0	0	0	6.1951	0	0	6.25904	0	0	4.55851	2.84627	-1.71224	0.119291	0.923391	0.462574
SEC16A O15027;O15027-4;O15027-5;O15027-2;O15027-3 S 1069;1069;1069;1069;1069	7.53125	0	6.15679	0	6.26458	0	0	0	0	0	0	6.31416	0	7.7166	0	0	0	0	0	0	0	0	0	0	0	0	6.84177	0	0	0	0	7.46413	0	0	2.42738	0.715295	-1.71209	0.078286	1.10632	0.370934
EMD P50402 S 52	0	0	7.43578	0	7.4718	7.65351	7.39317	7.38899	0	0	0	7.54397	0	0	0	0	0	0	0	7.40816	7.4289	7.3898	7.6562	0	0	0	0	0	0	0	0	0	0	0	3.20623	1.49415	-1.71208	0.149301	0.825938	0.49066
ACBD5 Q5T8D3-4;Q5T8D3-2;Q5T8D3-3;Q5T8D3 S 76;150;185;194	0	0	0	0	0	6.50549	7.07911	7.08193	0	0	0	6.47063	6.74272	0	0	7.19984	0	0	0	6.98883	0	0	0	0	0	0	0	0	0	0	0	0	0	0	2.41999	0.709434	-1.71056	0.0759336	1.11957	0.368614
TPRN Q4KMQ1 S 241	7.10033	0	0	0	6.67584	6.11608	0	0	0	0	0	6.42488	6.57305	0	0	0	0	0	0	0	0	0	0	0	0	0	0	0	0	0	0	6.52312	6.26811	0	2.3493	0.639562	-1.70974	0.0616201	1.21028	0.358834
RBM6 P78332;P78332-2 S 891;369	6.32116	6.51198	6.18656	6.57176	6.12853	6.30475	6.57015	0	6.04801	0	6.04438	6.41054	6.50522	6.41772	0	6.39623	0	6.02473	0	6.52815	0	5.95985	6.17629	6.04419	0	0	6.31683	6.07929	0	6.33492	0	6.13319	6.21251	6.20639	5.43005	3.72063	-1.70943	0.0850778	1.07018	0.389928
RHBDF2 Q6PJF5-2;Q6PJF5 S 84;113	7.14507	7.24566	0	0	7.061	6.90848	7.20914	7.07791	0	0	7.13472	7.11274	0	6.60308	7.11106	0	7.60124	6.91053	0	7.21909	0	0	7.00745	0	0	6.62913	7.10806	0	0	0	0	6.93815	0	0	4.53556	2.82624	-1.70932	0.165375	0.78153	0.500225
TAGAP Q8N103-3;Q8N103-2;Q8N103 S 191;222;400	6.53663	6.31769	0	0	6.43762	0	6.89638	0	0	0	0	0	6.87342	0	0	0	0	0	0	6.52037	0	0	0	0	0	0	6.5311	0	0	0	0	0	0	0	2.36155	0.652573	-1.70898	0.0641141	1.19305	0.359961
NUP155 O75694;O75694-2 S 992;933	0	7.38789	7.09816	0	6.96549	0	0	0	0	0	0	0	7.25938	0	0	0	0	6.84579	0	0	0	0	0	0	0	0	0	0	0	0	0	0	0	0	2.05078	0.342289	-1.70849	0.0498224	1.30258	0.345234
AHNAK Q09666 S 5746	8.28058	7.48091	8.04109	8.41322	7.24507	7.57712	8.23649	8.03821	8.19447	7.2616	7.69398	8.36365	8.24201	8.21408	8.07657	0	8.08375	0	8.07606	7.14971	0	7.14684	8.07597	8.07213	7.87119	7.22097	8.23901	7.54167	7.57106	7.66428	0	7.33116	8.49537	8.19432	7.94875	6.2405	-1.70825	0.0542014	1.26599	0.355671
MIOS Q9NXC5 S 766	0	0	0	0	0	6.76955	0	7.01119	6.67675	6.75955	6.70896	7.051	0	6.98691	7.3534	6.92444	0	0	0	7.0323	0	0	0	0	0	6.49911	0	0	6.55698	0	0	0	0	0	3.42599	1.71831	-1.70768	0.135076	0.869421	0.478139
MRE11A P49959-2;P49959;P49959-3 S 660;688;691	7.35852	7.22798	7.31261	7.78613	6.80101	7.12238	7.61699	7.50346	0	5.68871	6.39303	7.29222	7.71454	6.42812	7.89683	7.16146	7.32207	6.17921	6.1233	7.39047	0	0	7.02251	0	0	6.17929	7.55228	0	7.39139	7.29917	0	6.37718	6.70529	7.02571	6.58898	4.88131	-1.70767	0.0886048	1.05254	0.394757
USP9X Q93008;Q93008-3 S 1600;1600	7.68862	7.69189	0	7.74106	7.75064	7.63144	7.73488	7.95874	7.37949	6.64573	7.39992	7.56012	7.87497	7.92943	8.09088	7.92919	7.84303	0	7.15957	8.05116	0	0	7.6593	7.55885	6.94711	7.51496	7.69869	7.44412	7.75454	7.93271	0	0	7.67907	0	7.07049	5.36316	-1.70734	0.113522	0.94492	0.449675
RAD23B P54727-2;P54727 T 87;159	0	0	0	7.98922	0	8.07606	8.19019	7.96525	7.83785	8.03266	0	0	0	8.04246	0	7.90235	0	0	0	0	0	0	7.95579	0	0	0	7.47682	8.13529	0	0	7.35505	0	0	7.2388	4.00955	2.30321	-1.70634	0.201343	0.696063	0.530635
NCF2 P19878-3;P19878;P19878-2;P19878-4 S 267;312;231;231	0	0	0	0	0	7.83402	6.28495	0	0	0	6.3264	6.93762	6.62042	0	0	0	6.59435	0	0	0	0	0	0	0	0	0	0	0	0	0	0	7.86294	0	0	2.42881	0.722864	-1.70595	0.0804952	1.09423	0.377538
TCEB3 Q14241 S 188	6.90557	7.3137	0	0	6.82231	6.99423	0	0	0	0	0	7.03431	7.35647	6.60028	7.40666	7.04833	6.9557	0	0	7.63936	0	0	0	0	0	0	0	0	0	0	0	0	6.86994	0	3.50192	1.796	-1.70592	0.14834	0.828743	0.490259
ANKRD11 Q6UB99 S 1792	6.71064	0	0	6.72375	0	0	0	0	0	0	6.46869	6.80396	0	6.67295	6.88753	0	0	0	0	0	0	0	0	0	0	0	0	0	0	0	0	0	6.68831	0	2.38428	0.678792	-1.70549	0.0696862	1.15685	0.368562
YBX1 P67809 S 314	6.72066	0	0	0	6.82674	6.37223	6.76511	0	0	0	6.51009	0	0	0	0	0	6.74695	0	0	0	0	0	0	0	0	0	0	0	0	0	0	0	6.56444	0	2.37106	0.665569	-1.70549	0.0669842	1.17403	0.363828
CORO7 P57737-2;P57737-4;P57737;P57737-3 S 377;444;462;462	7.08647	0	0	0	6.90913	6.48117	0	0	0	6.64268	6.66154	7.13903	7.17762	0	0	0	0	6.80045	0	6.65256	0	0	0	7.16755	0	0	6.84456	0	0	0	0	0	7.15951	0	3.43555	1.73123	-1.70431	0.137791	0.860781	0.478647
C19orf47 Q8N9M1;Q8N9M1-2;Q8N9M1-3 S 151;84;10	6.84269	0	6.16891	0	0	0	0	6.54104	0	0	6.64586	0	0	6.52459	0	0	0	0	0	6.12911	0	0	0	0	0	0	0	0	6.55397	0	0	0	0	0	2.33736	0.634154	-1.70321	0.0609321	1.21515	0.357829
DNAJA1 P31689 S 335	6.53913	0	0	0	6.40504	0	6.02131	0	0	5.9925	6.04112	6.57636	6.48704	5.97999	6.3241	0	6.01741	0	0	6.66611	0	0	0	5.85591	0	0	0	0	0	0	0	6.55482	6.03218	0	3.57446	1.87253	-1.70194	0.112173	0.950111	0.448152
[truncated: 14,126 more rows]
