# Supplementary material for: Kinase activities in pancreatic ductal adenocarcinoma with prognostic and therapeutic avenues
Source: Mol Oncol. 2024 Apr 22;18(8):2020–41. doi: 10.1002/1878-0261.13625 (PMC11306541; doi:10.1002/1878-0261.13625)
Supplement: Supplementary file 1 — Fig. S1. Large‐scale proteomic and phosphoproteomic analysis of pancreatic ductal adenocarcinoma. Fig. S2. Data overview of the pS/T phosphoproteome of pancreatic ductal adenocarcinoma. Fig. S3. Data overview of the pY phosphoproteome of pancreatic ductal adenocarcinoma. Fig. S4. Data overview of the proteome of pancreatic ductal adenocarcinoma. Fig. S5. Consensus clustering analyses of proteome and phosphoproteome. Fig. S6. Comprehensive analysis of PDAC (phospho)proteome subtypes. Fig. S7. Overall survival analysis of subtypes based on mRNA, proteome and phosphoproteome. Fig. S8. Differential kinase activities among the identified PDAC phosphoproteome subtypes. Fig. S9. Phosphoproteomic signatures among KRAS alleles G12D, G12V and G12R. Fig. S10. Association of TP53 gene mutations with pY phosphoproteome. Fig. S11. Phosphoproteome differences in short and long survival (treatment naïve) patients. Table S1. Clinicopathological characteristics of the subset (42/90) of SPACIOUS cohort tumors. Table S2. Differential proteins between the proteome subtypes. Table S3. Differential pS/T phosphosites between the phosphoproteome subtypes. Table S4. pS/T‐based INKA profiling of 42 PDAC tumors. Table S5. pY‐based INKA profiling of 33 PDAC tumors. Table S6. Mutation sequencing panel of frequently mutated genes in 42 PDAC tumors. Table S7. Differential analysis of pS/T sites between KRAS G12D mutated and the rest of tumors (G12V, G12R). Table S8. Differential analysis of pS/T sites between TP53 mutated and wildtype tumors. Table S9. Differential analysis of pY sites between TP53 mutated and wildtype tumors. Table S10. Differential analysis of pS/T sites between long (n = 3) and short survival (n = 3) patients. Table S11. Differential analysis of pY sites between long (n = 3) and short survival (n = 3) patients. [file MOL2-18-2020-s001.zip › mol213625-sup-0018-TableS8.xlsx]

## Sheet: Sheet1
d_final2$ID	log10FC	pval	pval.BH
PRPF4B.Y.849	0.0660965	0.801603	0.98429
PRPF4B.Y.849.1	-1.46065	0.329066	0.98429
DYRK1A.DYRK1B.Y.321.321.321.312.321.273.273.273	-0.141518	0.669678	0.98429
PTPRA.Y.789.798	-0.190453	0.512378	0.98429
CDK1.Y.15.15	0.809184	0.326458	0.98429
CDK1.Y.15.15.1	-0.24868	0.688126	0.98429
CDK2.CDK3.Y.15.15.15	0.809184	0.326458	0.98429
CDK2.CDK3.Y.15.15.15.1	-0.24868	0.688126	0.98429
GSK3A.GSK3B.Y.279.216.216	-0.48726	0.516283	0.98429
GSK3A.GSK3B.Y.279.216.216.1	-0.124374	0.926149	0.98429
AFAP1L2.S.414.414.442	-1.50465	0.255821	0.98429
STAT3.Y.705.705	-0.00979124	0.969634	0.98631
MAPK14.Y.182.182.182.182.182	-0.119146	0.685323	0.98429
MAPK14.Y.182.182.182.182.182.1	-0.128898	0.661321	0.98429
ANXA2.ANXA2P2.Y.24.42.24	-0.153996	0.612151	0.98429
HIST1H4A.Y.89	-1.03463	0.372492	0.98429
LYN.Y.508.487	-2.46438	0.0831134	0.98429
RDH14.T.5	0.857753	0.529394	0.98429
MAPK1.Y.187.187	1.67206	0.112664	0.98429
MAPK1.Y.187.187.1	-1.40981	0.308364	0.98429
CDK1.T.14.14	0.51244	0.64257	0.98429
CDK1.T.14.14.1	-0.24868	0.688126	0.98429
STAT3.Y.704	-0.0310971	0.902881	0.98429
MET.Y.1252.1234	1.14004	0.380128	0.98429
MET.Y.1252.1234.1	0.585238	0.595854	0.98429
PARD3.Y.968.990.997.1034.1043.1064.1077.1080	-0.0368433	0.978586	0.990801
PXN.Y.118.118.118	0.955108	0.380171	0.98429
TNS1.Y.366	1.10466	0.42902	0.98429
TNS1.Y.366.1	0.108334	0.93074	0.98429
CDK2.CDK3.T.14.14.14.1	-0.24868	0.688126	0.98429
EPHA2.Y.594	-0.0235751	0.985512	0.994492
EPHA2.Y.594.1	-1.45485	0.294351	0.98429
TNS1.S.338	0.108334	0.93074	0.98429
GPRC5A.Y.350	-0.180026	0.777674	0.98429
GPRC5A.Y.350.1	-0.396242	0.616252	0.98429
GPRC5A.Y.350.2	0.285444	0.795993	0.98429
MAPK3.Y.204.204.204	-1.50431	0.190833	0.98429
MAPK3.Y.204.204.204.1	-1.15624	0.431344	0.98429
EPHA2.Y.772	-0.898795	0.316859	0.98429
HIPK1.HIPK2.Y.352.352.361.361.361	-0.0575075	0.821248	0.98429
HIPK1.HIPK2.Y.352.352.361.361.361.1	-0.386343	0.742547	0.98429
VCL.Y.822.822	-0.0191833	0.940448	0.98429
TNS2.Y.359.483.483.493.483	-0.0112389	0.967318	0.98631
LCK.FYN.YES1.SRC.Y.394.424.365.417.420.426.419.425	0.741008	0.361462	0.98429
KRT7.Y.40.40.40	-0.484371	0.621987	0.98429
STAT5A.STAT5B.Y.664.694.699	-0.144527	0.605467	0.98429
PXN.Y.88.88.88	0.884599	0.427146	0.98429
PXN.Y.88.88.88.1	-0.662905	0.549891	0.98429
EPHA2.Y.588	-1.31133	0.312318	0.98429
EPHA2.Y.588.1	0.484327	0.729001	0.98429
MAPK13.Y.182.182	-0.71845	0.419699	0.98429
MAPK13.Y.182.182.1	-1.76124	0.107756	0.98429
PIK3R1.Y.467.104.167.197.467	-0.0759852	0.770474	0.98429
NPM1.S.70.70.70	-2.04921	0.202323	0.98429
ARHGAP35.Y.1105	-0.168482	0.520319	0.98429
CAV1.Y.14	-0.1904	0.886416	0.98429
EPHA2.T.587	-0.768043	0.594281	0.98429
EPHA2.T.587.1	-1.45485	0.294351	0.98429
WASL.Y.256	-0.423998	0.584445	0.98429
YES1.Y.537	0.189217	0.894024	0.98429
DYRK4.DYRK2.Y.264.264.264.309.382.379.388	-0.119792	0.645564	0.98429
S100A10.Y.25	-0.0684882	0.791739	0.98429
VTA1.Y.278.193	-1.95122	0.11313	0.98429
HNRNPU.S.252.271	-0.680232	0.685063	0.98429
SGK223.Y.413	-2.34499	0.0673652	0.98429
MAPK14.T.180.180.180.180.180	-0.62668	0.567325	0.98429
MAPK14.T.180.180.180.180.180.1	-0.128898	0.661321	0.98429
ESYT1.Y.822.832	-0.040409	0.87516	0.98429
MYH9.Y.1408	1.81785	0.0952267	0.98429
FLNA.Y.1604.1604	0.738769	0.332751	0.98429
RB1.Y.321	-0.74049	0.611948	0.98429
RB1.Y.325	-0.74049	0.611948	0.98429
PTK2.Y.576.576.576.424.424.424	-1.2071	0.217677	0.98429
PTK2.Y.576.576.576.424.424.424.1	-0.895934	0.468785	0.98429
GPRC5A.Y.317	-0.73244	0.652208	0.98429
GPRC5A.Y.317.1	1.47129	0.352537	0.98429
MAPK1.T.185.185	-1.40981	0.308364	0.98429
GPRC5A.Y.347	-0.159548	0.896015	0.98429
GPRC5A.Y.347.1	-0.396242	0.616252	0.98429
GPRC5A.Y.347.2	0.285444	0.795993	0.98429
HSPB1.S.15	0.196399	0.868186	0.98429
TNK2.Y.827.866	-1.39094	0.182118	0.98429
SRP14.Y.27	3.26284	0.00671889	0.615725
HIPK3.Y.359.359	-0.0897847	0.726667	0.98429
HIPK3.Y.359.359.1	-0.744534	0.495193	0.98429
GPRC5A.Y.320	-0.169811	0.912191	0.98429
GPRC5A.Y.320.1	2.15237	0.168402	0.98429
PGM5.Y.153.153	1.1366	0.46686	0.98429
TNS3.Y.354.354.1	0.0892592	0.951205	0.984936
TNS3.S.332.332	0.0892592	0.951205	0.984936
FLNA.Y.506.506	2.35589	0.00105134	0.290007
PTTG1IP.Y.174.1	0.786885	0.517502	0.98429
PTK2.Y.570.570.570.418.418.418	0.737245	0.308423	0.98429
FRK.Y.46	-0.724938	0.446822	0.98429
SHB.Y.268.268	-0.64941	0.574628	0.98429
NPIPA1.NPIPA3.NPIPA8.NPIPA7.NPIPA2.S.300.300.319.319.319	1.00595	0.529529	0.98429
NPIPA1.NPIPA3.NPIPA8.NPIPA7.NPIPA2.Y.295.295.314.314.314	1.00595	0.529529	0.98429
EPHA2.Y.575	-2.18733	0.118043	0.98429
PTK2.Y.397.397.397.216.216.216	-0.105729	0.924087	0.98429
EEF1A1.EEF1A1P5.EEF1A2.Y.141.141.141	0.164151	0.916076	0.98429
ANXA2.ANXA2P2.Y.238.256.238	0.660978	0.669944	0.98429
MUC1.Y.229.238.247.1217.1226.1229.1238.133.140.142.177.198.204.238	0.986291	0.105235	0.98429
PTTG1IP.Y.174	1.1761	0.0382562	0.98429
PKP4.Y.1168.1125	0.179415	0.872415	0.98429
CTNND1.Y.228.228.174.228.228.174.174.174.127.127.127.127.228.174.174.228.228.228.174.174.127.127.127.127	0.993811	0.35785	0.98429
TRA2B.S.95.1	1.13365	0.211984	0.98429
FYN.YES1.Y.213.213.213.222	-0.014945	0.953047	0.985445
TRA2B.S.97	1.13365	0.211984	0.98429
TRA2B.S.99.1	1.13365	0.211984	0.98429
PALLD.Y.944.1326.615.720.1102.328	-0.198744	0.506299	0.98429
MAPK12.Y.175.185	0.637764	0.599846	0.98429
INPP5D.Y.865.864.652	-0.362825	0.552767	0.98429
MPZL1.Y.139.262.263.113	-0.543304	0.46665	0.98429
EPHB4.Y.574	-0.140832	0.912899	0.98429
EPHB4.Y.574.1	1.87565	0.0968512	0.98429
TNK2.Y.518.557	-1.12258	0.301246	0.98429
YES1.Y.194	-0.0619866	0.807176	0.98429
SHC1.Y.239.239.349.349.135.194.1	-2.43408	0.110641	0.98429
PTPRE.Y.611.638.696	-1.94299	0.173969	0.98429
SHC1.Y.240.240.350.350.136.195.1	-2.43408	0.110641	0.98429
PLEC.S.4642.4473.4483.4491.4505.4509.4528.4532.4505	-0.161092	0.916675	0.98429
ARHGAP35.Y.1087	-0.572282	0.717626	0.98429
CTNND1.Y.904.898.850.904.898.844.850.844.803.797.803.797.581.575.581.575	-0.753924	0.515559	0.98429
FYN.FGR.Y.185.185.185.180	-0.0619866	0.807176	0.98429
SHC1.Y.317.318.427.428.213.272	-0.0349772	0.980256	0.991117
PIK3R1.Y.580.217.280.310.580	-0.553253	0.659676	0.98429
SDCBP.Y.46.46	1.23116	0.425294	0.98429
CARKD.Y.85.85	0.0157962	0.98898	0.994492
MYH11.Y.1415.1422.1422	0.275428	0.843992	0.98429
PGAM1.PGAM4.PGAM2.Y.92.92.92	-0.584088	0.674827	0.98429
DNAH17.Y.3385	0.191272	0.893982	0.98429
LYN.HCK.Y.397.376.389.390.410.411	-0.201419	0.511106	0.98429
ACTN4.ACTN1.Y.265.246.246.246.246	-1.79248	0.160511	0.98429
PTPN11.Y.62.62.62	-0.0861895	0.751896	0.98429
VIM.Y.117	-0.0907965	0.725273	0.98429
ANXA5.Y.94	1.15461	0.038004	0.98429
VIM.T.63	0.907362	0.240784	0.98429
POTEJ.ACTB.POTEKP.ACTG1.ACTC1.ACTA1.POTEE.POTEF.POTEI.Y.754.91.91.91.93.93.791.791.791	0.611721	0.484584	0.98429
SLAMF1.Y.251.281	-0.188773	0.750748	0.98429
MET.Y.1253.1235.1	0.585238	0.595854	0.98429
ANXA2.ANXA2P2.Y.318.336.318	-2.30294	0.0964003	0.98429
PIK3R3.Y.163.199.199	0.355154	0.726448	0.98429
X.Y.100.100.100	-0.87081	0.314083	0.98429
PTK2.Y.577.577.577.425.425.425	-2.08711	0.104506	0.98429
PTK2.Y.577.577.577.425.425.425.1	-0.904755	0.503154	0.98429
PDLIM5.Y.251.142.148.148.128.148	-0.603414	0.643522	0.98429
CFL1.Y.68	-0.244467	0.821121	0.98429
TLN1.Y.70	-0.324426	0.241838	0.98429
EPS8.Y.525.265	-0.440486	0.715742	0.98429
PRKCD.Y.313.313	-0.320282	0.78181	0.98429
PEBP1.Y.181	-2.10466	0.0234604	0.98429
MYH10.Y.1415.1424.1431.1436.1446	-0.0906236	0.737689	0.98429
GPRC5A.Y.300	1.39444	0.352136	0.98429
GPRC5A.Y.300.1	-0.531886	0.700704	0.98429
EEF1A1.EEF1A1P5.EEF1A2.Y.29.29.29	2.05196	0.116077	0.98429
TRA2B.TRA2A.S.264.164.159.260.158	0.87471	0.485944	0.98429
TRA2B.TRA2A.S.266.166.161.262.160	0.87471	0.485944	0.98429
DDR1.Y.792.798.755.773	-0.573906	0.657371	0.98429
DDR1.Y.792.798.755.773.1	-0.201661	0.726295	0.98429
BAIAP2L1.Y.274	-0.66624	0.569412	0.98429
BAIAP2L1.Y.274.1	1.58347	0.128152	0.98429
PEAK1.Y.635	0.544529	0.666622	0.98429
MYH9.Y.754.618	-0.0777069	0.768885	0.98429
MYH11.Y.1408.1415.1415	0.531864	0.683965	0.98429
C11orf52.Y.103	-1.97102	0.155778	0.98429
ANXA2.ANXA2P2.Y.30.48.30	-0.620021	0.366229	0.98429
MAPK13.T.180.180.1	-1.76124	0.107756	0.98429
CLDN1.Y.210	-0.0130623	0.990022	0.994492
CDK5.Y.15.15	-0.389358	0.669542	0.98429
RPL15.Y.59.59	-0.0510746	0.967666	0.98631
MUC1.Y.212.221.230.1200.1209.1212.1221.116.123.125.160.181.187.221	0.858334	0.472096	0.98429
MUC1.Y.212.221.230.1200.1209.1212.1221.116.123.125.160.181.187.221.1	0.612326	0.591822	0.98429
PTRF.Y.308.218.116	0.879195	0.41725	0.98429
JAK2.Y.570	1.63899	0.238646	0.98429
ANXA2.ANXA2P2.Y.317.335.317	-1.40827	0.341648	0.98429
AXL.Y.693.702	0.560195	0.674606	0.98429
AXL.Y.693.702.1	0.278191	0.819692	0.98429
SND1.Y.109	-0.685139	0.57763	0.98429
CASKIN2.Y.171.253	-0.141031	0.895655	0.98429
DDR1.Y.796.802.759.777	-0.0741285	0.958458	0.98631
DDR1.Y.796.802.759.777.1	-0.431382	0.568301	0.98429
PIK3R2.Y.464	0.538919	0.689909	0.98429
STAT1.Y.701.701	0.683969	0.646623	0.98429
PHB2.Y.34.34	-0.261757	0.851509	0.98429
DCBLD1.Y.621	-0.305976	0.707753	0.98429
ADAM9.Y.769	0.0983946	0.940707	0.98429
ADAM9.Y.769.1	-0.973859	0.372645	0.98429
PRKCD.Y.374.405	-1.67302	0.226932	0.98429
SYK.Y.323.300	-0.429262	0.67456	0.98429
TJP2.Y.1085.1095.1118.1149.948.971	-1.05101	0.424245	0.98429
FCER1G.Y.65	-0.76564	0.309912	0.98429
CORO1C.Y.301.307.354	0.00392862	0.997939	0.997939
TMEM192.Y.209.213	-1.36027	0.33581	0.98429
DEFA3.DEFA1.Y.80.80	1.30796	0.227116	0.98429
ABL1.Y.185.204	-0.202539	0.71728	0.98429
ABL1.Y.185.204.1	0.567951	0.674582	0.98429
ITGB4.Y.1440.1440.1510	0.123268	0.925749	0.98429
MAPK3.T.202.202.202	-1.15624	0.431344	0.98429
CD46.Y.321.340.354.355.369.370.384	-0.652752	0.61785	0.98429
BCAR1.Y.126.128.128.146.146.174.128	-2.1017	0.0617795	0.98429
PXN.S.85.85.85	-0.662905	0.549891	0.98429
F11R.Y.280.231	-0.2856	0.830921	0.98429
PARD3.Y.445.445.489.489.489.489.489.489.489.489.489	-1.36448	0.177609	0.98429
HBA1.Y.25	-1.06592	0.257944	0.98429
KRT18.Y.13	-1.81724	0.127865	0.98429
ITGB4.Y.1207.1207.1207.1207	0.36259	0.712118	0.98429
EGFR.Y.1197	-1.32447	0.304934	0.98429
ACTB.ACTG1.Y.294.294	1.20694	0.423914	0.98429
CLDN18.Y.260.260	0.955006	0.507429	0.98429
LCK.Y.505.535	-2.18984	0.0563911	0.98429
LSR.Y.353.353.372.216.304	-0.543546	0.684144	0.98429
PTPN11.Y.279.279.279	-0.530502	0.480248	0.98429
CDK1.Y.19.19	-1.84769	0.135568	0.98429
MST1R.Y.1132.1189.1238	-1.26115	0.181179	0.98429
FCER1G.Y.76	-1.25099	0.359124	0.98429
MAPK7.Y.139.221.82.221	-1.06905	0.43177	0.98429
ARHGAP42.Y.792	0.273344	0.782238	0.98429
UNC93B1.S.510	-0.213676	0.880916	0.98429
UNC93B1.T.503	-0.213676	0.880916	0.98429
UNC93B1.Y.511	-0.213676	0.880916	0.98429
CAP1.Y.354.353	-2.30134	0.0251635	0.98429
WDR1.Y.238.98	0.165073	0.905971	0.98429
ACTB.ACTG1.POTEE.Y.218.218.918	-0.391909	0.748022	0.98429
PTTG1IP.Y.165	0.400893	0.675514	0.98429
PTTG1IP.Y.165.1	0.786885	0.517502	0.98429
G6PD.Y.503.533.549	-0.504766	0.485316	0.98429
HCK.Y.500.501.521.522	-2.18666	0.140332	0.98429
ABL1.ABL2.Y.393.412.418.403.424.439.418.418.403.424.439	-1.35873	0.261231	0.98429
TGM2.Y.369.369	0.0409306	0.879994	0.98429
BCAR1.Y.385.387.387.405.405.433.239.405	-0.45676	0.722253	0.98429
SNRNP70.Y.126.126.126	-1.75286	0.18983	0.98429
ANXA4.Y.296.214	-1.93188	0.131125	0.98429
MAPK9.Y.185.185.185.185.185	-0.313574	0.744219	0.98429
RPS10.Y.12	-1.09968	0.407213	0.98429
EEF1A1.EEF1A1P5.Y.177.177	-0.0592198	0.822065	0.98429
LTF.Y.543.524.547.503	0.652454	0.655502	0.98429
RIN1.Y.36.36	-0.171459	0.863281	0.98429
CFL1.Y.140	-0.452862	0.601124	0.98429
FRK.Y.497.355	-0.943448	0.522002	0.98429
CUL5.T.346	0.558918	0.65697	0.98429
PTK2.Y.879.925.938.233.752	-0.0429717	0.969071	0.98631
VASP.Y.39	1.10568	0.321622	0.98429
AXL.Y.857.866	-0.197433	0.840147	0.98429
ESYT1.Y.1009.1019	1.6587	0.263369	0.98429
INSR.IGF1R.Y.1177.1189.1165	-2.33648	0.02209	0.98429
KIRREL.Y.638.622.519	-0.507637	0.699639	0.98429
CTNND1.Y.257.257.203.257.257.203.203.203.156.156.156.156.257.203.203.257.257.257.203.203.156.156.156.156	-0.129735	0.901035	0.98429
SDC4.Y.197	-0.682423	0.409914	0.98429
LSR.Y.531.532.551.395.483.493	1.04423	0.264227	0.98429
FLNA.Y.775.775	-0.0425411	0.872972	0.98429
ANXA6.Y.609.577	-0.448985	0.75279	0.98429
ERP29.Y.66	-0.0930838	0.930578	0.98429
CLTC.Y.634.634	0.126994	0.924837	0.98429
DDR1.Y.520.520	1.36204	0.326567	0.98429
G6PD.T.402.432.448	1.33862	0.206906	0.98429
AFAP1.Y.353.353	0.0885015	0.932529	0.98429
EPS8.Y.491.231	-2.42021	0.0213005	0.98429
FGR.Y.412	-0.19498	0.881656	0.98429
MUC1.Y.209.218.227.1197.1206.1209.1218.113.120.122.157.178.184.218	-0.966617	0.436152	0.98429
MUC1.Y.209.218.227.1197.1206.1209.1218.113.120.122.157.178.184.218.1	0.208937	0.872549	0.98429
TNK2.Y.284.308.284	-0.320383	0.701015	0.98429
PKP3.Y.84.99	0.837466	0.329602	0.98429
LYN.Y.194.173	-1.35053	0.215725	0.98429
EPB41L2.Y.623	-0.91615	0.381175	0.98429
LDHA.Y.239.268.181	-0.382062	0.58921	0.98429
DLG1.Y.644.656.709.727.747.749.760.773.782	-2.23935	0.0886385	0.98429
AHNAK.Y.715	-0.631893	0.621064	0.98429
ARHGAP42.Y.376	-0.71235	0.636175	0.98429
SPTBN1.Y.1680.1667.1680	-0.311047	0.56752	0.98429
PDLIM5.Y.247.138.144.144.124.144	0.0917419	0.925003	0.98429
PRKCD.S.304.304	-2.4484	0.0186085	0.98429
INSR.IGF1R.Y.1177.1189.1165.1	-1.05911	0.29792	0.98429
INSR.IGF1R.Y.1177.1189.1165.2	-1.4175	0.212433	0.98429
LCK.Y.192.192.192	1.23017	0.366189	0.98429
PTK2.Y.815.861.169	-1.24251	0.186045	0.98429
PKP3.Y.176.191	-1.13979	0.375409	0.98429
SPTAN1.Y.2403.2423.2428	1.48323	0.276382	0.98429
FLNB.Y.1687.1687.1687.1718.1687.1687.1518.1687.1687	-0.675312	0.436199	0.98429
RAB13.Y.5	0.774171	0.332999	0.98429
CTNNA1.CTNNA2.Y.419.419.49.49.96.417.451.417.417	-0.43604	0.714045	0.98429
PRPF4B.S.839	-0.256666	0.854197	0.98429
KIAA1217.Y.393.313.393.393.393.111.111.111.111	-1.04806	0.446897	0.98429
FLNA.Y.2380.2388	-0.35723	0.769982	0.98429
ANXA2.ANXA2P2.Y.316.334.316	0.487359	0.575343	0.98429
TNS1.Y.1404	-0.745163	0.550553	0.98429
PRKCD.Y.334	-1.06496	0.37672	0.98429
CLDN4.Y.208	-1.01316	0.426312	0.98429
CDC37.S.13	-0.0810502	0.944249	0.984936
GPRC5A.S.345	-1.10109	0.411246	0.98429
GPRC5A.S.345.1	0.285444	0.795993	0.98429
VIM.S.419	2.07061	0.141205	0.98429
HSPE1.Y.76	-0.195308	0.878392	0.98429
SRRM2.S.506.506	-0.072105	0.93177	0.98429
SRRM2.S.508.508	-0.072105	0.93177	0.98429
SRRM2.S.510.510	-0.072105	0.93177	0.98429
PIK3R1.Y.452.89.152.182.452	-0.438767	0.712969	0.98429
ITGB1.Y.783	-1.73578	0.192823	0.98429
PTGES3.S.113.113.80	-0.0976627	0.929154	0.98429
ACTB.ACTG1.Y.198.198	-1.78561	0.11947	0.98429
X.S.323	1.00503	0.324322	0.98429
X.S.323.1	-0.0841035	0.934669	0.98429
PIK3R1.Y.556.193.256.286.556	0.334616	0.699342	0.98429
RPS27L.RPS27.Y.31.31	-0.718084	0.597771	0.98429
ERBB2.Y.191.267.847.862.877	-1.60776	0.0727096	0.98429
VIM.Y.53	1.3887	0.295267	0.98429
FLNB.Y.2478.2491.2502.2533.2437.2461.2322	-1.05501	0.268047	0.98429
TYK2.Y.292	-0.670193	0.620761	0.98429
ARHGAP35.S.1085	1.53658	0.203577	0.98429
MPP5.Y.209.243	-0.245103	0.84017	0.98429
LSR.Y.309.309.328.172.260.291	1.26781	0.335274	0.98429
LSR.Y.386.387.406.250.338.348	-0.494612	0.696858	0.98429
GSK3A.GSK3B.S.282.219.219	-0.347669	0.799536	0.98429
PTK6.Y.447	0.421818	0.775008	0.98429
RPL35A.Y.34	-0.590919	0.613983	0.98429
CASKIN2.T.170.252	0.186038	0.89753	0.98429
TYROBP.Y.91.101.102	-1.9403	0.170754	0.98429
ERRFI1.Y.394	-0.087582	0.932565	0.98429
SLAMF6.Y.198.308.309	0.651193	0.597228	0.98429
ANXA2.ANXA2P2.Y.199.217.199	-2.46046	0.0423364	0.98429
FYN.YES1.SRC.Y.385.437.440.446.439.445	0.753211	0.579625	0.98429
PTBP1.Y.127.127.127	-0.505715	0.705698	0.98429
EZR.Y.354	0.447562	0.66374	0.98429
SEC24A.Y.947	0.611396	0.645512	0.98429
PICK1.T.246.246	-0.0446259	0.966004	0.98631
PICK1.T.249.249	-0.0446259	0.966004	0.98631
PICK1.Y.238.238	-0.0446259	0.966004	0.98631
SDCBP.Y.50.50.44	0.205413	0.883836	0.98429
AFAP1L2.Y.383.383.411	1.40683	0.174028	0.98429
MYH9.Y.11	-0.418904	0.677418	0.98429
CLDN3.Y.198	-1.60674	0.220973	0.98429
PKM.Y.148.133.148	-1.75542	0.0677671	0.98429
PTPN6.Y.564.566.525	-0.566919	0.642783	0.98429
ADAM9.Y.778	1.63191	0.222819	0.98429
GPRC5C.Y.324.336	0.143865	0.92227	0.98429
INPPL1.Y.744.986	-2.56471	0.01843	0.98429
PAG1.Y.227	-2.59209	0.0513855	0.98429
CLTC.Y.1206.1206	-1.64384	0.230583	0.98429
PGM5.Y.358.358	0.297514	0.833222	0.98429
EPHA1.Y.781	-2.15838	0.0932068	0.98429
ACTN1.Y.193.193.193.193	-0.517985	0.709912	0.98429
TKT.Y.275.283	-0.111282	0.937392	0.98429
EPHB4.Y.581	0.88583	0.415089	0.98429
EPHB4.Y.581.1	1.87565	0.0968512	0.98429
EPS8.Y.485.225	-0.979907	0.385624	0.98429
X.S.325	0.435174	0.722217	0.98429
X.S.325.1	-0.105629	0.918088	0.98429
EPS8.Y.774.514	-0.959956	0.340193	0.98429
ATIC.Y.207.208	0.0451182	0.972299	0.987174
PRDX1.Y.194	-0.834555	0.480412	0.98429
VIM.S.420	-1.60885	0.23716	0.98429
MAPK11.Y.74.182	-0.706196	0.594334	0.98429
MPZL1.Y.117.240.241	-0.785001	0.495296	0.98429
SERINC5.Y.345.345.345.345	-0.429114	0.74946	0.98429
FLNA.Y.373.373	-0.433388	0.54008	0.98429
TRA2B.T.201.101	-0.226607	0.862006	0.98429
UMPS.Y.37	-1.43855	0.278059	0.98429
PRPF4B.S.837	-0.71694	0.576564	0.98429
MUC1.Y.203.212.221.1191.1200.1203.1212.107.114.116.151.172.178.212	0.00981566	0.994085	0.996816
MUC1.Y.203.212.221.1191.1200.1203.1212.107.114.116.151.172.178.212.1	0.789496	0.464478	0.98429
LDLR.Y.667.677.724.804.845	-0.33328	0.697635	0.98429
DDR1.Y.797.803.760.778	1.52142	0.254083	0.98429
DDR1.Y.797.803.760.778.1	1.0828	0.421355	0.98429
HMGA1.S.102.91.1	-0.27004	0.782372	0.98429
NHLRC2.Y.44.403	-0.551414	0.654609	0.98429
DSC2.DSC3.Y.823.823.818.818	0.6514	0.646049	0.98429
AHNAK.Y.836	-0.321345	0.758132	0.98429
LDHB.Y.240	1.08293	0.261775	0.98429
ANXA11.Y.449.482	0.221101	0.813086	0.98429
IQGAP1.Y.1510	1.15746	0.379106	0.98429
ADH1B.Y.35	-1.60495	0.263113	0.98429
TAS2R38.T.310	0.657515	0.599698	0.98429
LPP.Y.317	-0.439992	0.731502	0.98429
ADAM9.T.761	-0.973859	0.372645	0.98429
UBXN6.Y.283.336	1.25964	0.331393	0.98429
FAM20B.Y.138	-1.80317	0.173652	0.98429
YWHAZ.Y.128.53	1.4287	0.289648	0.98429
KIRREL.Y.761.745.642	0.569579	0.642468	0.98429
SIRPA.Y.495.496.500	-0.0720683	0.94061	0.98429
KIRREL.Y.663.647.544	-1.45313	0.255868	0.98429
HNRNPA2B1.Y.174.162	1.16145	0.210922	0.98429
ICK.Y.159.159	0.257557	0.801925	0.98429
ICK.Y.159.159.1	-0.232195	0.847066	0.98429
LYN.Y.32	0.311057	0.806032	0.98429
PTGES3.Y.14.14.14.14	-0.914696	0.4416	0.98429
CLDN18.Y.220.220	0.947562	0.497963	0.98429
CLDN18.Y.220.220.1	-0.886655	0.498905	0.98429
DDX46.S.804	-0.945551	0.455012	0.98429
SRSF9.S.211	0.135036	0.906155	0.98429
VCL.Y.692.692	0.669307	0.562775	0.98429
PTK6.Y.342	-0.157802	0.903006	0.98429
INSR.IGF1R.Y.1178.1190.1166	-0.855533	0.506187	0.98429
INSR.IGF1R.Y.1178.1190.1166.1	-0.139473	0.880403	0.98429
INSR.IGF1R.Y.1178.1190.1166.2	-1.4175	0.212433	0.98429
ACTB.ACTG1.ACTG2.ACTC1.ACTA1.Y.53.53.54.55.55	1.36015	0.267436	0.98429
FYN.YES1.Y.214.214.214.223	-2.05991	0.118731	0.98429
NAPRT.Y.21.21.21	-1.23027	0.392333	0.98429
PKP2.Y.10.10	-0.128043	0.903926	0.98429
G6PD.Y.401.431.447	-0.251323	0.787324	0.98429
SEPT2.S.218.228.253	-0.638567	0.640858	0.98429
HMGA1.S.103.92	-0.27004	0.782372	0.98429
KRT18.Y.36	-0.910608	0.332126	0.98429
DSP.Y.95.95.95	-1.73208	0.143941	0.98429
VIM.Y.61	0.645868	0.625419	0.98429
PSMA2.Y.57	-2.3831	0.0538158	0.98429
ITSN2.Y.553.553.553.553	-1.21154	0.25474	0.98429
NAP1L4.S.304.304	-0.139745	0.903401	0.98429
GSTP1.Y.8	0.157318	0.892699	0.98429
COPA.Y.249.249	0.669162	0.630614	0.98429
VIM.S.83	0.106635	0.926782	0.98429
KIRREL.Y.737.721.618	-1.30951	0.163663	0.98429
YWHAE.Y.131.109	0.367542	0.778035	0.98429
ANO1.Y.7	-0.322741	0.805232	0.98429
GAB1.Y.627.657	-2.57516	0.00843459	0.615725
PGK1.Y.168.196	-2.12927	0.107321	0.98429
TLN1.Y.26	-0.935502	0.436643	0.98429
PKM.Y.83.83	-1.32413	0.17069	0.98429
APLP2.Y.509.682.694.738.748.750	1.45785	0.200665	0.98429
HSP90AB1.HSP90AB2P.S.255.177	0.981851	0.42417	0.98429
FGFR1.Y.491.493.562.562.564.643.651.651.653.653.684	-1.23582	0.354613	0.98429
FGFR1.Y.491.493.562.562.564.643.651.651.653.653.684.1	-2.24899	0.0682493	0.98429
PTK2B.Y.579.579	0.105877	0.920611	0.98429
PTK2B.Y.579.579.1	1.18118	0.352094	0.98429
NEDD9.Y.241.241	-2.00284	0.055361	0.98429
MYH11.Y.1467.1474.1474	1.04985	0.422662	0.98429
VAV1.Y.812.844	-0.816657	0.517207	0.98429
MYH9.Y.1805.1227	0.015824	0.990405	0.994492
PKP2.Y.166.166	-0.677197	0.541638	0.98429
EEF1A1.EEF1A1P5.EEF1A2.T.142.142.142	-1.20067	0.320459	0.98429
PTK2.S.580.580.580.428.428	-0.477912	0.681159	0.98429
DDX3X.DDX3Y.Y.69.53.66.69.69	-0.481995	0.568835	0.98429
X.S.320	-1.69542	0.0895387	0.98429
X.S.320.1	-0.105262	0.918397	0.98429
PTK2B.Y.580.580	-1.55317	0.189478	0.98429
PTK2B.Y.580.580.1	1.18118	0.352094	0.98429
SDCBP.Y.91.90.85	-1.69369	0.0673781	0.98429
DYRK3.Y.349.369	-0.872557	0.506666	0.98429
DYNLL2.DYNLL1.Y.65.65	1.22766	0.310461	0.98429
CTNND1.Y.96.96.42.96.96.42.42.42.96.42.42.96.96.96.42.42	-1.31113	0.312563	0.98429
ALDOA.Y.5.59	-0.729242	0.565583	0.98429
PSMC1.Y.25	-0.513497	0.653403	0.98429
PAG1.Y.317	-2.5928	0.0226685	0.98429
PDHA1.PDHA2.Y.301.308.339.270.299	-1.17084	0.237725	0.98429
PDHA1.PDHA2.Y.301.308.339.270.299.1	0.141518	0.885055	0.98429
FLNA.Y.2190.2198	2.68823	0.0514569	0.98429
TYRO3.MERTK.Y.681.749	0.976338	0.398681	0.98429
PKP4.Y.1115.1072	-1.14286	0.204111	0.98429
TUBB4A.TUBB.TUBB4B.TUBB3.TUBB2A.TUBB6.TUBB2B.Y.340.340.340.340.268.340.340.340	-0.32947	0.732417	0.98429
TLN2.Y.1665	1.90122	0.163323	0.98429
KRT8.Y.164.204.204.232	-2.00878	0.142594	0.98429
AHNAK.Y.1469	-0.907702	0.361185	0.98429
SLC20A2.Y.344	-0.338414	0.747278	0.98429
PGM5.Y.286.286	-0.202559	0.853831	0.98429
TAGLN2.Y.8.29	-0.290322	0.821971	0.98429
INSR.IGF1R.Y.1173.1185.1161.1	-2.04661	0.0531855	0.98429
GRB7.Y.73.107.130.107	-2.10206	0.0537399	0.98429
ANXA6.Y.302.270	-1.24401	0.327305	0.98429
DOK1.Y.398.259	-0.183634	0.888973	0.98429
AHNAK.Y.964	0.256518	0.800775	0.98429
PARD3B.Y.931.931.938.1000	0.181463	0.885385	0.98429
EGFR.Y.1110	-1.19464	0.194005	0.98429
NEDD9.Y.345.345	-0.838967	0.509739	0.98429
EIF4A3.Y.155	-1.26687	0.0974051	0.98429
FERMT2.Y.597.590.597	-0.262329	0.836252	0.98429
PTPRK.Y.858.859.859.875	-0.37695	0.669326	0.98429
FCGR2A.FCGR2C.Y.303.304.310	-2.59334	0.00683561	0.615725
PPIA.Y.79.19	-0.480852	0.616436	0.98429
WRNIP1.Y.116.280.475.500	1.47476	0.213231	0.98429
X.Y.7.7	-1.80204	0.165369	0.98429
ZDHHC5.Y.38.91	1.84261	0.165014	0.98429
HNRNPA1.Y.167.167.167	-1.14133	0.165436	0.98429
DES.Y.363	0.530847	0.663264	0.98429
PRPF31.Y.205.125.205.205	-0.621544	0.561541	0.98429
TNK1.Y.77.77	-1.1748	0.17644	0.98429
ANXA1.Y.207	-0.29475	0.819721	0.98429
GDI2.Y.442.397	0.133406	0.905445	0.98429
FRK.Y.132	-0.398024	0.767788	0.98429
CLDN18.Y.211.211	-1.10454	0.361591	0.98429
SLAMF6.Y.174.284.285	-1.4617	0.262925	0.98429
CLDN2.Y.198	-2.19317	0.0948857	0.98429
PFN1.Y.129.129	-0.519469	0.608475	0.98429
CCT8.S.317.298.244	0.304603	0.797062	0.98429
TLN1.Y.1116	0.0490389	0.965789	0.98631
MICALL2.Y.59.59.17	1.81949	0.181697	0.98429
FER.Y.714.539.345	0.232513	0.840984	0.98429
ACTR3.Y.16	-1.58769	0.251712	0.98429
X.Y.246	-0.97314	0.368186	0.98429
KRT8.Y.286.286.314	-0.97314	0.368186	0.98429
ALDOA.Y.3.57	1.09373	0.261071	0.98429
CLOCK.Y.331	-0.32564	0.786489	0.98429
KIAA1217.Y.244.164.244.244.244	-0.27314	0.842376	0.98429
AXL.Y.694.703	0.599131	0.600754	0.98429
AXL.Y.694.703.1	0.278191	0.819692	0.98429
OCLN.Y.117.368.368.314.46	0.0765265	0.935792	0.98429
S100A11.Y.30	-1.05651	0.40406	0.98429
EPS8L1.Y.463.557.684	-0.240633	0.854235	0.98429
DES.S.28	-0.316854	0.737773	0.98429
CLDN7.Y.210	-0.146233	0.895534	0.98429
CD46.T.326.345.359.360.374.375.389	0.674925	0.586256	0.98429
DSP.Y.249.249.249	-1.1359	0.301628	0.98429
DDX5.DDX17.Y.202.123.279.200.200.200	-0.659787	0.542706	0.98429
PKP2.Y.587.631	0.70425	0.604827	0.98429
ITGA3.Y.1028	-0.10508	0.910461	0.98429
PDZK1IP1.Y.99	-0.607382	0.654153	0.98429
CPD.Y.1344.1097	0.0485355	0.96564	0.98631
TLN1.Y.436	-0.0156116	0.986921	0.994492
BCAR3.Y.212.121	0.0264691	0.977453	0.990801
GAB1.Y.659.689	-2.60835	0.0451836	0.98429
LYN.HCK.T.398.377.390.391.411.412	-1.70553	0.112891	0.98429
EPS8.Y.602.342	-0.382338	0.631466	0.98429
TNS1.Y.1323	-2.40047	0.0523201	0.98429
EPS8.Y.45	0.381445	0.764867	0.98429
APP.Y.626.664.682.683.701.720.733.738.739.757	-1.42822	0.24887	0.98429
DEFA3.DEFA1.Y.85.85	1.31706	0.333074	0.98429
HGS.Y.216.216	0.317266	0.808899	0.98429
ACTG2.Y.92.49	-0.484821	0.705422	0.98429
ANXA4.Y.255.173	-0.114646	0.909938	0.98429
SLC25A5.Y.195	0.947772	0.493445	0.98429
KRT5.Y.66.66	0.913338	0.3266	0.98429
ITGB4.Y.1422.1422.1492.1422	0.781951	0.332261	0.98429
ABL1.S.180.199	0.567951	0.674582	0.98429
HCK.Y.187.188.208.209	-1.94097	0.161915	0.98429
CEP89.Y.157.157	-1.27955	0.0948505	0.98429
CSNK2B.S.3	-0.408882	0.68292	0.98429
ANXA2.ANXA2P2.Y.333.351.333	-2.23885	0.098751	0.98429
FLNA.Y.731.731	-0.372785	0.739042	0.98429
SPTBN1.Y.1171.1158.1171	-0.425377	0.736369	0.98429
ICK.T.157.157	-0.232195	0.847066	0.98429
CLTCL1.CLTC.Y.1096.1096.1096.1096	-0.932192	0.286514	0.98429
G6PD.Y.507.537.553	-1.30054	0.164308	0.98429
PCDH7.Y.948.948	-0.0861024	0.92838	0.98429
VIM.Y.38	-0.379146	0.77837	0.98429
LYN.Y.193.172	-0.413507	0.731383	0.98429
PECR.Y.33.179	0.338049	0.803012	0.98429
CLDN3.Y.219	-1.42128	0.165131	0.98429
FGR.Y.208	1.60147	0.162221	0.98429
RASSF1.Y.104.185.255.259.259	-2.61433	0.0169784	0.98429
DSP.Y.172.172.172	-0.646872	0.599314	0.98429
TNS1.Y.1254	-1.52825	0.22383	0.98429
CYSTM1.Y.64	-0.101076	0.933821	0.98429
APLP2.T.513.686.698.742.752.754	-1.31979	0.0906958	0.98429
KRT18.Y.94	-0.00479592	0.996774	0.997939
MCM7.Y.6.6	1.551	0.164093	0.98429
SRC.Y.187.193	-0.153205	0.873811	0.98429
IQGAP1.Y.654	-0.362573	0.719612	0.98429
ACTG2.ACTC1.ACTA1.Y.199.156.200.200	-0.794601	0.493544	0.98429
DDR1.Y.484.484.484.502	1.20835	0.349185	0.98429
SNAP23.Y.139	-0.298063	0.729896	0.98429
TYROBP.Y.80.90.91	-2.34318	0.065117	0.98429
BAIAP2L1.S.281	1.58347	0.128152	0.98429
NEDD9.Y.166.166	-0.683576	0.528344	0.98429
F2R.Y.420	0.085965	0.946417	0.984936
GDI2.Y.203.158	-0.345663	0.707533	0.98429
FAF2.Y.79	-1.01992	0.292556	0.98429
SLC25A4.SLC25A6.Y.112.112	0.947101	0.324878	0.98429
PI4KA.Y.1154	0.446933	0.728745	0.98429
SLC25A5.Y.191	0.10535	0.92385	0.98429
HGS.Y.286.286	-0.306483	0.704894	0.98429
PEAK1.Y.531	-0.203365	0.835651	0.98429
CDH5.Y.685.570	-2.63141	0.0467135	0.98429
JAK1.Y.1034	-0.991437	0.300468	0.98429
JAK1.Y.1034.1	0.233107	0.827485	0.98429
HIPK1.HIPK2.S.355.355.364.364.364	-0.386343	0.742547	0.98429
SPATC1.Y.504	0.443998	0.732454	0.98429
HNRNPD.Y.244.244.225.225	-0.2532	0.752089	0.98429
KRT14.KRT12.KRT16.KRT10.KRT17.KRT19.Y.129.129.94.139.139.110.131.131.160.160.98.98.94	-0.372025	0.755755	0.98429
GPRC5A.Y.293	0.0874817	0.945752	0.984936
ANTXR2.ANTXR1.Y.278.381.381.383.383	0.469322	0.724616	0.98429
TUBB.Y.50	0.981443	0.41184	0.98429
HSP90B1.HSP90B2P.Y.401.58	0.22312	0.85569	0.98429
HNRNPA0.Y.180	-1.41824	0.0799888	0.98429
VIM.Y.30	-0.0447662	0.970097	0.98631
PTPN6.Y.536.538.497.536	-1.58026	0.0839513	0.98429
MYO1E.Y.7	-1.35033	0.169865	0.98429
FGR.Y.28	1.07009	0.265572	0.98429
LSR.Y.515.516.535.379.467.477	-1.05429	0.291469	0.98429
PTPN6.Y.276.278.237.276	0.16673	0.901115	0.98429
MDH1.Y.137.119.30	0.464566	0.683543	0.98429
KRT8.Y.267.267.295	-0.896347	0.36981	0.98429
FGFR1.Y.492.494.563.563.565.644.652.652.654.654.685	-0.0903689	0.929321	0.98429
FGFR1.Y.492.494.563.563.565.644.652.652.654.654.685.1	-2.24899	0.0682493	0.98429
DDR2.Y.736	-0.375779	0.684374	0.98429
DDR2.Y.736.1	-1.27148	0.315452	0.98429
EMG1.Y.61	-0.0972143	0.917071	0.98429
APC.Y.6.6	-1.76464	0.194307	0.98429
ANXA11.Y.246.279	-0.456045	0.719529	0.98429
HDLBP.Y.437.404	-0.2078	0.831276	0.98429
ALDOA.ALDOC.Y.204.258.204	-1.17324	0.332108	0.98429
UACA.Y.710.723	-0.835224	0.513216	0.98429
NEDD9.Y.92.92.92	-0.133052	0.890366	0.98429
PECAM1.Y.692.695.713.713	-2.26489	0.0617954	0.98429
SRSF11.T.325.325	0.128564	0.884312	0.98429
DDR1.Y.513.513	-0.131883	0.899647	0.98429
PLD3.Y.7	-0.949556	0.443015	0.98429
HGS.Y.132.132	-1.69809	0.181491	0.98429
ACTR3.Y.231	-1.40757	0.252969	0.98429
TAGLN.Y.193	-0.0938193	0.940398	0.98429
PIK3R2.Y.453	1.9194	0.131003	0.98429
KRT7.Y.205.205.205	-1.00314	0.419492	0.98429
MYH10.MYH11.Y.761.770.777.782.792.761.768.768	-0.453371	0.711774	0.98429
PDHA1.Y.242.249.280.211	0.325218	0.79676	0.98429
PDHA1.PDHA2.S.293.300.331.262.291	0.141518	0.885055	0.98429
CD247.Y.141.142	-0.738147	0.518322	0.98429
RNMTL1.Y.94	0.0765965	0.931278	0.98429
SRSF1.Y.189	-0.103057	0.906628	0.98429
PLEKHA7.Y.230.656.656	0.454751	0.673731	0.98429
C6orf132.Y.1142	-1.03297	0.287043	0.98429
CYFIP1.CYFIP2.Y.108.108.108	-0.427667	0.720721	0.98429
TMED7.Y.50.50.50	-0.871785	0.507978	0.98429
RPS13.Y.38	0.519625	0.629588	0.98429
PIK3AP1.Y.570.392.169	-0.319774	0.712513	0.98429
CLDN2.Y.195	0.608165	0.617878	0.98429
LSR.Y.290.290.309.272	-0.0841917	0.92812	0.98429
SDC2.Y.200	-0.892946	0.497667	0.98429
RASA1.Y.438.448.615	-0.683481	0.566745	0.98429
PIK3R1.Y.508.145.208.238.508	-0.581339	0.612062	0.98429
NUCKS1.S.19	0.0714699	0.948558	0.984936
STAT6.Y.641.531.467	-0.802739	0.476479	0.98429
HSPA1A.HSPA1B.HSPA8.HSPA6.HSPA7.HSPA2.Y.41.41.41.41.41.43.43.42	-0.344704	0.689563	0.98429
PRPSAP1.S.215.244	-0.265591	0.781632	0.98429
TPM4.Y.126.126.126.126.126.36.126.162	0.650951	0.544027	0.98429
GLG1.Y.383.372.383	0.739662	0.536937	0.98429
PDIA4.Y.392	0.133223	0.897044	0.98429
ANK2.ANK3.Y.630.609.630.632.626.615.253	-1.60908	0.225644	0.98429
JUP.Y.550	0.305229	0.75825	0.98429
NRP1.Y.920	1.21078	0.209446	0.98429
SLC25A4.SLC25A6.Y.195.195	-0.857728	0.447552	0.98429
PPP1R18.Y.230.230	-1.17866	0.171127	0.98429
CKMT1A.Y.153.184	0.94494	0.436383	0.98429
EGFR.Y.1172	-2.71295	0.00790134	0.615725
ANXA3.Y.300	-1.07787	0.388737	0.98429
MPP5.Y.494.528	-0.135153	0.888297	0.98429
BAIAP2L1.Y.163	-0.28897	0.818257	0.98429
LIMA1.S.604.605.302.444.445	-0.287346	0.749507	0.98429
FGR.Y.34	-0.344346	0.692134	0.98429
TNS1.Y.1326	-0.868533	0.432251	0.98429
MYL6.Y.86.86	-1.58323	0.0872372	0.98429
PTPRK.PTPRM.Y.916.917.917.933.929.942	0.805841	0.331411	0.98429
CYB5R1.Y.84	1.52568	0.162614	0.98429
CLDN2.Y.194	0.594697	0.618011	0.98429
SKAP2.Y.197	-1.83399	0.161518	0.98429
PTPN18.Y.282.389	-0.0904391	0.941143	0.98429
CD2AP.Y.361	-1.44675	0.0810694	0.98429
TXNRD1.Y.131.175.183.230.246.281.93	-0.607944	0.583466	0.98429
ALOX5.Y.95.95.95.95.95	-0.500894	0.687853	0.98429
ARPC3.Y.47	-1.88332	0.101875	0.98429
FERMT3.Y.504.500	-2.83098	0.00158908	0.290007
PCDH1.Y.897.897	0.982871	0.266613	0.98429
CAV1.Y.11	-1.28678	0.160101	0.98429
MAP4K5.Y.31	-1.25336	0.287858	0.98429
PTPN11.Y.546.542	-2.93696	0.0308095	0.98429
EFNB1.Y.313	-0.303903	0.695615	0.98429
DOK2.Y.299	-2.94868	0.000878171	0.290007
PALLD.Y.349.731.20	-3.02446	0.00155913	0.290007
UBASH3B.Y.19	-0.643818	0.562926	0.98429
ACTN1.Y.681.681.681.681	-0.0802957	0.948354	0.984936
LMO7.Y.1338.1672	-1.25812	0.32916	0.98429
DDX3X.DDX3Y.Y.301.285.296.299	-0.386204	0.654657	0.98429
LCP1.Y.276	-0.2915	0.81347	0.98429
PAPSS2.Y.20.20	-0.353975	0.673393	0.98429
HBD.HBB.Y.146.146	-1.25461	0.237412	0.98429
ACTN1.Y.422.422.422.422	-1.91427	0.138968	0.98429
CLDN18.S.217.217	0.880565	0.329567	0.98429
CLDN18.Y.241.241	-0.458101	0.700184	0.98429
ANK2.Y.573.552.573	0.50351	0.663389	0.98429
FLNC.Y.2683.2650	-0.703587	0.578063	0.98429
TUBA1B.TUBA4A.TUBA1A.TUBA1C.Y.103.103.88.103.103.68.103.103.103.103	-0.394556	0.670835	0.98429
DDR2.Y.740	-0.739419	0.526793	0.98429
KRT7.Y.55.55.55.49	-0.329959	0.701764	0.98429
PIK3R1.Y.463.100.163.193.463	-1.2366	0.334224	0.98429
NUCB1.Y.179	-1.99015	0.122033	0.98429
PIK3CB.Y.503	-0.79118	0.471823	0.98429
FCGR2A.Y.287.288	-1.5509	0.0807976	0.98429
JAK1.T.1036	0.233107	0.827485	0.98429
DOK1.Y.449.310	-0.339838	0.677454	0.98429
SLC25A4.SLC25A6.Y.191.191	-0.866085	0.440438	0.98429
HIST1H4A.Y.52	0.315108	0.775503	0.98429
ABL2.Y.210.195.216.231.210.210.195.216.231	-0.248314	0.754872	0.98429
X.Y.26	-1.45231	0.118534	0.98429
AGBL2.Y.332	-0.751381	0.511798	0.98429
YWHAB.Y.128.130	0.28511	0.78549	0.98429
PLEC.Y.3362.3193.3203.3211.3225.3229.3248.3252.3225	-0.748451	0.51488	0.98429
PRKCD.Y.313.313.1	-3.21461	0.00401851	0.488919
TOP1.TOP1MT.Y.723.461.559	-0.653071	0.568693	0.98429
SPP2.Y.109	-0.671634	0.550007	0.98429
PTK2.T.883.929.942.237.756	-0.0864458	0.930238	0.98429
EVPL.Y.752	-0.362062	0.690421	0.98429
PACS1.Y.251.251	-0.300476	0.730241	0.98429
SLC25A5.SLC25A4.SLC25A6.SLC25A31.Y.81.81.81.93	0.895157	0.326697	0.98429
CLTC.Y.1438.1438	-0.741645	0.511773	0.98429
TAGLN.Y.22	-0.997262	0.426926	0.98429
FLNB.Y.651.651.651.651.651.651.482.651.651	-0.323723	0.691393	0.98429
CALU.Y.189.275.283.114.275.283.124	0.0561259	0.961932	0.98631
GNB2L1.Y.52	0.792045	0.332001	0.98429
PIK3R1.Y.470.107.170.200.470	-0.228217	0.819498	0.98429
PIK3R3.Y.166.202.202	-0.228217	0.819498	0.98429
HIPK3.S.362.362	-0.744534	0.495193	0.98429
ANTXR2.ANTXR1.Y.277.380.380.382.382	-1.46155	0.0936255	0.98429
ANXA5.Y.297	-0.92752	0.406183	0.98429
CD97.Y.717.761.810	-0.0925058	0.916105	0.98429
NUCB2.Y.169.169	-3.69099	0.00223976	0.327005
PKP2.Y.168.168	1.03616	0.263157	0.98429
CAP1.Y.31.31	-1.04166	0.262033	0.98429
SFN.Y.98.130	-0.294084	0.709804	0.98429
SLC44A4.Y.13.13	-0.997752	0.423848	0.98429
PTK6.Y.114	-0.0868738	0.930288	0.98429
HIST1H2BM.HIST1H2BN.HIST1H2BH.HIST2H2BF.HIST1H2BC.HIST1H2BD.HIST1H2BK.HIST1H2BL.HIST2H2BE.HIST1H2BB.HIST1H2BO.HIST1H2BJ.HIST3H2BB.HIST2H2BD.HIST2H2BC.Y.84.84.84.84.84.84.84.84.84.84.84.84.84.84.84.84	-1.35154	0.173366	0.98429
TMED7.Y.93.93.93	-1.25308	0.190034	0.98429
CNN1.Y.12	-1.55177	0.0842556	0.98429
PRKCI.Y.136	-0.593709	0.603278	0.98429
TMEM119.Y.127	-1.04701	0.309203	0.98429
IL13RA1.Y.405	-0.117842	0.892099	0.98429
ANXA2.ANXA2P2.Y.327.345.327	-1.36223	0.166317	0.98429
PKP2.Y.217.217	-1.43711	0.178644	0.98429
LMNB1.Y.138	1.01643	0.263615	0.98429
ANXA6.Y.95.63	-1.04982	0.318061	0.98429
APOA1BP.Y.152.255	0.102759	0.917795	0.98429
LAMP1.Y.414.361	0.436302	0.681841	0.98429
SPTBN1.Y.493.480.493	0.714289	0.532192	0.98429
CRIM1.Y.1033	-0.092123	0.922617	0.98429
EIF3A.Y.38.72	-1.01282	0.287083	0.98429
CD93.Y.628	-0.45798	0.600735	0.98429
SYTL1.Y.292.304	0.455193	0.654004	0.98429
CNN1.Y.261.241	-1.56677	0.0780951	0.98429
CD247.Y.122.123	-1.13849	0.249107	0.98429
TMC5.Y.55.55	0.144161	0.879251	0.98429
DSP.Y.56.56.56	-0.366306	0.678746	0.98429
SYK.Y.526.503	-0.343144	0.687059	0.98429
CLDN18.T.204.204	-1.50921	0.07736	0.98429
AXL.Y.689.698	-0.305062	0.714651	0.98429
SLC44A2.Y.8.8	1.12298	0.212081	0.98429
