# Supplementary material for: Kinase activities in pancreatic ductal adenocarcinoma with prognostic and therapeutic avenues
Source: Mol Oncol. 2024 Apr 22;18(8):2020–41. doi: 10.1002/1878-0261.13625 (PMC11306541; doi:10.1002/1878-0261.13625)
Supplement: Supplementary file 1 — Fig. S1. Large‐scale proteomic and phosphoproteomic analysis of pancreatic ductal adenocarcinoma. Fig. S2. Data overview of the pS/T phosphoproteome of pancreatic ductal adenocarcinoma. Fig. S3. Data overview of the pY phosphoproteome of pancreatic ductal adenocarcinoma. Fig. S4. Data overview of the proteome of pancreatic ductal adenocarcinoma. Fig. S5. Consensus clustering analyses of proteome and phosphoproteome. Fig. S6. Comprehensive analysis of PDAC (phospho)proteome subtypes. Fig. S7. Overall survival analysis of subtypes based on mRNA, proteome and phosphoproteome. Fig. S8. Differential kinase activities among the identified PDAC phosphoproteome subtypes. Fig. S9. Phosphoproteomic signatures among KRAS alleles G12D, G12V and G12R. Fig. S10. Association of TP53 gene mutations with pY phosphoproteome. Fig. S11. Phosphoproteome differences in short and long survival (treatment naïve) patients. Table S1. Clinicopathological characteristics of the subset (42/90) of SPACIOUS cohort tumors. Table S2. Differential proteins between the proteome subtypes. Table S3. Differential pS/T phosphosites between the phosphoproteome subtypes. Table S4. pS/T‐based INKA profiling of 42 PDAC tumors. Table S5. pY‐based INKA profiling of 33 PDAC tumors. Table S6. Mutation sequencing panel of frequently mutated genes in 42 PDAC tumors. Table S7. Differential analysis of pS/T sites between KRAS G12D mutated and the rest of tumors (G12V, G12R). Table S8. Differential analysis of pS/T sites between TP53 mutated and wildtype tumors. Table S9. Differential analysis of pY sites between TP53 mutated and wildtype tumors. Table S10. Differential analysis of pS/T sites between long (n = 3) and short survival (n = 3) patients. Table S11. Differential analysis of pY sites between long (n = 3) and short survival (n = 3) patients. [file MOL2-18-2020-s001.zip › mol213625-sup-0019-TableS9.xlsx]

## Sheet: Sheet1
d_final2$ID	pval	log10pv	pval.BH	log2FC
MISP.S.400.Q8IVT2	0.00036493	3.43779	0.454885	-13.1938
EPB41.S.623.679.712.698.414.470.489.P11171.5.P11171.2.P11171.P11171.7.P11171.6.P11171.4.P11171.3	0.000188338	3.72506	0.454885	-13.0845
MAP1S.S.606.632.Q66K74.2.Q66K74	0.000183052	3.73743	0.454885	-12.8914
PRR12.S.1308.1308.Q9ULL5.Q9ULL5.2	0.00223216	2.65127	0.758834	-11.2972
FLNA.S.968.968.P21333.2.P21333	0.00771059	2.11291	0.871995	-10.9375
VCAN.T.1127.2114.2114.P13611.2.P13611.5.P13611	0.00557421	2.25382	0.871995	-10.8263
ANKRD13D.T.206.469.556.Q6ZTN6.2.Q6ZTN6.Q6ZTN6.3	0.00760136	2.11911	0.871995	-10.6178
DPYSL3.S.650.536.Q14195.2.Q14195	0.00404996	2.39255	0.871995	-10.5931
EML1.S.140.159.O00423.O00423.3	0.0027917	2.55413	0.77017	-10.3355
INADL.T.1209.1209.1209.1209.668.Q8NI35.Q8NI35.4.Q8NI35.3.Q8NI35.2.Q8NI35.5	0.00687708	2.1626	0.871995	-10.2242
BICD2.T.573.573.Q8TD16.Q8TD16.2	0.00991488	2.00371	0.871995	-10.0014
ARHGEF10.S.1221.1255.1259.1283.1284.O15013.7.O15013.4.O15013.5.O15013.6.O15013	0.0120809	1.9179	0.871995	-9.94428
DSG2.S.701.Q14126	0.0109279	1.96146	0.871995	-9.90982
RDH14.T.5.Q9HBH5	0.00955196	2.01991	0.871995	-9.84618
REPS1.S.174.174.174.174.Q96D71.3.Q96D71.Q96D71.4.Q96D71.2	0.0160103	1.7956	0.871995	-9.65033
SAMD1.T.107.Q6SPF0	0.00786935	2.10406	0.871995	-9.64209
MDFIC.S.124.233.Q9P1T7.Q9P1T7.1	0.00485684	2.31365	0.871995	-9.42758
FILIP1L.S.616.800.800.1040.1040.786.Q4L180.6.Q4L180.3.Q4L180.7.Q4L180.2.Q4L180.Q4L180.5	0.000328349	3.48366	0.454885	-9.40998
SARG.S.560.314.Q9BW04.Q9BW04.2	0.00551459	2.25849	0.871995	-9.37967
SH3PXD2A.S.1016.823.988.Q5TCZ1.Q5TCZ1.2.Q5TCZ1.3	0.00471799	2.32624	0.871995	-9.28642
DNTTIP2.S.184.Q5QJE6	0.00507575	2.2945	0.871995	-9.19953
CXorf23.S.139.139.139.A2AJT9.3.A2AJT9.2.A2AJT9	0.00549778	2.25981	0.871995	-9.18004
SMEK1.S.724.737.498.Q6IN85.2.Q6IN85.Q6IN85.4	0.022775	1.64254	0.871995	-9.15292
PTPRC.S.1138.1185.1186.1204.1233.1251.1252.1299.P08575.4.P08575.9.P08575.10.P08575.8.P08575.7.P08575.5.P08575.6.P08575	0.00762772	2.11761	0.871995	-9.03983
HIST1H1B.T.4.P16401	0.0217533	1.66248	0.871995	-9.0157
PLCL2.S.1113.987.Q9UPR0.Q9UPR0.3	0.0187847	1.7262	0.871995	-8.88786
CRACR2B.S.392.Q8N4Y2	0.021305	1.67152	0.871995	-8.85117
CLK2.S.142.141.P49760.P49760.3	0.0256553	1.59082	0.871995	-8.81995
SYTL2.S.154.Q9HCH5.13	0.0151004	1.82101	0.871995	-8.80352
DSP.S.1127.1127.1127.P15924.P15924.2.P15924.3	0.0172592	1.76298	0.871995	-8.77745
MAP7D1.S.420.452.415.Q3KQU3.4.Q3KQU3.Q3KQU3.2	0.0118549	1.9261	0.871995	-8.77335
ATN1.S.34.P54259	0.0213048	1.67152	0.871995	-8.69342
PPP1R13L.S.268.Q8WUF5	0.000987308	3.00555	0.590726	-8.68165
TRA2B.S.102.P62995	0.0162837	1.78825	0.871995	-8.63826
TTC7A.S.647.671.Q9ULT0.Q9ULT0.4	0.0117594	1.92961	0.871995	-8.62827
LMO7.S.1252.1586.1586.1586.1301.Q8WWI1.3.Q8WWI1.Q8WWI1.4.Q8WWI1.2.Q8WWI1.5	0.0363948	1.43896	0.871995	-8.61973
VAPB.S.156.O95292	0.0121866	1.91412	0.871995	-8.53192
ANXA1.S.34.P04083	0.0389856	1.4091	0.871995	-8.52869
BAIAP2L1.T.257.Q9UHR4	0.0145901	1.83594	0.871995	-8.49716
RIPK1.S.370.416.Q13546.2.Q13546	0.00212806	2.67202	0.740267	-8.47813
VASH1.S.313.Q7L8A9	0.0167469	1.77607	0.871995	-8.45528
FAM198B.S.200.200.200.Q6UWH4.3.Q6UWH4.Q6UWH4.2	0.0329403	1.48227	0.871995	-8.38783
AKAP12.S.219.114.121.Q02952.Q02952.3.Q02952.2	0.0492158	1.3079	0.871995	-8.27858
CD2AP.S.86.Q9Y5K6	0.00166427	2.77878	0.675472	-8.25449
MAP1A.S.322.322.P78559.P78559.2	0.0129258	1.88854	0.871995	-8.2519
VPS35.S.7.Q96QK1	0.0164542	1.78372	0.871995	-8.22208
VPS13D.S.2435.2435.Q5THJ4.2.Q5THJ4	0.0276186	1.5588	0.871995	-8.14589
ZZZ3.S.606.606.112.Q8IYH5.4.Q8IYH5.Q8IYH5.3	0.0252788	1.59724	0.871995	-8.13759
LSG1.S.252.Q9H089	0.0355488	1.44918	0.871995	-8.10419
MAP1B.T.2034.P46821	0.00396091	2.4022	0.871995	-8.09705
CLASP1.S.797.Q7Z460	0.00207494	2.68299	0.738975	-8.06658
HSPG2.S.2986.P98160	0.0239741	1.62026	0.871995	-8.05436
WIZ.S.201.198.1017.O95785.4.O95785.3.O95785	0.0456287	1.34076	0.871995	-8.03884
TP53BP1.S.1678.1683.1683.Q12888.Q12888.3.Q12888.2	0.0283354	1.54767	0.871995	-8.03058
GFPT2.S.244.O94808	0.021151	1.67467	0.871995	-7.97185
PLIN3.T.216.216.204.33.O60664.3.O60664.O60664.4.O60664.2	0.0497325	1.30336	0.871995	-7.9107
IGFBP5.S.268.P24593	0.0352565	1.45276	0.871995	-7.88288
USP4.S.244.Q13107	0.013102	1.88266	0.871995	-7.86357
SLC12A7.T.980.Q9Y666	0.0292792	1.53344	0.871995	-7.8437
ABLIM1.S.293.353.37.O14639.2.O14639.O14639.3	0.012968	1.88713	0.871995	-7.81487
ABLIM1.S.321.O14639.6	0.012968	1.88713	0.871995	-7.81487
KIF2A.T.78.51.51.58.78.O00139.4.O00139.2.O00139.1.O00139.5.O00139	0.0236417	1.62632	0.871995	-7.80027
LRRC16A.S.968.968.Q5VZK9.Q5VZK9.2	0.027577	1.55945	0.871995	-7.79086
DST.S.7513.5318.5114.Q03001.Q03001.14.Q03001.8	0.0332794	1.47782	0.871995	-7.78645
SLC44A2.T.14.14.Q8IWA5.Q8IWA5.2	0.0320269	1.49448	0.871995	-7.77955
DYRK1A.S.520.529.529.Q13627.2.Q13627.Q13627.5	0.0151449	1.81973	0.871995	-7.77565
EML1.S.135.154.O00423.O00423.3	0.0302191	1.51972	0.871995	-7.73332
OPHN1.S.703.O60890	0.0261234	1.58297	0.871995	-7.7245
GRB10.S.46.104.98.104.Q13322.3.Q13322.2.Q13322.4.Q13322	0.0241445	1.61718	0.871995	-7.70442
MYO1G.S.992.B0I1T2	0.0468184	1.32958	0.871995	-7.67553
PDLIM5.S.119.Q96HC4	0.00253107	2.5967	0.766815	-7.67098
ZKSCAN1.S.359.P17029	0.0430063	1.36647	0.871995	-7.5742
NUCKS1.S.50.Q9H1E3	0.0150338	1.82293	0.871995	-7.55519
FOXA2.S.223.229.Q9Y261.Q9Y261.2	0.0252061	1.59849	0.871995	-7.54818
RAB44.S.115.Q7Z6P3	0.0298006	1.52578	0.871995	-7.50694
DENND1A.T.707.708.718.Q8TEH3.Q8TEH3.7.Q8TEH3.6	0.0321502	1.49282	0.871995	-7.50014
MYLK.S.305.305.305.305.305.305.Q15746.4.Q15746.5.Q15746.2.Q15746.3.Q15746.6.Q15746	0.0465206	1.33235	0.871995	-7.48875
NUP153.T.102.102.102.P49790.3.P49790.P49790.2	0.02949	1.53033	0.871995	-7.4806
SRSF10.S.253.252.O75494.O75494.2	0.0479467	1.31924	0.871995	-7.46486
PACS1.S.320.320.Q6VY07.Q6VY07.2	0.0383689	1.41602	0.871995	-7.45192
TNS3.S.874.634.Q68CZ2.Q68CZ2.2	0.00831968	2.07989	0.871995	-7.41378
PPL.S.1310.O60437	0.00240336	2.61918	0.766815	-7.33971
ANK1.T.1380.1380.1380.1380.1380.1380.1380.1380.1380.1380.1380.1380.1380.1380.1380.1380.1421.P16157.14.P16157.8.P16157.12.P16157.P16157.3.P16157.16.P16157.5.P16157.10.P16157.15.P16157.11.P16157.13.P16157.4.P16157.7.P16157.6.P16157.9.P16157.2.P16157.21	0.0383581	1.41614	0.871995	-7.33059
ZFP90.S.511.Q8TF47	0.0454249	1.34271	0.871995	-7.32931
ARHGAP5.S.1124.1124.Q13017.2.Q13017	0.00247291	2.60679	0.766815	-7.29662
MSN.S.407.P26038	0.0123805	1.90726	0.871995	-7.2953
TRPM7.S.1404.Q96QT4	0.0268319	1.57135	0.871995	-7.24885
TANC2.S.1722.1732.Q9HCD6.Q9HCD6.2	0.0413098	1.38395	0.871995	-7.22786
FOSL2.S.120.81.95.P15408.P15408.3.P15408.2	0.0497633	1.30309	0.871995	-7.19653
MSR1.S.16.16.16.P21757.2.P21757.3.P21757	0.0215535	1.66648	0.871995	-7.18882
NAB1.S.328.328.Q13506.2.Q13506	0.0485088	1.31418	0.871995	-7.18031
CAMSAP3.S.554.581.Q9P1Y5.Q9P1Y5.2	0.0278256	1.55555	0.871995	-7.1795
SVIL.S.644.617.644.O95425.O95425.3.O95425.4	0.033982	1.46875	0.871995	-7.17197
RPS6KA3.T.365.P51812	0.0485276	1.31401	0.871995	-7.13226
SLC7A2.S.646.685.686.P52569.P52569.2.P52569.3	0.0281527	1.55048	0.871995	-7.08782
RPS6KA3.RPS6KA1.T.577.557.573.582.481.P51812.Q15418.4.Q15418.Q15418.2.Q15418.3	0.0315142	1.50149	0.871995	-7.08326
TBC1D5.S.564.586.Q92609.Q92609.2	0.00298425	2.52516	0.77017	-7.05453
PHF21A.T.351.350.351.Q96BD5.2.Q96BD5.Q96BD5.3	0.0490478	1.30938	0.871995	-7.0281
KANK3.S.160.160.Q6NY19.2.Q6NY19	0.0471258	1.32674	0.871995	-7.0108
VPS13C.S.1355.1398.1355.1398.Q709C8.3.Q709C8.Q709C8.4.Q709C8.2	0.0470476	1.32746	0.871995	-6.98248
CNNM4.S.147.660.Q6P4Q7.2.Q6P4Q7	0.0449915	1.34687	0.871995	-6.9462
LRIG3.S.1021.1081.Q6UXM1.2.Q6UXM1	0.0347679	1.45882	0.871995	-6.89953
CWC22.S.786.Q9HCG8	0.0309894	1.50879	0.871995	-6.81811
ERCC5.S.156.156.P28715.P28715.3	0.0168753	1.77275	0.871995	-6.79534
ERCC5.S.157.157.P28715.P28715.3	0.0168753	1.77275	0.871995	-6.79534
CLASP1.S.691.Q7Z460.4	0.0453463	1.34346	0.871995	-6.78077
MAGED2.S.173.191.Q9UNF1.2.Q9UNF1	0.0302497	1.51928	0.871995	-6.75442
PICALM.T.301.301.301.301.250.Q13492.3.Q13492.2.Q13492.5.Q13492.Q13492.4	0.0401763	1.39603	0.871995	-6.74741
LRCH3.S.352.352.352.352.Q96II8.3.Q96II8.Q96II8.2.Q96II8.4	0.0248718	1.60429	0.871995	-6.72348
MATR3.S.211.P43243	0.021178	1.67412	0.871995	-6.69224
NBEAL1.S.2589.2679.Q6ZS30.1.Q6ZS30	0.0474535	1.32373	0.871995	-6.66732
SHISA2.S.285.Q6UWI4	0.0258241	1.58798	0.871995	-6.66137
FBXO41.S.478.Q8TF61	0.0475331	1.323	0.871995	-6.65461
ARHGEF17.S.827.Q96PE2	0.00267672	2.5724	0.77017	-6.64336
KRT8.S.441.441.469.CON__P05787.P05787.P05787.2	0.0323594	1.49	0.871995	-6.63932
RASAL2.S.204.56.Q9UJF2.2.Q9UJF2	0.0243887	1.61281	0.871995	-6.61781
LTBP1.S.408.461.461.787.787.Q14766.3.Q14766.2.Q14766.5.Q14766.Q14766.4	0.0481609	1.31731	0.871995	-6.57639
TBC1D2.S.697.904.915.455.489.Q9BYX2.4.Q9BYX2.2.Q9BYX2.Q9BYX2.6.Q9BYX2.5	0.0184955	1.73293	0.871995	-6.57505
KMT2D.S.48.48.O14686.O14686.3	0.0368862	1.43314	0.871995	-6.56838
EHBP1L1.S.1017.Q8N3D4	0.0385376	1.41412	0.871995	-6.56114
LIMK1.S.276.296.310.P53667.4.P53667.2.P53667	0.00337391	2.47187	0.827326	-6.54534
PNISR.S.726.Q8TF01	0.0240365	1.61913	0.871995	-6.44728
HUWE1.S.3116.3107.3100.Q7Z6Z7.Q7Z6Z7.3.Q7Z6Z7.2	0.046833	1.32945	0.871995	-6.42697
DBN1.S.388.342.344.Q16643.3.Q16643.Q16643.2	0.0144698	1.83954	0.871995	-6.40405
APBB2.S.160.160.160.Q92870.4.Q92870.Q92870.2	0.0103487	1.98511	0.871995	-6.34096
CLASP1.T.711.718.711.719.711.Q7Z460.Q7Z460.4.Q7Z460.2.Q7Z460.5.Q7Z460.3	0.0211169	1.67537	0.871995	-6.32098
LAIR1.S.250.251.268.Q6GTX8.3.Q6GTX8.2.Q6GTX8	0.0125646	1.90085	0.871995	-6.31111
DFNA5.S.88.252.O60443.3.O60443	0.0254189	1.59484	0.871995	-6.24134
ARHGAP35.Y.1105.Q9NRY4	0.0335569	1.47422	0.871995	-6.23806
SAMD1.T.416.Q6SPF0	0.0412652	1.38442	0.871995	-6.2377
RASA3.S.795.827.Q14644.2.Q14644	0.0457961	1.33917	0.871995	-6.19813
HUWE1.S.3759.3750.3743.Q7Z6Z7.Q7Z6Z7.3.Q7Z6Z7.2	0.0391359	1.40742	0.871995	-6.163
SH3PXD2A.S.406.213.378.Q5TCZ1.Q5TCZ1.2.Q5TCZ1.3	0.0444542	1.35209	0.871995	-6.129
ERMAP.S.418.Q96PL5	0.0291381	1.53554	0.871995	-6.11029
PBXIP1.S.550.550.521.Q96AQ6.3.Q96AQ6.Q96AQ6.2	0.0280051	1.55276	0.871995	-6.10319
NCOA5.S.151.Q9HCD5	0.0490035	1.30977	0.871995	-6.08923
TBC1D1.S.503.503.Q86TI0.2.Q86TI0	0.0431104	1.36542	0.871995	-6.02326
REST.S.841.864.Q13127.4.Q13127	0.039819	1.39991	0.871995	-6.00856
EPS15.S.681.367.P42566.P42566.2	0.0386637	1.4127	0.871995	-5.99643
LGALS4.S.86.P56470	0.0397582	1.40057	0.871995	-5.98542
FAM21A.S.550.550.Q641Q2.Q641Q2.2	0.0368882	1.43311	0.871995	-5.95089
NFAM1.T.228.Q8NET5	0.0327972	1.48416	0.871995	-5.95042
PTBP2.S.308.308.308.Q9UKA9.2.Q9UKA9.Q9UKA9.5	0.0495533	1.30493	0.871995	-5.87295
ANO1.S.94.66.Q5XXA6.Q5XXA6.3	0.0289502	1.53835	0.871995	-5.8437
ARHGEF5.S.983.Q12774	0.0423582	1.37306	0.871995	-5.80721
MAP1B.T.1853.P46821	0.0332982	1.47758	0.871995	-5.69545
PPFIBP1.S.444.475.322.458.Q86W92.4.Q86W92.Q86W92.3.Q86W92.2	0.0125753	1.90048	0.871995	-5.67717
DOCK10.S.1283.1289.Q96BY6.3.Q96BY6	0.0360422	1.44319	0.871995	-5.6055
RASAL3.S.859.859.Q86YV0.Q86YV0.2	0.0399303	1.3987	0.871995	-5.58124
GPHN.S.305.338.Q9NQX3.Q9NQX3.2	0.045923	1.33797	0.871995	-5.57436
IQSEC1.S.403.417.295.Q6DN90.3.Q6DN90.Q6DN90.2	0.0491525	1.30845	0.871995	-5.38538
PARD3B.S.911.973.904.904.Q8TEW8.2.Q8TEW8.Q8TEW8.6.Q8TEW8.3	0.0432424	1.36409	0.871995	-5.38048
HAUS7.S.26.26.26.Q99871.3.Q99871.Q99871.2	0.04591	1.33809	0.871995	-5.32549
ILVBL.S.629.A1L0T0	0.0435282	1.36123	0.871995	-5.32114
KIF3A.S.687.Q9Y496	0.0425679	1.37092	0.871995	-5.20383
DNTTIP2.S.381.Q5QJE6	0.049494	1.30545	0.871995	-4.9196
AHNAK.S.135.Q09666	0.0460147	1.3371	0.871995	1.04198
TOR1AIP1.S.154.154.154.Q5JTV8.3.Q5JTV8.Q5JTV8.2	0.0448164	1.34856	0.871995	1.23166
CCNY.S.326.272.301.Q8ND76.Q8ND76.3.Q8ND76.2	0.0445873	1.35079	0.871995	1.25682
SRRM2.S.2132.Q9UQ35	0.0220849	1.6559	0.871995	1.28344
AHNAK.S.5739.Q09666	0.0361847	1.44147	0.871995	1.31248
LSM14A.S.183.183.142.Q8ND56.Q8ND56.2.Q8ND56.3	0.0473475	1.3247	0.871995	1.31823
WNK1.S.1782.2029.2281.2289.2442.1622.Q9H4A3.2.Q9H4A3.Q9H4A3.5.Q9H4A3.6.Q9H4A3.7.Q9H4A3.4	0.0285907	1.54378	0.871995	1.34083
SORBS2.S.346.306.260.306.439.O94875.12.O94875.5.O94875.3.O94875.4.O94875.10	0.0199152	1.70082	0.871995	1.42161
SRRM2.S.435.435.Q9UQ35.Q9UQ35.2	0.0498482	1.30235	0.871995	1.54686
ASAP2.S.701.701.O43150.O43150.2	0.014792	1.82997	0.871995	1.55522
PRKAR2A.S.99.99.P13861.2.P13861	0.0401021	1.39683	0.871995	1.79407
SYTL1.S.380.392.Q8IYJ3.2.Q8IYJ3	0.0489661	1.3101	0.871995	2.64023
MYO18A.S.1942.1611.Q92614.Q92614.2	0.0489133	1.31057	0.871995	2.67088
RBMXL1.S.88.Q96E39	0.0466791	1.33088	0.871995	2.70755
LIMCH1.S.72.72.231.231.231.231.77.77.72.72.Q9UPQ0.8.Q9UPQ0.5.Q9UPQ0.10.Q9UPQ0.2.Q9UPQ0.4.Q9UPQ0.Q9UPQ0.9.Q9UPQ0.6.Q9UPQ0.3.Q9UPQ0.7	0.0476101	1.3223	0.871995	2.71069
BCLAF1.S.339.Q9NYF8.4	0.0359806	1.44393	0.871995	2.71418
DDX23.S.14.14.Q9BUQ8.Q9BUQ8.2	0.0485529	1.31378	0.871995	2.74772
HNRNPUL2.S.185.Q1KMD3	0.0429215	1.36732	0.871995	2.77413
RAVER1.T.463.463.Q8IY67.2.Q8IY67	0.0476257	1.32216	0.871995	2.77844
PRCC.S.157.Q92733	0.0452331	1.34454	0.871995	2.79595
LRP1.S.4520.Q07954	0.0497503	1.3032	0.871995	2.81119
NFXL1.S.835.Q6ZNB6	0.0388789	1.41029	0.871995	2.81304
HIC1.S.347.366.Q14526.2.Q14526	0.0422332	1.37435	0.871995	2.81499
RABL6.T.599.600.Q3YEC7.Q3YEC7.2	0.0413656	1.38336	0.871995	2.83867
KLC1.S.521.521.521.521.521.521.521.521.521.521.Q07866.6.Q07866.7.Q07866.4.Q07866.9.Q07866.8.Q07866.2.Q07866.3.Q07866.Q07866.5.Q07866.10	0.0432036	1.36448	0.871995	2.87343
THRAP3.S.939.Q9Y2W1	0.0488001	1.31158	0.871995	2.87563
ARID1A.S.696.696.313.O14497.O14497.2.O14497.3	0.0350498	1.45531	0.871995	2.88248
LARP7.S.258.265.Q4G0J3.Q4G0J3.3	0.0368369	1.43372	0.871995	2.88485
CRIP2.S.104.178.P52943.P52943.2	0.0354716	1.45012	0.871995	2.88902
LARP1.S.521.444.Q6PKG0.Q6PKG0.3	0.0413805	1.3832	0.871995	2.89185
RPS6KA1.S.347.363.372.271.Q15418.4.Q15418.Q15418.2.Q15418.3	0.033712	1.47222	0.871995	2.92266
SRRM2.S.1923.1923.Q9UQ35.Q9UQ35.2	0.0499317	1.30162	0.871995	2.92581
HIST1H1B.T.11.P16401	0.0430859	1.36567	0.871995	2.93984
SORBS2.S.648.608.562.608.741.578.583.561.1117.921.1017.O94875.12.O94875.5.O94875.3.O94875.4.O94875.10.O94875.8.O94875.2.O94875.9.O94875.11.O94875.7.O94875	0.0460747	1.33654	0.871995	2.94051
TRIP10.S.299.299.299.299.299.Q15642.Q15642.4.Q15642.2.Q15642.3.Q15642.5	0.035751	1.44671	0.871995	2.94058
DAP.S.51.P51397	0.0362151	1.44111	0.871995	2.94609
PHLDB1.S.520.520.520.Q86UU1.3.Q86UU1.2.Q86UU1	0.0381227	1.41882	0.871995	2.95481
KANK2.S.171.171.171.Q63ZY3.3.Q63ZY3.Q63ZY3.2	0.0362642	1.44052	0.871995	2.97442
NUP98.S.871.871.888.888.871.888.P52948.2.P52948.5.P52948.P52948.6.P52948.4.P52948.3	0.0398662	1.3994	0.871995	2.97858
MFAP1.S.52.P55081	0.0451144	1.34568	0.871995	2.98078
LARP7.S.298.305.Q4G0J3.Q4G0J3.3	0.0368165	1.43396	0.871995	2.99025
MYO1F.MYO1E.S.734.736.O00160.Q12965	0.0455009	1.34198	0.871995	2.99078
MFAP1.S.53.P55081	0.0444416	1.35221	0.871995	2.99439
OSTF1.S.213.Q92882	0.0427627	1.36893	0.871995	2.9956
BNIP3L.S.126.166.O60238.2.O60238	0.0249724	1.60254	0.871995	3.02962
PLA2G4A.S.437.P47712	0.0248718	1.60429	0.871995	3.03651
CTNNA1.S.652.652.282.P35221.2.P35221.P35221.3	0.0471604	1.32642	0.871995	3.05871
PTRF.S.389.197.299.Q6NZI2.Q6NZI2.3.Q6NZI2.2	0.0403965	1.39366	0.871995	3.07166
SYNPO2.S.1060.1091.Q9UMS6.4.Q9UMS6.2	0.044013	1.35642	0.871995	3.0776
LARP1.S.631.554.Q6PKG0.Q6PKG0.3	0.0422301	1.37438	0.871995	3.08413
ITGB4.S.1404.1404.1474.1404.P16144.2.P16144.4.P16144.P16144.3	0.0233305	1.63208	0.871995	3.10121
TJP1.S.1617.1537.Q07157.Q07157.2	0.0305402	1.51513	0.871995	3.11053
FAM83H.S.1003.Q6ZRV2	0.0289655	1.53812	0.871995	3.13954
CTNNA1.T.654.654.284.P35221.2.P35221.P35221.3	0.0450936	1.34589	0.871995	3.13959
SRSF10.S.131.131.131.131.131.131.O75494.O75494.2.O75494.4.O75494.6.O75494.3.O75494.5	0.0466329	1.33131	0.871995	3.15063
DDX42.S.111.Q86XP3	0.0316798	1.49922	0.871995	3.15477
CSRP1.S.192.P21291	0.0419152	1.37763	0.871995	3.1754
STK26.S.300.238.223.Q9P289.Q9P289.3.Q9P289.2	0.0250264	1.6016	0.871995	3.26721
FAM177A1.S.70.93.Q8N128.Q8N128.2	0.0279505	1.55361	0.871995	3.32323
FAM177A1.T.71.94.Q8N128.Q8N128.2	0.0279505	1.55361	0.871995	3.32323
STK39.S.366.385.Q9UEW8.2.Q9UEW8	0.0286162	1.54339	0.871995	3.32935
CTNNA1.T.645.645.275.P35221.2.P35221.P35221.3	0.0103487	1.98512	0.871995	3.79317
DES.S.28.P17661	0.0278318	1.55546	0.871995	3.87078
MFAP1.S.118.P55081	0.0464753	1.33278	0.871995	3.94809
PLEC.S.4385.4216.4226.4234.4248.4271.4275.4248.4252.Q15149.Q15149.7.Q15149.8.Q15149.9.Q15149.5.Q15149.3.Q15149.2.Q15149.4.Q15149.6	0.0110526	1.95654	0.871995	3.9944
PTRF.S.167.Q6NZI2	0.00996743	2.00142	0.871995	4.14206
HNRNPL.S.185.52.P14866.P14866.2	0.0359404	1.44442	0.871995	4.25977
PIGR.S.673.P01833	0.0425843	1.37075	0.871995	4.28235
LCP1.S.257.P13796	0.0207092	1.68384	0.871995	4.36371
CDC42EP1.S.346.353.Q00587.2.Q00587	0.0149901	1.8242	0.871995	4.40328
PPP1R12A.T.609.637.640.696.696.O14974.5.O14974.4.O14974.3.O14974.2.O14974	0.026006	1.58493	0.871995	4.40703
KLF3.S.250.P57682	0.0146396	1.83447	0.871995	4.45691
NCOR2.S.152.152.152.Q9Y618.4.Q9Y618.Q9Y618.5	0.0170497	1.76828	0.871995	4.46951
SRRM2.S.2272.Q9UQ35	0.0418776	1.37802	0.871995	4.48614
ARHGEF17.S.420.Q96PE2	0.0129912	1.88635	0.871995	4.49003
LIMA1.S.692.693.532.533.390.Q9UHB6.Q9UHB6.4.Q9UHB6.2.Q9UHB6.5.Q9UHB6.3	0.0174338	1.75861	0.871995	4.49008
PARVA.S.14.14.Q9NVD7.2.Q9NVD7	0.0200004	1.69896	0.871995	4.50246
LMNB2.S.419.Q03252	0.00892543	2.04937	0.871995	4.51289
CDK11B.S.532.542.566.575.576.589.359.320.233.255.P21127.6.P21127.9.P21127.8.P21127.3.P21127.2.P21127.P21127.10.P21127.5.P21127.12.P21127.4	0.0146808	1.83325	0.871995	4.56335
TMPO.S.159.159.159.159.P42166.P42167.P42167.3.P42167.2	0.0227634	1.64276	0.871995	4.57025
GAK.S.829.750.O14976.O14976.2	0.0145907	1.83592	0.871995	4.57213
ABI3.S.336.342.Q9P2A4.2.Q9P2A4	0.0129573	1.88749	0.871995	4.58797
CWC22.S.829.Q9HCG8	0.0105526	1.97664	0.871995	4.59069
ZNF318.SRRM1.PRPF38A.THRAP3.S.305.305.590.588.250.63.134.Q5VUA4.Q5VUA4.2.Q8IYB3.Q8IYB3.2.Q8NAV1.Q8NAV1.2.Q9Y2W1	0.0130635	1.88394	0.871995	4.60378
ZNF318.SRRM1.PRPF38A.THRAP3.S.307.307.592.590.252.65.136.Q5VUA4.Q5VUA4.2.Q8IYB3.Q8IYB3.2.Q8NAV1.Q8NAV1.2.Q9Y2W1	0.0130635	1.88394	0.871995	4.60378
ANXA2.ANXA2P2.T.19.37.19.P07355.P07355.2.A6NMY6	0.0183071	1.73738	0.871995	4.6259
PDLIM5.S.362.253.259.391.Q96HC4.Q96HC4.4.Q96HC4.7.Q96HC4.6	0.00977651	2.00982	0.871995	4.6327
SPN.S.355.P16150	0.011299	1.94696	0.871995	4.66293
PDLIM2.S.134.134.384.134.134.Q96JY6.Q96JY6.3.Q96JY6.5.Q96JY6.4.Q96JY6.2	0.0167489	1.77601	0.871995	4.66724
ETV6.T.18.P41212	0.0216885	1.66377	0.871995	4.6783
CTNNA2.T.653.653.687.653.285.332.P26232.3.P26232.2.P26232.5.P26232.P26232.4.P26232.6	0.0187769	1.72638	0.871995	4.68162
DOCK1.S.1681.Q14185	0.00994716	2.0023	0.871995	4.68359
FGFR1OP.S.156.156.O95684.O95684.2	0.0100831	1.99641	0.871995	4.7077
CAV2.Y.19.19.P51636.3.P51636	0.0143031	1.84457	0.871995	4.71643
TNKS1BP1.S.178.Q9C0C2	0.00753295	2.12303	0.871995	4.72132
SORBS2.S.364.324.278.324.457.O94875.12.O94875.5.O94875.3.O94875.4.O94875.10	0.0111377	1.9532	0.871995	4.73368
CAMSAP2.S.437.453.464.Q08AD1.2.Q08AD1.3.Q08AD1	0.0108899	1.96298	0.871995	4.74267
AHNAK.T.3716.Q09666	0.0107318	1.96933	0.871995	4.75105
YRDC.S.37.Q86U90	0.00871434	2.05977	0.871995	4.76393
ACACA.S.80.117.22.Q13085.Q13085.4.Q13085.2	0.0112529	1.94874	0.871995	4.77819
KRT8.S.37.37.65.CON__P05787.P05787.P05787.2	0.0254375	1.59453	0.871995	4.79841
FAM83H.S.925.Q6ZRV2	0.0122113	1.91324	0.871995	4.83622
SORBS2.S.344.304.258.304.437.O94875.12.O94875.5.O94875.3.O94875.4.O94875.10	0.0463061	1.33436	0.871995	4.85064
RSF1.S.1030.1251.1282.Q96T23.3.Q96T23.2.Q96T23	0.00845738	2.07276	0.871995	4.85202
PTMA.S.2.2.P06454.2.P06454	0.00782994	2.10624	0.871995	4.88016
MAP4.S.507.507.507.P27816.P27816.6.P27816.2	0.00839149	2.07616	0.871995	4.88084
PNISR.S.672.Q8TF01	0.0465978	1.33163	0.871995	4.88316
CDKN2AIP.S.131.Q9NXV6	0.0066542	2.1769	0.871995	4.91073
TJP1.S.912.Q07157	0.0104878	1.97932	0.871995	4.91988
TNS1.S.1314.Q9HBL0	0.0128109	1.89242	0.871995	4.9255
ALKBH5.S.53.64.64.Q6P6C2.3.Q6P6C2.Q6P6C2.1	0.00829844	2.081	0.871995	4.96118
TBC1D5.S.544.566.Q92609.Q92609.2	0.00542418	2.26567	0.871995	4.99372
CARHSP1.S.30.Q9Y2V2	0.0101343	1.99421	0.871995	4.99767
ALG3.S.13.Q92685	0.0353422	1.45171	0.871995	5.02442
EIF5.S.390.P55010	0.0108958	1.96274	0.871995	5.03362
KRI1.S.136.Q8N9T8	0.00695375	2.15778	0.871995	5.04213
SRRM2.S.2067.Q9UQ35	0.00943514	2.02525	0.871995	5.05006
EIF5.S.389.P55010	0.0103163	1.98648	0.871995	5.07082
EVL.S.349.351.349.355.Q9UI08.Q9UI08.2.Q9UI08.4.Q9UI08.3	0.0423751	1.37289	0.871995	5.0872
SYNPO2.S.611.611.216.580.611.Q9UMS6.Q9UMS6.3.Q9UMS6.5.Q9UMS6.4.Q9UMS6.2	0.0101615	1.99304	0.871995	5.09521
SRRM2.S.2121.Q9UQ35	0.00432233	2.36428	0.871995	5.13347
LAD1.S.356.O00515	0.0083756	2.07698	0.871995	5.14917
CAV2.S.20.20.P51636.3.P51636	0.0092963	2.03169	0.871995	5.20057
HTATSF1.S.452.O43719	0.00617001	2.20971	0.871995	5.23686
FGD5.S.744.Q6ZNL6	0.04168	1.38007	0.871995	5.27906
CIC.S.496.Q96RK0	0.0468196	1.32957	0.871995	5.28619
SRRM1.S.715.713.Q8IYB3.Q8IYB3.2	0.00926446	2.03318	0.871995	5.34098
MAP1A.S.986.986.P78559.P78559.2	0.0499083	1.30183	0.871995	5.34433
ARHGEF17.S.463.Q96PE2	0.0444909	1.35173	0.871995	5.42718
ZC3H13.S.986.986.Q5T200.2.Q5T200	0.0197145	1.70521	0.871995	5.48399
ZNF318.S.2101.Q5VUA4	0.0193833	1.71257	0.871995	5.48416
SYTL4.S.217.217.Q96C24.Q96C24.2	0.0211025	1.67567	0.871995	5.55946
PLEC.S.4384.4215.4225.4233.4247.4270.4274.4247.4251.Q15149.Q15149.7.Q15149.8.Q15149.9.Q15149.5.Q15149.3.Q15149.2.Q15149.4.Q15149.6	0.00549307	2.26018	0.871995	5.60856
MYLK.S.1640.1687.1691.1709.1760.1760.838.838.560.Q15746.4.Q15746.5.Q15746.2.Q15746.3.Q15746.6.Q15746.Q15746.11.Q15746.7.Q15746.9	0.0478399	1.32021	0.871995	5.61885
LARP4B.S.498.Q92615	0.0414175	1.38282	0.871995	5.63618
ETV6.S.271.P41212	0.014251	1.84616	0.871995	5.6412
RANBP3.S.33.101.101.Q9H6Z4.3.Q9H6Z4.2.Q9H6Z4	0.0489393	1.31034	0.871995	5.65246
RRAGC.S.385.Q9HB90	0.0370886	1.43076	0.871995	5.65712
PKP3.S.331.346.Q9Y446.Q9Y446.2	0.0407827	1.38952	0.871995	5.73725
MORC2.S.717.779.Q9Y6X9.2.Q9Y6X9	0.0442373	1.35421	0.871995	5.7491
TGFB1I1.S.386.403.O43294.2.O43294	0.00727338	2.13826	0.871995	5.76684
MAP1B.S.1154.P46821	0.0352375	1.45299	0.871995	5.76866
SRPR.S.268.296.P08240.2.P08240	0.0458292	1.33886	0.871995	5.77347
BET1L.S.9.Q9NYM9	0.0182605	1.73849	0.871995	5.78742
SYNM.S.429.429.O15061.O15061.2	0.0259982	1.58506	0.871995	5.78939
ABCF1.T.108.108.Q8NE71.Q8NE71.2	0.0234178	1.63045	0.871995	5.79365
CEP170.S.356.356.356.Q5SW79.Q5SW79.3.Q5SW79.2	0.0161921	1.7907	0.871995	5.79509
RSRC1.S.61.61.Q96IZ7.2.Q96IZ7	0.0017358	2.7605	0.683265	5.80928
TIAM1.S.358.358.Q13009.2.Q13009	0.0425173	1.37143	0.871995	5.8316
ANKRD28.S.857.1011.1041.1044.O15084.2.O15084.O15084.4.O15084.1	0.0430951	1.36557	0.871995	5.85108
ANXA3.S.233.P12429	0.0424591	1.37203	0.871995	5.86121
FGD6.S.515.515.Q6ZV73.2.Q6ZV73	0.0483713	1.31541	0.871995	5.96239
MED1.T.1051.Q15648	0.017104	1.7669	0.871995	5.98593
DOPEY2.S.1021.1021.Q9Y3R5.2.Q9Y3R5	0.0459852	1.33738	0.871995	5.99443
LMNA.S.568.568.469.456.P02545.P02545.6.P02545.5.P02545.4	0.0358272	1.44579	0.871995	6.00819
CDK11B.CDK11A.S.656.666.690.699.700.713.483.444.357.379.85.688.697.698.701.315.357.P21127.6.P21127.9.P21127.8.P21127.3.P21127.2.P21127.P21127.10.P21127.5.P21127.12.P21127.4.Q9UQ88.8.Q9UQ88.4.Q9UQ88.3.Q9UQ88.2.Q9UQ88.Q9UQ88.5.Q9UQ88.10	0.0424099	1.37253	0.871995	6.03053
NFIX.S.288.288.280.287.280.288.Q14938.3.Q14938.Q14938.6.Q14938.5.Q14938.4.Q14938.2	0.0422202	1.37448	0.871995	6.05346
CDK13.S.439.439.Q14004.2.Q14004	0.0399035	1.39899	0.871995	6.07974
PPP1R2.PPP1R2P3.S.121.121.P41236.Q6NXS1	0.0289547	1.53828	0.871995	6.09079
KMT2A.S.1820.1858.1861.Q03164.2.Q03164.Q03164.3	0.0382182	1.41773	0.871995	6.09953
GBF1.T.1337.1337.1338.Q92538.Q92538.3.Q92538.2	0.0186457	1.72942	0.871995	6.1068
SERBP1.S.197.197.Q8NC51.Q8NC51.3	0.040896	1.38832	0.871995	6.11397
SERBP1.S.197.197.Q8NC51.2.Q8NC51.4	0.040896	1.38832	0.871995	6.11397
OSTM1.S.322.Q86WC4	0.011641	1.93401	0.871995	6.1182
UBA1.S.13.P22314	0.0191178	1.71856	0.871995	6.1773
CADPS2.S.58.58.58.Q86UW7.3.Q86UW7.2.Q86UW7	0.041271	1.38436	0.871995	6.18248
DSC2.S.864.Q02487	0.0428144	1.36841	0.871995	6.20294
DSC2.S.868.Q02487	0.0428144	1.36841	0.871995	6.20294
DSC2.S.873.Q02487	0.0428144	1.36841	0.871995	6.20294
LMNA.S.572.572.473.460.P02545.P02545.6.P02545.5.P02545.4	0.0280444	1.55215	0.871995	6.21987
REEP3.S.152.Q6NUK4	0.0212264	1.67312	0.871995	6.24809
MAP1B.S.1915.P46821	0.015919	1.79808	0.871995	6.25921
GIT1.S.385.394.Q9Y2X7.Q9Y2X7.3	0.0108584	1.96423	0.871995	6.27371
KIAA1109.T.3995.3996.3996.Q2LD37.4.Q2LD37.Q2LD37.7	0.0404058	1.39356	0.871995	6.27518
PDLIM7.S.109.109.109.109.109.Q9NR12.Q9NR12.5.Q9NR12.6.Q9NR12.4.Q9NR12.3	0.0421328	1.37538	0.871995	6.36394
DOCK7.S.1429.1429.1438.1398.1398.1407.Q96N67.2.Q96N67.6.Q96N67.Q96N67.4.Q96N67.3.Q96N67.5	0.00834237	2.07871	0.871995	6.36685
SEC16A.T.2054.2054.2054.2054.2054.O15027.O15027.4.O15027.5.O15027.2.O15027.3	0.0282288	1.54931	0.871995	6.38071
BCL11A.S.608.574.608.Q9H165.2.Q9H165.6.Q9H165	0.0421811	1.37488	0.871995	6.38164
TNS1.S.692.Q9HBL0	0.00458147	2.339	0.871995	6.38183
OSBP.S.379.P22059	0.0116332	1.9343	0.871995	6.40164
WDR44.S.96.96.71.Q5JSH3.2.Q5JSH3.Q5JSH3.4	0.0421269	1.37544	0.871995	6.40433
FAM117A.S.67.Q9C073	0.0420306	1.37643	0.871995	6.42033
PRKCB.S.664.P05771.2	0.0424198	1.37243	0.871995	6.42574
SMEK1.S.685.698.459.Q6IN85.2.Q6IN85.Q6IN85.4	0.0421806	1.37489	0.871995	6.46021
DIP2A.S.94.94.94.94.94.Q14689.3.Q14689.2.Q14689.4.Q14689.6.Q14689	0.0423385	1.37326	0.871995	6.49554
PLA2G4A.S.435.P47712	0.0422693	1.37398	0.871995	6.50232
PLA2G4A.S.434.P47712	0.0422693	1.37398	0.871995	6.50232
RRP12.T.77.77.77.Q5JTH9.2.Q5JTH9.3.Q5JTH9	0.0421955	1.37473	0.871995	6.50585
AHNAK.S.1068.Q09666	0.0041481	2.38215	0.871995	6.50835
HNRNPK.S.379.379.355.P61978.2.P61978.P61978.3	0.0360402	1.44321	0.871995	6.52138
SASH1.S.407.O94885	0.0360575	1.443	0.871995	6.5263
RANBP3.S.28.96.96.Q9H6Z4.3.Q9H6Z4.2.Q9H6Z4	0.0424057	1.37258	0.871995	6.54778
CDK12.S.423.423.422.Q9NYV4.2.Q9NYV4.Q9NYV4.3	0.0344347	1.463	0.871995	6.57499
DFFA.S.28.28.O00273.O00273.2	0.0290587	1.53672	0.871995	6.58227
TAF3.S.183.Q5VWG9	0.048749	1.31203	0.871995	6.58457
MAP1A.S.526.526.P78559.P78559.2	0.00946762	2.02376	0.871995	6.58669
MAP1A.S.527.527.P78559.P78559.2	0.00932954	2.03014	0.871995	6.61884
RSF1.T.1026.1247.1278.Q96T23.3.Q96T23.2.Q96T23	0.0355701	1.44891	0.871995	6.64933
CCNL1.S.372.372.Q9UK58.Q9UK58.6	0.0419089	1.37769	0.871995	6.66123
FCHO2.S.361.394.Q0JRZ9.3.Q0JRZ9	0.021264	1.67235	0.871995	6.66627
SPECC1L.S.171.171.Q69YQ0.2.Q69YQ0	0.0225126	1.64757	0.871995	6.68124
SAFB2.SAFB.S.287.219.288.288.288.Q14151.Q15424.2.Q15424.Q15424.4.Q15424.3	0.0471874	1.32617	0.871995	6.68782
RBM10.S.801.735.736.658.659.P98175.5.P98175.2.P98175.P98175.4.P98175.3	0.0397156	1.40104	0.871995	6.70156
MYO18A.S.2002.1671.1950.1987.1529.Q92614.Q92614.2.Q92614.3.Q92614.4.Q92614.5	0.0246985	1.60733	0.871995	6.71393
PPIG.S.716.Q13427	0.0415533	1.38139	0.871995	6.73213
HNRNPL.S.52.P14866	0.0445488	1.35116	0.871995	6.73766
SCAF1.T.989.Q9H7N4	0.0156732	1.80484	0.871995	6.75955
TRA2A.S.98.Q13595	0.0485179	1.3141	0.871995	6.76728
CHAMP1.S.214.Q96JM3	0.0362723	1.44042	0.871995	6.79032
TRA2A.S.100.Q13595	0.0482632	1.31638	0.871995	6.79055
SVIL.S.547.520.547.O95425.O95425.3.O95425.4	0.00297212	2.52693	0.77017	6.82448
KRT8.S.74.74.102.CON__P05787.P05787.P05787.2	0.0364523	1.43827	0.871995	6.8245
PLEKHA3.S.244.Q9HB20	0.0470998	1.32698	0.871995	6.8328
SLC4A2.S.118.123.132.P04920.2.P04920.3.P04920	0.0264054	1.57831	0.871995	6.83994
AHNAK2.S.765.665.Q8IVF2.Q8IVF2.3	0.0310815	1.5075	0.871995	6.85861
CLASP1.S.646.662.646.654.646.Q7Z460.Q7Z460.4.Q7Z460.2.Q7Z460.5.Q7Z460.3	0.0437687	1.35884	0.871995	6.86217
PNISR.S.670.Q8TF01	0.0289343	1.53859	0.871995	6.86547
SLC4A4.S.255.255.211.255.211.Q9Y6R1.4.Q9Y6R1.Q9Y6R1.2.Q9Y6R1.5.Q9Y6R1.3	0.0424592	1.37203	0.871995	6.87534
PTBP1.T.138.138.138.P26599.P26599.2.P26599.3	0.0418013	1.37881	0.871995	6.88076
S.175.Q6ZSR9	0.0426726	1.36985	0.871995	6.89913
KLC4.S.460.478.383.Q9NSK0.Q9NSK0.3.Q9NSK0.5	0.0466655	1.331	0.871995	6.92968
LSR.S.225.313.362.381.Q86X29.6.Q86X29.5.Q86X29.4.Q86X29	0.0288616	1.53968	0.871995	6.93323
CNTROB.S.62.62.62.62.62.Q8N137.4.Q8N137.5.Q8N137.Q8N137.3.Q8N137.2	0.0417358	1.37949	0.871995	6.95395
ENAH.S.125.125.125.Q8N8S7.Q8N8S7.3.Q8N8S7.2	0.0311588	1.50642	0.871995	6.95811
MICAL3.S.1221.Q7RTP6	0.00966177	2.01494	0.871995	6.96334
MAP1B.T.1949.P46821	0.0326542	1.48606	0.871995	6.97646
DDX46.S.295.Q7L014	0.0147151	1.83224	0.871995	6.97913
DDX46.S.296.Q7L014	0.0147151	1.83224	0.871995	6.97913
SNX2.S.185.68.O60749.O60749.2	0.0473091	1.32506	0.871995	6.98288
WRNIP1.T.116.116.Q96S55.2.Q96S55	0.0429449	1.36709	0.871995	6.98373
LSM14A.S.192.192.151.Q8ND56.Q8ND56.2.Q8ND56.3	0.00996864	2.00136	0.871995	6.98419
CLINT1.S.299.281.299.Q14677.Q14677.2.Q14677.3	0.00942582	2.02568	0.871995	6.98709
LST1.S.19.50.O00453.10.O00453	0.0143799	1.84224	0.871995	6.99183
GNL1.S.324.147.P36915.P36915.2	0.0131344	1.88159	0.871995	6.99982
RPS6KA1.T.343.359.368.267.Q15418.4.Q15418.Q15418.2.Q15418.3	0.00980067	2.00874	0.871995	7.00542
SYNPO.S.754.510.510.Q8N3V7.Q8N3V7.2.Q8N3V7.3	0.00179702	2.74545	0.689224	7.00621
FLNB.S.2509.2454.2467.2478.2413.2437.2298.O75369.8.O75369.2.O75369.9.O75369.O75369.6.O75369.3.O75369.7	0.00146761	2.83339	0.654047	7.00872
SH3BP2.S.225.253.282.P78314.P78314.3.P78314.4	0.0450906	1.34591	0.871995	7.02157
HDGFRP3.S.122.Q9Y3E1	0.0298486	1.52508	0.871995	7.02231
AGAP1.S.468.521.Q9UPQ3.2.Q9UPQ3	0.0369589	1.43228	0.871995	7.04066
SRSF3.S.128.P84103	0.0448463	1.34827	0.871995	7.04557
HDGFRP3.S.121.Q9Y3E1	0.0331666	1.4793	0.871995	7.0537
RPAP3.S.116.116.Q9H6T3.Q9H6T3.2	0.0418753	1.37804	0.871995	7.05983
MLLT4.S.1779.1789.1698.P55196.P55196.5.P55196.3	0.00896485	2.04746	0.871995	7.06198
PHF12.T.671.257.671.671.671.Q96QT6.Q96QT6.4.Q96QT6.2.Q96QT6.5.Q96QT6.3	0.0120454	1.91918	0.871995	7.06884
YIF1A.S.12.O95070	0.0402446	1.39529	0.871995	7.0783
ATL3.S.535.Q6DD88	0.000754183	3.12252	0.553662	7.08702
ACTN4.S.507.288.117.O43707.O43707.2.O43707.3	0.0463147	1.33428	0.871995	7.09678
FAM91A1.S.355.Q658Y4	0.041737	1.37948	0.871995	7.09755
SMARCA4.S.1536.1537.1539.1540.1570.P51532.5.P51532.2.P51532.3.P51532.4.P51532	0.0469721	1.32816	0.871995	7.09887
DCAF8.S.130.130.Q5TAQ9.2.Q5TAQ9	0.0240075	1.61965	0.871995	7.10168
SMARCA4.S.1552.1553.1555.1556.1586.P51532.5.P51532.2.P51532.3.P51532.4.P51532	0.0461152	1.33616	0.871995	7.1021
DCAF8.S.129.129.Q5TAQ9.2.Q5TAQ9	0.0237101	1.62507	0.871995	7.10733
CAPZB.S.2.2.P47756.P47756.2	0.0491981	1.30805	0.871995	7.11941
SMARCA4.S.1541.1542.1544.1545.1575.P51532.5.P51532.2.P51532.3.P51532.4.P51532	0.0461732	1.33561	0.871995	7.12069
NCAPH2.S.262.284.284.Q6IBW4.2.Q6IBW4.Q6IBW4.4	0.0292836	1.53338	0.871995	7.12211
MYO5A.S.1625.1652.1677.Q9Y4I1.2.Q9Y4I1.Q9Y4I1.3	0.0289504	1.53835	0.871995	7.12422
ARHGEF11.T.1292.1332.O15085.O15085.2	0.0398559	1.39951	0.871995	7.12638
KRT18.S.93.P05783	0.046845	1.32934	0.871995	7.13893
SPG11.S.1958.1958.Q96JI7.2.Q96JI7	0.0288606	1.53969	0.871995	7.14584
OSBP.S.382.P22059	0.00106355	2.97324	0.61187	7.1535
RBBP8.S.327.327.327.Q99708.3.Q99708.Q99708.2	0.0399278	1.39872	0.871995	7.15613
GAK.S.826.747.O14976.O14976.2	0.0450393	1.34641	0.871995	7.15761
CC2D1A.S.455.455.Q6P1N0.2.Q6P1N0	0.0461711	1.33563	0.871995	7.15774
GLTSCR1L.S.675.Q6AI39	0.0102466	1.98942	0.871995	7.15871
IPO5.S.652.592.670.O00410.O00410.2.O00410.3	0.0275308	1.56018	0.871995	7.1648
LMBRD1.S.455.528.Q9NUN5.3.Q9NUN5	0.0462017	1.33534	0.871995	7.18824
LMBRD1.S.458.531.Q9NUN5.3.Q9NUN5	0.0462017	1.33534	0.871995	7.18824
VPS13D.S.1042.1042.Q5THJ4.2.Q5THJ4	0.0111874	1.95127	0.871995	7.18967
FAM129A.S.579.Q9BZQ8	0.0421353	1.37535	0.871995	7.19552
PDS5B.T.1381.1381.Q9NTI5.Q9NTI5.2	0.0388587	1.41051	0.871995	7.20106
MAP1A.S.2106.2106.P78559.P78559.2	0.000800666	3.09655	0.553662	7.21578
LMBRD2.S.610.Q68DH5	0.0195029	1.7099	0.871995	7.22891
CDC42BPB.S.1693.Q9Y5S2	0.0259076	1.58657	0.871995	7.23693
ITGB4.S.1325.1325.1325.1325.P16144.2.P16144.4.P16144.P16144.3	0.0112088	1.95044	0.871995	7.24882
POLR2A.S.1843.P24928	0.0448032	1.34869	0.871995	7.25366
VPS35.S.783.Q96QK1	0.0468848	1.32897	0.871995	7.27516
TNIP1.S.266.266.266.266.266.213.266.266.Q15025.7.Q15025.8.Q15025.5.Q15025.6.Q15025.4.Q15025.3.Q15025.2.Q15025	0.0396621	1.40162	0.871995	7.27671
MAP1B.S.1312.P46821	0.0125187	1.90244	0.871995	7.27908
MYH11.S.1034.1041.1041.P35749.P35749.2.P35749.3	0.0290243	1.53724	0.871995	7.32563
PSIP1.S.106.106.106.O75475.3.O75475.2.O75475	0.0422983	1.37368	0.871995	7.32874
RTKN.S.543.493.530.Q9BST9.Q9BST9.3.Q9BST9.2	0.0196193	1.70732	0.871995	7.34168
SP100.S.18.18.18.18.18.P23497.P23497.3.P23497.4.P23497.2.P23497.5	0.000678056	3.16873	0.553662	7.3445
PI4K2A.S.44.Q9BTU6	0.0418547	1.37826	0.871995	7.35085
PTGES3.S.148.115.Q15185.Q15185.2	0.048686	1.3126	0.871995	7.36195
TJP2.S.392.415.446.419.392.415.415.Q9UDY2.3.Q9UDY2.Q9UDY2.7.Q9UDY2.6.Q9UDY2.4.Q9UDY2.2.Q9UDY2.5	0.0453545	1.34338	0.871995	7.36243
SSFA2.S.869.869.716.P28290.P28290.3.P28290.2	0.0451502	1.34534	0.871995	7.3696
BNIP3L.S.80.120.O60238.2.O60238	0.0117913	1.92844	0.871995	7.39105
PSMB10.S.229.P40306	0.028885	1.53933	0.871995	7.41876
CDC42EP3.S.108.Q9UKI2	0.0405995	1.39148	0.871995	7.45509
YAP1.S.127.127.127.127.127.127.127.127.P46937.6.P46937.7.P46937.P46937.9.P46937.5.P46937.3.P46937.2.P46937.8	0.0452022	1.34484	0.871995	7.46026
FAM21A.FAM21C.T.331.331.331.331.331.276.323.Q641Q2.Q641Q2.2.Q9Y4E1.6.Q9Y4E1.Q9Y4E1.1.Q9Y4E1.3.Q9Y4E1.2	0.0104663	1.98021	0.871995	7.47096
SPG11.S.1827.1827.1827.Q96JI7.2.Q96JI7.Q96JI7.3	0.0311645	1.50634	0.871995	7.4766
XIRP1.S.208.208.Q702N8.Q702N8.2	0.0477355	1.32116	0.871995	7.50929
FRYL.T.1959.O94915	0.0433673	1.36284	0.871995	7.51433
TNC.T.905.905.905.905.905.905.P24821.4.P24821.P24821.6.P24821.5.P24821.2.P24821.3	0.0476826	1.32164	0.871995	7.52158
NEK1.S.1082.1110.1126.1154.1057.Q96PY6.2.Q96PY6.6.Q96PY6.Q96PY6.3.Q96PY6.4	0.0200501	1.69788	0.871995	7.54781
VCL.S.755.755.P18206.P18206.2	0.0445301	1.35135	0.871995	7.56958
LLGL2.S.965.965.Q6P1M3.Q6P1M3.2	0.0288395	1.54001	0.871995	7.56999
EIF4G2.T.896.858.P78344.P78344.2	0.0415021	1.38193	0.871995	7.58102
SRRM2.S.1069.1069.Q9UQ35.Q9UQ35.2	0.0106112	1.97423	0.871995	7.58837
RAPGEF6.S.230.230.230.230.230.230.Q8TEU7.Q8TEU7.4.Q8TEU7.2.Q8TEU7.5.Q8TEU7.3.Q8TEU7.6	0.0286614	1.5427	0.871995	7.6011
PLEKHG3.S.640.584.173.A1L390.A1L390.3.A1L390.2	0.0195723	1.70836	0.871995	7.61366
MICALL2.S.153.153.111.Q8IY33.Q8IY33.4.Q8IY33.2	0.00255621	2.5924	0.766815	7.61398
CXorf38.T.195.314.Q8TB03.2.Q8TB03	0.0356266	1.44823	0.871995	7.61828
SMARCA2.S.1510.1528.P51531.2.P51531	0.0477602	1.32093	0.871995	7.62818
PRKCB.S.654.P05771.2	0.019453	1.71101	0.871995	7.63215
RPS6KB2.S.15.15.Q9UBS0.Q9UBS0.2	0.0459665	1.33756	0.871995	7.64204
TNKS1BP1.S.762.213.Q9C0C2.Q9C0C2.2	0.01493	1.82594	0.871995	7.65894
WDR20.S.364.373.373.434.434.465.Q8TBZ3.4.Q8TBZ3.5.Q8TBZ3.6.Q8TBZ3.Q8TBZ3.2.Q8TBZ3.7	0.0322919	1.49091	0.871995	7.66219
PPP1R11.S.77.O60927	0.0101051	1.99546	0.871995	7.66337
TUBB4B.T.55.P68371	0.0309266	1.50967	0.871995	7.6865
RBM6.S.1025.503.P78332.P78332.2	0.0448583	1.34816	0.871995	7.69319
AAGAB.S.201.310.Q6PD74.2.Q6PD74	0.0494883	1.3055	0.871995	7.6943
KIF1A.S.1370.1471.1479.Q12756.Q12756.3.Q12756.2	0.0481901	1.31704	0.871995	7.70699
SNX17.S.415.440.Q15036.2.Q15036	0.0043404	2.36247	0.871995	7.70914
PALMD.S.78.173.253.Q9NP74.3.Q9NP74.2.Q9NP74	0.0287096	1.54197	0.871995	7.71938
FLNA.S.2348.2356.P21333.2.P21333	0.0308625	1.51057	0.871995	7.7233
PDS5B.S.1176.1176.Q9NTI5.Q9NTI5.2	0.0393	1.40561	0.871995	7.73103
RPL29.S.158.P47914	0.0238118	1.62321	0.871995	7.73493
PSMD2.S.361.231.202.Q13200.Q13200.3.Q13200.2	0.0477389	1.32113	0.871995	7.76049
OSBPL10.S.326.262.Q9BXB5.Q9BXB5.2	0.0299674	1.52335	0.871995	7.77027
CTNND1.S.252.252.252.252.198.198.151.151.198.198.151.151.252.252.252.252.198.198.151.151.198.198.151.151.O60716.2.O60716.O60716.6.O60716.4.O60716.10.O60716.9.O60716.18.O60716.17.O60716.14.O60716.12.O60716.22.O60716.20.O60716.5.O60716.3.O60716.8.O60716.7.O60716.13.O60716.11.O60716.21.O60716.19.O60716.16.O60716.15.O60716.24.O60716.23	0.0104847	1.97944	0.871995	7.77266
PAXBP1.S.262.262.262.262.Q9Y5B6.2.Q9Y5B6.Q9Y5B6.3.Q9Y5B6.4	0.00139051	2.85683	0.65088	7.79124
RBM25.S.703.P49756	0.019321	1.71397	0.871995	7.79469
FDX1.S.63.P10109	0.0495331	1.3051	0.871995	7.7997
PCBP1.S.190.Q15365	0.00908263	2.04179	0.871995	7.80713
NFIX.S.361.361.353.360.353.Q14938.3.Q14938.Q14938.6.Q14938.5.Q14938.4	0.0401055	1.3968	0.871995	7.80731
PPME1.S.42.42.Q9Y570.4.Q9Y570	0.0359918	1.4438	0.871995	7.81763
CYLD.S.544.547.Q9NQC7.2.Q9NQC7	0.0193334	1.71369	0.871995	7.8202
SIPA1L1.S.1127.1127.1127.O43166.3.O43166.2.O43166	0.0448061	1.34866	0.871995	7.82255
NEFH.S.674.674.P12036.P12036.2	0.0182661	1.73835	0.871995	7.82719
SRRM2.S.508.508.Q9UQ35.Q9UQ35.2	0.0283134	1.54801	0.871995	7.85142
PPFIBP1.S.605.636.483.630.Q86W92.4.Q86W92.Q86W92.3.Q86W92.2	0.0335897	1.47379	0.871995	7.85627
DCAF10.S.63.63.Q5QP82.Q5QP82.2	0.0145993	1.83567	0.871995	7.86272
SRRM2.S.510.510.Q9UQ35.Q9UQ35.2	0.0280358	1.55229	0.871995	7.86912
WAPAL.S.223.266.308.Q7Z5K2.Q7Z5K2.2.Q7Z5K2.3	0.019325	1.71388	0.871995	7.86998
JMJD1C.S.942.760.723.Q15652.Q15652.3.Q15652.2	0.0294414	1.53104	0.871995	7.87803
PAK4.T.207.O96013	0.0193317	1.71373	0.871995	7.88492
CLK1.T.180.138.P49759.3.P49759	0.0471295	1.32671	0.871995	7.88848
PIGB.S.39.Q92521	0.0324042	1.4894	0.871995	7.898
LRRFIP1.S.677.709.733.Q32MZ4.3.Q32MZ4.2.Q32MZ4	0.0488283	1.31133	0.871995	7.90784
NFRKB.S.1290.1291.1316.Q6P4R8.3.Q6P4R8.Q6P4R8.2	0.0268981	1.57028	0.871995	7.91276
PTRF.S.202.Q6NZI2	0.0294513	1.5309	0.871995	7.91307
PTRF.S.203.Q6NZI2	0.0294513	1.5309	0.871995	7.91307
NDRG1.S.2.Q92597	0.0113514	1.94495	0.871995	7.91363
CHAMP1.S.459.Q96JM3	0.0464343	1.33316	0.871995	7.91846
TP53BP1.S.265.270.270.Q12888.Q12888.3.Q12888.2	0.0214811	1.66794	0.871995	7.93619
FAM83H.S.411.Q6ZRV2	0.0321515	1.4928	0.871995	7.96956
AP3B2.S.240.272.272.Q13367.3.Q13367.Q13367.4	0.0477117	1.32137	0.871995	7.98127
RABEP1.S.410.410.Q15276.2.Q15276	0.0228449	1.64121	0.871995	7.98168
WDR44.S.5.5.5.Q5JSH3.2.Q5JSH3.Q5JSH3.4	0.01971	1.70531	0.871995	7.98741
RPS10.T.126.P46783	0.0329821	1.48172	0.871995	8.00192
PBRM1.S.14.14.14.14.14.14.14.14.14.Q86U86.8.Q86U86.Q86U86.5.Q86U86.4.Q86U86.7.Q86U86.3.Q86U86.9.Q86U86.2.Q86U86.6	0.0408906	1.38838	0.871995	8.01571
STAG1.S.1126.Q8WVM7	0.0498953	1.30194	0.871995	8.01612
SASH1.S.813.O94885	0.0401184	1.39666	0.871995	8.02346
ATXN2L.S.594.594.594.594.594.594.594.594.Q8WWM7.6.Q8WWM7.8.Q8WWM7.5.Q8WWM7.4.Q8WWM7.9.Q8WWM7.2.Q8WWM7.Q8WWM7.3	0.0459321	1.33788	0.871995	8.02614
MTCL1.S.263.Q9Y4B5	0.0193041	1.71435	0.871995	8.04342
OSBP.S.386.P22059	0.0433296	1.36322	0.871995	8.04407
U2SURP.S.49.49.O15042.O15042.2	0.0325886	1.48693	0.871995	8.07804
AKAP12.S.483.378.385.Q02952.Q02952.3.Q02952.2	0.0431024	1.3655	0.871995	8.08071
STXBP5.T.1039.1003.986.Q5T5C0.Q5T5C0.2.Q5T5C0.3	0.0240148	1.61952	0.871995	8.08611
SRRM2.S.437.437.Q9UQ35.Q9UQ35.2	0.0100193	1.99916	0.871995	8.09492
AP1M2.T.154.154.Q9Y6Q5.Q9Y6Q5.2	0.0192392	1.71581	0.871995	8.1032
ACIN1.S.208.208.Q9UKV3.Q9UKV3.5	0.0317423	1.49836	0.871995	8.10531
NSUN5.NSUN5P2.T.442.130.258.234.Q96P11.2.Q3KNT7.3.Q63ZY6.Q63ZY6.6	0.0285954	1.5437	0.871995	8.11014
DBN1.T.381.335.337.Q16643.3.Q16643.Q16643.2	0.0288423	1.53997	0.871995	8.11932
TJP1.T.868.868.Q07157.Q07157.2	0.0444138	1.35248	0.871995	8.13054
MAP4K4.MINK1.TNIK.T.181.181.181.181.181.181.181.181.181.181.181.181.181.181.181.181.181.181.181.O95819.3.O95819.2.O95819.5.O95819.6.O95819.4.O95819.Q8N4C8.Q8N4C8.4.Q8N4C8.2.Q8N4C8.3.Q8N4C8.5.Q9UKE5.6.Q9UKE5.2.Q9UKE5.4.Q9UKE5.Q9UKE5.8.Q9UKE5.5.Q9UKE5.7.Q9UKE5.3	0.00148667	2.82779	0.654047	8.14143
MYO18A.S.101.101.101.Q92614.Q92614.3.Q92614.4	0.0417163	1.37969	0.871995	8.14466
FAM83G.S.650.402.A6ND36.A6ND36.2	0.0320796	1.49377	0.871995	8.15846
PDS5A.T.1208.Q29RF7	0.0329683	1.4819	0.871995	8.16347
CHAF1B.S.410.Q13112	0.0451971	1.34489	0.871995	8.16616
SUPT5H.S.662.666.O00267.2.O00267	0.0283585	1.54732	0.871995	8.17043
PPIG.S.744.Q13427	0.038629	1.41309	0.871995	8.17494
RNF139.S.634.Q8WU17	0.0436533	1.35998	0.871995	8.18052
DCP1A.S.523.485.Q9NPI6.Q9NPI6.2	0.02	1.69897	0.871995	8.18992
BICC1.S.635.635.Q9H694.Q9H694.2	0.0368382	1.4337	0.871995	8.19492
PROSER2.T.146.146.Q86WR7.Q86WR7.2	0.0282191	1.54946	0.871995	8.19591
NEFM.S.680.304.P07197.P07197.2	0.0391825	1.40691	0.871995	8.19635
HUWE1.S.3919.3910.3903.Q7Z6Z7.Q7Z6Z7.3.Q7Z6Z7.2	0.0418163	1.37865	0.871995	8.21014
BIRC6.S.480.Q9NR09	0.0390313	1.40859	0.871995	8.21793
FAM122A.S.37.Q96E09	0.0284867	1.54536	0.871995	8.22124
ANK2.S.2315.Q01484	0.0274566	1.56135	0.871995	8.24266
SORBS1.S.428.296.460.528.506.295.391.374.305.Q9BX66.10.Q9BX66.4.Q9BX66.11.Q9BX66.2.Q9BX66.Q9BX66.12.Q9BX66.3.Q9BX66.6.Q9BX66.8	0.00591501	2.22804	0.871995	8.24985
HUWE1.T.3924.3915.3908.Q7Z6Z7.Q7Z6Z7.3.Q7Z6Z7.2	0.0352003	1.45345	0.871995	8.25636
ITPR3.S.916.Q14573	0.0231343	1.63574	0.871995	8.26321
SSH2.S.1217.Q76I76	0.0311689	1.50628	0.871995	8.28019
PPP1R11.T.75.O60927	0.0193215	1.71396	0.871995	8.2976
MAP3K6.S.1129.1121.O95382.O95382.3	0.030134	1.52094	0.871995	8.3091
KIAA1522.S.463.404.415.Q9P206.2.Q9P206.Q9P206.3	0.0237531	1.62428	0.871995	8.31328
NUP50.S.193.221.Q9UKX7.2.Q9UKX7	0.039045	1.40843	0.871995	8.31849
BCLAF1.S.196.194.194.196.Q9NYF8.Q9NYF8.2.Q9NYF8.3.Q9NYF8.4	0.0192013	1.71667	0.871995	8.31982
REPS1.S.561.562.535.Q96D71.3.Q96D71.Q96D71.4	0.0168068	1.77452	0.871995	8.32015
PPIP5K1.S.1149.1152.1126.1127.1085.Q6PFW1.2.Q6PFW1.Q6PFW1.4.Q6PFW1.3.Q6PFW1.7	0.00497327	2.30336	0.871995	8.35071
MAPK14.T.180.180.180.180.180.Q16539.5.Q16539.3.Q16539.4.Q16539.2.Q16539	0.0222281	1.6531	0.871995	8.36151
FAM114A1.S.261.54.Q8IWE2.Q8IWE2.2	0.00621754	2.20638	0.871995	8.3693
PABPN1.S.95.95.Q86U42.2.Q86U42	0.0364555	1.43824	0.871995	8.37657
DKC1.S.451.O60832	0.0491437	1.30853	0.871995	8.41099
SNAP23.S.110.O00161	0.0401236	1.3966	0.871995	8.44988
EPB41L1.S.784.604.675.682.Q9H4G0.Q9H4G0.4.Q9H4G0.3.Q9H4G0.2	0.029955	1.52353	0.871995	8.45202
PLEC.S.4374.4205.4215.4223.4237.4260.4264.4237.4241.Q15149.Q15149.7.Q15149.8.Q15149.9.Q15149.5.Q15149.3.Q15149.2.Q15149.4.Q15149.6	0.0310514	1.50792	0.871995	8.46245
MAST2.S.876.806.Q6P0Q8.Q6P0Q8.2	0.0240412	1.61904	0.871995	8.46761
LRMP.S.388.444.Q12912.2.Q12912	0.0303562	1.51775	0.871995	8.47002
PROM2.S.344.769.818.Q8N271.3.Q8N271.2.Q8N271	0.0269585	1.5693	0.871995	8.47113
SSH3.S.649.384.503.Q8TE77.Q8TE77.4.Q8TE77.3	0.0382655	1.41719	0.871995	8.47253
PLEKHA7.S.903.903.477.Q6IQ23.2.Q6IQ23.Q6IQ23.3	0.0245458	1.61002	0.871995	8.48275
HDGF.S.195.202.218.P51858.2.P51858.P51858.3	0.0128276	1.89186	0.871995	8.48467
TNFRSF21.S.541.O75509	0.0295775	1.52904	0.871995	8.49299
BCL2L13.S.426.264.Q9BXK5.Q9BXK5.4	0.0302845	1.51878	0.871995	8.51745
PURB.S.8.Q96QR8	0.00248186	2.60522	0.766815	8.52563
SORBS1.S.394.262.426.494.472.261.357.271.Q9BX66.10.Q9BX66.4.Q9BX66.11.Q9BX66.2.Q9BX66.Q9BX66.12.Q9BX66.3.Q9BX66.8	0.0070764	2.15019	0.871995	8.5295
SORBS1.S.340.Q9BX66.6	0.0070764	2.15019	0.871995	8.5295
RERE.S.53.Q9P2R6	0.0212492	1.67266	0.871995	8.56743
RERE.S.56.Q9P2R6	0.0212492	1.67266	0.871995	8.56743
SNAPC5.S.68.98.O75971.2.O75971	0.0180562	1.74337	0.871995	8.57279
EEF2.S.502.P13639	0.0193838	1.71256	0.871995	8.59231
TFEB.S.455.370.P19484.P19484.2	0.0191383	1.7181	0.871995	8.59526
EHBP1.S.964.1000.1035.Q8NDI1.3.Q8NDI1.2.Q8NDI1	0.0175393	1.75599	0.871995	8.61814
MYO18A.S.1998.1667.1946.1983.1525.Q92614.Q92614.2.Q92614.3.Q92614.4.Q92614.5	0.00549967	2.25966	0.871995	8.62431
GIT2.S.394.394.394.394.394.394.394.396.394.394.Q14161.3.Q14161.Q14161.6.Q14161.4.Q14161.5.Q14161.11.Q14161.7.Q14161.10.Q14161.8.Q14161.2	0.0213893	1.6698	0.871995	8.63586
EIF4G2.S.395.395.P78344.P78344.2	0.0341944	1.46605	0.871995	8.65713
CNOT2.S.165.165.165.Q9NZN8.4.Q9NZN8.5.Q9NZN8	0.0125845	1.90016	0.871995	8.65812
AHNAK.S.559.Q09666	0.0116041	1.93539	0.871995	8.66363
ZNF185.T.514.513.545.276.454.484.516.292.151.O15231.3.O15231.O15231.6.O15231.2.O15231.4.O15231.7.O15231.8.O15231.5.O15231.9	0.0330912	1.48029	0.871995	8.66484
PDS5B.S.1177.1177.Q9NTI5.Q9NTI5.2	0.0314365	1.50257	0.871995	8.66661
KIDINS220.S.1456.1536.1555.327.Q9ULH0.2.Q9ULH0.4.Q9ULH0.Q9ULH0.5	0.0109133	1.96204	0.871995	8.66905
ZC3H18.S.852.Q86VM9	0.0241372	1.61731	0.871995	8.6773
ADD3.S.423.423.Q9UEY8.2.Q9UEY8	0.0200228	1.69847	0.871995	8.67766
NRBP2.S.22.Q9NSY0	0.0283714	1.54712	0.871995	8.68679
SORBS1.S.542.410.658.726.704.555.516.481.Q9BX66.10.Q9BX66.4.Q9BX66.11.Q9BX66.2.Q9BX66.Q9BX66.3.Q9BX66.6.Q9BX66.8	0.035085	1.45488	0.871995	8.68879
SVIL.S.50.50.50.O95425.O95425.3.O95425.4	0.00268067	2.57176	0.77017	8.71535
CCAR2.S.675.675.Q8N163.Q8N163.2	0.0218358	1.66083	0.871995	8.7251
TGFB1I1.S.175.192.O43294.2.O43294	0.00139244	2.85622	0.65088	8.72591
CDC23.T.444.562.Q9UJX2.3.Q9UJX2	0.021172	1.67424	0.871995	8.74804
FLNA.S.2569.2577.P21333.2.P21333	0.0311741	1.50621	0.871995	8.75028
RBM4.S.86.86.86.86.Q9BWF3.Q9BWF3.3.Q9BWF3.4.Q9BWF3.2	0.0232036	1.63444	0.871995	8.77132
CCNYL1.CCNY.S.25.95.95.73.19.Q8N7R7.3.Q8N7R7.Q8N7R7.2.Q8ND76.Q8ND76.3	0.0330423	1.48093	0.871995	8.77755
GTF3C2.S.893.Q8WUA4	0.0154807	1.81021	0.871995	8.78009
EIF5.S.10.P55010	0.0113299	1.94577	0.871995	8.79053
PNN.S.68.Q9H307	0.0283383	1.54763	0.871995	8.79109
CAV2.S.10.P51636.2	0.0375218	1.42572	0.871995	8.80349
OSBP.S.385.P22059	0.00690397	2.1609	0.871995	8.80689
RIC8A.S.518.523.524.530.Q9NPQ8.2.Q9NPQ8.4.Q9NPQ8.Q9NPQ8.3	0.0198608	1.702	0.871995	8.82782
EPS15.S.8.P42566	0.0080143	2.09613	0.871995	8.82805
PARP4.S.1236.Q9UKK3	0.0193397	1.71355	0.871995	8.83615
VCL.T.754.754.P18206.P18206.2	0.0211523	1.67464	0.871995	8.84041
SF3A3.S.367.Q12874	0.0304732	1.51608	0.871995	8.87632
SF3A3.S.369.Q12874	0.0304732	1.51608	0.871995	8.87632
GOLGA2.S.123.Q08379	0.0191395	1.71807	0.871995	8.87684
CPSF2.S.419.Q9P2I0	0.0364032	1.43886	0.871995	8.89222
CPSF2.S.420.Q9P2I0	0.0364032	1.43886	0.871995	8.89222
CPSF2.S.423.Q9P2I0	0.0364032	1.43886	0.871995	8.89222
TANC2.S.1458.1468.Q9HCD6.Q9HCD6.2	0.0215902	1.66574	0.871995	8.91008
FAM83H.S.785.Q6ZRV2	0.0178502	1.74836	0.871995	8.91701
PPP1R11.S.74.O60927	0.0196451	1.70675	0.871995	8.94142
VIM.S.34.P08670	0.0325796	1.48705	0.871995	8.95775
SIDT2.S.401.422.Q8NBJ9.Q8NBJ9.2	0.0188314	1.72512	0.871995	8.98342
HSPB1.S.86.P04792	0.0287672	1.5411	0.871995	8.99052
ENAH.S.508.Q8N8S7	0.0170051	1.76942	0.871995	9.00557
ABLIM3.S.488.504.599.85.O94929.2.O94929.3.O94929.O94929.4	0.021832	1.66091	0.871995	9.00914
ATP2B1.S.1104.1140.1169.1178.P20020.6.P20020.P20020.4.P20020.1	0.00642296	2.19226	0.871995	9.04691
MAPK8IP3.S.365.Q9UPT6	0.0159616	1.79692	0.871995	9.04755
MFSD6.S.733.Q6ZSS7	0.0124707	1.90411	0.871995	9.04841
CAP2.S.245.309.P40123.2.P40123	0.0123047	1.90993	0.871995	9.08498
PAN2.S.1185.1188.1189.Q504Q3.2.Q504Q3.3.Q504Q3	0.00938302	2.02766	0.871995	9.10145
FAM21C.T.6.6.6.6.6.6.Q9Y4E1.6.Q9Y4E1.Q9Y4E1.1.Q9Y4E1.3.Q9Y4E1.2.Q9Y4E1.5	0.023386	1.63104	0.871995	9.11024
YIPF6.S.24.Q96EC8	0.00957123	2.01903	0.871995	9.14533
MAP7D1.S.273.273.Q3KQU3.4.Q3KQU3	0.022169	1.65425	0.871995	9.15017
KRT18.S.60.P05783	0.029482	1.53044	0.871995	9.16446
PPP1R9B.S.100.Q96SB3	0.000214982	3.6676	0.454885	9.16768
POLD3.S.201.268.307.Q15054.3.Q15054.2.Q15054	0.0186122	1.7302	0.871995	9.17825
ZC3H18.S.78.Q86VM9	0.0316082	1.5002	0.871995	9.18406
TNKS1BP1.T.131.Q9C0C2	0.0293495	1.5324	0.871995	9.18949
NDRG3.S.242.319.331.Q9UGV2.3.Q9UGV2.2.Q9UGV2	0.00609846	2.21478	0.871995	9.18962
WDR59.S.414.822.267.Q6PJI9.3.Q6PJI9.Q6PJI9.4	0.0127924	1.89305	0.871995	9.19857
TLN1.S.405.Q9Y490	0.0121285	1.91619	0.871995	9.20366
TNS1.S.1192.Q9HBL0	0.0316245	1.49998	0.871995	9.21102
TFIP11.S.210.Q9UBB9	0.0122037	1.91351	0.871995	9.23367
SPATA18.S.477.509.Q8TC71.2.Q8TC71	0.00501031	2.30014	0.871995	9.27687
ATF7IP.S.477.477.477.485.Q6VMQ6.2.Q6VMQ6.5.Q6VMQ6.Q6VMQ6.4	0.0202477	1.69362	0.871995	9.28635
TNS1.S.1135.Q9HBL0	0.0370563	1.43114	0.871995	9.29841
SRRM2.S.1682.1682.Q9UQ35.Q9UQ35.2	0.0117489	1.93	0.871995	9.31822
CLTA.S.105.105.105.105.P09496.2.P09496.4.P09496.3.P09496	0.0134309	1.87189	0.871995	9.32698
HCFC1.S.1438.1507.P51610.2.P51610	0.0119762	1.92168	0.871995	9.39272
EPB41L2.T.89.89.89.89.O43491.O43491.2.O43491.3.O43491.4	0.0198971	1.70121	0.871995	9.39945
YAP1.S.138.138.138.138.138.138.138.138.P46937.6.P46937.7.P46937.P46937.9.P46937.5.P46937.3.P46937.2.P46937.8	0.0175493	1.75574	0.871995	9.4015
EIF4G1.S.896.897.928.1005.1052.1092.1093.1099.Q04637.6.Q04637.7.Q04637.5.Q04637.4.Q04637.3.Q04637.Q04637.8.Q04637.9	0.000740574	3.13043	0.553662	9.40374
ILF3.T.504.504.504.Q12906.7.Q12906.4.Q12906.6	0.0180209	1.74422	0.871995	9.4549
STT3B.S.29.Q8TCJ2	0.0179921	1.74492	0.871995	9.49427
MAP1B.S.1260.P46821	0.0199368	1.70035	0.871995	9.49663
KIAA1468.S.193.193.Q9P260.Q9P260.2	0.0197684	1.70403	0.871995	9.50116
VCL.S.913.P18206.2	0.0107602	1.96818	0.871995	9.5455
PARP4.T.124.Q9UKK3	0.00462937	2.33448	0.871995	9.54981
SSFA2.S.1060.1060.907.P28290.P28290.3.P28290.2	0.0105203	1.97797	0.871995	9.58373
NBAS.S.475.475.A2RRP1.2.A2RRP1	0.0139411	1.8557	0.871995	9.58816
POF1B.S.93.93.93.Q8WVV4.1.Q8WVV4.Q8WVV4.3	0.0125707	1.90064	0.871995	9.63863
PRPH.S.50.50.P41219.P41219.2	0.00345687	2.46132	0.833997	9.65298
RIC8A.S.522.527.528.534.Q9NPQ8.2.Q9NPQ8.4.Q9NPQ8.Q9NPQ8.3	0.0122527	1.91177	0.871995	9.66538
ARHGAP23.S.598.598.Q9P227.Q9P227.2	0.0106495	1.97267	0.871995	9.6779
RNF139.T.635.Q8WU17	0.0167987	1.77472	0.871995	9.68646
AHNAK.S.4903.Q09666	0.0115859	1.93607	0.871995	9.71358
FILIP1L.S.617.801.801.1041.1041.787.Q4L180.6.Q4L180.3.Q4L180.7.Q4L180.2.Q4L180.Q4L180.5	0.00118997	2.92446	0.635698	9.72615
PDXDC1.S.79.79.Q6P996.Q6P996.2	0.00503531	2.29797	0.871995	9.79028
WAC.S.401.446.343.Q9BTA9.2.Q9BTA9.Q9BTA9.5	0.0132809	1.87677	0.871995	9.79321
PSMD11.S.14.14.O00231.O00231.2	0.0102395	1.98972	0.871995	9.79441
TNS2.S.832.832.842.708.Q63HR2.6.Q63HR2.Q63HR2.4.Q63HR2.5	0.0158355	1.80037	0.871995	9.8294
EML3.T.881.Q32P44	0.00977666	2.00981	0.871995	9.83082
MIEF1.S.59.59.Q9NQG6.Q9NQG6.2	0.00130951	2.88289	0.65088	9.83546
THOC5.T.328.Q13769	0.000359148	3.44473	0.454885	9.85556
GORASP2.T.365.433.445.Q9H8Y8.2.Q9H8Y8.Q9H8Y8.3	0.0103118	1.98667	0.871995	9.90593
HEXIM2.S.29.Q96MH2	0.00612966	2.21256	0.871995	9.91543
ITGB4.T.1417.1417.1487.1417.P16144.2.P16144.4.P16144.P16144.3	0.00984562	2.00676	0.871995	9.92475
RAPH1.S.845.Q70E73	0.00284963	2.54521	0.77017	9.94536
NOP56.S.520.O00567	0.000161664	3.79139	0.454885	9.94932
NEFH.S.518.518.P12036.P12036.2	0.00450666	2.34614	0.871995	9.96738
SRRM2.S.1112.1112.Q9UQ35.Q9UQ35.2	0.00905386	2.04317	0.871995	10.0007
SYMPK.S.1171.Q92797	0.00118336	2.92688	0.635698	10.0048
DPYSL3.S.653.539.Q14195.2.Q14195	0.00876939	2.05703	0.871995	10.0616
SVIL.S.914.887.882.O95425.O95425.3.O95425.4	0.00595988	2.22476	0.871995	10.0829
EPN1.S.394.420.506.Q9Y6I3.3.Q9Y6I3.Q9Y6I3.1	0.0105746	1.97574	0.871995	10.1287
KIAA1217.T.470.390.470.470.470.188.188.188.188.Q5T5P2.Q5T5P2.9.Q5T5P2.2.Q5T5P2.7.Q5T5P2.10.Q5T5P2.3.Q5T5P2.4.Q5T5P2.8.Q5T5P2.6	0.0135484	1.86811	0.871995	10.1322
IQSEC1.S.166.180.58.Q6DN90.3.Q6DN90.Q6DN90.2	0.00589936	2.2292	0.871995	10.1981
MDC1.T.455.455.455.455.Q14676.Q14676.3.Q14676.2.Q14676.4	0.0078956	2.10261	0.871995	10.2764
PDS5B.S.1182.1182.Q9NTI5.Q9NTI5.2	0.00298635	2.52486	0.77017	10.283
COL19A1.S.81.Q14993	0.00700818	2.15439	0.871995	10.3751
TFG.S.197.197.197.197.Q92734.4.Q92734.3.Q92734.2.Q92734	0.00626179	2.2033	0.871995	10.3812
C11orf96.S.425.Q7Z7L8	0.0107926	1.96687	0.871995	10.4031
SORBS2.S.459.419.373.419.552.389.394.372.401.205.301.O94875.12.O94875.5.O94875.3.O94875.4.O94875.10.O94875.8.O94875.2.O94875.9.O94875.11.O94875.7.O94875	0.00802251	2.09569	0.871995	10.4037
KRT18.S.23.P05783	0.000293652	3.53217	0.454885	10.5992
TNKS1BP1.S.1138.589.Q9C0C2.Q9C0C2.2	0.000838354	3.07657	0.553662	10.6502
NUP153.S.334.334.334.P49790.3.P49790.P49790.2	0.000986994	3.00569	0.590726	10.6569
TBC1D10B.S.132.Q4KMP7	0.00352055	2.45339	0.835879	10.6992
TAGLN.S.181.Q01995	0.00661197	2.17967	0.871995	10.7013
AHNAK.S.5519.Q09666	0.00021941	3.65874	0.454885	10.7115
PRPF4B.S.87.Q13523	0.0116834	1.93243	0.871995	10.8193
SLC16A1.T.466.P53985	0.009068	2.04249	0.871995	10.8391
EPRS.S.747.P07814	0.00517975	2.28569	0.871995	10.842
ZC3H18.S.83.Q86VM9	0.00631356	2.19973	0.871995	10.9817
HECTD1.S.632.Q9ULT8	0.00625389	2.20385	0.871995	11.0556
PARP4.S.122.Q9UKK3	0.000851332	3.0699	0.553662	11.0764
PSIP1.S.271.271.271.O75475.3.O75475.2.O75475	0.00948258	2.02307	0.871995	11.0771
MYO18A.S.102.102.102.Q92614.Q92614.3.Q92614.4	0.00881601	2.05473	0.871995	11.1863
PRPF4B.S.93.Q13523	0.0112717	1.94801	0.871995	11.1963
SPTBN1.S.2340.Q01082	0.0117487	1.93001	0.871995	11.2095
ZNF185.S.206.66.O15231.3.O15231.2	0.00325736	2.48713	0.81206	11.2258
ARHGAP12.S.540.562.587.592.Q8IWW6.3.Q8IWW6.2.Q8IWW6.4.Q8IWW6	0.00616709	2.20992	0.871995	11.2277
ARHGAP21.S.924.914.Q5T5U3.Q5T5U3.3	0.00194013	2.71217	0.707817	11.5413
NOP56.S.569.O00567	0.00153734	2.81323	0.657016	11.6283
DENND4A.S.1589.1632.Q7Z401.Q7Z401.2	0.00167084	2.77706	0.675472	11.6495
AFAP1.S.343.343.Q8N556.Q8N556.2	0.00584804	2.23299	0.871995	11.7713
BLOC1S3.T.63.Q6QNY0	0.00256323	2.59121	0.766815	11.8426
STAG1.S.24.24.Q8WVM7.Q8WVM7.2	0.00186094	2.73027	0.695899	11.8454
CRAMP1L.S.338.Q96RY5	0.00378461	2.42198	0.871995	11.9775
GCN1L1.T.1629.Q92616	0.00320419	2.49428	0.81206	12.0049
SYNPO.S.580.336.336.Q8N3V7.Q8N3V7.2.Q8N3V7.3	0.00136238	2.8657	0.65088	12.3459
ATRX.S.811.849.645.694.732.781.P46100.4.P46100.P46100.2.P46100.5.P46100.3.P46100.6	0.000704537	3.1521	0.553662	12.5612
GORASP2.S.364.432.444.Q9H8Y8.2.Q9H8Y8.Q9H8Y8.3	0.000846992	3.07212	0.553662	12.5786
ATRX.S.812.850.646.695.733.782.P46100.4.P46100.P46100.2.P46100.5.P46100.3.P46100.6	0.000738313	3.13176	0.553662	12.5832
AFAP1.S.342.342.Q8N556.Q8N556.2	0.00284422	2.54604	0.77017	12.6488
MLLT4.T.1211.1210.1194.1194.1195.1211.P55196.P55196.5.P55196.3.P55196.1.P55196.2.P55196.6	0.000844307	3.0735	0.553662	12.661
NUP153.S.338.338.338.P49790.3.P49790.P49790.2	0.000293013	3.53311	0.454885	12.6811
EPS15.S.851.537.P42566.P42566.2	0.000135909	3.86675	0.454885	12.8425
YAP1.S.344.348.382.386.328.332.366.370.204.P46937.6.P46937.7.P46937.P46937.9.P46937.5.P46937.3.P46937.2.P46937.8.P46937.4	0.000454484	3.34248	0.522937	13.6646
GRAMD3.S.205.221.236.229.117.Q96HH9.4.Q96HH9.Q96HH9.3.Q96HH9.2.Q96HH9.5	6.66945e-05	4.17591	0.454885	15.5249
