# Supplementary material for: Kinase activities in pancreatic ductal adenocarcinoma with prognostic and therapeutic avenues
Source: Mol Oncol. 2024 Apr 22;18(8):2020–41. doi: 10.1002/1878-0261.13625 (PMC11306541; doi:10.1002/1878-0261.13625)
Supplement: Supplementary file 1 — Fig. S1. Large‐scale proteomic and phosphoproteomic analysis of pancreatic ductal adenocarcinoma. Fig. S2. Data overview of the pS/T phosphoproteome of pancreatic ductal adenocarcinoma. Fig. S3. Data overview of the pY phosphoproteome of pancreatic ductal adenocarcinoma. Fig. S4. Data overview of the proteome of pancreatic ductal adenocarcinoma. Fig. S5. Consensus clustering analyses of proteome and phosphoproteome. Fig. S6. Comprehensive analysis of PDAC (phospho)proteome subtypes. Fig. S7. Overall survival analysis of subtypes based on mRNA, proteome and phosphoproteome. Fig. S8. Differential kinase activities among the identified PDAC phosphoproteome subtypes. Fig. S9. Phosphoproteomic signatures among KRAS alleles G12D, G12V and G12R. Fig. S10. Association of TP53 gene mutations with pY phosphoproteome. Fig. S11. Phosphoproteome differences in short and long survival (treatment naïve) patients. Table S1. Clinicopathological characteristics of the subset (42/90) of SPACIOUS cohort tumors. Table S2. Differential proteins between the proteome subtypes. Table S3. Differential pS/T phosphosites between the phosphoproteome subtypes. Table S4. pS/T‐based INKA profiling of 42 PDAC tumors. Table S5. pY‐based INKA profiling of 33 PDAC tumors. Table S6. Mutation sequencing panel of frequently mutated genes in 42 PDAC tumors. Table S7. Differential analysis of pS/T sites between KRAS G12D mutated and the rest of tumors (G12V, G12R). Table S8. Differential analysis of pS/T sites between TP53 mutated and wildtype tumors. Table S9. Differential analysis of pY sites between TP53 mutated and wildtype tumors. Table S10. Differential analysis of pS/T sites between long (n = 3) and short survival (n = 3) patients. Table S11. Differential analysis of pY sites between long (n = 3) and short survival (n = 3) patients. [file MOL2-18-2020-s001.zip › mol213625-sup-0020-TableS10.xlsx]

## Sheet: Sheet1
ID	log2FC	FC	pval	log10pval	pval.BH
CANX.S.618.583.475.P27824.2.P27824.P27824.3	-0.457226	-2.86567	0.789798	0.102484	0.999979
HSPB1.S.82.P04792	0.5256	3.35428	0.769643	0.11371	0.999979
EEF1B2.S.106.P24534	-0.570107	-3.71627	0.737929	0.131986	0.982479
LMNA.S.390.390.390.291.278.390.P02545.P02545.3.P02545.6.P02545.5.P02545.4.P02545.2	-0.413069	-2.58862	0.810402	0.0912996	0.999979
HMGA1.S.102.91.P17096.P17096.2	-1.50362	-31.8872	0.436032	0.360482	0.756876
HSP90AB1.HSP90AB2P.S.255.177.P08238.Q58FF8	-0.779762	-6.0223	0.654864	0.183849	0.909716
HMGA1.S.103.92.P17096.P17096.2	-2.00191	-100.441	0.345651	0.461362	0.710371
SEPT2.S.218.228.253.Q15019.Q15019.3.Q15019.2	-0.162232	-1.45289	0.92576	0.0335014	0.999979
PGRMC1.S.129.181.O00264.2.O00264	-0.863156	-7.2972	0.620864	0.207004	0.878185
CAP1.S.308.307.Q01518.Q01518.2	-0.70789	-5.10376	0.681731	0.166387	0.93399
AHSG.S.138.138.CON__P12763.P02765	-1.2566	-18.0552	0.507286	0.294748	0.764955
MYH9.S.1943.1365.P35579.P35579.2	-1.2639	-18.361	0.480076	0.31869	0.756876
MYH11.S.1954.1961.P35749.P35749.2	1.23903	17.3391	0.541362	0.266512	0.796958
EEF1D.S.162.528.143.138.P29692.P29692.2.P29692.4.P29692.3	-0.695244	-4.95729	0.691984	0.159904	0.943826
TRA2B.TRA2A.S.264.164.260.159.P62995.P62995.3.Q13595.Q13595.3	-0.270125	-1.86262	0.88043	0.0553053	0.999979
HNRNPA1.S.6.6.6.P09651.3.P09651.2.P09651	-0.293963	-1.96772	0.866681	0.0621408	0.999979
TRA2B.TRA2A.S.266.166.262.161.P62995.P62995.3.Q13595.Q13595.3	-0.265816	-1.84423	0.884961	0.053076	0.999979
LMNA.S.392.392.392.293.280.392.P02545.P02545.3.P02545.6.P02545.5.P02545.4.P02545.2	-1.19041	-15.5029	0.494707	0.305652	0.758605
NPM1.S.125.125.125.P06748.P06748.2.P06748.3	-0.607904	-4.05419	0.728733	0.137431	0.975479
CALD1.S.196.202.Q05682.5.Q05682.4	-0.402746	-2.52782	0.818557	0.0869511	0.999979
HNRNPU.S.252.271.Q00839.2.Q00839	-0.0842913	-1.2142	0.967833	0.0141995	0.999979
HNRNPD.S.83.83.Q14103.3.Q14103	-0.679084	-4.77622	0.696162	0.15729	0.946998
MYL12A.MYL12B.MYL9.S.19.20.20.20.P19105.O14950.P24844.P24844.2	1.22078	16.6257	0.56836	0.245376	0.824852
FN1.S.2384.2475.2353.2328.2294.2444.2384.2263.2238.2209.2182.2174.2265.2006.P02751.1.P02751.P02751.3.P02751.17.P02751.8.P02751.7.P02751.11.P02751.14.P02751.9.P02751.5.P02751.6.P02751.10.P02751.13.P02751.12	-0.433851	-2.71551	0.822456	0.0848875	0.999979
RPLP2.RPLP1.S.105.79.P05387.P05386.2	-1.33035	-21.3966	0.474277	0.323968	0.756876
RPLP1.S.104.P05386	-1.33469	-21.612	0.472896	0.325234	0.756876
RTN4.S.15.15.15.15.Q9NQC3.Q9NQC3.5.Q9NQC3.4.Q9NQC3.2	-1.27705	-18.9255	0.499937	0.301085	0.760194
KRT19.S.35.35.35.CON__P08727.CON__P19001.P08727	-0.232665	-1.7087	0.900865	0.0453405	0.999979
RPLP2.RPLP1.S.102.76.P05387.P05386.2	-1.33461	-21.608	0.462842	0.334567	0.756876
RPLP1.S.101.P05386	-1.33976	-21.8654	0.46118	0.336129	0.756876
NCL.S.67.P19338	-1.15155	-14.1758	0.560449	0.251464	0.816712
MTOR.T.1162.P42345	-10.0677	-1.16861e+10	0.317948	0.497643	0.695539
PLEC.S.4386.4217.4227.4235.4249.4272.4276.4249.4253.Q15149.Q15149.7.Q15149.8.Q15149.9.Q15149.5.Q15149.3.Q15149.2.Q15149.4.Q15149.6	-1.64067	-43.7187	0.37321	0.428047	0.740692
PALLD.S.1121.739.897.897.914.515.410.123.Q8WX93.Q8WX93.3.Q8WX93.5.Q8WX93.2.Q8WX93.9.Q8WX93.8.Q8WX93.4.Q8WX93.7	-0.429551	-2.68876	0.840601	0.0754099	0.999979
SRSF1.S.199.Q07955	-0.623838	-4.2057	0.728148	0.13778	0.975028
VIM.S.73.P08670	0.0784538	1.19799	0.965608	0.015199	0.999979
S.323.CON__P12763	-18.5381	-3.45231e+18	0.0623803	1.20495	0.593205
SSB.S.366.P05455	-1.16617	-14.6614	0.540034	0.267579	0.795298
G3BP1.S.232.Q13283	-1.00526	-10.1219	0.557863	0.253472	0.813842
AHNAK.S.93.93.Q09666.Q09666.2	-0.499619	-3.15951	0.771651	0.112579	0.999979
EEF1D.S.133.499.114.109.P29692.P29692.2.P29692.4.P29692.3	-0.836887	-6.86889	0.635814	0.19667	0.89272
HDGF.S.158.165.181.P51858.2.P51858.P51858.3	-0.238704	-1.73262	0.888224	0.0514776	0.999979
SRSF3.S.138.P84103	-0.587155	-3.86505	0.735653	0.133327	0.980685
SRSF3.S.140.P84103	-0.587155	-3.86505	0.735653	0.133327	0.980685
VIM.S.430.P08670	-0.0935388	-1.24033	0.956139	0.0194789	0.999979
HIST1H1B.S.18.P16401	-1.41379	-25.9293	0.489511	0.310237	0.757048
NAP1L4.S.125.125.Q99733.Q99733.2	-0.211247	-1.62647	0.905019	0.0433425	0.999979
RALY.S.135.119.Q9UKM9.Q9UKM9.2	0.468005	2.93769	0.789999	0.102373	0.999979
KNG1.S.296.332.332.P01042.3.P01042.2.P01042	-0.94779	-8.86728	0.587641	0.230888	0.844994
EEF2.T.57.P13639	-0.52231	-3.32897	0.7685	0.114356	0.999979
LIMA1.S.490.491.330.331.188.Q9UHB6.Q9UHB6.4.Q9UHB6.2.Q9UHB6.5.Q9UHB6.3	-0.390778	-2.45911	0.822854	0.0846775	0.999979
S.325.CON__P12763	-11.4799	-3.01946e+11	0.348242	0.458119	0.713782
CTNNA1.S.641.641.271.P35221.2.P35221.P35221.3	-0.177088	-1.50345	0.91982	0.036297	0.999979
PGM5.S.122.122.Q15124.Q15124.2	1.31012	20.4232	0.592907	0.227014	0.850436
HMGA1.S.99.88.P17096.P17096.2	-4.15711	-14358.6	0.19948	0.700102	0.695539
TRIM28.S.19.19.Q13263.Q13263.2	-0.506097	-3.20699	0.773091	0.111769	0.999979
VIM.S.39.P08670	0.173334	1.49051	0.928691	0.0321285	0.999979
RALY.S.288.272.Q9UKM9.Q9UKM9.2	-0.283587	-1.92126	0.87674	0.0571293	0.999979
HNRNPU.S.4.4.Q00839.2.Q00839	-0.232784	-1.70916	0.891079	0.0500837	0.999979
MATR3.S.188.P43243	-0.489335	-3.08557	0.780004	0.107903	0.999979
GCG.S.152.P01275	0.704801	5.06758	0.846906	0.0721646	0.999979
HSPB1.S.15.P04792	0.537011	3.44359	0.773558	0.111507	0.999979
PALLD.S.1116.734.892.892.909.510.405.118.Q8WX93.Q8WX93.3.Q8WX93.5.Q8WX93.2.Q8WX93.9.Q8WX93.8.Q8WX93.4.Q8WX93.7	-0.813948	-6.51551	0.725216	0.139533	0.972415
SYNPO2.S.902.902.507.871.902.Q9UMS6.Q9UMS6.3.Q9UMS6.5.Q9UMS6.4.Q9UMS6.2	0.952976	8.97379	0.670263	0.173755	0.923443
NUCKS1.S.19.Q9H1E3	-1.26495	-18.4056	0.478444	0.320169	0.756876
DNAJC5.S.10.10.Q9H3Z4.Q9H3Z4.2	-0.636033	-4.32547	0.72145	0.141794	0.968578
PALLD.S.1118.736.894.894.911.512.407.120.Q8WX93.Q8WX93.3.Q8WX93.5.Q8WX93.2.Q8WX93.9.Q8WX93.8.Q8WX93.4.Q8WX93.7	-0.955398	-9.02397	0.686144	0.163585	0.938226
CTTN.T.401.364.364.Q14247.Q14247.3.Q14247.2	-1.54631	-35.1811	0.38688	0.412424	0.755909
SRSF9.S.211.Q13242	0.195995	1.57035	0.909305	0.0412902	0.999979
SSRP1.S.444.Q08945	-0.914256	-8.20836	0.636952	0.195893	0.893684
PALLD.S.893.511.669.669.669.287.182.Q8WX93.Q8WX93.3.Q8WX93.5.Q8WX93.2.Q8WX93.9.Q8WX93.8.Q8WX93.4	-0.0887749	-1.2268	0.960109	0.0176793	0.999979
BCLAF1.S.531.529.529.358.Q9NYF8.Q9NYF8.2.Q9NYF8.3.Q9NYF8.4	-0.449365	-2.81427	0.796028	0.0990717	0.999979
SEC61B.S.17.P60468	-0.859145	-7.23011	0.631549	0.199593	0.888778
DPYSL3.S.636.522.Q14195.2.Q14195	-0.416269	-2.60777	0.816813	0.0878771	0.999979
EPPK1.S.2718.P58107	-1.09297	-12.3871	0.581361	0.235554	0.838093
TMX1.S.247.Q9H3N1	-1.54523	-35.094	0.385374	0.414117	0.754328
S.320.CON__P12763	-4.33704	-21729.2	0.705657	0.151406	0.955096
PRKACA.PRKACB.PRKACG.T.190.198.198.198.168.185.186.198.201.202.204.205.245.P17612.2.P17612.P22694.8.P22612.P22694.10.P22694.4.P22694.3.P22694.P22694.5.P22694.7.P22694.6.P22694.9.P22694.2	-0.412707	-2.58647	0.812508	0.0901725	0.999979
PML.S.527.527.527.479.479.527.527.527.P29590.P29590.5.P29590.9.P29590.11.P29590.12.P29590.2.P29590.3.P29590.8	-0.767751	-5.85802	0.667101	0.175808	0.920823
KRT8.S.43.43.71.CON__P05787.P05787.P05787.2	0.361187	2.29714	0.843775	0.0737731	0.999979
CFL1.S.3.P23528	-0.486181	-3.06324	0.778181	0.108919	0.999979
MATR3.S.598.310.P43243.P43243.2	-0.696896	-4.97618	0.684923	0.164358	0.937341
FBN1.S.2702.P35555	-0.737042	-5.45811	0.669936	0.173967	0.923288
PDLIM4.S.112.112.P50479.2.P50479	0.385384	2.42876	0.832783	0.0794679	0.999979
RBM39.S.136.136.114.Q14498.Q14498.2.Q14498.3	-0.740446	-5.50105	0.675419	0.170427	0.927986
SRRM2.S.295.295.199.Q9UQ35.Q9UQ35.2.Q9UQ35.3	-0.898996	-7.92494	0.629798	0.200799	0.887022
KRT8.S.24.24.52.CON__P05787.P05787.P05787.2	-0.525402	-3.35276	0.765423	0.116099	0.999979
HDAC1.S.393.Q13547	-0.837641	-6.88083	0.665492	0.176857	0.919457
COPB2.S.830.859.P35606.2.P35606	0.35997	2.29071	0.837214	0.0771633	0.999979
FLNA.S.2144.2152.P21333.2.P21333	0.172485	1.4876	0.919699	0.0363545	0.999979
SRRM2.S.297.297.201.Q9UQ35.Q9UQ35.2.Q9UQ35.3	-1.01357	-10.3173	0.589228	0.229716	0.846622
KRT8.S.432.432.460.CON__P05787.P05787.P05787.2	-1.86796	-73.7829	0.315095	0.501559	0.695539
PNMA1.S.301.Q8ND90	11.0469	1.11411e+11	0.262696	0.580546	0.695539
PRKAR2A.S.78.78.P13861.2.P13861	-1.52558	-33.5414	0.486996	0.312474	0.756916
USO1.S.942.953.O60763.O60763.2	-1.64512	-44.1694	0.351187	0.454462	0.717132
AHNAK.S.210.Q09666	-0.115403	-1.30438	0.946912	0.0236905	0.999979
PML.S.530.530.530.482.482.530.530.530.P29590.P29590.5.P29590.9.P29590.11.P29590.12.P29590.2.P29590.3.P29590.8	-0.551004	-3.55635	0.760208	0.119068	0.999979
DBN1.S.142.142.144.Q16643.3.Q16643.Q16643.2	-0.674336	-4.72429	0.70022	0.154766	0.95056
THRAP3.S.248.Q9Y2W1	-0.49923	-3.15668	0.769374	0.113863	0.999979
TNS1.T.860.Q9HBL0	0.263438	1.83416	0.88743	0.0518657	0.999979
HNRNPUL2.S.161.Q1KMD3	-0.237492	-1.7278	0.890651	0.0502925	0.999979
CLNS1A.S.102.P54105	-0.67586	-4.7409	0.712438	0.147253	0.960645
AHNAK.S.5752.Q09666	-0.073365	-1.18404	0.968507	0.0138972	0.999979
BCLAF1.S.177.175.175.177.Q9NYF8.Q9NYF8.2.Q9NYF8.3.Q9NYF8.4	-0.672273	-4.70189	0.6936	0.158891	0.945052
SRRM2.T.1927.1927.Q9UQ35.Q9UQ35.2	-0.743389	-5.53846	0.689122	0.161704	0.941056
HNRNPK.S.116.116.P61978.2.P61978	-0.056078	-1.13783	0.973948	0.0114641	0.999979
DES.S.32.P17661	-6.52835	-3.37563e+06	0.476106	0.322296	0.756876
SRRM2.S.1925.1925.Q9UQ35.Q9UQ35.2	-0.719855	-5.24633	0.698231	0.156001	0.948916
BCLAF1.S.658.656.656.485.Q9NYF8.Q9NYF8.2.Q9NYF8.3.Q9NYF8.4	-0.446928	-2.79852	0.798125	0.0979289	0.999979
PRKAR2A.S.80.80.P13861.2.P13861	-1.58904	-38.8183	0.46444	0.333071	0.756876
RPS3.T.221.237.P23396.P23396.2	-0.521098	-3.3197	0.776295	0.109973	0.999979
PML.S.518.518.518.470.470.518.518.518.P29590.P29590.5.P29590.9.P29590.11.P29590.12.P29590.2.P29590.3.P29590.8	-0.541307	-3.47782	0.772529	0.112085	0.999979
EIF3C.EIF3CL.S.39.39.39.Q99613.2.Q99613.B5ME19	-0.810089	-6.45787	0.650499	0.186753	0.905433
AHNAK.S.135.Q09666	-1.34081	-21.9185	0.479333	0.319362	0.756876
TOMM70A.S.91.O94826	-0.737404	-5.46265	0.678954	0.168159	0.931281
EIF5B.S.214.O60841	-0.712372	-5.1567	0.694564	0.158288	0.945555
MCM2.S.139.P49736	-1.84999	-70.7925	0.444999	0.351641	0.756876
AHNAK.S.5749.Q09666	-0.0702176	-1.17549	0.969087	0.013637	0.999979
ABCF1.S.228.Q8NE71	-0.888139	-7.72929	0.621704	0.206416	0.879197
SEC31A.S.799.794.799.799.799.532.760.760.760.O94979.3.O94979.9.O94979.2.O94979.O94979.8.O94979.7.O94979.6.O94979.10.O94979.4	-0.2754	-1.88539	0.873874	0.058551	0.999979
THRAP3.S.682.Q9Y2W1	-0.0870698	-1.222	0.959608	0.0179063	0.999979
NCL.S.563.P19338	-0.560083	-3.63147	0.765554	0.116024	0.999979
U2AF2.S.79.79.P26368.2.P26368	-0.335552	-2.16547	0.845341	0.0729682	0.999979
VCAN.S.1129.2116.2116.P13611.2.P13611.5.P13611	0.338089	2.17816	0.845769	0.072748	0.999979
SRRM1.S.874.872.Q8IYB3.Q8IYB3.2	-0.484197	-3.04928	0.786275	0.104426	0.999979
GREM1.S.77.O60565	0.0649417	1.16129	0.973094	0.0118451	0.999979
SRRM1.S.597.595.Q8IYB3.Q8IYB3.2	-0.145145	-1.39684	0.93457	0.0293883	0.999979
SRRM1.S.463.461.Q8IYB3.Q8IYB3.2	-0.537736	-3.44934	0.773617	0.111474	0.999979
SRRM1.S.713.711.Q8IYB3.Q8IYB3.2	-0.627996	-4.24616	0.739771	0.130903	0.984023
GFPT1.S.243.261.Q06210.2.Q06210	1.23903	17.3391	0.504087	0.297495	0.763112
MYH11.S.8.8.8.P35749.P35749.2.P35749.3	1.28638	19.3366	0.594161	0.226096	0.851973
STT3B.S.498.Q8TCJ2	-0.841266	-6.9385	0.668833	0.174682	0.922651
SPTBN1.S.2102.2102.2089.Q01082.Q01082.2.Q01082.3	-0.258218	-1.81225	0.878072	0.0564701	0.999979
FLNC.S.2233.2200.Q14315.Q14315.2	1.19006	15.4903	0.642042	0.192437	0.898122
VCL.S.290.290.P18206.P18206.2	-0.339991	-2.18771	0.847653	0.0717818	0.999979
CTNND1.S.268.268.268.268.214.214.167.167.214.214.167.167.268.268.268.268.214.214.167.167.214.214.167.167.O60716.2.O60716.O60716.6.O60716.4.O60716.10.O60716.9.O60716.18.O60716.17.O60716.14.O60716.12.O60716.22.O60716.20.O60716.5.O60716.3.O60716.8.O60716.7.O60716.13.O60716.11.O60716.21.O60716.19.O60716.16.O60716.15.O60716.24.O60716.23	0.345435	2.21531	0.840683	0.0753679	0.999979
PDHA1.PDHA2.S.262.293.300.331.291.P08559.3.P08559.P08559.2.P08559.4.P29803	0.469544	2.94811	0.807208	0.0930144	0.999979
HIST1H1E.T.18.P10412	-2.3148	-206.442	0.28913	0.538906	0.695539
NOLC1.S.623.624.633.Q14978.Q14978.3.Q14978.2	-0.549251	-3.54202	0.752133	0.123705	0.993794
PRKAR2A.S.99.99.P13861.2.P13861	-0.177475	-1.50479	0.954286	0.0203216	0.999979
HIST1H1C.S.2.P16403	0.17411	1.49317	0.923423	0.0345992	0.999979
SRRM2.S.2398.Q9UQ35	-0.606373	-4.03992	0.727497	0.138169	0.974604
S100A9.T.113.P06702	-0.00597589	-1.01386	0.997411	0.00112583	0.999979
PTGES3.S.113.113.80.Q15185.Q15185.4.Q15185.2	-0.374176	-2.36688	0.834547	0.0785489	0.999979
TNS1.S.338.369.Q9HBL0.Q9HBL0.2	0.675758	4.73978	0.710218	0.148609	0.958871
VIM.S.420.P08670	1.14803	14.0614	0.509613	0.29276	0.766159
NACA.S.2029.166.876.E9PAV3.Q13765.E9PAV3.2	-0.369607	-2.34211	0.832016	0.0798683	0.999979
CAST.S.11.11.11.11.11.P20810.9.P20810.10.P20810.7.P20810.6.P20810.5	-0.181117	-1.51746	0.922772	0.0349057	0.999979
EBAG9.S.36.36.O00559.O00559.2	-0.765989	-5.8343	0.658512	0.181436	0.912783
HDAC2.S.364.394.Q92769.3.Q92769	-0.847695	-7.04198	0.63606	0.196502	0.892985
DES.S.28.P17661	1.11089	12.9089	0.707712	0.150143	0.956715
TPI1.S.58.21.P60174.3.P60174	-0.450006	-2.81842	0.801732	0.0959708	0.999979
SRRM1.S.465.463.Q8IYB3.Q8IYB3.2	-0.875977	-7.51583	0.656714	0.182624	0.911327
TLN1.S.2040.Q9Y490	0.843732	6.97802	0.652471	0.185439	0.907786
SRRM2.S.353.353.257.Q9UQ35.Q9UQ35.2.Q9UQ35.3	-0.834326	-6.82851	0.65684	0.18254	0.911422
PTPRC.S.814.861.862.880.909.927.928.975.P08575.4.P08575.9.P08575.10.P08575.8.P08575.7.P08575.5.P08575.6.P08575	-0.966139	-9.24995	0.590567	0.228731	0.847971
LSM14A.S.216.216.175.Q8ND56.Q8ND56.2.Q8ND56.3	-0.470688	-2.95589	0.787711	0.103633	0.999979
TMPO.T.160.160.160.160.P42166.P42167.P42167.3.P42167.2	-0.20825	-1.61529	0.907644	0.0420844	0.999979
CAV1.S.6.Q03135.2	-0.629189	-4.25784	0.741801	0.129713	0.98515
TMPO.T.74.74.74.74.P42166.P42167.P42167.3.P42167.2	0.169476	1.47732	0.920319	0.0360616	0.999979
SUMO1.S.2.P63165	-0.924089	-8.39631	0.618018	0.208999	0.875646
PSMA3.S.243.250.P25788.2.P25788	-0.623841	-4.20572	0.74598	0.127273	0.988939
TJP1.S.125.125.Q07157.Q07157.2	-1.63899	-43.5506	0.411995	0.385108	0.756876
SRRM1.T.220.220.Q8IYB3.Q8IYB3.2	-0.361705	-2.29988	0.834803	0.0784158	0.999979
SRRM2.S.351.351.255.Q9UQ35.Q9UQ35.2.Q9UQ35.3	-0.819919	-6.6057	0.660003	0.180454	0.91453
TJP1.S.131.131.Q07157.Q07157.2	-1.44093	-27.6016	0.466311	0.331324	0.756876
TRIM28.S.50.50.Q13263.Q13263.2	-0.655647	-4.5253	0.699902	0.154963	0.950334
SRRM1.S.450.448.Q8IYB3.Q8IYB3.2	-0.387384	-2.43997	0.82126	0.0855194	0.999979
PRKAR1A.S.83.83.P10644.2.P10644	-1.21592	-16.4408	0.485709	0.313624	0.756876
SRSF1.S.201.Q07955	-1.05265	-11.289	0.617026	0.209697	0.874787
CALD1.S.202.Q05682	1.04017	10.969	0.70701	0.150574	0.956091
MYH10.S.1972.1987.1956.1965.1977.P35580.2.P35580.4.P35580.P35580.5.P35580.3	-1.5689	-37.0597	0.384213	0.415428	0.752965
CTTN.S.405.368.368.Q14247.Q14247.3.Q14247.2	-1.82098	-66.2189	0.356654	0.447753	0.722147
THUMPD1.S.88.Q9NXG2	-1.14718	-14.034	0.564613	0.248249	0.820706
ARGLU1.S.77.77.Q9NWB6.Q9NWB6.2	-0.33711	-2.17325	0.845159	0.0730614	0.999979
SYNPO2.S.906.906.511.875.906.Q9UMS6.Q9UMS6.3.Q9UMS6.5.Q9UMS6.4.Q9UMS6.2	1.22701	16.8659	0.592699	0.227166	0.850261
NUCKS1.S.181.141.Q9H1E3.Q9H1E3.2	6.33742	2.17481e+06	0.44718	0.349518	0.756876
HACD3.S.114.Q9P035	-0.517288	-3.2907	0.763536	0.117171	0.999979
LMNA.T.394.394.394.295.282.394.P02545.P02545.3.P02545.6.P02545.5.P02545.4.P02545.2	-7.61397	-4.11122e+07	0.563044	0.249458	0.81908
THUMPD1.S.86.Q9NXG2	-1.0537	-11.3161	0.606902	0.216881	0.864766
G3BP1.S.149.Q13283	-0.920166	-8.32082	0.599507	0.222205	0.857235
SRSF10.S.133.133.133.133.133.133.O75494.O75494.2.O75494.4.O75494.6.O75494.3.O75494.5	-1.05966	-11.4725	0.613969	0.211853	0.871623
SRRM2.S.2046.Q9UQ35	-1.18278	-15.2327	0.555954	0.254962	0.811878
STIM1.S.257.257.Q13586.Q13586.2	-0.766761	-5.84468	0.670282	0.173743	0.923443
SMAP.S.17.O00193	-0.431541	-2.7011	0.806156	0.0935811	0.999979
BCLAF1.S.385.383.383.Q9NYF8.Q9NYF8.2.Q9NYF8.3	-0.864247	-7.31555	0.618291	0.208807	0.875954
KRT18.S.34.P05783	-0.683501	-4.82504	0.76436	0.116702	0.999979
SRRM2.S.2044.Q9UQ35	-1.25762	-18.0975	0.537164	0.269893	0.792201
TRA2B.T.201.101.P62995.P62995.3	0.0772914	1.19479	0.966877	0.0146289	0.999979
SYNM.S.1049.1049.O15061.O15061.2	2.45437	284.686	0.415013	0.381938	0.756876
PAK2.S.141.Q13177	-0.889383	-7.75145	0.60163	0.22067	0.859512
VIM.S.72.P08670	-0.653304	-4.50095	0.739174	0.131254	0.983674
SRRM2.S.2581.2163.Q9UQ35.Q9UQ35.2	-0.808276	-6.43097	0.645439	0.190145	0.901124
TRIM28.S.473.391.Q13263.Q13263.2	-0.1086	-1.2841	0.951699	0.0215003	0.999979
VIM.S.419.P08670	-0.158757	-1.44131	0.94378	0.0251294	0.999979
GCG.S.150.P01275	0.146178	1.40016	0.965042	0.0154538	0.999979
ZRANB2.S.120.120.O95218.2.O95218	-0.515888	-3.28011	0.7672	0.115092	0.999979
RBMX.RBMXL1.S.208.195.208.P38159.P38159.2.Q96E39	-0.775905	-5.96905	0.657088	0.182377	0.911555
SRRM1.S.431.429.Q8IYB3.Q8IYB3.2	-0.557511	-3.61003	0.758957	0.119783	0.998897
STT3B.S.499.Q8TCJ2	-1.8415	-69.422	0.431289	0.365232	0.756876
LASP1.S.146.146.90.Q14847.2.Q14847.Q14847.3	0.352908	2.25376	0.851286	0.0699245	0.999979
BCLAF1.S.512.510.510.Q9NYF8.Q9NYF8.2.Q9NYF8.3	-0.530243	-3.39034	0.75248	0.123505	0.994004
TRA2B.TRA2A.S.270.170.266.165.P62995.P62995.3.Q13595.Q13595.3	-7.3189	-2.084e+07	0.455255	0.341745	0.756876
EIF5B.S.113.O60841	-1.14857	-14.079	0.539848	0.267728	0.795113
MAP4.S.280.280.280.280.P27816.P27816.6.P27816.2.P27816.5	-0.970446	-9.34214	0.578644	0.237589	0.835665
PGM1.S.117.135.P36871.P36871.2	-0.22962	-1.69676	0.891928	0.0496702	0.999979
SRRM2.S.1320.1320.Q9UQ35.Q9UQ35.2	-0.634406	-4.30929	0.717437	0.144216	0.965497
PEA15.S.116.137.Q15121.Q15121.2	-0.275063	-1.88392	0.8747	0.0581408	0.999979
XRN2.S.423.499.Q9H0D6.2.Q9H0D6	-1.59959	-39.773	0.442816	0.353776	0.756876
SNTB2.S.110.110.Q13425.Q13425.2	-0.122216	-1.325	0.943442	0.025285	0.999979
PDAP1.S.60.Q13442	-1.04366	-11.0576	0.625609	0.203697	0.882298
SSR1.S.268.241.P43307.P43307.2	-1.6318	-42.8354	0.437863	0.358661	0.756876
AKAP12.S.598.493.500.Q02952.Q02952.3.Q02952.2	-1.17785	-15.0608	0.526446	0.278646	0.780875
SLC4A4.S.257.257.213.257.213.Q9Y6R1.4.Q9Y6R1.Q9Y6R1.2.Q9Y6R1.5.Q9Y6R1.3	9.90398	8.01646e+09	0.280995	0.551301	0.695539
GIGYF2.T.382.403.376.376.Q6Y7W6.Q6Y7W6.3.Q6Y7W6.4.Q6Y7W6.5	-2.04707	-111.448	0.359458	0.444352	0.725
SRRM1.S.769.767.Q8IYB3.Q8IYB3.2	-0.439992	-2.75417	0.807765	0.0927152	0.999979
NOP58.S.502.Q9Y2X3	-1.67333	-47.1332	0.359427	0.444389	0.725
AHNAK.S.216.Q09666	-0.96801	-9.28988	0.61307	0.21249	0.870565
PML.S.403.403.403.403.403.403.403.403.P29590.P29590.5.P29590.9.P29590.10.P29590.2.P29590.3.P29590.8.P29590.4	-1.37269	-23.5879	0.442727	0.353864	0.756876
RAVER1.S.14.14.14.Q8IY67.2.Q8IY67.Q8IY67.3	-0.970012	-9.33279	0.579679	0.236812	0.836378
NCL.S.41.P19338	0.455349	2.85331	0.96836	0.0139633	0.999979
PLEC.S.4382.4213.4223.4231.4245.4268.4272.4245.4249.Q15149.Q15149.7.Q15149.8.Q15149.9.Q15149.5.Q15149.3.Q15149.2.Q15149.4.Q15149.6	-1.37916	-23.9418	0.446925	0.349765	0.756876
NUCKS1.S.79.39.Q9H1E3.Q9H1E3.2	-1.01748	-10.4108	0.579749	0.23676	0.836378
NCL.S.28.P19338	-8.15185	-1.41857e+08	0.507822	0.294289	0.765191
SYNPO2.S.777.777.382.746.777.Q9UMS6.Q9UMS6.3.Q9UMS6.5.Q9UMS6.4.Q9UMS6.2	1.82325	66.5657	0.450749	0.346065	0.756876
ARMC10.S.45.45.45.45.Q8N2F6.6.Q8N2F6.4.Q8N2F6.5.Q8N2F6.2	-0.487496	-3.07253	0.780338	0.107717	0.999979
KANK2.S.375.375.375.Q63ZY3.3.Q63ZY3.Q63ZY3.2	0.263527	1.83454	0.882921	0.0540784	0.999979
ACIN1.S.216.216.Q9UKV3.Q9UKV3.5	-0.835927	-6.85373	0.641746	0.192637	0.897867
RPLP0.RPLP0P6.S.242.304.304.P05388.2.P05388.Q8NHW5	0.0136512	1.03193	0.993954	0.0026337	0.999979
NCL.S.34.P19338	-7.1872	-1.53887e+07	0.547472	0.261638	0.803043
TPD52L2.S.160.169.146.123.189.180.166.O43399.4.O43399.3.O43399.2.O43399.6.O43399.7.O43399.5.O43399	-0.273034	-1.87514	0.891846	0.0497103	0.999979
XRN2.S.425.501.Q9H0D6.2.Q9H0D6	-1.71202	-51.5254	0.42602	0.37057	0.756876
PGRMC1.S.57.57.O00264.2.O00264	-0.93263	-8.56307	0.605763	0.217698	0.863686
PDLIM7.S.217.183.Q9NR12.Q9NR12.2	-0.194219	-1.56394	0.910725	0.0406126	0.999979
TNS1.S.733.Q9HBL0	0.900642	7.95503	0.627785	0.202189	0.884817
RPLP0.RPLP0P6.S.245.307.307.P05388.2.P05388.Q8NHW5	-0.0133237	-1.03115	0.994125	0.00255881	0.999979
DKC1.S.494.O60832	-0.422904	-2.64791	0.832435	0.0796495	0.999979
RPL23A.S.43.P62750	0.13818	1.37461	0.935489	0.0289615	0.999979
RAD23B.S.88.160.P54727.2.P54727	-1.31523	-20.6645	0.467654	0.330076	0.756876
CAMK2D.CAMK2A.T.287.287.287.287.287.287.287.287.287.286.286.287.Q13557.8.Q13557.Q13557.10.Q13557.6.Q13557.11.Q13557.9.Q13557.5.Q13557.3.Q13557.4.Q9UQM7.Q9UQM7.2.Q13557.12	-0.470649	-2.95563	0.804948	0.0942321	0.999979
ILF3.S.482.482.482.Q12906.7.Q12906.4.Q12906.6	-10.6085	-4.05977e+10	0.267323	0.572964	0.695539
TGFB1I1.S.386.403.O43294.2.O43294	0.259002	1.81552	0.885179	0.0529687	0.999979
SRRM2.S.876.876.Q9UQ35.Q9UQ35.2	-0.586254	-3.85704	0.745321	0.127657	0.988407
SYNPO2.S.604.604.209.573.604.Q9UMS6.Q9UMS6.3.Q9UMS6.5.Q9UMS6.4.Q9UMS6.2	0.668423	4.6604	0.75145	0.1241	0.993554
TAGLN2.S.163.184.P37802.P37802.2	-0.370629	-2.34763	0.832004	0.0798744	0.999979
THRAP3.S.243.Q9Y2W1	-0.31441	-2.06258	0.855879	0.0675878	0.999979
FIP1L1.S.492.486.418.Q6UN15.Q6UN15.5.Q6UN15.3	-0.7872	-6.12632	0.664924	0.177228	0.919098
BCLAF1.S.397.395.395.Q9NYF8.Q9NYF8.2.Q9NYF8.3	-0.768173	-5.86372	0.671533	0.172932	0.924445
PDAP1.S.63.Q13442	-2.02292	-105.42	0.425604	0.370995	0.756876
PA2G4.S.2.Q9UQ80	-9.79984	-6.30722e+09	0.28125	0.550908	0.695539
SRSF10.S.131.131.131.131.131.131.O75494.O75494.2.O75494.4.O75494.6.O75494.3.O75494.5	-9.44794	-2.80506e+09	0.324966	0.488163	0.695539
MYL12A.MYL12B.MYL9.T.18.19.19.19.P19105.O14950.P24844.P24844.2	-0.915765	-8.23693	0.645298	0.19024	0.901083
SPTBN1.S.2161.Q01082	-0.28946	-1.94742	0.863704	0.0636348	0.999979
RBM25.S.677.P49756	-0.33034	-2.13964	0.847598	0.07181	0.999979
LMNA.S.22.22.22.22.P02545.P02545.3.P02545.6.P02545.2	-10.2549	-1.79858e+10	0.288361	0.540063	0.695539
LIMA1.S.686.687.526.527.384.Q9UHB6.Q9UHB6.4.Q9UHB6.2.Q9UHB6.5.Q9UHB6.3	-0.458551	-2.87443	0.807955	0.0926127	0.999979
PRKRA.S.18.O75569	-0.503713	-3.18943	0.776647	0.109776	0.999979
CALD1.S.789.554.560.559.528.534.Q05682.Q05682.3.Q05682.2.Q05682.6.Q05682.5.Q05682.4	-0.525235	-3.35146	0.789542	0.102625	0.999979
EIF4G1.S.1013.1014.1045.1122.1169.1209.1210.1216.Q04637.6.Q04637.7.Q04637.5.Q04637.4.Q04637.3.Q04637.Q04637.8.Q04637.9	-0.437637	-2.73928	0.804051	0.0947162	0.999979
ACLY.S.455.194.455.P53396.P53396.3.P53396.2	-0.819177	-6.59443	0.64236	0.192222	0.898408
RSL1D1.S.141.361.O76021.2.O76021	-1.22707	-16.8681	0.527567	0.277723	0.781805
SRRM2.T.983.983.Q9UQ35.Q9UQ35.2	-0.650287	-4.46979	0.71374	0.14646	0.961665
SYNPO.S.833.589.589.Q8N3V7.Q8N3V7.2.Q8N3V7.3	0.570259	3.71757	0.740157	0.130676	0.984247
EIF4G1.S.989.990.1021.1098.1145.1185.1186.1192.Q04637.6.Q04637.7.Q04637.5.Q04637.4.Q04637.3.Q04637.Q04637.8.Q04637.9	-0.275119	-1.88416	0.878074	0.0564689	0.999979
HNRNPH1.HNRNPH2.S.104.104.P31943.P55795	-0.276227	-1.88898	0.873893	0.0585416	0.999979
CCDC86.S.18.Q9H6F5	-1.08273	-12.0984	0.548179	0.261078	0.803726
PRKAB1.S.108.Q9Y478	0.381468	2.40696	0.833252	0.0792237	0.999979
NCL.S.42.P19338	7.59559	3.94084e+07	0.533414	0.272935	0.788186
TCOF1.S.381.381.381.304.304.381.381.381.Q13428.Q13428.3.Q13428.4.Q13428.2.Q13428.8.Q13428.5.Q13428.6.Q13428.7	-1.28778	-19.3992	0.499481	0.301481	0.759719
NUCKS1.S.75.35.Q9H1E3.Q9H1E3.2	-1.08203	-12.0791	0.562433	0.249929	0.818774
FTH1.S.179.P02794	-1.38762	-24.4131	0.479138	0.31954	0.756876
KRT20.S.13.13.CON__P35900.P35900	-5.02823	-106715	0.590514	0.228769	0.847971
SRRM1.S.429.427.Q8IYB3.Q8IYB3.2	-0.513877	-3.26495	0.781404	0.107124	0.999979
NEXN.S.16.Q0ZGT2.4	0.854986	7.1612	0.649438	0.187462	0.904736
MARCKS.S.170.P29966	0.347651	2.22664	0.850898	0.0701226	0.999979
CSTF3.S.691.Q12996	-1.11756	-13.1088	0.546077	0.262746	0.801627
SRRM1.S.715.713.Q8IYB3.Q8IYB3.2	-9.40447	-2.5379e+09	0.322722	0.491172	0.695539
SRRM2.S.323.323.227.Q9UQ35.Q9UQ35.2.Q9UQ35.3	-1.01434	-10.3357	0.573773	0.24126	0.830401
PRPSAP2.S.227.187.227.141.O60256.3.O60256.2.O60256.O60256.4	0.879464	7.57642	0.619791	0.207755	0.877482
SRRM2.S.1014.1014.Q9UQ35.Q9UQ35.2	-1.06317	-11.5658	0.572061	0.242558	0.828681
SLC4A4.T.254.254.210.254.210.Q9Y6R1.4.Q9Y6R1.Q9Y6R1.2.Q9Y6R1.5.Q9Y6R1.3	10.1451	1.39654e+10	0.265138	0.576528	0.695539
PLEC.T.4030.3861.3871.3879.3893.3916.3920.3893.3897.Q15149.Q15149.7.Q15149.8.Q15149.9.Q15149.5.Q15149.3.Q15149.2.Q15149.4.Q15149.6	-0.51513	-3.27438	0.77416	0.111169	0.999979
RCC1.S.11.11.P18754.P18754.2	-0.406082	-2.54731	0.815023	0.0888299	0.999979
SRRM2.S.1878.1878.Q9UQ35.Q9UQ35.2	-1.09164	-12.3493	0.668686	0.174778	0.922528
PML.S.505.505.505.457.457.505.505.505.505.P29590.P29590.5.P29590.9.P29590.11.P29590.12.P29590.2.P29590.3.P29590.8.P29590.4	-3.20034	-1586.13	0.152735	0.816063	0.695539
BCLAF1.S.290.288.288.290.Q9NYF8.Q9NYF8.2.Q9NYF8.3.Q9NYF8.4	-0.925303	-8.41983	0.606747	0.216992	0.864652
ADD1.S.358.358.358.358.358.358.P35611.P35611.3.P35611.2.P35611.6.P35611.4.P35611.5	-0.0723369	-1.18124	0.967419	0.0143856	0.999979
SRRM2.T.2034.Q9UQ35	-1.20243	-15.9379	0.549343	0.260157	0.804203
VCL.S.721.721.P18206.P18206.2	-0.616875	-4.13881	0.725359	0.139447	0.972525
SRRM2.S.2032.Q9UQ35	-1.24122	-17.427	0.539858	0.26772	0.795113
CTNND1.S.349.349.349.349.295.295.248.248.295.295.248.248.26.26.26.26.349.349.349.349.295.295.248.248.295.295.248.248.26.26.26.26.O60716.2.O60716.O60716.6.O60716.4.O60716.10.O60716.9.O60716.18.O60716.17.O60716.14.O60716.12.O60716.22.O60716.20.O60716.26.O60716.25.O60716.30.O60716.28.O60716.5.O60716.3.O60716.8.O60716.7.O60716.13.O60716.11.O60716.21.O60716.19.O60716.16.O60716.15.O60716.24.O60716.23.O…	-0.619171	-4.16075	0.743932	0.128467	0.987155
BCLAF1.S.648.646.646.475.Q9NYF8.Q9NYF8.2.Q9NYF8.3.Q9NYF8.4	-0.905327	-8.04131	0.618772	0.20847	0.876478
ITIH2.S.60.P19823	-2.46324	-290.565	0.290131	0.537405	0.695539
SRRM1.S.738.736.Q8IYB3.Q8IYB3.2	-0.327165	-2.12405	0.854762	0.0681549	0.999979
DSP.S.22.22.22.P15924.P15924.2.P15924.3	0.337756	2.17649	0.858157	0.0664333	0.999979
EEF1D.T.147.513.128.123.P29692.P29692.2.P29692.4.P29692.3	-1.16577	-14.6478	0.524182	0.280517	0.778623
PLEC.S.4642.4473.4483.4491.4505.4528.4532.4505.4509.Q15149.Q15149.7.Q15149.8.Q15149.9.Q15149.5.Q15149.3.Q15149.2.Q15149.4.Q15149.6	-0.753142	-5.66424	0.660979	0.179812	0.915562
PLEC.S.1721.1552.1562.1570.1584.1607.1611.1584.1588.Q15149.Q15149.7.Q15149.8.Q15149.9.Q15149.5.Q15149.3.Q15149.2.Q15149.4.Q15149.6	-1.13282	-13.5777	0.50881	0.293445	0.765824
MYO18A.S.2020.1689.1968.2005.1547.Q92614.Q92614.2.Q92614.3.Q92614.4.Q92614.5	-0.957854	-9.07515	0.590069	0.229097	0.847563
PLEC.S.21.Q15149.4	-2.40512	-254.166	0.205884	0.686376	0.695539
HNRNPC.S.260.180.247.204.P07910.P07910.3.P07910.2.P07910.4	-0.0309043	-1.07375	0.98574	0.00623782	0.999979
PLEC.S.720.551.561.569.583.606.610.583.587.Q15149.Q15149.7.Q15149.8.Q15149.9.Q15149.5.Q15149.3.Q15149.2.Q15149.4.Q15149.6	-1.33079	-21.4185	0.48621	0.313176	0.756916
SYNM.S.1044.1044.O15061.O15061.2	9.58156	3.81554e+09	0.278766	0.554761	0.695539
SRRM2.T.1208.1208.Q9UQ35.Q9UQ35.2	-0.670697	-4.68486	0.697566	0.156414	0.948261
SRRM2.S.994.994.Q9UQ35.Q9UQ35.2	-0.545746	-3.51355	0.792487	0.101008	0.999979
TNKS1BP1.S.672.123.Q9C0C2.Q9C0C2.2	-0.760875	-5.76601	0.66354	0.178133	0.918066
SCAMP2.S.320.O15127	-0.487014	-3.06912	0.779319	0.108284	0.999979
VIM.S.55.P08670	-9.45465	-2.84875e+09	0.473177	0.324976	0.756876
PRPF4B.S.368.Q13523	-1.19226	-15.569	0.54351	0.264793	0.799303
EHD2.S.438.302.Q9NZN4.Q9NZN4.2	-0.102905	-1.26737	0.956624	0.0192586	0.999979
ADD1.S.436.436.436.436.436.436.P35611.P35611.3.P35611.2.P35611.6.P35611.4.P35611.5	8.72315	5.28626e+08	0.36536	0.437279	0.731246
SRRM2.S.1876.1876.Q9UQ35.Q9UQ35.2	-9.74021	-5.49802e+09	0.303435	0.517935	0.695539
PRPF4B.S.366.Q13523	-1.23167	-17.0478	0.534281	0.27223	0.78885
HDGF.S.126.133.149.P51858.2.P51858.P51858.3	-0.962073	-9.16375	0.630922	0.200024	0.888054
SCAMP2.S.319.O15127	-0.487014	-3.06912	0.779319	0.108284	0.999979
CTTN.S.418.381.381.Q14247.Q14247.3.Q14247.2	-1.2782	-18.9756	0.49855	0.302291	0.759309
PRKAR2B.S.114.P31323	0.747724	5.59401	0.685769	0.163822	0.937851
LSP1.S.252.190.380.P33241.P33241.2.P33241.3	-0.12749	-1.34119	0.942698	0.0256276	0.999979
SRRM2.T.1003.1003.Q9UQ35.Q9UQ35.2	-0.890869	-7.77802	0.622367	0.205954	0.879614
BCLAF1.S.285.283.283.285.Q9NYF8.Q9NYF8.2.Q9NYF8.3.Q9NYF8.4	-1.3077	-20.3096	0.509074	0.293219	0.766008
PLEC.S.4389.4220.4230.4238.4252.4275.4279.4252.4256.Q15149.Q15149.7.Q15149.8.Q15149.9.Q15149.5.Q15149.3.Q15149.2.Q15149.4.Q15149.6	-2.04488	-110.887	0.309859	0.508836	0.695539
EIF3J.S.11.11.11.O75822.2.O75822.O75822.3	-1.67601	-47.4251	0.374699	0.426318	0.74223
ABCF1.S.109.109.Q8NE71.Q8NE71.2	-0.955612	-9.02842	0.599577	0.222155	0.857256
PALLD.S.1106.724.882.882.899.500.395.108.Q8WX93.Q8WX93.3.Q8WX93.5.Q8WX93.2.Q8WX93.9.Q8WX93.8.Q8WX93.4.Q8WX93.7	-0.521099	-3.3197	0.768424	0.114399	0.999979
SRRM1.T.727.725.Q8IYB3.Q8IYB3.2	-0.514543	-3.26997	0.762052	0.118015	0.999979
LARP1.T.526.449.Q6PKG0.Q6PKG0.3	-0.472464	-2.968	0.784735	0.105277	0.999979
KRT5.S.64.64.CON__P13647.P13647	-16.8096	-6.45069e+16	0.0762551	1.11773	0.593205
SRSF3.S.108.108.P84103.P84103.2	-0.266238	-1.84603	0.885853	0.0526384	0.999979
MTDH.S.298.Q86UE4	-0.37897	-2.39315	0.830578	0.0806198	0.999979
PSIP1.S.275.275.275.O75475.3.O75475.2.O75475	-0.825059	-6.68435	0.664256	0.177665	0.918518
HIST1H1B.S.2.P16401	-0.88539	-7.68052	0.642532	0.192105	0.898493
TNS1.S.1177.Q9HBL0	0.96592	9.24528	0.664626	0.177423	0.918846
SRRM1.S.653.651.Q8IYB3.Q8IYB3.2	-0.532303	-3.40645	0.757801	0.120445	0.998301
ZRANB2.S.153.153.O95218.2.O95218	-0.595461	-3.93968	0.732036	0.135467	0.977508
DPM1.S.9.O60762	-1.20161	-15.9078	0.515511	0.287762	0.77086
TOR1AIP1.S.157.157.157.Q5JTV8.3.Q5JTV8.Q5JTV8.2	-2.2869	-193.595	0.312724	0.504839	0.695539
TRA2A.T.202.101.101.101.Q13595.Q13595.3.Q13595.2.Q13595.4	-0.038673	-1.09313	0.983093	0.00740531	0.999979
TOR1AIP1.S.156.156.156.Q5JTV8.3.Q5JTV8.Q5JTV8.2	-2.24529	-175.909	0.310093	0.508509	0.695539
LMOD1.S.135.107.P29536.P29536.2	1.06586	11.6375	0.623749	0.20499	0.880695
HDGF.S.125.132.148.P51858.2.P51858.P51858.3	-1.02167	-10.5117	0.604989	0.218252	0.863049
TNS1.S.764.Q9HBL0	0.929213	8.49596	0.633799	0.198048	0.890759
MAP2K2.T.396.P36507	8.76385	5.80557e+08	0.358286	0.44577	0.723649
KRT17.S.13.13.13.CON__Q04695.Q04695.CON__Q9QWL7	-2.93836	-867.683	0.130812	0.883352	0.695539
SRRM2.T.1880.1880.Q9UQ35.Q9UQ35.2	-1.61684	-41.3848	0.491297	0.308656	0.757522
SRRM2.T.1492.1492.Q9UQ35.Q9UQ35.2	-1.16515	-14.6269	0.530867	0.275014	0.785154
SRRM1.S.725.723.Q8IYB3.Q8IYB3.2	-0.511426	-3.24658	0.765749	0.115913	0.999979
CAV1.S.37.Q03135	-0.841395	-6.94056	0.655512	0.18342	0.910136
ARHGAP1.S.51.Q07960	-0.960813	-9.1372	0.577575	0.238392	0.834532
CAP1.T.307.306.Q01518.Q01518.2	-7.88394	-7.65496e+07	0.372259	0.429155	0.739347
SRRM2.S.2702.2284.Q9UQ35.Q9UQ35.2	-0.797549	-6.27407	0.648591	0.188029	0.904091
ANXA2.ANXA2P2.S.2.20.2.P07355.P07355.2.A6NMY6	0.0203953	1.04808	0.990708	0.00405451	0.999979
PNN.S.100.Q9H307	-1.01994	-10.4698	0.587335	0.231114	0.844631
RBM39.S.97.97.Q14498.Q14498.2	-0.225844	-1.68207	0.898211	0.0466215	0.999979
CSRP1.S.192.P21291	1.2821	19.147	0.545223	0.263426	0.80095
KRT8.S.37.37.65.CON__P05787.P05787.P05787.2	0.0535774	1.1313	0.976626	0.0102717	0.999979
MISP.S.394.Q8IVT2	-2.08772	-122.382	0.254228	0.594777	0.695539
OXSR1.S.339.O95747	-0.372409	-2.35727	0.834675	0.0784828	0.999979
LARP1.S.627.550.Q6PKG0.Q6PKG0.3	-0.822629	-6.64705	0.66559	0.176793	0.919457
SRRM2.S.1987.1987.Q9UQ35.Q9UQ35.2	-0.852969	-7.12802	0.625356	0.203872	0.8821
LMOD1.S.119.91.P29536.P29536.2	1.13243	13.5654	0.586377	0.231823	0.843636
SRRM2.T.2397.Q9UQ35	-9.92905	-8.49273e+09	0.291376	0.535546	0.695539
TMPO.S.184.184.184.P42167.P42167.3.P42167.2	-1.01492	-10.3494	0.60211	0.220324	0.859948
SRRM1.S.775.773.Q8IYB3.Q8IYB3.2	-0.626877	-4.23523	0.742301	0.12942	0.985485
AHNAK.S.5782.Q09666	-0.940268	-8.71501	0.612609	0.212817	0.87016
SKIV2L.S.256.Q15477	-0.361728	-2.3	0.832918	0.0793975	0.999979
PLXDC2.S.506.457.128.Q6UX71.Q6UX71.2.Q6UX71.3	-0.945226	-8.81508	0.597944	0.22334	0.855926
RMDN3.S.46.Q96TC7	-1.22001	-16.5963	0.518993	0.284839	0.773366
G3BP2.T.227.Q9UN86.2	-1.49734	-31.43	0.402374	0.39537	0.756876
SNRNP70.S.226.130.P08621.P08621.4	0.170964	1.48239	0.925216	0.033757	0.999979
RPS6.S.236.P62753	-1.587	-38.6371	0.443543	0.353064	0.756876
SRSF2.S.26.26.Q01130.2.Q01130	-1.47993	-30.1944	0.421713	0.374983	0.756876
UNC93B1.S.547.Q9H1C4	-1.30767	-20.3082	0.476475	0.32196	0.756876
DDX42.S.185.66.Q86XP3.Q86XP3.2	-0.668936	-4.66591	0.699687	0.155096	0.950227
OSBP.S.193.P22059	-0.609874	-4.07262	0.738279	0.131779	0.98278
NUCKS1.S.214.174.Q9H1E3.Q9H1E3.2	-0.938724	-8.68407	0.595988	0.224762	0.853743
HSPB6.S.16.O14558	1.60914	40.6578	0.467701	0.330032	0.756876
SYNPO2.S.226.226.195.226.Q9UMS6.Q9UMS6.3.Q9UMS6.4.Q9UMS6.2	0.645089	4.41661	0.737412	0.13229	0.982204
MCM3.S.711.756.P25205.P25205.2	-1.05354	-11.3121	0.626515	0.203069	0.883424
SMTN.S.792.792.792.336.P53814.5.P53814.P53814.6.P53814.2	1.71658	52.0695	0.517374	0.286196	0.772478
SSH3.S.9.9.9.Q8TE77.Q8TE77.4.Q8TE77.2	-0.412738	-2.58665	0.820108	0.0861288	0.999979
SRRM1.S.560.558.Q8IYB3.Q8IYB3.2	-0.64851	-4.45154	0.721111	0.141998	0.968222
AHNAK.S.5448.Q09666	-0.0536512	-1.13149	0.976096	0.0105076	0.999979
CTTN.T.399.362.362.Q14247.Q14247.3.Q14247.2	8.53844	3.45493e+08	0.350077	0.455836	0.716104
PPIG.S.687.Q13427	-0.409458	-2.56719	0.811861	0.0905182	0.999979
GBF1.S.1318.1318.1319.Q92538.Q92538.3.Q92538.2	-0.733886	-5.41859	0.686228	0.163532	0.938235
VIM.S.325.P08670	0.0661466	1.16452	0.96951	0.0134477	0.999979
SRRM1.S.562.560.Q8IYB3.Q8IYB3.2	-0.628348	-4.2496	0.729304	0.137091	0.975586
CTNNB1.S.552.P35222	0.28785	1.94021	0.877728	0.0566399	0.999979
ADD3.S.649.681.Q9UEY8.2.Q9UEY8	-0.60134	-3.99338	0.726206	0.13894	0.973249
AHNAK.S.5731.Q09666	-0.836924	-6.86949	0.65547	0.183447	0.910136
ACIN1.S.710.710.Q9UKV3.Q9UKV3.5	-9.58076	-3.80858e+09	0.308773	0.51036	0.695539
DDX21.S.121.53.Q9NR30.Q9NR30.2	-1.40874	-25.6296	0.476826	0.32164	0.756876
SAFB.S.535.604.604.604.Q15424.2.Q15424.Q15424.4.Q15424.3	0.392261	2.46752	0.823824	0.0841658	0.999979
CTNND1.S.352.352.352.352.298.298.251.251.298.298.251.251.29.29.29.29.352.352.352.352.298.298.251.251.298.298.251.251.29.29.29.29.O60716.2.O60716.O60716.6.O60716.4.O60716.10.O60716.9.O60716.18.O60716.17.O60716.14.O60716.12.O60716.22.O60716.20.O60716.26.O60716.25.O60716.30.O60716.28.O60716.5.O60716.3.O60716.8.O60716.7.O60716.13.O60716.11.O60716.21.O60716.19.O60716.16.O60716.15.O60716.24.O60716.23.O…	-0.637093	-4.33604	0.745905	0.127316	0.988939
CTTN.S.417.380.380.Q14247.Q14247.3.Q14247.2	-9.25823	-1.8123e+09	0.317762	0.497898	0.695539
RBM14.S.582.Q96PK6	-0.297496	-1.98379	0.863367	0.0638045	0.999979
IFI16.S.153.153.153.Q16666.3.Q16666.2.Q16666	-1.3653	-23.1899	0.460017	0.337226	0.756876
MATR3.S.604.316.P43243.P43243.2	-0.569074	-3.70744	0.745245	0.127701	0.988407
NOP56.S.520.O00567	-2.45154	-282.839	0.346937	0.45975	0.711977
HSPH1.S.765.768.809.811.Q92598.2.Q92598.3.Q92598.Q92598.4	-0.709121	-5.11824	0.698567	0.155792	0.949092
CDC37.S.13.Q16543	-1.16417	-14.594	0.515162	0.288056	0.770614
TP53I11.S.14.O14683	0.300972	1.99973	0.865356	0.0628052	0.999979
KRT7.S.2.2.2.CON__P08729.CON__Q3KNV1.P08729	-1.34193	-21.975	0.518586	0.285179	0.773196
SYNPO2.S.637.637.242.606.637.Q9UMS6.Q9UMS6.3.Q9UMS6.5.Q9UMS6.4.Q9UMS6.2	1.15223	14.198	0.639428	0.194208	0.895494
SVIL.S.245.245.245.O95425.O95425.3.O95425.4	0.328634	2.13125	0.858351	0.0663352	0.999979
MYH14.S.1969.1977.2010.1753.Q7Z406.Q7Z406.6.Q7Z406.2.Q7Z406.4	0.762376	5.78596	0.70841	0.149716	0.957331
ACIN1.S.729.729.Q9UKV3.Q9UKV3.5	-0.879722	-7.58093	0.609147	0.215278	0.866641
FAM129B.S.652.665.Q96TA1.2.Q96TA1	-0.702157	-5.03682	0.678294	0.168582	0.930599
DES.S.31.P17661	-4.05753	-11416.5	0.669781	0.174067	0.923155
HNRNPA3.S.358.336.P51991.P51991.2	0.236704	1.72466	0.890165	0.0505296	0.999979
DTX3L.S.9.9.Q8TDB6.Q8TDB6.2	-0.761128	-5.76937	0.65836	0.181536	0.912732
OSBP.S.190.P22059	-0.662677	-4.59914	0.719665	0.142869	0.966854
LSM14A.S.183.183.142.Q8ND56.Q8ND56.2.Q8ND56.3	-1.43818	-27.427	0.471131	0.326858	0.756876
TCOF1.S.1350.1351.1386.1273.1274.1312.1313.Q13428.Q13428.3.Q13428.4.Q13428.2.Q13428.8.Q13428.6.Q13428.7	-0.391227	-2.46165	0.822541	0.0848423	0.999979
BCLAF1.S.268.266.266.268.Q9NYF8.Q9NYF8.2.Q9NYF8.3.Q9NYF8.4	-0.709258	-5.11985	0.679175	0.168018	0.931378
LMNB1.LMNB2.S.391.405.P20700.Q03252	-0.885533	-7.68304	0.626771	0.202891	0.883646
HNRNPUL1.S.151.94.194.194.Q9BUJ2.3.Q9BUJ2.4.Q9BUJ2.2.Q9BUJ2	-0.141207	-1.38423	0.936458	0.0285115	0.999979
ADD1.ADD2.ADD3.S.726.757.713.661.693.P35611.P35611.3.P35612.Q9UEY8.2.Q9UEY8	0.876354	7.52236	0.636631	0.196112	0.893392
SRRM1.S.696.694.Q8IYB3.Q8IYB3.2	-0.17904	-1.51022	0.919705	0.0363513	0.999979
LMNA.S.404.404.404.305.292.404.P02545.P02545.3.P02545.6.P02545.5.P02545.4.P02545.2	-0.713497	-5.17007	0.682123	0.166138	0.934154
RALY.T.286.270.Q9UKM9.Q9UKM9.2	-1.5615	-36.4336	0.495159	0.305256	0.758605
NOLC1.S.538.539.548.Q14978.Q14978.3.Q14978.2	-1.07267	-11.8215	0.551196	0.258694	0.806342
TOP2B.S.1395.1400.Q02880.2.Q02880	-0.993061	-9.8415	0.567422	0.246094	0.823843
SRSF1.S.238.Q07955	-0.431787	-2.70263	0.808774	0.0921726	0.999979
AHNAK.S.5739.Q09666	-0.2129	-1.63268	0.908854	0.0415058	0.999979
SYNPO.S.685.441.441.Q8N3V7.Q8N3V7.2.Q8N3V7.3	0.477478	3.00247	0.779243	0.108327	0.999979
CANX.S.599.564.456.P27824.2.P27824.P27824.3	-1.73096	-53.822	0.32856	0.483385	0.697009
RPL14.S.139.P50914	-1.73206	-53.9586	0.389508	0.409484	0.756876
SPAG9.S.733.733.719.723.719.576.O60271.O60271.3.O60271.4.O60271.2.O60271.5.O60271.9	-1.73435	-54.2439	0.353916	0.4511	0.719683
MAP4.S.928.928.755.655.663.P27816.P27816.6.P27816.2.P27816.5.P27816.4	0.519144	3.30479	0.779622	0.108116	0.999979
SORBS2.S.436.396.350.396.529.366.371.349.378.182.278.O94875.12.O94875.5.O94875.3.O94875.4.O94875.10.O94875.8.O94875.2.O94875.9.O94875.11.O94875.7.O94875	-0.202118	-1.59264	0.907526	0.0421408	0.999979
HNRNPUL2.S.226.Q1KMD3	0.462982	2.9039	0.794864	0.099707	0.999979
SRRM2.S.1857.1857.Q9UQ35.Q9UQ35.2	-0.843256	-6.97037	0.68826	0.162248	0.940526
UBAP2L.S.602.609.609.609.609.Q14157.4.Q14157.1.Q14157.3.Q14157.Q14157.5	1.0524	11.2824	0.696955	0.156795	0.947751
EIF4G1.S.991.992.1023.1100.1147.1187.1188.1194.Q04637.6.Q04637.7.Q04637.5.Q04637.4.Q04637.3.Q04637.Q04637.8.Q04637.9	-0.786684	-6.11905	0.664041	0.177805	0.918359
TCOF1.S.1378.1379.1414.1301.1302.1340.1341.Q13428.Q13428.3.Q13428.4.Q13428.2.Q13428.8.Q13428.6.Q13428.7	-1.29939	-19.9246	0.480213	0.318566	0.756876
SRRM1.S.402.Q8IYB3	-0.377646	-2.38586	0.838358	0.0765705	0.999979
MAP1B.S.1501.P46821	-0.342802	-2.20192	0.851645	0.0697414	0.999979
CRIP2.S.115.189.P52943.P52943.2	0.584655	3.84287	0.756971	0.120921	0.998106
TCEA1.S.79.100.P23193.2.P23193	8.92433	8.40094e+08	0.323857	0.489647	0.695539
RTN4.S.181.181.Q9NQC3.Q9NQC3.5	-0.281626	-1.91261	0.87439	0.0582948	0.999979
IGF2R.S.2409.P11717	-1.38864	-24.4702	0.430021	0.36651	0.756876
TRIM25.S.100.Q14258	-0.616708	-4.13722	0.72203	0.141445	0.969209
TNS1.S.1269.Q9HBL0	0.185035	1.53121	0.930094	0.031473	0.999979
GBF1.S.1298.1298.1299.Q92538.Q92538.3.Q92538.2	-1.15842	-14.4018	0.522357	0.282033	0.776626
SRRM2.S.1083.1083.Q9UQ35.Q9UQ35.2	-0.0488504	-1.11905	0.977566	0.00985402	0.999979
NDRG1.S.330.249.264.Q92597.Q92597.3.Q92597.2	0.4467	2.79705	0.807176	0.0930318	0.999979
TP53BP1.S.1114.1119.1119.Q12888.Q12888.3.Q12888.2	-0.585639	-3.85158	0.733276	0.134733	0.978421
MARCKSL1.S.104.P49006	1.00036	10.0083	0.609487	0.215036	0.866975
TNS1.S.794.Q9HBL0	0.707506	5.09924	0.709325	0.149155	0.958161
UNC93B1.S.550.Q9H1C4	-1.66211	-45.9311	0.377656	0.422903	0.745668
SRRM2.T.2104.Q9UQ35	-1.21	-16.2182	0.536709	0.270261	0.791851
HNRNPUL2.S.228.Q1KMD3	7.55114	3.55744e+07	0.408699	0.388597	0.756876
ARHGAP17.S.676.676.676.403.209.598.Q68EM7.6.Q68EM7.5.Q68EM7.Q68EM7.3.Q68EM7.7.Q68EM7.2	-0.824168	-6.67065	0.62965	0.200901	0.886893
LMO7.S.1176.1510.1510.1510.1225.Q8WWI1.3.Q8WWI1.Q8WWI1.4.Q8WWI1.2.Q8WWI1.5	0.191094	1.55272	0.912002	0.0400043	0.999979
MAP4.S.358.358.358.P27816.P27816.6.P27816.2	-0.609939	-4.07323	0.726977	0.138479	0.974118
SRRM1.S.616.614.Q8IYB3.Q8IYB3.2	-0.211818	-1.62861	0.906338	0.04271	0.999979
SYAP1.T.248.Q96A49	0.234436	1.71568	0.889374	0.0509157	0.999979
SRRM1.T.406.Q8IYB3	-0.39505	-2.48342	0.83184	0.0799604	0.999979
CTNNA1.S.655.655.285.P35221.2.P35221.P35221.3	-0.121047	-1.32144	0.951608	0.0215417	0.999979
SRRM2.S.534.534.Q9UQ35.Q9UQ35.2	-9.41277	-2.58684e+09	0.317879	0.497739	0.695539
KTN1.S.75.75.75.75.Q86UP2.2.Q86UP2.3.Q86UP2.4.Q86UP2	-0.946148	-8.83381	0.594457	0.22588	0.85232
LSM14A.S.192.192.151.Q8ND56.Q8ND56.2.Q8ND56.3	-1.51326	-32.6029	0.461099	0.336206	0.756876
PDHA1.PDHA2.S.269.300.307.338.298.P08559.3.P08559.P08559.2.P08559.4.P29803	0.867159	7.36478	0.673622	0.171583	0.926355
NSUN2.S.507.708.743.Q08J23.3.Q08J23.2.Q08J23	-1.56165	-36.4464	0.396187	0.4021	0.756876
SAFB2.SAFB.S.343.275.344.344.344.Q14151.Q15424.2.Q15424.Q15424.4.Q15424.3	-0.966689	-9.26167	0.584819	0.232978	0.842389
TCOF1.S.906.906.906.829.829.906.906.906.Q13428.Q13428.3.Q13428.4.Q13428.2.Q13428.8.Q13428.5.Q13428.6.Q13428.7	-1.01808	-10.4251	0.582356	0.234811	0.839298
PPIG.S.397.Q13427	-0.843179	-6.96914	0.624718	0.204316	0.881453
IRF2BPL.S.547.Q9H1B7	-0.842798	-6.96303	0.622416	0.205919	0.879614
PPIG.T.358.Q13427	-1.04807	-11.1705	0.601645	0.22066	0.859512
SPTAN1.S.1217.1217.1197.Q13813.Q13813.2.Q13813.3	-0.00782209	-1.01817	0.996486	0.00152881	0.999979
SRRM1.S.260.260.Q8IYB3.Q8IYB3.2	-0.365883	-2.32211	0.831436	0.0801713	0.999979
RALY.S.295.279.Q9UKM9.Q9UKM9.2	-1.1741	-14.9314	0.583546	0.233925	0.840707
TNS3.S.776.536.Q68CZ2.Q68CZ2.2	0.167177	1.46953	0.923003	0.0347969	0.999979
SRRM1.T.872.870.Q8IYB3.Q8IYB3.2	-1.02057	-10.4851	0.600071	0.221797	0.857731
UBA1.S.293.253.P22314.P22314.2	10.214	1.63675e+10	0.312813	0.504716	0.695539
HIST1H1E.HIST1H1D.S.36.37.P10412.P16402	-0.999744	-9.99412	0.586867	0.231461	0.844065
LMO7.S.1259.1593.1593.1593.1308.Q8WWI1.3.Q8WWI1.Q8WWI1.4.Q8WWI1.2.Q8WWI1.5	-0.395687	-2.48707	0.822721	0.0847474	0.999979
SRRM2.S.536.536.Q9UQ35.Q9UQ35.2	-9.59212	-3.90946e+09	0.306653	0.513353	0.695539
SF1.S.205.80.54.80.80.80.80.Q15637.5.Q15637.4.Q15637.7.Q15637.3.Q15637.2.Q15637.Q15637.6	-0.983232	-9.62125	0.585034	0.232819	0.842468
SF1.S.207.82.56.82.82.82.82.Q15637.5.Q15637.4.Q15637.7.Q15637.3.Q15637.2.Q15637.Q15637.6	-0.983232	-9.62125	0.585034	0.232819	0.842468
ACIN1.S.1004.246.277.991.Q9UKV3.Q9UKV3.3.Q9UKV3.2.Q9UKV3.5	-0.723186	-5.28672	0.676704	0.169601	0.9289
EIF5B.S.137.O60841	-2.74209	-552.192	0.371367	0.430197	0.738639
CCDC86.S.91.Q9H6F5	-1.47643	-29.9523	0.415724	0.381195	0.756876
SRRM2.T.2409.Q9UQ35	-0.937452	-8.65868	0.632656	0.198832	0.889783
KRT7.S.38.38.38.CON__P08729.CON__Q3KNV1.P08729	-2.10339	-126.879	0.355579	0.449064	0.721029
RALY.T.298.282.Q9UKM9.Q9UKM9.2	-0.891847	-7.79555	0.713897	0.146364	0.961713
SLC39A7.S.275.Q92504	-0.453603	-2.84186	0.799448	0.0972097	0.999979
PPHLN1.S.85.85.133.140.78.133.133.Q8NEY8.5.Q8NEY8.6.Q8NEY8.8.Q8NEY8.2.Q8NEY8.3.Q8NEY8.Q8NEY8.9	-0.281573	-1.91237	0.882295	0.0543861	0.999979
SRSF7.S.171.171.Q16629.4.Q16629	-0.791156	-6.18238	0.947227	0.0235457	0.999979
FLNA.S.2172.2180.P21333.2.P21333	-0.743093	-5.53469	0.735601	0.133358	0.980685
SRRM2.S.1854.1854.Q9UQ35.Q9UQ35.2	-1.29394	-19.6762	0.526152	0.278889	0.780584
SRRM2.T.866.866.Q9UQ35.Q9UQ35.2	-0.773995	-5.94286	0.685684	0.163876	0.937816
SRRM2.S.1694.1694.Q9UQ35.Q9UQ35.2	-0.815739	-6.54243	0.643188	0.191662	0.899011
SORBS3.S.545.203.O60504.O60504.2	0.218513	1.65391	0.89867	0.0463999	0.999979
PRPF4B.S.277.Q13523	-0.678444	-4.76918	0.689616	0.161392	0.941569
TNXB.TNXA.S.3649.3651.3652.139.80.P22105.1.P22105.P22105.4.Q16473.P22105.2	9.82052	6.61482e+09	0.304517	0.516389	0.695539
NCL.S.145.P19338	-9.25952	-1.81771e+09	0.286984	0.542143	0.695539
PTRF.S.169.Q6NZI2	1.65346	45.0254	0.503972	0.297594	0.763112
SRRM2.S.2449.2031.Q9UQ35.Q9UQ35.2	-0.809041	-6.4423	0.642759	0.191952	0.898641
SRRM2.S.1103.1103.Q9UQ35.Q9UQ35.2	-1.75428	-56.7916	0.445383	0.351266	0.756876
YBX1.S.165.P67809	-0.0671013	-1.16708	0.971083	0.0127437	0.999979
DES.S.45.P17661	10.9875	9.71674e+10	0.187895	0.726085	0.695539
FAM129B.S.679.692.Q96TA1.2.Q96TA1	-1.11152	-12.9277	0.544031	0.264376	0.799863
NCL.S.153.P19338	-9.38164	-2.40789e+09	0.276254	0.558692	0.695539
DCAF8.S.99.99.Q5TAQ9.2.Q5TAQ9	-0.659616	-4.56684	0.717315	0.14429	0.965415
PSMD2.S.16.Q13200	-1.50721	-32.1522	0.417446	0.3794	0.756876
KIAA1217.S.361.281.361.361.361.79.79.79.79.Q5T5P2.Q5T5P2.9.Q5T5P2.2.Q5T5P2.7.Q5T5P2.10.Q5T5P2.3.Q5T5P2.4.Q5T5P2.8.Q5T5P2.6	-0.586932	-3.86307	0.732179	0.135383	0.977534
SLC39A7.S.276.Q92504	-0.427522	-2.67622	0.809798	0.0916233	0.999979
EIF2A.S.445.481.506.292.Q9BY44.4.Q9BY44.3.Q9BY44.Q9BY44.2	-0.874072	-7.48293	0.635111	0.197151	0.892127
RPS6KA3.RPS6KA6.S.227.232.232.P51812.Q9UK32.2.Q9UK32	-0.262476	-1.8301	0.887674	0.0517465	0.999979
AHNAK.S.5780.Q09666	-1.3453	-22.1464	0.506433	0.295478	0.764497
USP10.S.576.580.624.Q14694.Q14694.3.Q14694.2	-0.796627	-6.26075	0.666261	0.176355	0.920064
EIF3B.S.83.83.P55884.P55884.2	-1.30813	-20.3295	0.461412	0.335911	0.756876
ARHGEF7.S.468.497.518.340.340.425.Q14155.2.Q14155.3.Q14155.Q14155.6.Q14155.1.Q14155.5	-0.565845	-3.67998	0.748048	0.126071	0.990569
MYEF2.S.17.17.17.Q9P2K5.Q9P2K5.2.Q9P2K5.4	0.943368	8.77745	0.606768	0.216977	0.864652
SRSF1.S.234.Q07955	-0.321443	-2.09625	0.856042	0.0675049	0.999979
SPAG9.S.730.730.716.720.716.573.O60271.O60271.3.O60271.4.O60271.2.O60271.5.O60271.9	-2.21284	-163.245	0.27073	0.567464	0.695539
ARHGEF6.S.488.334.Q15052.Q15052.2	-0.551136	-3.55742	0.754276	0.12247	0.995795
BCLAF1.S.496.494.494.Q9NYF8.Q9NYF8.2.Q9NYF8.3	-0.616263	-4.13298	0.719609	0.142903	0.966854
SRRM2.S.435.435.Q9UQ35.Q9UQ35.2	-2.21301	-163.308	0.392219	0.406471	0.756876
TRA2B.S.95.P62995	-1.23336	-17.1145	0.608805	0.215522	0.866341
DUT.S.11.P33316.2	-8.81707	-6.56253e+08	0.234914	0.62909	0.695539
PRKCB.T.500.500.P05771.2.P05771	-1.52087	-33.1798	0.422281	0.374399	0.756876
NUMA1.S.1743.1757.621.Q14980.2.Q14980.Q14980.5	-0.503841	-3.19037	0.775027	0.110683	0.999979
HIST1H1E.S.2.P10412	-0.236921	-1.72552	0.894779	0.048284	0.999979
TXLNA.S.515.P40222	-0.320025	-2.08942	0.866562	0.0622005	0.999979
KANK2.S.540.540.548.Q63ZY3.3.Q63ZY3.Q63ZY3.2	0.426373	2.66915	0.823055	0.0845713	0.999979
SRRM2.S.436.436.Q9UQ35.Q9UQ35.2	-3.08553	-1217.66	0.348311	0.458032	0.713782
SRRM2.S.2020.Q9UQ35	-0.873014	-7.46473	0.643887	0.19119	0.89975
UBE2J1.S.266.Q9Y385	-0.662584	-4.59816	0.730689	0.136267	0.97645
SRRM2.T.2022.Q9UQ35	-0.847129	-7.03282	0.653143	0.184992	0.908279
SGPP1.S.112.Q9BX95	-1.09093	-12.3291	0.533629	0.27276	0.788357
SORBS2.S.460.420.374.420.553.390.395.373.402.206.302.O94875.12.O94875.5.O94875.3.O94875.4.O94875.10.O94875.8.O94875.2.O94875.9.O94875.11.O94875.7.O94875	0.0318852	1.07618	0.985233	0.00646088	0.999979
KRT6A.KRT6C.S.60.60.60.60.60.P02538.CON__P02538.CON__P04259.CON__P48668.P48668	-19.1195	-1.3166e+19	0.0358943	1.44497	0.593205
RANBP3.S.40.108.108.Q9H6Z4.3.Q9H6Z4.2.Q9H6Z4	-8.5392	-3.46101e+08	0.336173	0.473437	0.703181
STUB1.S.19.Q9UNE7	-0.937759	-8.66481	0.616012	0.210411	0.873663
KRT6A.KRT6C.S.22.22.22.22.P02538.CON__P02538.CON__P48668.P48668	-25.6126	-4.09807e+25	0.000189098	3.72331	0.0133795
SRRM2.S.437.437.Q9UQ35.Q9UQ35.2	-9.54287	-3.49034e+09	0.303621	0.517668	0.695539
TNS1.S.621.Q9HBL0	0.576286	3.76952	0.753864	0.122707	0.995557
SRRM2.T.1043.1043.Q9UQ35.Q9UQ35.2	-0.415786	-2.60487	0.81068	0.0911507	0.999979
MAP1S.S.614.640.Q66K74.2.Q66K74	-1.17492	-14.9597	0.5194	0.284498	0.773537
NOLC1.S.698.699.708.Q14978.Q14978.3.Q14978.2	-1.0278	-10.6611	0.55539	0.255402	0.811203
TRA2B.S.97.P62995	-1.22082	-16.6272	0.611105	0.213884	0.868879
SRRM2.S.440.440.Q9UQ35.Q9UQ35.2	-2.1117	-129.329	0.406829	0.390588	0.756876
ABI1.S.178.183.183.178.183.183.200.183.119.178.183.183.Q8IZP0.2.Q8IZP0.4.Q8IZP0.3.Q8IZP0.5.Q8IZP0.6.Q8IZP0.9.Q8IZP0.12.Q8IZP0.Q8IZP0.11.Q8IZP0.10.Q8IZP0.8.Q8IZP0.7	-0.215986	-1.64432	0.900453	0.0455391	0.999979
HSP90AB1.HSP90AB3P.S.226.205.P08238.Q58FF7	-0.667472	-4.6502	0.718937	0.143309	0.966613
NDRG1.T.328.247.262.Q92597.Q92597.3.Q92597.2	0.590243	3.89263	0.765877	0.115841	0.999979
SRSF11.S.448.449.Q05519.2.Q05519	-0.750521	-5.63017	0.661367	0.179557	0.915779
PRKCG.T.401.514.P05129.2.P05129	-1.60205	-39.9994	0.395884	0.402432	0.756876
PRKCA.T.497.P17252	-1.60205	-39.9994	0.395884	0.402432	0.756876
MCM2.S.27.P49736	-8.95816	-9.08154e+08	0.306392	0.513723	0.695539
DEK.S.32.P35659	-0.262085	-1.82846	0.881491	0.0547821	0.999979
TTLL12.S.16.Q14166	-1.1672	-14.696	0.532364	0.273791	0.786854
SRRM1.S.389.388.Q8IYB3.Q8IYB3.2	-1.17094	-14.8232	0.519249	0.284624	0.773457
EIF3G.S.42.O75821	-1.23787	-17.2929	0.485871	0.313479	0.756876
PRKAB1.S.182.Q9Y478	-0.13066	-1.35102	0.946451	0.0239019	0.999979
IGF2R.S.2484.P11717	-1.42158	-26.3987	0.421117	0.375598	0.756876
SF3A1.S.264.329.Q15459.2.Q15459	-0.13726	-1.3717	0.939501	0.0271028	0.999979
LARP1.S.90.Q6PKG0	-1.16691	-14.6861	0.518881	0.284932	0.77336
SRRM2.S.2100.Q9UQ35	-1.49096	-30.9713	0.466369	0.331271	0.756876
SRRM2.S.1691.1691.Q9UQ35.Q9UQ35.2	-0.86364	-7.30534	0.629363	0.201099	0.886804
CCDC86.S.47.Q9H6F5	-2.24598	-176.191	0.24803	0.605495	0.695539
HNRNPD.S.82.82.Q14103.3.Q14103	-8.84661	-7.02436e+08	0.308695	0.51047	0.695539
CAD.S.1859.P27708	-1.25161	-17.8487	0.516293	0.287103	0.771423
MAP1S.T.612.638.Q66K74.2.Q66K74	-0.7753	-5.96074	0.658966	0.181137	0.913318
LMO7.S.654.988.988.988.703.Q8WWI1.3.Q8WWI1.Q8WWI1.4.Q8WWI1.2.Q8WWI1.5	-0.235798	-1.72107	0.892901	0.0491969	0.999979
HSP90AA1.HSP90AA2P.S.263.385.263.P07900.P07900.2.Q14568	-2.10012	-125.928	0.34374	0.463769	0.708629
PML.S.527.P29590.4	-1.24901	-17.7424	0.497013	0.303632	0.759237
ILF3.S.382.382.382.382.382.382.382.Q12906.Q12906.5.Q12906.2.Q12906.3.Q12906.7.Q12906.4.Q12906.6	-1.30698	-20.276	0.494304	0.306006	0.758605
SRRM1.S.393.392.Q8IYB3.Q8IYB3.2	-1.21325	-16.3398	0.503194	0.298265	0.762587
NES.S.471.P48681	0.547423	3.52714	0.781235	0.107218	0.999979
RBM17.S.155.Q96I25	-0.806832	-6.40961	0.671352	0.17305	0.924356
SSFA2.S.739.739.586.P28290.P28290.3.P28290.2	-1.0017	-10.0393	0.579276	0.237114	0.836157
SEPT9.S.85.66.67.78.Q9UHD8.Q9UHD8.7.Q9UHD8.2.Q9UHD8.5	-0.0201977	-1.04761	0.991003	0.00392494	0.999979
EML4.S.146.Q9HC35	0.131082	1.35233	0.940927	0.0264443	0.999979
TRA2B.S.99.P62995	-1.30113	-20.0046	0.586889	0.231444	0.844065
FOXK1.S.445.282.P85037.P85037.2	-0.685102	-4.84286	0.704282	0.152253	0.953705
HUWE1.S.1907.1898.1907.Q7Z6Z7.Q7Z6Z7.3.Q7Z6Z7.2	-0.730405	-5.37532	0.680553	0.167138	0.93289
TNS1.S.899.Q9HBL0	0.50198	3.17673	0.778392	0.108802	0.999979
SORBS2.S.417.377.331.377.510.347.352.330.359.163.259.O94875.12.O94875.5.O94875.3.O94875.4.O94875.10.O94875.8.O94875.2.O94875.9.O94875.11.O94875.7.O94875	-0.624	-4.20727	0.730614	0.136312	0.976432
MAP4.T.521.521.521.P27816.P27816.6.P27816.2	0.157908	1.43849	0.924984	0.0338655	0.999979
ITGA5.S.127.P08648	-0.807958	-6.42625	0.692311	0.159699	0.943964
TOP2B.S.1576.1581.Q02880.2.Q02880	-0.925142	-8.4167	0.619415	0.208019	0.877154
HLA.A.S.356.362.P04439.P04439.2	-1.67924	-47.7795	0.891231	0.0500099	0.999979
MCM3.S.672.717.P25205.P25205.2	-1.1636	-14.5749	0.584956	0.232877	0.842468
RBM14.S.215.284.Q96PK6.Q96PK6.5	-0.151028	-1.41589	0.929428	0.0317842	0.999979
RBM4B.RBM4.S.304.309.Q9BQ04.Q9BWF3	-0.151028	-1.41589	0.929428	0.0317842	0.999979
FAM134C.S.320.125.Q86VR2.Q86VR2.2	-0.831016	-6.77667	0.639403	0.194225	0.895494
EIF5B.S.164.O60841	-0.516323	-3.28339	0.77163	0.112591	0.999979
SRSF7.S.165.165.Q16629.4.Q16629	-9.54793	-3.53129e+09	0.429773	0.366761	0.756876
SRSF7.S.167.167.Q16629.4.Q16629	-9.54793	-3.53129e+09	0.429773	0.366761	0.756876
SRRT.S.4.4.4.4.4.Q9BXP5.5.Q9BXP5.4.Q9BXP5.2.Q9BXP5.3.Q9BXP5	-0.416455	-2.60888	0.810107	0.0914575	0.999979
POF1B.S.98.98.98.Q8WVV4.1.Q8WVV4.Q8WVV4.3	0.273127	1.87554	0.874876	0.0580536	0.999979
USP39.S.82.82.Q53GS9.3.Q53GS9	-1.40398	-25.3501	0.499911	0.301107	0.760194
RRBP1.S.1277.844.Q9P2E9.Q9P2E9.3	-1.45711	-28.6489	0.412568	0.384504	0.756876
ARFIP1.S.39.39.P53367.P53367.2	0.540367	3.4703	0.74905	0.125489	0.991373
ZC3H18.S.868.Q86VM9	-0.538051	-3.45184	0.753907	0.122682	0.995557
SAMHD1.S.18.18.18.Q9Y3Z3.Q9Y3Z3.4.Q9Y3Z3.3	-1.17995	-15.1339	0.55407	0.256435	0.809948
TOMM22.S.15.Q9NS69	-0.714239	-5.17892	0.697984	0.156154	0.948662
CD2BP2.S.195.O95400	-0.748213	-5.60032	0.66922	0.174431	0.922889
NEXN.S.80.80.80.Q0ZGT2.Q0ZGT2.2.Q0ZGT2.3	0.734171	5.42214	0.697636	0.156371	0.948271
SYNPO2.T.626.626.231.595.626.Q9UMS6.Q9UMS6.3.Q9UMS6.5.Q9UMS6.4.Q9UMS6.2	0.904215	8.02076	0.646712	0.189289	0.902265
ERRFI1.S.251.Q9UJM3	-0.279594	-1.90368	0.879295	0.0558654	0.999979
LARP1.S.631.554.Q6PKG0.Q6PKG0.3	-1.33752	-21.753	0.536983	0.270039	0.792123
PRKCB.S.660.P05771.2	-0.0465623	-1.11317	0.981139	0.0082694	0.999979
AHNAK2.S.294.194.Q8IVF2.Q8IVF2.3	-2.6917	-491.704	0.281443	0.55061	0.695539
GAPDH.S.83.41.P04406.P04406.2	0.29972	1.99397	0.863738	0.063618	0.999979
AHNAK.S.5841.Q09666	-1.85869	-72.2251	0.330454	0.480889	0.698968
RPS6KA1.S.205.221.230.129.Q15418.4.Q15418.Q15418.2.Q15418.3	-0.28977	-1.94881	0.877419	0.0567931	0.999979
SRRM2.S.954.954.Q9UQ35.Q9UQ35.2	-1.01671	-10.3924	0.612032	0.213226	0.869704
LIMA1.S.362.363.202.203.60.Q9UHB6.Q9UHB6.4.Q9UHB6.2.Q9UHB6.5.Q9UHB6.3	0.870168	7.41597	0.695446	0.157737	0.946267
SRRM2.S.322.322.226.Q9UQ35.Q9UQ35.2.Q9UQ35.3	-20.1678	-1.47169e+20	0.0377307	1.4233	0.593205
TNS1.S.701.Q9HBL0	0.533357	3.41473	0.794868	0.0997048	0.999979
FARP1.S.427.427.Q9Y4F1.2.Q9Y4F1	-0.0988584	-1.25562	0.953539	0.0206614	0.999979
TPD52.S.176.136.200.185.190.199.159.P55327.P55327.2.P55327.3.P55327.7.P55327.5.P55327.6.P55327.4	2.48979	308.881	0.248781	0.604182	0.695539
NUCKS1.S.58.Q9H1E3	-1.33416	-21.5853	0.486637	0.312795	0.756916
EIF5B.S.135.O60841	-9.36897	-2.33867e+09	0.287995	0.540615	0.695539
SRRM1.S.583.581.Q8IYB3.Q8IYB3.2	-0.386249	-2.4336	0.8317	0.0800333	0.999979
AKAP12.S.1331.1226.1233.Q02952.Q02952.3.Q02952.2	-0.211907	-1.62895	0.901936	0.0448241	0.999979
SRRM1.T.581.579.Q8IYB3.Q8IYB3.2	-0.396081	-2.48932	0.82737	0.0823002	0.999979
PIGR.S.673.P01833	2.42956	268.883	0.284659	0.545676	0.695539
FARP1.T.24.24.24.Q9Y4F1.2.Q9Y4F1.Q9Y4F1.3	9.3025	2.00676e+09	0.310253	0.508283	0.695539
RPS6.S.240.P62753	-2.97338	-940.537	0.173757	0.760057	0.695539
PRPF4B.S.294.Q13523	-1.06874	-11.715	0.576132	0.239478	0.832902
RBM14.T.206.Q96PK6	-0.245319	-1.75921	0.887877	0.0516473	0.999979
TMEM51.S.115.Q9NW97	-0.250975	-1.78228	0.88458	0.0532629	0.999979
TRIP10.S.296.296.296.296.296.Q15642.Q15642.4.Q15642.2.Q15642.3.Q15642.5	-0.886484	-7.69987	0.608627	0.215649	0.866341
CARHSP1.S.30.Q9Y2V2	-1.64032	-43.6833	0.472097	0.325969	0.756876
SMTN.S.523.523.523.67.P53814.5.P53814.P53814.6.P53814.2	2.06135	115.172	0.390444	0.408441	0.756876
CARHSP1.S.52.Q9Y2V2	-0.117098	-1.30948	0.944659	0.0247251	0.999979
LMO7.S.533.867.867.867.582.Q8WWI1.3.Q8WWI1.Q8WWI1.4.Q8WWI1.2.Q8WWI1.5	-0.629229	-4.25823	0.720268	0.142506	0.967254
CHGB.S.183.P05060	1.40473	25.3941	0.50299	0.298441	0.762568
PTRF.S.167.Q6NZI2	-0.266352	-1.84651	0.876788	0.0571052	0.999979
SEC31A.S.1049.1143.1148.1163.1176.912.1010.1109.1124.O94979.3.O94979.9.O94979.2.O94979.O94979.8.O94979.7.O94979.6.O94979.10.O94979.4	-0.682703	-4.81618	0.693928	0.158685	0.945326
TJP2.S.1136.1159.1190.1126.989.1012.Q9UDY2.3.Q9UDY2.Q9UDY2.7.Q9UDY2.6.Q9UDY2.4.Q9UDY2.2	-0.54185	-3.48217	0.755625	0.121694	0.997077
SRRM2.T.1531.1531.Q9UQ35.Q9UQ35.2	-0.755789	-5.69887	0.661442	0.179508	0.915803
CTNNB1.S.675.P35222	0.512586	3.25526	0.764896	0.116398	0.999979
IRF2BP2.S.175.175.Q7Z5L9.Q7Z5L9.2	-0.21841	-1.65352	0.899874	0.0458181	0.999979
FLNA.S.1459.1459.P21333.2.P21333	-0.565208	-3.67458	0.771636	0.112587	0.999979
CHGB.S.182.P05060	1.56235	36.5048	0.460243	0.337012	0.756876
SRRM2.S.1975.1975.Q9UQ35.Q9UQ35.2	-0.944762	-8.80566	0.585115	0.232759	0.842508
PDPK1.PDPK2P.S.114.191.241.214.241.O15530.4.O15530.2.O15530.Q6A1A2.O15530.5	-0.307779	-2.03132	0.857396	0.0668184	0.999979
SYNPO.S.804.Q8N3V7.2	1.04265	11.0318	0.563833	0.248849	0.81991
HLA.A.S.359.365.P04439.P04439.2	-1.24665	-17.6461	0.91948	0.0364577	0.999979
AKAP12.S.612.507.514.Q02952.Q02952.3.Q02952.2	0.593197	3.91919	0.756604	0.121131	0.997864
PPIG.S.356.Q13427	-1.49455	-31.2282	0.517008	0.286503	0.772151
FAM129B.S.683.696.Q96TA1.2.Q96TA1	-0.735	-5.4325	0.676187	0.169933	0.928432
SRRM2.S.1984.1984.Q9UQ35.Q9UQ35.2	-1.36188	-23.0082	0.489795	0.309985	0.757048
VIM.S.49.P08670	-8.85997	-7.24382e+08	0.350776	0.454971	0.716727
SRRM2.S.2102.Q9UQ35	-1.19956	-15.8329	0.553791	0.256654	0.809663
PLEC.S.4396.4227.4237.4245.4259.4282.4286.4259.4263.Q15149.Q15149.7.Q15149.8.Q15149.9.Q15149.5.Q15149.3.Q15149.2.Q15149.4.Q15149.6	-1.86959	-74.0602	0.344975	0.462212	0.709974
YAP1.S.109.109.109.109.109.109.109.109.P46937.6.P46937.7.P46937.P46937.9.P46937.5.P46937.3.P46937.2.P46937.8	-0.695915	-4.96495	0.694958	0.158042	0.945836
CD44.S.706.304.698.677.675.663.663.655.638.632.457.393.389.360.325.P16070.P16070.18.P16070.5.P16070.7.P16070.3.P16070.6.P16070.4.P16070.17.P16070.8.P16070.16.P16070.10.P16070.11.P16070.13.P16070.14.P16070.12	-0.0948511	-1.24409	0.956649	0.0192475	0.999979
AP3B1.S.276.227.O00203.O00203.3	-0.705997	-5.08156	0.701076	0.154235	0.951312
PPFIBP1.S.435.466.313.449.Q86W92.4.Q86W92.Q86W92.3.Q86W92.2	-0.696908	-4.97631	0.685166	0.164204	0.93749
PRKCI.T.412.P41743	0.0976586	1.25216	0.954722	0.0201229	0.999979
UTP18.S.121.Q9Y5J1	-1.17817	-15.0719	0.556141	0.254815	0.812002
SAMHD1.S.33.33.33.Q9Y3Z3.Q9Y3Z3.4.Q9Y3Z3.3	-1.14045	-13.818	0.512879	0.289985	0.768882
SRSF6.S.316.Q13247	-0.2663	-1.84629	0.885961	0.0525855	0.999979
CTNND1.S.346.346.346.346.292.292.245.245.292.292.245.245.23.23.23.23.346.346.346.346.292.292.245.245.292.292.245.245.23.23.23.23.O60716.2.O60716.O60716.6.O60716.4.O60716.10.O60716.9.O60716.18.O60716.17.O60716.14.O60716.12.O60716.22.O60716.20.O60716.26.O60716.25.O60716.30.O60716.28.O60716.5.O60716.3.O60716.8.O60716.7.O60716.13.O60716.11.O60716.21.O60716.19.O60716.16.O60716.15.O60716.24.O60716.23.O…	-0.0415943	-1.10051	0.982549	0.00764575	0.999979
SRRM2.S.1112.1112.Q9UQ35.Q9UQ35.2	-9.70607	-5.08236e+09	0.289001	0.539101	0.695539
CTNNA2.S.654.654.688.654.286.333.P26232.3.P26232.2.P26232.5.P26232.P26232.4.P26232.6	0.189723	1.54783	0.921434	0.0355358	0.999979
HNRNPC.S.233.153.220.177.P07910.P07910.3.P07910.2.P07910.4	-0.44942	-2.81462	0.802939	0.0953173	0.999979
SRRM2.S.510.510.Q9UQ35.Q9UQ35.2	-7.73403	-5.42039e+07	0.394077	0.404419	0.756876
SRRM2.S.1923.1923.Q9UQ35.Q9UQ35.2	-1.17557	-14.9818	0.614387	0.211558	0.871903
AHNAK.S.5110.Q09666	-1.46635	-29.2648	0.484342	0.314847	0.756876
SMN1.S.28.28.28.28.Q16637.4.Q16637.2.Q16637.3.Q16637	-9.56436	-3.6674e+09	0.288655	0.53962	0.695539
SORBS3.S.6.O60504.2	1.19327	15.6052	0.497667	0.303061	0.759237
SRRM2.S.952.952.Q9UQ35.Q9UQ35.2	-1.29326	-19.6453	0.535972	0.270858	0.790933
SRRM2.S.508.508.Q9UQ35.Q9UQ35.2	-7.75907	-5.74207e+07	0.392103	0.4066	0.756876
PRPF4B.Y.849.Q13523	-0.744637	-5.55439	0.66516	0.177074	0.91929
RBM15.S.656.700.700.700.Q96T37.4.Q96T37.2.Q96T37.3.Q96T37	-0.245874	-1.76147	0.884366	0.0533679	0.999979
GIGYF2.S.236.258.Q6Y7W6.Q6Y7W6.3	-0.380673	-2.40256	0.838117	0.0766953	0.999979
TBC1D2B.S.957.Q9UPU7	-1.10386	-12.7017	0.528669	0.276816	0.783025
DPYSL3.S.102.Q14195.2	-1.42139	-26.3873	0.431848	0.364669	0.756876
POF1B.S.123.123.123.Q8WVV4.1.Q8WVV4.Q8WVV4.3	1.04657	11.1319	0.589558	0.229473	0.846983
SRRM1.S.414.412.Q8IYB3.Q8IYB3.2	-0.507548	-3.21772	0.773836	0.111351	0.999979
HIST1H1C.S.36.P16403	-1.02339	-10.5532	0.585452	0.232509	0.842687
HMGA1.T.53.53.P17096.P17096.3	-16.9416	-8.74152e+16	0.058842	1.23031	0.593205
DDX54.S.782.782.Q8TDD1.Q8TDD1.2	-0.66652	-4.64002	0.715397	0.145453	0.963161
SMARCC2.S.302.302.302.Q8TAQ2.2.Q8TAQ2.3.Q8TAQ2	-0.476388	-2.99494	0.78934	0.102736	0.999979
TJP1.S.617.617.Q07157.Q07157.2	-0.598188	-3.96449	0.732008	0.135484	0.977508
LSP1.S.189.127.317.P33241.P33241.2.P33241.3	-0.686793	-4.86175	0.716461	0.144808	0.964429
SPTBN1.S.2169.Q01082	-0.701327	-5.02721	0.700352	0.154684	0.950658
SON.S.1556.1556.1516.1556.1556.1596.1237.1556.1556.P18583.10.P18583.4.P18583.7.P18583.P18583.5.P18583.9.P18583.2.P18583.3.P18583.6	-1.05563	-11.3666	0.568403	0.245343	0.824852
HID1.S.365.592.593.Q8IV36.3.Q8IV36.2.Q8IV36	1.85367	71.3952	0.397029	0.401178	0.756876
TP53BP1.S.380.385.385.Q12888.Q12888.3.Q12888.2	-0.578086	-3.78517	0.736761	0.132674	0.981623
GPRC5A.S.301.Q8NFJ5	-3.48758	-3073.16	0.104385	0.981361	0.695539
SRSF6.S.314.Q13247	-0.31306	-2.05617	0.86637	0.0622967	0.999979
CD276.S.307.525.Q5ZPR3.2.Q5ZPR3	-1.24252	-17.4792	0.477454	0.321068	0.756876
U2AF2.S.2.2.P26368.2.P26368	-0.407959	-2.55835	0.81261	0.0901179	0.999979
DDX21.S.89.21.Q9NR30.Q9NR30.2	-9.14186	-1.38632e+09	0.29168	0.535093	0.695539
LIMA1.S.698.699.538.539.396.Q9UHB6.Q9UHB6.4.Q9UHB6.2.Q9UHB6.5.Q9UHB6.3	-1.2989	-19.902	0.54516	0.263476	0.80095
NCBP1.S.22.Q09161	-0.835589	-6.84839	0.645717	0.189958	0.901354
PML.S.518.P29590.4	-1.37427	-23.674	0.45766	0.339457	0.756876
CAMK2G.T.287.287.287.287.287.287.287.287.287.Q13555.2.Q13555.8.Q13555.Q13555.3.Q13555.7.Q13555.4.Q13555.10.Q13555.6.Q13555.9	-0.367398	-2.33023	0.866631	0.0621657	0.999979
PRPF38A.S.193.Q8NAV1	-9.01693	-1.03975e+09	0.328382	0.483621	0.69691
SPTBN1.S.2341.Q01082	1.18659	15.3669	0.611729	0.213441	0.869455
GNL1.S.51.P36915	-0.602167	-4.00099	0.72904	0.137249	0.975479
PRPF38A.S.194.Q8NAV1	-9.03702	-1.08897e+09	0.327505	0.484782	0.695981
UTP18.S.124.Q9Y5J1	-1.17575	-14.9882	0.556924	0.254204	0.812921
SYNPO2.S.781.781.386.750.781.Q9UMS6.Q9UMS6.3.Q9UMS6.5.Q9UMS6.4.Q9UMS6.2	0.531612	3.40104	0.824836	0.0836322	0.999979
PRPF4B.S.292.Q13523	-1.32248	-21.0126	0.506951	0.295034	0.764734
RANBP3.S.33.101.101.Q9H6Z4.3.Q9H6Z4.2.Q9H6Z4	-0.525274	-3.35177	0.821387	0.085452	0.999979
KHDRBS1.S.20.20.20.Q07666.Q07666.3.Q07666.2	0.273169	1.87573	0.885231	0.0529434	0.999979
NDRG1.T.366.285.300.Q92597.Q92597.3.Q92597.2	-8.55966	-3.62791e+08	0.334157	0.47605	0.701302
PDS5B.S.1358.1358.Q9NTI5.Q9NTI5.2	-0.353967	-2.25926	0.839523	0.0759674	0.999979
PKN2.T.910.942.958.801.632.Q16513.3.Q16513.2.Q16513.Q16513.4.Q16513.5	0.214162	1.63743	0.900537	0.0454985	0.999979
SRRM2.S.2407.Q9UQ35	8.0711	1.17789e+08	0.339254	0.469475	0.70506
NOP58.S.514.Q9Y2X3	-9.73234	-5.39933e+09	0.248803	0.604145	0.695539
CTNNA1.T.654.654.284.P35221.2.P35221.P35221.3	-0.827053	-6.71511	0.656341	0.182871	0.911117
CTNND1.S.288.288.288.288.234.234.187.187.234.234.187.187.288.288.288.288.234.234.187.187.234.234.187.187.O60716.2.O60716.O60716.6.O60716.4.O60716.10.O60716.9.O60716.18.O60716.17.O60716.14.O60716.12.O60716.22.O60716.20.O60716.5.O60716.3.O60716.8.O60716.7.O60716.13.O60716.11.O60716.21.O60716.19.O60716.16.O60716.15.O60716.24.O60716.23	0.499198	3.15645	0.77843	0.108781	0.999979
CAV2.S.23.23.P51636.3.P51636	-1.25342	-17.9235	0.497373	0.303318	0.759237
SRRM1.S.740.738.Q8IYB3.Q8IYB3.2	-0.192198	-1.55667	0.91518	0.0384934	0.999979
CTNNA1.S.652.652.282.P35221.2.P35221.P35221.3	-0.236211	-1.7227	0.899608	0.0459467	0.999979
THRAP3.S.253.Q9Y2W1	-0.963838	-9.20107	0.598593	0.222869	0.856495
PPAN.S.359.359.359.Q9NQ55.2.Q9NQ55.Q9NQ55.3	-0.929289	-8.49746	0.605415	0.217947	0.863555
SRRM1.S.781.779.Q8IYB3.Q8IYB3.2	-0.576639	-3.77258	0.748625	0.125736	0.991142
LARP1.S.774.697.Q6PKG0.Q6PKG0.3	-0.671413	-4.69259	0.70703	0.150562	0.956091
HN1.S.87.41.87.Q9UK76.Q9UK76.3.Q9UK76.2	-10.5052	-3.20046e+10	0.185296	0.732135	0.695539
EPRS.S.886.P07814	-0.157076	-1.43574	0.932909	0.0301606	0.999979
GAPDH.T.184.142.P04406.P04406.2	1.13844	13.7544	0.540796	0.266967	0.796262
PPP1R12A.S.784.812.815.871.871.O14974.5.O14974.4.O14974.3.O14974.2.O14974	-0.343113	-2.2035	0.861526	0.0647318	0.999979
CEBPZ.S.629.Q03701	-0.844372	-6.98831	0.642149	0.192364	0.898192
RANBP2.S.2900.P49792	-0.84142	-6.94097	0.629648	0.200902	0.886893
SPTAN1.S.1031.1031.1031.Q13813.Q13813.2.Q13813.3	0.0582496	1.14354	0.973697	0.0115764	0.999979
SPTBN1.S.2165.Q01082	-1.26142	-18.2566	0.483617	0.315499	0.756876
CAP1.S.310.309.Q01518.Q01518.2	-4.29725	-19826.8	0.15902	0.798548	0.695539
TNKS1BP1.S.836.287.Q9C0C2.Q9C0C2.2	-0.542018	-3.48351	0.754271	0.122473	0.995795
DDX46.S.804.Q7L014	-2.10492	-127.327	0.357333	0.446927	0.722982
NCOA5.S.9.Q9HCD5	-1.46343	-29.0688	0.422968	0.373693	0.756876
LMNA.S.423.423.423.324.311.423.P02545.P02545.3.P02545.6.P02545.5.P02545.4.P02545.2	-0.655345	-4.52215	0.712916	0.146961	0.960964
NCOA5.S.29.Q9HCD5	-0.731232	-5.38558	0.67578	0.170194	0.928275
NCOA5.S.34.Q9HCD5	-0.731232	-5.38558	0.67578	0.170194	0.928275
VDAC1.S.104.P21796	-1.25137	-17.839	0.506976	0.295013	0.764734
EIF2S2.S.2.P20042	-0.381582	-2.40759	0.824771	0.0836667	0.999979
DDB2.S.26.26.26.26.26.Q92466.3.Q92466.2.Q92466.5.Q92466.4.Q92466	-0.505552	-3.20296	0.785924	0.104619	0.999979
RBM15.S.626.670.670.670.Q96T37.4.Q96T37.2.Q96T37.3.Q96T37	-0.280102	-1.90591	0.878226	0.0563936	0.999979
KCTD12.S.176.Q96CX2	-0.421808	-2.64124	0.811794	0.090554	0.999979
RBM15.T.524.568.568.568.Q96T37.4.Q96T37.2.Q96T37.3.Q96T37	-0.260598	-1.82221	0.88324	0.0539212	0.999979
GUCY1A3.S.58.58.Q02108.2.Q02108	0.255348	1.80031	0.895585	0.0478932	0.999979
TOR1AIP1.S.154.154.154.Q5JTV8.3.Q5JTV8.Q5JTV8.2	-2.10263	-126.658	0.332278	0.478498	0.700829
SRRT.T.507.543.544.543.544.Q9BXP5.5.Q9BXP5.4.Q9BXP5.2.Q9BXP5.3.Q9BXP5	-2.34465	-221.131	0.376759	0.423936	0.744644
SSR3.S.105.105.Q9UNL2.Q9UNL2.2	-0.90918	-8.11297	0.653653	0.184653	0.90867
CTTN.T.411.374.374.Q14247.Q14247.3.Q14247.2	-0.59207	-3.90903	0.961657	0.01698	0.999979
THRAP3.S.672.Q9Y2W1	-0.523372	-3.33712	0.772582	0.112055	0.999979
TNS3.S.332.332.Q68CZ2.Q68CZ2.3	-0.444011	-2.77979	0.794398	0.0999618	0.999979
NDRG2.S.289.302.318.321.328.332.Q9UN36.4.Q9UN36.5.Q9UN36.2.Q9UN36.3.Q9UN36.6.Q9UN36	0.980283	9.55616	0.607907	0.216163	0.865808
SLC9A1.S.785.P19634	-0.165265	-1.46307	0.924278	0.0341974	0.999979
PRPF38B.S.527.Q5VTL8	-9.13343	-1.35965e+09	0.3169	0.499077	0.695539
DSTN.S.3.P60981	-0.313513	-2.05832	0.862691	0.0641446	0.999979
SRRM2.T.848.848.Q9UQ35.Q9UQ35.2	-1.56277	-36.5403	0.39891	0.399125	0.756876
SRRM2.S.704.704.Q9UQ35.Q9UQ35.2	-9.11489	-1.30283e+09	0.310222	0.508327	0.695539
SRRM2.S.706.706.Q9UQ35.Q9UQ35.2	-9.11489	-1.30283e+09	0.310222	0.508327	0.695539
CTNND1.S.230.230.230.230.176.176.129.129.176.176.129.129.230.230.230.230.176.176.129.129.176.176.129.129.O60716.2.O60716.O60716.6.O60716.4.O60716.10.O60716.9.O60716.18.O60716.17.O60716.14.O60716.12.O60716.22.O60716.20.O60716.5.O60716.3.O60716.8.O60716.7.O60716.13.O60716.11.O60716.21.O60716.19.O60716.16.O60716.15.O60716.24.O60716.23	-0.101126	-1.26219	0.955222	0.0198958	0.999979
KRT8.S.34.34.62.CON__P05787.P05787.P05787.2	-0.186504	-1.5364	0.918395	0.0369703	0.999979
PRPF38B.S.529.Q5VTL8	-1.40736	-25.5483	0.526666	0.278465	0.781128
SRRM2.S.702.702.Q9UQ35.Q9UQ35.2	-9.11489	-1.30283e+09	0.310222	0.508327	0.695539
POF1B.S.82.82.82.Q8WVV4.1.Q8WVV4.Q8WVV4.3	1.22451	16.769	0.53807	0.269161	0.793143
SRRM2.S.2123.Q9UQ35	-1.11532	-13.0414	0.562628	0.249778	0.818922
SRRM1.S.683.681.Q8IYB3.Q8IYB3.2	-1.02294	-10.5425	0.568969	0.244912	0.825335
HIST1H1D.S.2.P16402	-1.00904	-10.2104	0.624801	0.204258	0.881473
CDK7.T.170.P50613	-0.997581	-9.94445	0.575681	0.239818	0.832478
SRRM1.S.452.450.Q8IYB3.Q8IYB3.2	-5.4021	-252406	0.600047	0.221815	0.857731
LRRFIP2.S.328.96.Q9Y608.Q9Y608.4	-7.81823	-6.58006e+07	0.396843	0.401381	0.756876
MAP1S.S.705.731.Q66K74.2.Q66K74	0.0570524	1.14039	0.972828	0.011964	0.999979
RANBP3.S.32.100.100.Q9H6Z4.3.Q9H6Z4.2.Q9H6Z4	-1.33942	-21.8485	0.563983	0.248734	0.820052
KLC4.S.590.608.513.Q9NSK0.Q9NSK0.3.Q9NSK0.5	1.15435	14.2677	0.555156	0.255585	0.811011
EML4.T.899.841.Q9HC35.Q9HC35.2	-0.678785	-4.77293	0.718323	0.14368	0.966362
S.324.CON__P12763	-10.6367	-4.33183e+10	0.314013	0.503052	0.695539
SLC12A2.S.77.77.P55011.P55011.3	0.58087	3.80952	0.740071	0.130727	0.984247
SRRM1.S.685.683.Q8IYB3.Q8IYB3.2	-1.0218	-10.5148	0.569215	0.244723	0.825539
PSIP1.S.273.273.273.O75475.3.O75475.2.O75475	1.07634	11.9218	0.568429	0.245324	0.824852
DYNC1H1.S.4368.Q14204	-1.369	-23.3886	0.475242	0.323085	0.756876
PURB.S.304.Q96QR8	-1.61967	-41.6554	0.446921	0.349769	0.756876
GPN1.S.243.259.326.338.352.Q9HCN4.3.Q9HCN4.2.Q9HCN4.4.Q9HCN4.Q9HCN4.5	-0.146668	-1.40174	0.943165	0.0254121	0.999979
PRPF38A.S.209.22.Q8NAV1.Q8NAV1.2	-0.438951	-2.74759	0.817261	0.0876391	0.999979
SYNPO2.T.755.755.360.724.755.Q9UMS6.Q9UMS6.3.Q9UMS6.5.Q9UMS6.4.Q9UMS6.2	1.42011	26.3092	0.456431	0.340625	0.756876
LARP1.S.548.471.Q6PKG0.Q6PKG0.3	-8.39676	-2.49321e+08	0.350563	0.455234	0.716634
FKBP15.S.956.946.Q5T1M5.Q5T1M5.2	-1.12874	-13.4505	0.519059	0.284783	0.773391
RAB7A.S.72.P51149	0.0883938	1.22573	0.962079	0.0167892	0.999979
SLTM.S.289.Q9NWH9	-0.346529	-2.2209	0.839623	0.0759157	0.999979
BCKDHA.S.337.340.P12694.P12694.2	-0.118484	-1.31366	0.94956	0.0224776	0.999979
RBM15.S.630.674.674.674.Q96T37.4.Q96T37.2.Q96T37.3.Q96T37	-0.279996	-1.90544	0.879088	0.0559675	0.999979
FILIP1L.S.367.551.551.791.791.537.Q4L180.6.Q4L180.3.Q4L180.7.Q4L180.2.Q4L180.Q4L180.5	-0.613946	-4.11099	0.833479	0.0791053	0.999979
VIM.S.56.P08670	6.6735	4.71525e+06	0.575105	0.240253	0.83195
ZC3HC1.S.344.323.Q86WB0.Q86WB0.2	-0.711132	-5.142	0.684694	0.164504	0.937196
TP53BP1.S.1462.1467.1467.Q12888.Q12888.3.Q12888.2	-9.4622	-2.89868e+09	0.30291	0.518686	0.695539
MAP7D1.S.113.113.113.Q3KQU3.4.Q3KQU3.Q3KQU3.2	-1.81196	-64.8581	0.395765	0.402562	0.756876
SORBS1.S.210.242.242.242.173.Q9BX66.10.Q9BX66.11.Q9BX66.2.Q9BX66.Q9BX66.3	0.00881709	1.02051	0.999362	0.000277114	0.999979
EPB41L2.S.87.87.87.87.O43491.O43491.2.O43491.3.O43491.4	0.729267	5.36127	0.695009	0.158009	0.945836
HMGA1.S.36.36.P17096.P17096.3	-7.90571	-8.04842e+07	0.33997	0.468559	0.705223
ZC3H13.S.77.77.Q5T200.2.Q5T200	-0.248536	-1.7723	0.885923	0.0526041	0.999979
PPIG.S.717.Q13427	-0.835058	-6.84004	0.637016	0.195849	0.893695
CLTA.S.105.105.105.105.P09496.2.P09496.4.P09496.3.P09496	-9.20541	-1.60477e+09	0.310048	0.508571	0.695539
SEC16A.S.1327.1327.1327.1327.1327.O15027.O15027.4.O15027.5.O15027.2.O15027.3	-0.385067	-2.42698	0.835889	0.0778514	0.999979
MFAP1.S.53.P55081	-0.937835	-8.66633	0.654234	0.184267	0.909159
MPRIP.S.993.993.955.Q6WCQ1.Q6WCQ1.2.Q6WCQ1.3	-0.473888	-2.97775	0.790071	0.102334	0.999979
PLEC.S.4618.4449.4459.4467.4481.4504.4508.4481.4485.Q15149.Q15149.7.Q15149.8.Q15149.9.Q15149.5.Q15149.3.Q15149.2.Q15149.4.Q15149.6	-3.25388	-1794.24	0.169202	0.771595	0.695539
FAM134C.S.258.63.Q86VR2.Q86VR2.2	-1.33041	-21.3998	0.469452	0.328409	0.756876
NPM1.S.70.70.70.P06748.P06748.2.P06748.3	-2.47742	-300.209	0.330597	0.480701	0.699177
WDR44.S.403.403.378.Q5JSH3.2.Q5JSH3.Q5JSH3.4	-0.899721	-7.93818	0.607734	0.216287	0.865686
PLEC.S.4406.4237.4247.4255.4269.4292.4296.4269.4273.Q15149.Q15149.7.Q15149.8.Q15149.9.Q15149.5.Q15149.3.Q15149.2.Q15149.4.Q15149.6	-2.1569	-143.515	0.288613	0.539683	0.695539
SORBS1.S.510.578.556.345.441.424.355.Q9BX66.11.Q9BX66.2.Q9BX66.Q9BX66.12.Q9BX66.3.Q9BX66.6.Q9BX66.8	0.794483	6.22992	0.717266	0.14432	0.965415
TRIM28.S.594.512.Q13263.Q13263.2	-1.00047	-10.0108	0.935376	0.0290139	0.999979
RIC8A.S.430.435.436.442.Q9NPQ8.2.Q9NPQ8.4.Q9NPQ8.Q9NPQ8.3	-1.41822	-26.1952	0.47064	0.327312	0.756876
CSNK2B.S.209.P67870	-8.78231	-6.0577e+08	0.379002	0.421358	0.746743
TNS1.S.1393.Q9HBL0	2.50118	317.085	0.21502	0.667522	0.695539
MMTAG2.S.220.Q9BU76	-1.1911	-15.5273	0.524191	0.28051	0.778623
UBA1.S.13.P22314	-0.657965	-4.54952	0.739657	0.13097	0.983953
SRPK1.S.35.51.222.Q96SB4.4.Q96SB4.Q96SB4.3	-0.414823	-2.5991	0.830966	0.0804169	0.999979
BAG6.S.113.113.113.113.113.P46379.2.P46379.P46379.3.P46379.5.P46379.4	-1.49739	-31.4331	0.408961	0.388318	0.756876
MFAP1.S.52.P55081	-0.994278	-9.86912	0.633771	0.198067	0.890759
ARFGEF2.S.227.Q9Y6D5	-0.431678	-2.70195	0.809288	0.091897	0.999979
CCNY.S.326.272.301.Q8ND76.Q8ND76.3.Q8ND76.2	-0.0339956	-1.08142	0.984392	0.00683211	0.999979
SRRM2.S.2071.Q9UQ35	-0.89291	-7.81466	0.649114	0.187679	0.904503
BCKDK.T.32.32.32.O14874.2.O14874.3.O14874	-1.32891	-21.3259	0.477444	0.321077	0.756876
PDLIM4.S.120.120.P50479.2.P50479	-0.0275743	-1.06555	0.987218	0.00558674	0.999979
ZC3H18.S.534.Q86VM9	-2.08637	-122.004	0.389589	0.409393	0.756876
MCM3.T.674.719.P25205.P25205.2	-1.66739	-46.4935	0.432092	0.364424	0.756876
EML3.S.176.176.Q32P44.Q32P44.2	-0.362426	-2.3037	0.831976	0.0798894	0.999979
NSUN2.S.515.716.751.Q08J23.3.Q08J23.2.Q08J23	-1.92609	-84.3511	0.325105	0.487976	0.695539
SMARCC1.S.310.Q92922	-0.95178	-8.94911	0.596912	0.22409	0.85468
MYBBP1A.S.775.775.Q9BQG0.Q9BQG0.2	-0.5675	-3.69403	0.754069	0.122589	0.995688
EPS8L3.S.232.231.231.Q8TE67.3.Q8TE67.Q8TE67.2	1.94038	87.1734	0.383976	0.415696	0.752786
FAM134C.S.260.65.Q86VR2.Q86VR2.2	-1.49252	-31.0827	0.426387	0.370196	0.756876
CHGB.S.149.P05060	8.92594	8.43209e+08	0.316339	0.499848	0.695539
HMGA2.S.105.P52926	-11.0972	-1.25082e+11	0.199524	0.700004	0.695539
STK39.S.366.385.Q9UEW8.2.Q9UEW8	-0.540995	-3.47532	0.787692	0.103643	0.999979
RTN4.S.184.184.Q9NQC3.Q9NQC3.5	-0.587626	-3.86924	0.752092	0.123729	0.993794
MTFR1L.S.103.103.103.Q9H019.Q9H019.3.Q9H019.2	-0.160988	-1.44873	0.928584	0.0321789	0.999979
RRAS2.S.109.151.186.192.P62070.2.P62070.3.P62070.P62070.4	-9.44266	-2.77116e+09	0.265458	0.576005	0.695539
EIF3B.S.154.154.P55884.P55884.2	0.081952	1.20768	0.962213	0.0167288	0.999979
SRRM2.S.2067.Q9UQ35	-9.08259	-1.20945e+09	0.315817	0.500565	0.695539
RTN3.S.30.30.30.30.30.30.30.O95197.7.O95197.2.O95197.O95197.3.O95197.4.O95197.6.O95197.5	-0.159072	-1.44235	0.98955	0.00456225	0.999979
SRRM2.T.1434.1434.Q9UQ35.Q9UQ35.2	-0.916828	-8.25711	0.595178	0.225353	0.852892
SEC22B.S.137.O75396	0.948746	8.88681	0.639534	0.194136	0.895562
TNS1.S.1381.Q9HBL0	-0.580333	-3.80481	0.787501	0.103749	0.999979
EIF4B.S.367.406.P23588.2.P23588	-0.0412675	-1.09968	0.982709	0.00757488	0.999979
SPTBN1.S.2164.Q01082	-0.172558	-1.48785	0.92133	0.0355846	0.999979
MFAP1.S.133.P55081	-8.97971	-9.54348e+08	0.321626	0.492649	0.695539
SRSF2.T.25.25.Q01130.2.Q01130	16.0075	1.01733e+16	0.100059	0.999745	0.682788
FAM129A.S.602.Q9BZQ8	0.628044	4.24662	0.758102	0.120272	0.998301
SORBS1.S.318.186.350.350.350.185.281.218.195.Q9BX66.10.Q9BX66.4.Q9BX66.11.Q9BX66.2.Q9BX66.Q9BX66.12.Q9BX66.3.Q9BX66.6.Q9BX66.8	-0.422335	-2.64445	0.81666	0.0879587	0.999979
PKP2.S.151.151.Q99959.2.Q99959	-0.829881	-6.75899	0.69127	0.160352	0.943095
SRRM2.S.506.506.Q9UQ35.Q9UQ35.2	0.706958	5.09281	0.9523	0.0212263	0.999979
FLNA.S.2319.2327.P21333.2.P21333	-0.0881468	-1.22503	0.961582	0.0170138	0.999979
ETV6.T.18.P41212	0.506888	3.21283	0.815996	0.0883121	0.999979
HMGA2.S.44.44.44.44.44.44.P52926.P52926.3.P52926.6.P52926.4.P52926.5.P52926.2	-13.1059	-12762312715625	0.105157	0.978163	0.695539
NCAPG.S.674.Q9BPX3	-2.40141	-252.004	0.28356	0.547355	0.695539
SVIL.S.221.221.221.O95425.O95425.3.O95425.4	0.0831008	1.21088	0.963633	0.0160885	0.999979
KLC1.S.622.578.631.Q07866.6.Q07866.7.Q07866.4	-1.30711	-20.282	0.463204	0.334228	0.756876
TGFB1I1.S.120.137.O43294.2.O43294	0.655464	4.52339	0.70732	0.150384	0.956348
LMNB1.LMNB2.S.393.407.P20700.Q03252	7.68344	4.82438e+07	0.376494	0.424242	0.744486
CCDC6.S.244.Q16204	-0.617621	-4.14592	0.754616	0.122274	0.995913
MFAP1.S.132.P55081	-9.05607	-1.1378e+09	0.316141	0.50012	0.695539
SYNPO2.S.1060.1091.Q9UMS6.4.Q9UMS6.2	0.902212	7.98384	0.688869	0.161863	0.94092
PBDC1.S.197.Q9BVG4	-1.06293	-11.5593	0.589836	0.229269	0.847304
SRRM2.S.2132.Q9UQ35	-0.862334	-7.2834	0.654346	0.184193	0.909161
TGOLN2.S.71.71.71.71.71.O43493.O43493.5.O43493.3.O43493.7.O43493.4	-0.0314239	-1.07504	0.98613	0.00606586	0.999979
MAP4K4.S.708.600.623.600.546.631.O95819.3.O95819.2.O95819.5.O95819.6.O95819.4.O95819	-1.34051	-21.9035	0.460701	0.336581	0.756876
STMN1.S.25.25.P16949.P16949.2	-0.163749	-1.45797	0.987151	0.0056162	0.999979
PTRF.S.365.173.275.Q6NZI2.Q6NZI2.3.Q6NZI2.2	-1.27691	-18.9197	0.559393	0.252283	0.815398
LMNA.S.277.277.277.178.165.277.P02545.P02545.3.P02545.6.P02545.5.P02545.4.P02545.2	-0.310881	-2.04588	0.852578	0.0692657	0.999979
LMNA.T.19.19.19.19.P02545.P02545.3.P02545.6.P02545.2	-0.542543	-3.48773	0.755997	0.12148	0.99732
SLC4A4.S.68.68.68.Q9Y6R1.4.Q9Y6R1.Q9Y6R1.5	10.0798	1.2017e+10	0.239117	0.621389	0.695539
MAP1B.S.1265.P46821	-0.405864	-2.54603	0.815151	0.0887618	0.999979
SIN3A.S.832.Q96ST3	-0.221509	-1.66536	0.898843	0.0463161	0.999979
NPM1.T.199.199.P06748.P06748.3	7.14709	1.4031e+07	0.31953	0.495488	0.695539
SMARCC2.S.304.304.304.Q8TAQ2.2.Q8TAQ2.3.Q8TAQ2	-0.676226	-4.74489	0.703385	0.152807	0.952979
SP100.S.410.410.410.410.375.385.410.P23497.P23497.3.P23497.4.P23497.2.P23497.7.P23497.6.P23497.5	-1.41451	-25.9721	0.47108	0.326905	0.756876
PRKG1.T.517.235.532.Q13976.Q13976.3.Q13976.2	-0.407493	-2.5556	0.813966	0.0893937	0.999979
SRRM1.S.605.603.Q8IYB3.Q8IYB3.2	-0.041356	-1.09991	0.981817	0.00796933	0.999979
OGFR.S.378.378.Q9NZT2.2.Q9NZT2	-1.68979	-48.9545	0.355968	0.448588	0.721543
SMARCC1.S.328.Q92922	-0.497706	-3.14562	0.798794	0.0975653	0.999979
EVL.S.331.333.331.337.333.Q9UI08.Q9UI08.2.Q9UI08.4.Q9UI08.3.Q9UI08.5	-0.708503	-5.11096	0.69035	0.16093	0.942084
CD44.S.697.295.689.668.666.654.654.646.629.623.448.384.380.351.316.P16070.P16070.18.P16070.5.P16070.7.P16070.3.P16070.6.P16070.4.P16070.17.P16070.8.P16070.16.P16070.10.P16070.11.P16070.13.P16070.14.P16070.12	0.689306	4.88997	0.694327	0.158436	0.945443
SCAMP3.S.76.50.O14828.O14828.2	-0.721934	-5.2715	0.681495	0.166538	0.933778
ZFR.S.1054.Q96KR1	-0.896574	-7.88087	0.637607	0.195447	0.893895
UBAP2L.S.447.454.454.454.454.Q14157.4.Q14157.1.Q14157.3.Q14157.Q14157.5	-8.60849	-4.05968e+08	0.47174	0.326297	0.756876
LARP7.S.261.268.Q4G0J3.Q4G0J3.3	-0.325735	-2.11707	0.858973	0.0660206	0.999979
OSBP.S.351.P22059	-0.860569	-7.25385	0.653514	0.184745	0.908603
SSH3.S.37.37.37.Q8TE77.Q8TE77.4.Q8TE77.2	0.395336	2.48506	0.841044	0.0751811	0.999979
SRRM2.S.1972.1972.Q9UQ35.Q9UQ35.2	-1.16432	-14.5987	0.520701	0.283412	0.774891
EIF4G1.S.1035.1036.1067.1144.1191.1231.1232.1238.Q04637.6.Q04637.7.Q04637.5.Q04637.4.Q04637.3.Q04637.Q04637.8.Q04637.9	-1.64507	-44.1637	0.443233	0.353368	0.756876
PNN.S.66.Q9H307	-1.50706	-32.1407	0.389923	0.409022	0.756876
RIC8A.T.435.440.441.447.Q9NPQ8.2.Q9NPQ8.4.Q9NPQ8.Q9NPQ8.3	-1.95698	-90.5684	0.357158	0.44714	0.722844
MFAP1.T.267.P55081	-1.05316	-11.302	0.571568	0.242932	0.828193
TOR1AIP1.T.221.220.221.Q5JTV8.3.Q5JTV8.Q5JTV8.2	-1.87638	-75.2285	0.309991	0.508651	0.695539
KANK2.S.323.323.323.Q63ZY3.3.Q63ZY3.Q63ZY3.2	-0.377214	-2.38349	0.833157	0.0792732	0.999979
CTR9.T.925.Q6PD62	-0.991797	-9.81289	0.582738	0.234527	0.83973
IWS1.S.377.170.52.Q96ST2.Q96ST2.3.Q96ST2.2	0.283873	1.92253	0.892847	0.049223	0.999979
SMARCC1.S.330.Q92922	-0.476247	-2.99397	0.808757	0.0921819	0.999979
TNKS1BP1.S.872.323.Q9C0C2.Q9C0C2.2	-1.00851	-10.1978	0.560969	0.251062	0.817236
SLK.S.189.189.Q9H2G2.2.Q9H2G2	-0.899043	-7.92579	0.633943	0.19795	0.890882
SRRM2.S.1329.1329.Q9UQ35.Q9UQ35.2	-1.85513	-71.6355	0.370457	0.431263	0.737699
NPM1.S.10.10.10.P06748.P06748.2.P06748.3	0.797633	6.27527	0.695955	0.157419	0.946798
THRAP3.S.939.Q9Y2W1	-0.677088	-4.75431	0.706566	0.150847	0.955889
PPP1R2.PPP1R2P3.S.122.122.P41236.Q6NXS1	-1.88114	-76.0565	0.407333	0.39005	0.756876
HIST1H4A.S.48.P62805	0.140057	1.38057	0.939911	0.0269131	0.999979
PHF6.S.121.155.Q8IWS0.5.Q8IWS0	-0.897079	-7.89003	0.639197	0.194366	0.895327
TBC1D22A.S.120.120.167.Q8WUA7.3.Q8WUA7.4.Q8WUA7	-0.385586	-2.42989	0.821375	0.0854587	0.999979
SUDS3.S.234.Q9H7L9	-0.552718	-3.57041	0.752357	0.123576	0.993924
SRRM1.S.607.605.Q8IYB3.Q8IYB3.2	-0.0930378	-1.2389	0.959219	0.0180821	0.999979
LRRFIP2.S.96.168.Q9Y608.2.Q9Y608.5	-7.38842	-2.44579e+07	0.418637	0.378162	0.756876
ARHGEF2.S.124.151.151.Q92974.3.Q92974.2.Q92974	-1.52157	-33.2334	0.431406	0.365113	0.756876
EML4.S.144.Q9HC35	0.215009	1.64062	0.907574	0.042118	0.999979
PLEC.S.4385.4216.4226.4234.4248.4271.4275.4248.4252.Q15149.Q15149.7.Q15149.8.Q15149.9.Q15149.5.Q15149.3.Q15149.2.Q15149.4.Q15149.6	-2.90667	-806.622	0.238238	0.622988	0.695539
CBX3.S.95.Q13185	-1.31245	-20.533	0.51885	0.284958	0.77336
SRRM2.S.2706.2288.Q9UQ35.Q9UQ35.2	-0.818331	-6.58159	0.649453	0.187452	0.904736
PPP1R2.PPP1R2P3.S.121.121.P41236.Q6NXS1	-9.29405	-1.96813e+09	0.281943	0.549839	0.695539
C9orf78.S.261.Q9NZ63	-0.706052	-5.08221	0.705671	0.151398	0.955096
SRSF11.T.325.325.Q05519.2.Q05519	0.23363	1.7125	0.89211	0.0495817	0.999979
YBX1.S.174.P67809	-0.510927	-3.24285	0.784198	0.105574	0.999979
CARHSP1.S.32.Q9Y2V2	-3.29225	-1959.95	0.268967	0.570301	0.695539
CHAMP1.S.204.Q96JM3	0.00367377	1.0085	0.998362	0.000711844	0.999979
EPS15L1.S.255.255.255.255.Q9UBC2.Q9UBC2.2.Q9UBC2.3.Q9UBC2.4	-1.1679	-14.7199	0.510205	0.292255	0.766652
CBX3.S.93.Q13185	-0.984139	-9.64137	0.600591	0.221421	0.858397
SLC25A46.S.34.34.Q96AG3.3.Q96AG3	-0.599432	-3.97587	0.73096	0.136106	0.976729
MCM3.T.722.767.P25205.P25205.2	-8.02552	-1.06051e+08	0.361897	0.441415	0.728066
CTNND1.S.320.320.320.320.266.266.219.219.266.266.219.219.320.320.320.320.266.266.219.219.266.266.219.219.O60716.2.O60716.O60716.6.O60716.4.O60716.10.O60716.9.O60716.18.O60716.17.O60716.14.O60716.12.O60716.22.O60716.20.O60716.5.O60716.3.O60716.8.O60716.7.O60716.13.O60716.11.O60716.21.O60716.19.O60716.16.O60716.15.O60716.24.O60716.23	9.57597	3.76679e+09	0.233045	0.63256	0.695539
CASK.S.571.577.192.O14936.3.O14936.4.O14936.5	-0.438434	-2.74431	0.797671	0.0981763	0.999979
CCNL1.S.352.352.Q9UK58.Q9UK58.6	-0.295551	-1.97493	0.863016	0.0639809	0.999979
WAPAL.S.221.264.306.Q7Z5K2.Q7Z5K2.2.Q7Z5K2.3	-0.568081	-3.69897	0.7577	0.120502	0.998301
TMPO.S.66.66.66.66.P42166.P42167.P42167.3.P42167.2	-1.39567	-24.8696	0.471723	0.326313	0.756876
PPP6R3.S.537.588.611.617.617.537.Q5H9R7.4.Q5H9R7.6.Q5H9R7.2.Q5H9R7.Q5H9R7.5.Q5H9R7.3	-1.12127	-13.2212	0.523416	0.281153	0.77769
ADD1.S.465.465.465.465.465.465.P35611.P35611.3.P35611.2.P35611.6.P35611.4.P35611.5	-8.37134	-2.35146e+08	0.366047	0.436463	0.732326
CENPA.S.19.19.P49450.2.P49450	-1.33927	-21.8411	0.482563	0.316446	0.756876
AQP1.S.147.179.211.262.P29972.4.P29972.2.P29972.3.P29972	-0.971458	-9.36393	0.932753	0.0302333	0.999979
MISP.S.543.Q8IVT2	-2.57442	-375.332	0.225019	0.647781	0.695539
CENPA.S.17.17.P49450.2.P49450	-1.34215	-21.986	0.480067	0.318698	0.756876
SLC4A4.S.65.65.65.Q9Y6R1.4.Q9Y6R1.Q9Y6R1.5	9.98626	9.68864e+09	0.243242	0.613962	0.695539
DDX24.S.82.82.Q9GZR7.2.Q9GZR7	-1.11306	-12.9736	0.544265	0.264189	0.800043
CLINT1.S.299.281.299.Q14677.Q14677.2.Q14677.3	0.32605	2.1186	0.853238	0.0689297	0.999979
LIMA1.S.604.605.444.445.302.Q9UHB6.Q9UHB6.4.Q9UHB6.2.Q9UHB6.5.Q9UHB6.3	-1.06193	-11.5328	0.571331	0.243112	0.828001
PALLD.S.1104.722.880.880.897.498.393.106.Q8WX93.Q8WX93.3.Q8WX93.5.Q8WX93.2.Q8WX93.9.Q8WX93.8.Q8WX93.4.Q8WX93.7	2.47637	299.481	0.189893	0.721491	0.695539
RALBP1.S.29.Q15311	-0.218512	-1.65391	0.900898	0.0453241	0.999979
ATXN2L.S.339.339.339.339.339.339.339.339.339.Q8WWM7.6.Q8WWM7.8.Q8WWM7.5.Q8WWM7.4.Q8WWM7.9.Q8WWM7.2.Q8WWM7.Q8WWM7.3.Q8WWM7.7	-0.483924	-3.04736	0.780788	0.107467	0.999979
RAF1.ARAF.S.621.641.582.P04049.P04049.2.P10398	-0.513468	-3.26188	0.770953	0.112972	0.999979
NRD1.S.94.94.O43847.O43847.2	-1.19458	-15.6522	0.509703	0.292683	0.766223
ACTB.POTEE.POTEF.POTEI.POTEKP.ACTA2.ACTG2.ACTG1.ACTC1.ACTA1.S.33.733.733.733.33.35.34.34.33.35.35.P60709.Q6S8J3.A5A3E0.P0CG38.Q9BYX7.P62736.P63267.P63267.2.P63261.P68032.P68133	9.45264	2.83558e+09	0.283692	0.547153	0.695539
HNRNPK.S.284.284.260.P61978.2.P61978.P61978.3	0.955743	9.03115	0.5923	0.227458	0.849766
TMPO.S.156.156.156.156.P42166.P42167.P42167.3.P42167.2	-0.721075	-5.26108	0.694842	0.158114	0.945784
KRT5.S.36.36.CON__P13647.P13647	-8.26267	-1.83092e+08	0.316239	0.499984	0.695539
MAP4.S.1073.1073.900.731.793.P27816.P27816.6.P27816.2.P27816.5.P27816.4	0.0287576	1.06846	0.987223	0.00558482	0.999979
WAC.S.466.511.408.Q9BTA9.2.Q9BTA9.Q9BTA9.5	-0.289461	-1.94743	0.868773	0.0610938	0.999979
CTNNA1.T.658.658.288.P35221.2.P35221.P35221.3	-0.0472872	-1.11503	0.979903	0.00881706	0.999979
PRKCDBP.S.166.Q969G5	-18.4779	-3.00562e+18	0.0721783	1.14159	0.593205
AAK1.S.637.637.Q2M2I8.Q2M2I8.2	-0.0468443	-1.1139	0.978531	0.00942537	0.999979
SMN1.S.31.31.31.31.Q16637.4.Q16637.2.Q16637.3.Q16637	-9.26615	-1.84565e+09	0.294797	0.530477	0.695539
TCOF1.S.583.583.583.506.506.583.583.583.Q13428.Q13428.3.Q13428.4.Q13428.2.Q13428.8.Q13428.5.Q13428.6.Q13428.7	-23.1047	-1.27261e+23	5.08907e-05	4.29336	0.00382259
TCOF1.S.156.156.156.156.156.156.156.156.Q13428.Q13428.3.Q13428.4.Q13428.2.Q13428.8.Q13428.5.Q13428.6.Q13428.7	-9.17858	-1.50863e+09	0.244154	0.612335	0.695539
SRRM1.T.572.570.Q8IYB3.Q8IYB3.2	-0.568882	-3.7058	0.751888	0.123847	0.993794
SRRM1.T.574.572.Q8IYB3.Q8IYB3.2	-0.568882	-3.7058	0.751888	0.123847	0.993794
MAP1S.S.703.729.Q66K74.2.Q66K74	0.11832	1.31317	0.94405	0.0250049	0.999979
KRT8.T.431.431.459.CON__P05787.P05787.P05787.2	10.228	1.69057e+10	0.21199	0.673684	0.695539
SDPR.S.293.O95810	1.02104	10.4965	0.623015	0.205502	0.880129
FGA.S.364.364.P02671.2.P02671	7.94648	8.84058e+07	0.378569	0.421854	0.746726
SRRM2.T.1856.1856.Q9UQ35.Q9UQ35.2	-1.00015	-10.0034	0.639595	0.194095	0.895568
MRVI1.S.285.303.367.368.385.386.394.79.Q9Y6F6.3.Q9Y6F6.5.Q9Y6F6.1.Q9Y6F6.2.Q9Y6F6.4.Q9Y6F6.Q9Y6F6.7.Q9Y6F6.6	-0.0286965	-1.06831	0.986989	0.00568779	0.999979
GIT1.S.388.397.Q9Y2X7.Q9Y2X7.3	0.208638	1.61673	0.914856	0.0386471	0.999979
HDAC1.S.423.Q13547	0.896661	7.88245	0.719603	0.142907	0.966854
BAG3.S.377.O95817	-1.17447	-14.9441	0.564423	0.248395	0.820541
RPS6.S.235.P62753	-8.15405	-1.42576e+08	0.339191	0.469556	0.70506
NEK9.S.868.Q8TD19	-1.34422	-22.0911	0.451655	0.345193	0.756876
CTPS1.S.331.562.P17812.2.P17812	16.4512	2.82648e+16	0.0760616	1.11883	0.593205
ACIN1.S.388.388.Q9UKV3.Q9UKV3.5	-0.821212	-6.6254	0.634649	0.197467	0.89157
RTN4.S.182.182.Q9NQC3.Q9NQC3.5	-0.355518	-2.26735	0.851894	0.0696142	0.999979
STK10.T.185.O94804	-0.995477	-9.89639	0.561927	0.25032	0.818337
SORBS3.S.530.188.O60504.O60504.2	0.0769482	1.19385	0.967712	0.0142537	0.999979
MYBBP1A.S.1267.1267.Q9BQG0.Q9BQG0.2	-1.1496	-14.1125	0.544042	0.264367	0.799863
WRNIP1.S.153.153.Q96S55.2.Q96S55	-1.11991	-13.1797	0.653795	0.184558	0.908788
PTGES3.S.151.118.Q15185.Q15185.2	-1.43463	-27.2036	0.523685	0.28093	0.778016
HDAC1.S.421.Q13547	-0.390887	-2.45973	0.868043	0.0614588	0.999979
FLNA.S.966.966.P21333.2.P21333	-8.05975	-1.14749e+08	0.520583	0.28351	0.774789
LEMD2.S.138.Q8NC56	-0.836566	-6.86382	0.657018	0.182423	0.911555
PDCD4.S.83.94.Q53EL6.2.Q53EL6	-2.29987	-199.467	0.839231	0.0761187	0.999979
DYNC1LI1.S.516.Q9Y6G9	-0.568471	-3.7023	0.756111	0.121414	0.997387
USP24.S.2047.Q9UPU5	-0.121314	-1.32225	0.944234	0.0249204	0.999979
EFTUD2.S.19.19.Q15029.Q15029.3	-0.997645	-9.94592	0.576526	0.239181	0.833396
AHNAK.S.5763.Q09666	-2.62049	-417.341	0.230253	0.637794	0.695539
SRPR.S.270.298.P08240.2.P08240	-0.359357	-2.28748	0.860479	0.0652599	0.999979
CAV2.S.20.20.P51636.3.P51636	-9.56489	-3.67192e+09	0.297983	0.525808	0.695539
VIPAS39.S.121.72.Q9H9C1.Q9H9C1.2	-0.308044	-2.03256	0.855471	0.0677946	0.999979
AHNAK.S.5400.Q09666	0.712982	5.16395	0.711691	0.147708	0.960047
SYNPO2.S.930.930.535.899.930.Q9UMS6.Q9UMS6.3.Q9UMS6.5.Q9UMS6.4.Q9UMS6.2	0.50775	3.21922	0.792787	0.100844	0.999979
ZNF22.S.49.P17026	8.79259	6.20286e+08	0.33399	0.476266	0.701302
FASN.T.2204.P49327	-1.62117	-41.7996	0.376061	0.424742	0.744
FARP1.S.920.889.Q9Y4F1.2.Q9Y4F1	-0.586979	-3.86348	0.735271	0.133552	0.980506
EEF2.T.59.P13639	0.101302	1.26271	0.956604	0.0192679	0.999979
PTRF.S.366.174.276.Q6NZI2.Q6NZI2.3.Q6NZI2.2	-1.20685	-16.1009	0.570122	0.244032	0.826476
MAX.S.2.P61244.2	-0.528003	-3.37289	0.775374	0.110489	0.999979
NSFL1C.S.114.116.114.Q9UNZ2.Q9UNZ2.5.Q9UNZ2.4	0.117793	1.31157	0.945274	0.0244421	0.999979
ACIN1.S.386.386.Q9UKV3.Q9UKV3.5	-0.834803	-6.83601	0.637319	0.195643	0.893803
SRRM2.S.1318.1318.Q9UQ35.Q9UQ35.2	-1.20524	-16.0412	0.60742	0.216511	0.865348
PDCD4.T.82.93.Q53EL6.2.Q53EL6	18.7394	5.48728e+18	0.0683192	1.16546	0.593205
MFAP1.S.116.P55081	-1.35968	-22.8919	0.49757	0.303146	0.759237
PDHA1.S.201.232.239.270.P08559.3.P08559.P08559.2.P08559.4	1.25598	18.0295	0.522305	0.282076	0.776626
SRSF11.S.455.456.Q05519.2.Q05519	-0.447567	-2.80264	0.800096	0.0968579	0.999979
HMGA2.S.101.P52926	-11.0657	-1.16344e+11	0.197218	0.705052	0.695539
SYNM.S.429.429.O15061.O15061.2	1.7594	57.464	0.531869	0.274195	0.786416
PRPF38B.S.320.Q5VTL8	-0.0842934	-1.21421	0.961977	0.0168355	0.999979
MACF1.S.3927.1860.1825.1860.2362.Q9UPN3.Q9UPN3.4.Q9UPN3.3.Q9UPN3.2.Q9UPN3.5	-0.841885	-6.94841	0.644889	0.190515	0.900674
FIP1L1.S.500.494.426.Q6UN15.Q6UN15.5.Q6UN15.3	-1.97981	-95.4579	0.378702	0.421702	0.746743
USP8.S.612.718.P40818.2.P40818	-0.45207	-2.83185	0.791402	0.101603	0.999979
TMEM87A.S.479.540.Q8NBN3.3.Q8NBN3	-1.06015	-11.4855	0.592928	0.226998	0.850436
PML.S.504.504.504.456.456.504.504.504.504.P29590.P29590.5.P29590.9.P29590.11.P29590.12.P29590.2.P29590.3.P29590.8.P29590.4	0.253963	1.79458	0.919905	0.0362568	0.999979
FNBP1.S.296.296.296.296.296.Q96RU3.5.Q96RU3.2.Q96RU3.Q96RU3.4.Q96RU3.3	-0.357975	-2.28021	0.844647	0.0733247	0.999979
HMGN1.S.7.P05114	-0.998339	-9.96183	0.575763	0.239756	0.832521
PTRF.S.389.197.299.Q6NZI2.Q6NZI2.3.Q6NZI2.2	-8.98014	-9.55297e+08	0.322872	0.49097	0.695539
EIF5.S.389.P55010	-1.75806	-57.2873	0.40842	0.388893	0.756876
DKC1.S.451.O60832	-10.0709	-1.17745e+10	0.237743	0.623893	0.695539
EDC4.S.879.498.Q6P2E9.Q6P2E9.2	-1.07112	-11.7794	0.547449	0.261656	0.803043
ABCF1.T.108.108.Q8NE71.Q8NE71.2	-8.59275	-3.91519e+08	0.317937	0.497659	0.695539
EEF1B2.S.95.P24534	-18.5185	-3.29991e+18	0.0690733	1.16069	0.593205
SORBS1.S.478.346.Q9BX66.10.Q9BX66.4	0.135797	1.36709	0.936907	0.0283035	0.999979
HLA.A.S.352.358.P04439.P04439.2	-1.43058	-26.9513	0.904053	0.0438063	0.999979
SDAD1.S.488.585.Q9NVU7.2.Q9NVU7	-1.61586	-41.2916	0.366339	0.436117	0.732816
EIF5.S.390.P55010	-1.89685	-78.8584	0.368279	0.433823	0.735316
ETV6.S.22.P41212	0.461376	2.89319	0.826703	0.0826503	0.999979
SRRM1.S.391.390.Q8IYB3.Q8IYB3.2	-1.3056	-20.2116	0.568192	0.245505	0.824852
PTRF.S.387.195.297.Q6NZI2.Q6NZI2.3.Q6NZI2.2	-1.5696	-37.1192	0.471561	0.326462	0.756876
CDC42EP1.S.192.192.Q00587.2.Q00587	-0.342157	-2.19865	0.839585	0.0759353	0.999979
KCTD12.S.151.Q96CX2	-0.289546	-1.94781	0.877448	0.0567786	0.999979
VPS4B.S.102.O75351	-0.72453	-5.30311	0.692722	0.159441	0.944344
AGFG1.S.181.181.181.181.P52594.2.P52594.3.P52594.P52594.4	-0.159152	-1.44262	0.927195	0.0328289	0.999979
KRI1.S.171.Q8N9T8	-0.242255	-1.74685	0.90739	0.0422062	0.999979
RBM39.S.129.129.107.Q14498.Q14498.2.Q14498.3	-0.993734	-9.85676	0.575484	0.239967	0.832346
SRRM2.S.857.857.Q9UQ35.Q9UQ35.2	7.46144	2.89364e+07	0.396319	0.401955	0.756876
FAM177A1.S.70.93.Q8N128.Q8N128.2	-1.87874	-75.6376	0.339446	0.46923	0.705095
FAM177A1.T.71.94.Q8N128.Q8N128.2	-1.87874	-75.6376	0.339446	0.46923	0.705095
RBM17.S.222.Q96I25	1.66832	46.5932	0.368808	0.433199	0.73575
LSR.S.374.462.511.530.510.472.Q86X29.6.Q86X29.5.Q86X29.4.Q86X29.Q86X29.3.Q86X29.2	7.04479	1.10865e+07	0.406186	0.391275	0.756876
TNIK.S.678.678.707.707.623.623.652.652.Q9UKE5.6.Q9UKE5.2.Q9UKE5.4.Q9UKE5.Q9UKE5.8.Q9UKE5.5.Q9UKE5.7.Q9UKE5.3	0.510749	3.24152	0.961784	0.0169223	0.999979
MXRA7.S.144.144.144.P84157.2.P84157.3.P84157	-0.477298	-3.00122	0.791025	0.10181	0.999979
ALDOA.S.39.93.P04075.P04075.2	0.340921	2.19241	0.855155	0.0679552	0.999979
PKP3.S.314.329.Q9Y446.Q9Y446.2	0.507326	3.21607	0.801946	0.0958548	0.999979
KLC2.S.505.582.Q9H0B6.2.Q9H0B6	-0.401755	-2.52206	0.820379	0.0859854	0.999979
IMUP.S.29.29.Q9GZP8.Q9GZP8.2	-12.0948	-1.24382e+12	0.106545	0.972465	0.695539
ARHGAP1.S.50.Q07960	-2.14907	-140.953	0.295131	0.529986	0.695539
TRAFD1.S.327.O14545	-0.672273	-4.70189	0.71304	0.146886	0.960967
U2SURP.S.67.67.O15042.O15042.2	0.317599	2.07778	0.862851	0.0640643	0.999979
PLEC.S.4616.4447.4457.4465.4479.4502.4506.4479.4483.Q15149.Q15149.7.Q15149.8.Q15149.9.Q15149.5.Q15149.3.Q15149.2.Q15149.4.Q15149.6	9.21621	1.64516e+09	0.291139	0.535899	0.695539
HNRNPD.S.80.80.Q14103.3.Q14103	-0.93888	-8.6872	0.612106	0.213173	0.869704
DKC1.S.453.O60832	-10.0455	-1.1104e+10	0.240398	0.619069	0.695539
NUCKS1.S.61.Q9H1E3	-0.614324	-4.11456	0.729986	0.136685	0.976087
SQSTM1.S.332.248.Q13501.Q13501.2	-2.04771	-111.611	0.352054	0.45339	0.71771
MYOF.S.132.174.174.174.174.156.174.Q9NZM1.2.Q9NZM1.6.Q9NZM1.Q9NZM1.5.Q9NZM1.3.Q9NZM1.8.Q9NZM1.7	-1.29672	-19.8024	0.484658	0.314565	0.756876
NOC2L.S.49.Q9Y3T9	-17.7729	-5.92764e+17	0.0646386	1.18951	0.593205
SYNPO.S.894.Q8N3V7.2	0.283357	1.92025	0.873942	0.0585173	0.999979
FOXK1.S.441.278.P85037.P85037.2	-0.563585	-3.66087	0.750272	0.124781	0.992741
SRRM2.S.1842.1842.Q9UQ35.Q9UQ35.2	-0.892076	-7.79967	0.63761	0.195445	0.893895
SRRM2.T.1844.1844.Q9UQ35.Q9UQ35.2	-0.892076	-7.79967	0.63761	0.195445	0.893895
CDH11.S.714.P55287	-1.74534	-55.6343	0.339742	0.46885	0.705146
CANX.S.589.554.446.P27824.2.P27824.P27824.3	-1.05131	-11.254	0.544505	0.263998	0.800247
DYNC1LI1.S.207.Q9Y6G9	-0.854796	-7.15808	0.627924	0.202093	0.884934
MYH14.S.1983.1991.2024.1767.Q7Z406.Q7Z406.6.Q7Z406.2.Q7Z406.4	1.2784	18.9845	0.537371	0.269726	0.792334
SYNPO.S.840.Q8N3V7.2	8.51058	3.24023e+08	0.345682	0.461323	0.710371
SQSTM1.S.272.188.Q13501.Q13501.2	-1.20635	-16.0825	0.518892	0.284923	0.77336
CD2BP2.S.49.O95400	0.169562	1.47762	0.925832	0.0334677	0.999979
ADD1.S.12.12.12.12.12.12.P35611.P35611.3.P35611.2.P35611.6.P35611.4.P35611.5	8.12156	1.32299e+08	0.364527	0.43827	0.730113
PHLDB1.S.563.563.563.Q86UU1.3.Q86UU1.2.Q86UU1	0.364304	2.31368	0.834118	0.0787727	0.999979
SON.S.2013.2013.1973.2013.2013.2053.1694.2013.2013.P18583.10.P18583.4.P18583.7.P18583.P18583.5.P18583.9.P18583.2.P18583.3.P18583.6	-8.92906	-8.49306e+08	0.295641	0.529236	0.695539
EML4.T.897.839.Q9HC35.Q9HC35.2	-0.87007	-7.4143	0.669129	0.17449	0.922889
SON.S.2009.2009.1969.2009.2009.2049.1690.2009.2009.P18583.10.P18583.4.P18583.7.P18583.P18583.5.P18583.9.P18583.2.P18583.3.P18583.6	-9.00151	-1.00348e+09	0.291533	0.535312	0.695539
BCKDHA.S.347.350.P12694.P12694.2	0.28841	1.94272	0.879294	0.0558661	0.999979
PTMA.S.2.2.P06454.2.P06454	-8.61811	-4.15063e+08	0.313662	0.503538	0.695539
MYO9B.S.1290.1290.Q13459.2.Q13459	-1.28367	-19.2162	0.479541	0.319174	0.756876
LARP7.S.337.344.Q4G0J3.Q4G0J3.3	-7.35827	-2.28176e+07	0.414389	0.382592	0.756876
HBA1.S.4.P69905	0.215365	1.64197	0.905292	0.0432111	0.999979
MTDH.S.426.Q86UE4	-1.44696	-27.9869	0.489361	0.310371	0.757048
DDX21.S.171.103.Q9NR30.Q9NR30.2	-2.54796	-353.153	0.267611	0.572495	0.695539
FMNL1.S.624.624.624.O95466.2.O95466.O95466.3	-0.671528	-4.69383	0.698742	0.155683	0.949122
PHRF1.S.915.914.915.Q9P1Y6.2.Q9P1Y6.3.Q9P1Y6	2.105	127.35	0.387855	0.411331	0.756476
RANBP2.S.2668.P49792	-0.285761	-1.93091	0.870852	0.0600558	0.999979
NUMA1.S.169.169.169.169.169.Q14980.2.Q14980.Q14980.5.Q14980.4.Q14980.3	-1.25314	-17.9117	0.473777	0.324426	0.756876
SON.S.2011.2011.1971.2011.2011.2051.1692.2011.2011.P18583.10.P18583.4.P18583.7.P18583.P18583.5.P18583.9.P18583.2.P18583.3.P18583.6	-9.06537	-1.16244e+09	0.28626	0.543239	0.695539
LEMD2.S.139.Q8NC56	-1.58964	-38.8724	0.401842	0.395944	0.756876
PPP1R10.S.313.Q96QC0	-1.00685	-10.1589	0.595071	0.225431	0.852816
SRRM2.T.2069.Q9UQ35	-0.889691	-7.75695	0.624374	0.204555	0.881152
SRRM2.S.2694.2276.Q9UQ35.Q9UQ35.2	-0.883259	-7.64292	0.624731	0.204307	0.881453
FLNA.S.1726.1734.P21333.2.P21333	-0.543189	-3.49292	0.776295	0.109973	0.999979
KLC1.S.591.547.600.600.Q07866.6.Q07866.7.Q07866.4.Q07866.9	-0.785514	-6.10259	0.656396	0.182834	0.911117
ABLIM1.S.392.452.136.110.420.O14639.2.O14639.O14639.3.O14639.4.O14639.6	0.190699	1.55131	0.911054	0.0404559	0.999979
PI4KB.S.413.428.96.Q9UBF8.2.Q9UBF8.Q9UBF8.3	-0.513801	-3.26438	0.772948	0.11185	0.999979
LMNA.S.407.407.407.308.295.407.P02545.P02545.3.P02545.6.P02545.5.P02545.4.P02545.2	0.153032	1.42243	0.931223	0.0309462	0.999979
RBM33.S.205.205.Q96EV2.Q96EV2.2	-0.659153	-4.56198	0.712287	0.147345	0.960524
CPD.T.1121.1368.O75976.2.O75976	-0.151451	-1.41726	0.941702	0.0260867	0.999979
MAP1A.S.1069.1069.P78559.P78559.2	-0.100092	-1.25919	0.955748	0.0196564	0.999979
PKN2.S.535.567.583.426.257.Q16513.3.Q16513.2.Q16513.Q16513.4.Q16513.5	-0.489871	-3.08938	0.787538	0.103728	0.999979
NEK9.S.869.Q8TD19	-1.41921	-26.2547	0.433358	0.363154	0.756876
TAF12.S.21.51.Q16514.2.Q16514	-0.391547	-2.46347	0.820377	0.0859864	0.999979
FKBP15.S.1164.1154.Q5T1M5.Q5T1M5.2	-1.81938	-65.9753	0.341506	0.466601	0.706257
SRRM1.S.777.775.Q8IYB3.Q8IYB3.2	-0.0901825	-1.23079	0.993986	0.00261957	0.999979
TOP2B.S.1408.1413.Q02880.2.Q02880	-1.06828	-11.7024	0.547228	0.261832	0.802983
MYO18A.S.2043.1712.1991.2028.1570.Q92614.Q92614.2.Q92614.3.Q92614.4.Q92614.5	-0.996479	-9.91925	0.590934	0.228461	0.848281
SRSF11.S.433.434.Q05519.2.Q05519	-0.133517	-1.35993	0.940618	0.0265868	0.999979
TRA2A.S.160.Q13595.4	-0.383088	-2.41595	0.828536	0.0816884	0.999979
PSIP1.T.272.272.272.O75475.3.O75475.2.O75475	-1.15573	-14.3129	0.64788	0.188505	0.903182
RBM39.S.127.127.105.Q14498.Q14498.2.Q14498.3	-1.14683	-14.0226	0.521529	0.282722	0.775758
SYNPO.S.738.Q8N3V7.2	0.460256	2.88573	0.791035	0.101804	0.999979
EIF4G1.S.896.897.928.1005.1052.1092.1093.1099.Q04637.6.Q04637.7.Q04637.5.Q04637.4.Q04637.3.Q04637.Q04637.8.Q04637.9	-0.918401	-8.28706	0.667666	0.17544	0.921442
CTNNA2.T.653.653.687.653.285.332.P26232.3.P26232.2.P26232.5.P26232.P26232.4.P26232.6	-0.838698	-6.8976	0.632554	0.198902	0.889766
PLEC.S.1435.1266.1276.1284.1298.1321.1325.1298.1302.Q15149.Q15149.7.Q15149.8.Q15149.9.Q15149.5.Q15149.3.Q15149.2.Q15149.4.Q15149.6	-11.1599	-1.4451e+11	0.204929	0.688396	0.695539
KRT7.S.7.7.7.CON__P08729.CON__Q3KNV1.P08729	-2.69725	-498.026	0.179199	0.746664	0.695539
CTNND1.S.858.864.858.864.804.810.757.763.804.810.757.763.535.541.535.541.858.864.858.864.804.810.757.763.804.810.757.763.535.541.535.541.O60716.2.O60716.O60716.6.O60716.4.O60716.10.O60716.9.O60716.18.O60716.17.O60716.14.O60716.12.O60716.22.O60716.20.O60716.26.O60716.25.O60716.30.O60716.28.O60716.5.O60716.3.O60716.8.O60716.7.O60716.13.O60716.11.O60716.21.O60716.19.O60716.16.O60716.15.O60716.24.O60…	0.087796	1.22404	0.961489	0.0170558	0.999979
SCAF1.S.498.Q9H7N4	-1.16992	-14.7884	0.544198	0.264243	0.800019
DSP.S.165.165.165.P15924.P15924.2.P15924.3	-0.783356	-6.07234	0.724452	0.13999	0.97172
NPM1.S.4.4.4.P06748.P06748.2.P06748.3	0.608427	4.05907	0.800727	0.0965158	0.999979
PTGES3.S.148.115.Q15185.Q15185.2	-8.63417	-4.30697e+08	0.325071	0.488022	0.695539
IWS1.S.400.193.75.Q96ST2.Q96ST2.3.Q96ST2.2	-0.26266	-1.83088	0.909453	0.0412198	0.999979
CGN.S.131.131.Q9P2M7.Q9P2M7.2	-0.204329	-1.60077	0.928912	0.0320254	0.999979
BABAM1.S.8.8.Q9NWV8.3.Q9NWV8	0.0940379	1.24176	0.958091	0.0185934	0.999979
SAMHD1.T.21.21.21.Q9Y3Z3.Q9Y3Z3.4.Q9Y3Z3.3	-8.62043	-4.17278e+08	0.336033	0.473618	0.703078
SAFB.S.314.383.383.383.Q15424.2.Q15424.Q15424.4.Q15424.3	-0.714951	-5.18741	0.702116	0.153591	0.951911
DYNC1I2.S.81.81.81.Q13409.6.Q13409.3.Q13409.2	-1.71742	-52.1698	0.368779	0.433234	0.73575
MAP4.S.941.941.768.668.P27816.P27816.6.P27816.2.P27816.5	0.0247688	1.05869	0.988626	0.00496785	0.999979
PAK1.S.174.174.Q13153.Q13153.2	-0.0870709	-1.222	0.960623	0.0174472	0.999979
TJP2.S.221.244.275.248.221.244.244.Q9UDY2.3.Q9UDY2.Q9UDY2.7.Q9UDY2.6.Q9UDY2.4.Q9UDY2.2.Q9UDY2.5	17.5215	3.32254e+17	0.0727804	1.13799	0.593205
LAD1.S.356.O00515	-1.28829	-19.4219	0.498637	0.302216	0.759309
SRRM1.T.614.612.Q8IYB3.Q8IYB3.2	-0.404673	-2.53906	0.824248	0.083942	0.999979
PRKCD.S.645.676.Q05655.Q05655.2	-0.0657047	-1.16333	0.969228	0.0135739	0.999979
KRT18.S.42.P05783	-1.10243	-12.66	0.562765	0.249673	0.819017
MARK2.S.453.453.453.486.486.486.453.453.453.486.486.486.452.452.485.485.Q7KZI7.12.Q7KZI7.3.Q7KZI7.6.Q7KZI7.11.Q7KZI7.8.Q7KZI7.Q7KZI7.10.Q7KZI7.7.Q7KZI7.2.Q7KZI7.5.Q7KZI7.4.Q7KZI7.9.Q7KZI7.14.Q7KZI7.13.Q7KZI7.15.Q7KZI7.16	-0.113619	-1.29903	0.950482	0.0220563	0.999979
XPC.S.884.847.Q01831.Q01831.2	-0.830818	-6.77358	0.652819	0.185207	0.907995
LSP1.S.177.115.305.P33241.P33241.2.P33241.3	-0.76222	-5.78389	0.705165	0.151709	0.95482
FKBP15.S.1162.1152.Q5T1M5.Q5T1M5.2	-1.94285	-87.6704	0.373497	0.427713	0.740788
SRRM2.S.1822.1822.Q9UQ35.Q9UQ35.2	-1.4501	-28.19	0.502346	0.298997	0.761957
STIM1.S.521.Q13586	-0.972408	-9.38444	0.595053	0.225445	0.852816
DKC1.S.513.O60832	-0.796106	-6.25325	0.6734	0.171727	0.92621
HABP4.S.108.108.Q5JVS0.2.Q5JVS0	-0.554693	-3.58669	0.763215	0.117353	0.999979
SYNE1.T.8312.8360.2775.2884.540.545.702.Q8NF91.4.Q8NF91.Q8NF91.8.Q8NF91.2.Q8NF91.9.Q8NF91.3.Q8NF91.11	-0.3615	-2.29879	0.834104	0.0787796	0.999979
TRA2B.S.83.P62995	-8.42695	-2.67272e+08	0.345712	0.461286	0.710371
CAST.S.285.304.307.326.202.221.243.P20810.9.P20810.10.P20810.7.P20810.6.P20810.4.P20810.8.P20810	-11.0603	-1.14906e+11	0.17787	0.749898	0.695539
DNM2.S.760.760.764.764.764.P50570.3.P50570.2.P50570.5.P50570.4.P50570	-7.79534	-6.24218e+07	0.317452	0.498322	0.695539
NUP160.S.1157.Q12769	-1.53056	-33.9283	0.401598	0.396208	0.756876
TNS1.S.1314.Q9HBL0	0.4534	2.84053	0.844837	0.0732271	0.999979
SCAF1.S.500.Q9H7N4	-1.03446	-10.8259	0.58129	0.235607	0.838066
TRA2A.S.158.Q13595.4	-0.502935	-3.18372	0.774903	0.110753	0.999979
CTNNA2.T.657.657.691.657.289.336.P26232.3.P26232.2.P26232.5.P26232.P26232.4.P26232.6	0.0327692	1.07837	0.985683	0.00626281	0.999979
PPP1R12A.S.358.445.445.445.445.O14974.5.O14974.4.O14974.3.O14974.2.O14974	1.4505	28.216	0.447638	0.349073	0.756876
MAP1A.S.612.612.P78559.P78559.2	-0.319527	-2.08702	0.861908	0.0645391	0.999979
PGRMC2.S.104.128.O15173.O15173.2	0.0735312	1.18449	0.965993	0.0150261	0.999979
TRA2B.S.87.P62995	-8.40644	-2.54943e+08	0.346803	0.459917	0.711977
TP53BP1.S.1362.1367.1367.Q12888.Q12888.3.Q12888.2	-0.786563	-6.11735	0.657313	0.182228	0.911584
HDAC2.S.392.422.Q92769.3.Q92769	0.144481	1.3947	0.944721	0.0246963	0.999979
FIP1L1.S.304.289.289.Q6UN15.Q6UN15.5.Q6UN15.4	0.101905	1.26446	0.954047	0.0204305	0.999979
UTP18.S.210.Q9Y5J1	-2.91569	-823.545	0.250751	0.600757	0.695539
PCBP1.S.173.Q15365	-1.11161	-12.9302	0.569744	0.24432	0.826004
SEC62.T.375.Q99442	-9.95207	-8.95511e+09	0.258631	0.587319	0.695539
TRA2B.S.85.P62995	-6.62067	-4.17509e+06	0.459716	0.33751	0.756876
SRRM2.S.1824.1824.Q9UQ35.Q9UQ35.2	-1.49218	-31.0585	0.485778	0.313562	0.756876
PLEC.S.4384.4215.4225.4233.4247.4270.4274.4247.4251.Q15149.Q15149.7.Q15149.8.Q15149.9.Q15149.5.Q15149.3.Q15149.2.Q15149.4.Q15149.6	-10.3476	-2.2266e+10	0.253161	0.596603	0.695539
SVIL.S.547.520.547.O95425.O95425.3.O95425.4	0.616692	4.13706	0.774617	0.110913	0.999979
VCL.S.346.346.P18206.P18206.2	-0.251371	-1.7839	0.883826	0.0536333	0.999979
CTPS1.S.344.575.P17812.2.P17812	0.0269586	1.06404	0.998033	0.000854932	0.999979
C18orf25.S.66.66.Q96B23.2.Q96B23	-0.87769	-7.54554	0.63746	0.195547	0.893895
PRKD2.S.40.197.197.Q9BZL6.2.Q9BZL6.Q9BZL6.3	-9.58117	-3.81212e+09	0.279824	0.553114	0.695539
SRRM2.S.1387.1387.Q9UQ35.Q9UQ35.2	-1.12547	-13.3497	0.533575	0.272805	0.78835
SEPT5.S.225.234.Q99719.Q99719.2	-0.0494827	-1.12068	0.977009	0.0101014	0.999979
SEPT7.T.426.425.Q16181.Q16181.2	-0.42289	-2.64783	0.970851	0.0128474	0.999979
LARP4B.S.601.Q92615	-0.237592	-1.72819	0.895752	0.0478122	0.999979
C1orf52.S.158.Q8N6N3	-7.58533	-3.84884e+07	0.318069	0.497478	0.695539
SORBS2.T.435.395.349.395.528.365.370.348.377.181.277.O94875.12.O94875.5.O94875.3.O94875.4.O94875.10.O94875.8.O94875.2.O94875.9.O94875.11.O94875.7.O94875	-0.0785867	-1.19836	0.963959	0.0159414	0.999979
PRKCA.T.638.P17252	-1.4354	-27.2518	0.521199	0.282997	0.775486
SON.S.2031.2031.1991.2031.2031.2071.1712.2031.2031.P18583.10.P18583.4.P18583.7.P18583.P18583.5.P18583.9.P18583.2.P18583.3.P18583.6	-1.01757	-10.413	0.582173	0.234948	0.839187
TMPO.T.208.208.208.P42167.P42167.3.P42167.2	-0.347558	-2.22617	0.849292	0.0709428	0.999979
SLTM.S.553.122.Q9NWH9.Q9NWH9.3	-1.18821	-15.4245	0.492118	0.307931	0.757932
TNS1.S.1297.Q9HBL0	-7.84622	-7.01806e+07	0.369009	0.432962	0.735929
HP1BP3.T.13.51.51.Q5SSJ5.2.Q5SSJ5.Q5SSJ5.5	0.167595	1.47094	0.932538	0.0303335	0.999979
KIAA1143.S.50.Q96AT1	-1.11454	-13.0179	0.916555	0.0378416	0.999979
SEC22B.S.168.O75396	-1.09728	-12.5106	0.532303	0.273841	0.786854
FCHO2.S.370.403.Q0JRZ9.3.Q0JRZ9	-0.566587	-3.68627	0.739982	0.130779	0.984221
TALDO1.S.4.P37837	-0.0806176	-1.20398	0.994696	0.00230952	0.999979
CAMK2D.T.337.337.351.351.362.348.357.348.357.337.Q13557.8.Q13557.Q13557.10.Q13557.6.Q13557.11.Q13557.9.Q13557.5.Q13557.3.Q13557.4.Q13557.12	-0.37098	-2.34953	0.828753	0.0815747	0.999979
STK24.S.4.Q9Y6E0.2	-0.294936	-1.97213	0.866747	0.0621077	0.999979
SRC.S.17.17.P12931.P12931.2	0.0153543	1.03599	0.993255	0.00293902	0.999979
KCTD12.S.200.Q96CX2	0.883325	7.64408	0.65435	0.18419	0.909161
UTP3.S.365.Q9NQZ2	-8.08394	-1.21322e+08	0.313493	0.503772	0.695539
UTP3.S.368.Q9NQZ2	-8.08394	-1.21322e+08	0.313493	0.503772	0.695539
SYNM.T.598.598.O15061.O15061.2	-5.3357	-216619	0.638435	0.194884	0.894655
RNPEP.S.7.Q9H4A4	-0.600772	-3.98816	0.72733	0.138269	0.974508
PCBP2.S.189.189.185.185.Q15366.Q15366.2.Q15366.6.Q15366.3	-8.18008	-1.51385e+08	0.336308	0.473263	0.703295
TFIP11.S.59.Q9UBB9	-1.85346	-71.3605	0.357363	0.446891	0.722982
PDCD5.S.119.O14737	-1.43912	-27.4865	0.467556	0.330166	0.756876
PPIG.S.716.Q13427	3.75786	5726.09	0.0788827	1.10302	0.593205
PALLD.S.766.384.55.Q8WX93.Q8WX93.3.Q8WX93.4	1.27244	18.7258	0.5022	0.299124	0.761934
EIF4G3.S.1156.1162.876.O43432.O43432.3.O43432.4	-0.582301	-3.82209	0.741664	0.129793	0.985136
TJP2.S.151.174.205.178.151.174.174.Q9UDY2.3.Q9UDY2.Q9UDY2.7.Q9UDY2.6.Q9UDY2.4.Q9UDY2.2.Q9UDY2.5	0.0135439	1.03168	0.993832	0.002687	0.999979
SRRM1.S.549.547.Q8IYB3.Q8IYB3.2	-0.302226	-2.00552	0.871707	0.0596292	0.999979
TMPO.S.180.180.180.P42167.P42167.3.P42167.2	-1.2798	-19.0458	0.514563	0.288562	0.770095
UBR4.S.2730.2747.2719.2719.Q5T4S7.3.Q5T4S7.4.Q5T4S7.Q5T4S7.2	-0.653203	-4.4999	0.71513	0.145615	0.962883
YRDC.S.37.Q86U90	-0.623706	-4.20442	0.721499	0.141764	0.968578
OSBPL3.S.251.251.251.251.Q9H4L5.2.Q9H4L5.6.Q9H4L5.4.Q9H4L5.8	-1.36955	-23.4178	0.461107	0.336198	0.756876
PIEZO1.S.1646.Q92508	-0.488377	-3.07877	0.786255	0.104436	0.999979
PPIL4.S.178.Q8WUA2	-0.53131	-3.39867	0.765213	0.116218	0.999979
SRRM1.S.551.549.Q8IYB3.Q8IYB3.2	-0.302226	-2.00552	0.871707	0.0596292	0.999979
SLC38A1.S.52.Q9H2H9	-1.22596	-16.8253	0.902838	0.0443901	0.999979
SCP2.S.237.200.237.257.281.P22307.3.P22307.4.P22307.7.P22307.8.P22307	-9.39674	-2.49309e+09	0.429726	0.366808	0.756876
LARP7.T.338.345.Q4G0J3.Q4G0J3.3	-7.25706	-1.80743e+07	0.416416	0.380472	0.756876
LMO7.S.657.991.991.991.706.Q8WWI1.3.Q8WWI1.Q8WWI1.4.Q8WWI1.2.Q8WWI1.5	-0.571435	-3.72765	0.751636	0.123993	0.993716
MAP7D1.S.116.116.116.Q3KQU3.4.Q3KQU3.Q3KQU3.2	-1.03262	-10.7799	0.563588	0.249039	0.819703
TMPO.S.67.67.67.67.P42166.P42167.P42167.3.P42167.2	-10.1347	-1.36351e+10	0.22737	0.643268	0.695539
CALD1.S.518.283.289.289.257.263.Q05682.Q05682.3.Q05682.2.Q05682.6.Q05682.5.Q05682.4	0.00990299	1.02306	0.995709	0.00186758	0.999979
KRT19.S.22.22.CON__P08727.P08727	1.02458	10.5823	0.620501	0.207258	0.877908
PPL.S.14.O60437	-1.45201	-28.3142	0.508725	0.293517	0.765824
TNKS1BP1.S.601.52.Q9C0C2.Q9C0C2.2	-0.47599	-2.9922	0.79272	0.10088	0.999979
TP53BP1.S.500.505.505.Q12888.Q12888.3.Q12888.2	-0.781365	-6.04456	0.672988	0.171993	0.925885
RASIP1.S.41.Q5U651	1.53024	33.9032	0.661886	0.179217	0.916178
SVIL.S.270.O95425.3	-1.08341	-12.1173	0.555775	0.255101	0.811692
TJP2.S.943.966.997.Q9UDY2.3.Q9UDY2.Q9UDY2.7	0.864704	7.32325	0.93943	0.0271357	0.999979
SRRM1.S.628.626.Q8IYB3.Q8IYB3.2	-0.548352	-3.5347	0.771965	0.112402	0.999979
SAFB.S.315.384.384.384.Q15424.2.Q15424.Q15424.4.Q15424.3	-0.616638	-4.13655	0.741818	0.129703	0.98515
LMNB2.T.34.Q03252	-0.675943	-4.7418	0.693537	0.15893	0.945052
SQSTM1.T.269.185.Q13501.Q13501.2	-0.844088	-6.98374	0.661125	0.179716	0.915604
SRRM1.S.626.624.Q8IYB3.Q8IYB3.2	-0.541237	-3.47726	0.7743	0.111091	0.999979
SP100.S.157.157.157.157.122.132.157.P23497.P23497.3.P23497.4.P23497.2.P23497.7.P23497.6.P23497.5	-1.34906	-22.3388	0.449123	0.347635	0.756876
PRKCDBP.S.165.Q969G5	-18.6552	-4.5208e+18	0.06685	1.1749	0.593205
LSP1.T.175.113.303.P33241.P33241.2.P33241.3	-0.822438	-6.64412	0.680757	0.167008	0.933043
ITSN2.S.889.889.862.889.Q9NZM3.4.Q9NZM3.3.Q9NZM3.2.Q9NZM3	-0.460426	-2.88686	0.785391	0.104914	0.999979
RASIP1.S.44.Q5U651	9.28564	1.93038e+09	0.469186	0.328655	0.756876
SEPT9.S.30.11.12.23.Q9UHD8.Q9UHD8.7.Q9UHD8.2.Q9UHD8.5	-0.199465	-1.58294	0.926158	0.0333151	0.999979
PURB.S.6.Q96QR8	-1.43795	-27.4124	0.489434	0.310306	0.757048
BIN1.S.300.315.300.331.O00499.6.O00499.11.O00499.2.O00499	-1.06592	-11.6392	0.548671	0.260688	0.804058
SYNPO.S.525.281.281.Q8N3V7.Q8N3V7.2.Q8N3V7.3	1.71817	52.2595	0.374337	0.426738	0.741608
DBN1.S.383.337.339.Q16643.3.Q16643.Q16643.2	-15.5478	-3530354200240330	0.0762454	1.11779	0.593205
SSFA2.S.92.92.P28290.P28290.3	-0.803315	-6.35792	0.666178	0.17641	0.920036
MAP1B.S.1779.P46821	-0.330506	-2.14046	0.852622	0.0692434	0.999979
SYNPO2.S.611.611.216.580.611.Q9UMS6.Q9UMS6.3.Q9UMS6.5.Q9UMS6.4.Q9UMS6.2	1.18474	15.3016	0.579363	0.237049	0.836157
TRAFD1.S.415.O14545	-0.693167	-4.93364	0.709568	0.149006	0.958364
LMOD1.S.85.57.P29536.P29536.2	0.505038	3.19917	0.858085	0.0664697	0.999979
PPP1R14A.S.101.128.Q96A00.2.Q96A00	0.325045	2.11371	0.853468	0.0688126	0.999979
MFAP1.S.118.P55081	-9.26218	-1.82884e+09	0.290207	0.537293	0.695539
REEP3.S.152.Q6NUK4	0.489789	3.08879	0.789456	0.102672	0.999979
SRRM2.S.1064.1064.Q9UQ35.Q9UQ35.2	-0.96271	-9.1772	0.612103	0.213175	0.869704
FERMT2.S.159.159.159.Q96AC1.3.Q96AC1.Q96AC1.2	-0.0334196	-1.07999	0.986205	0.0060326	0.999979
DSP.S.166.166.166.P15924.P15924.2.P15924.3	17.0426	1.10316e+17	0.0881158	1.05495	0.619112
TNKS1BP1.S.1620.Q9C0C2	-1.3673	-23.297	0.476346	0.322077	0.756876
WDR55.S.14.Q9H6Y2	-0.55039	-3.55133	0.773566	0.111503	0.999979
SRRM2.S.1124.1124.Q9UQ35.Q9UQ35.2	-0.660557	-4.57675	0.698721	0.155696	0.949122
MECP2.S.92.80.P51608.2.P51608	-0.717372	-5.21642	0.675453	0.170405	0.927986
AFAP1.S.668.752.Q8N556.Q8N556.2	-0.534047	-3.42017	0.771291	0.112781	0.999979
PLEC.S.4622.4453.4463.4471.4485.4508.4512.4485.4489.Q15149.Q15149.7.Q15149.8.Q15149.9.Q15149.5.Q15149.3.Q15149.2.Q15149.4.Q15149.6	-10.4058	-2.54577e+10	0.238023	0.623381	0.695539
PXN.S.85.85.85.P49023.P49023.2.P49023.3	-1.20161	-15.9078	0.517092	0.286432	0.772203
FAM83H.S.881.Q6ZRV2	-1.92405	-83.9551	0.87251	0.0592298	0.999979
PLEKHA6.S.777.Q9Y2H5	7.79916	6.29738e+07	0.3793	0.421017	0.747145
DES.S.68.P17661	2.30595	202.279	0.831379	0.0802007	0.999979
PPP1R2.S.87.P41236	-0.695506	-4.96028	0.701977	0.153677	0.951804
VIM.S.65.P08670	17.77	5.88778e+17	0.0753032	1.12319	0.593205
ZNF326.S.270.64.Q5BKZ1.Q5BKZ1.3	-7.28092	-1.90949e+07	0.360177	0.443484	0.725918
RBM10.S.788.722.723.645.646.P98175.5.P98175.2.P98175.P98175.4.P98175.3	-0.980333	-9.55725	0.594111	0.226133	0.851973
KMT2A.S.279.279.279.Q03164.2.Q03164.Q03164.3	-0.416342	-2.60821	0.823155	0.0845184	0.999979
RASIP1.S.331.Q5U651	-10.6513	-4.48037e+10	0.212841	0.671944	0.695539
SON.S.2020.2020.1980.2020.2020.2060.1701.2020.2020.P18583.10.P18583.4.P18583.7.P18583.P18583.5.P18583.9.P18583.2.P18583.3.P18583.6	-1.02481	-10.5878	0.559206	0.252428	0.815291
SON.T.2022.2022.1982.2022.2022.2062.1703.2022.2022.P18583.10.P18583.4.P18583.7.P18583.P18583.5.P18583.9.P18583.2.P18583.3.P18583.6	-1.02481	-10.5878	0.559206	0.252428	0.815291
LMNA.S.458.458.458.359.346.458.P02545.P02545.3.P02545.6.P02545.5.P02545.4.P02545.2	-0.159559	-1.44397	0.928951	0.0320073	0.999979
LMNB2.S.37.Q03252	-0.838928	-6.90125	0.622853	0.205615	0.879978
BAG3.S.173.O95817	-1.42832	-26.8116	0.456153	0.340889	0.756876
NIPBL.S.2658.2658.Q6KC79.Q6KC79.2	17.2471	1.76662e+17	0.090028	1.04562	0.628293
PRKCA.S.226.P17252	0.222902	1.67071	0.90075	0.0453955	0.999979
TJP1.S.1617.1537.Q07157.Q07157.2	-0.717229	-5.21469	0.678967	0.168151	0.931281
FLNA.S.2362.2370.P21333.2.P21333	8.80014	6.31161e+08	0.317025	0.498907	0.695539
SERBP1.S.234.228.Q8NC51.Q8NC51.2	-8.41058	-2.57382e+08	0.328923	0.482906	0.697448
SRRM2.S.1179.1179.Q9UQ35.Q9UQ35.2	-0.651305	-4.48027	0.714315	0.14611	0.962113
RBM15.S.612.656.656.656.Q96T37.4.Q96T37.2.Q96T37.3.Q96T37	-1.0949	-12.4422	0.538455	0.268851	0.793636
VAV2.S.771.P52735.3	-1.27553	-18.8596	0.487542	0.311988	0.756916
DPYSL3.S.632.518.Q14195.2.Q14195	-1.12964	-13.4786	0.585675	0.232343	0.842932
DDX21.S.173.105.Q9NR30.Q9NR30.2	-9.45499	-2.85098e+09	0.290757	0.53647	0.695539
DIDO1.S.1456.Q9BTC0	-0.87608	-7.51762	0.612202	0.213106	0.869737
KRT6A.S.37.37.P02538.CON__P02538	-9.99691	-9.929e+09	0.387717	0.411485	0.756476
AHNAK.S.5784.Q09666	-9.66888	-4.6653e+09	0.271897	0.565596	0.695539
AHNAK.S.5746.Q09666	8.20852	1.61629e+08	0.363034	0.440053	0.729019
ZC3H14.S.490.515.515.515.Q6PJT7.5.Q6PJT7.Q6PJT7.9.Q6PJT7.2	-0.676951	-4.75281	0.701254	0.154125	0.951312
DDX17.S.64.Q92841	8.75614	5.70351e+08	0.438188	0.358339	0.756876
CARHSP1.S.41.Q9Y2V2	-8.07889	-1.19921e+08	0.297786	0.526096	0.695539
SRRM2.S.2030.Q9UQ35	-9.52748	-3.36885e+09	0.278461	0.555235	0.695539
NELFE.S.115.115.122.P18615.4.P18615.P18615.3	-0.00576815	-1.01337	0.997365	0.00114606	0.999979
ZC3H13.S.198.198.Q5T200.2.Q5T200	-0.898292	-7.9121	0.605507	0.217881	0.863555
HIST1H1D.T.18.P16402	-2.11262	-129.605	0.403555	0.394098	0.756876
NOP56.S.519.O00567	-10.0211	-1.04985e+10	0.231011	0.636367	0.695539
RBM15.S.250.294.294.294.Q96T37.4.Q96T37.2.Q96T37.3.Q96T37	27.1061	1.2767e+27	1.16594e-05	4.93332	0.00313633
CPD.T.1123.1370.O75976.2.O75976	-8.03541	-1.08494e+08	0.361654	0.441707	0.727762
AHNAK2.S.280.180.Q8IVF2.Q8IVF2.3	-1.12352	-13.2898	0.537028	0.270003	0.792123
SND1.S.426.Q7KZF4	-0.934188	-8.59386	0.588569	0.230203	0.845944
STRIP1.S.335.71.240.Q5VSL9.Q5VSL9.3.Q5VSL9.2	-0.546156	-3.51687	0.757512	0.12061	0.998301
NUP98.S.871.871.888.888.871.888.P52948.2.P52948.5.P52948.P52948.6.P52948.4.P52948.3	-0.846265	-7.01884	0.676057	0.170017	0.928432
ANXA2.ANXA2P2.T.3.21.3.P07355.P07355.2.A6NMY6	4.71759	52190.2	0.570224	0.243955	0.826548
ALG3.S.13.Q92685	-0.639891	-4.36406	0.736676	0.132724	0.981623
SCAMP3.S.32.O14828	-8.63674	-4.33256e+08	0.331833	0.479081	0.700329
ELF1.S.163.187.P32519.2.P32519	0.0475776	1.11578	0.978296	0.00952978	0.999979
CYBRD1.T.227.285.Q53TN4.3.Q53TN4	-0.594957	-3.93511	0.725517	0.139352	0.972654
RSF1.S.352.573.604.Q96T23.3.Q96T23.2.Q96T23	-0.474019	-2.97864	0.781797	0.106906	0.999979
LCP1.S.5.P13796	-0.580196	-3.80361	0.769159	0.113984	0.999979
CHMP2B.S.158.199.Q9UQN3.2.Q9UQN3	-0.386688	-2.43606	0.837105	0.0772203	0.999979
WDR43.S.77.Q15061	-1.80279	-63.5021	0.323962	0.489506	0.695539
PI4K2A.S.462.Q9BTU6	-0.833403	-6.81402	0.633677	0.198132	0.890745
TNS1.S.1124.Q9HBL0	0.546676	3.52108	0.778617	0.108676	0.999979
SRRM2.S.1818.1818.Q9UQ35.Q9UQ35.2	-1.60673	-40.4326	0.46502	0.332529	0.756876
TNKS1BP1.S.1621.Q9C0C2	-1.43306	-27.1054	0.465395	0.332178	0.756876
CCDC86.S.58.Q9H6F5	-16.0474	-1.11536e+16	0.0761942	1.11808	0.593205
ITPR3.S.934.Q14573	-0.919254	-8.30335	0.623893	0.20489	0.880741
KRT14.S.435.435.57.CON__P02533.P02533.CON__Q61782	-10.0145	-1.03392e+10	0.373512	0.427695	0.740788
NOC2L.S.673.Q9Y3T9	-1.813	-65.0128	0.4255	0.3711	0.756876
SYNPO.S.784.Q8N3V7.2	0.778165	6.0002	0.673217	0.171845	0.926118
RSRC2.S.32.Q7L4I2	0.314266	2.06189	0.858427	0.0662967	0.999979
SNIP1.S.35.Q8TAD8	-0.99379	-9.85803	0.590944	0.228454	0.848281
MAP1B.S.832.P46821	-0.17351	-1.49111	0.927653	0.0326143	0.999979
AKT1S1.S.108.88.Q96B36.3.Q96B36	-0.637313	-4.33823	0.713846	0.146395	0.961713
SRRM1.S.638.636.Q8IYB3.Q8IYB3.2	-0.488683	-3.08094	0.791427	0.101589	0.999979
SH3KBP1.S.587.550.349.Q96B97.Q96B97.2.Q96B97.3	-0.247626	-1.76859	0.889676	0.0507683	0.999979
LRRC47.S.520.Q8N1G4	-1.18891	-15.4494	0.559217	0.25242	0.815291
MAVS.S.222.81.Q7Z434.Q7Z434.4	-0.835131	-6.84117	0.657338	0.182211	0.911584
KIF13B.S.1410.Q9NQT8	0.232615	1.7085	0.890597	0.050319	0.999979
SON.S.2029.2029.1989.2029.2029.2069.1710.2029.2029.P18583.10.P18583.4.P18583.7.P18583.P18583.5.P18583.9.P18583.2.P18583.3.P18583.6	-1.01951	-10.4594	0.595554	0.225079	0.853353
SRRM2.S.1069.1069.Q9UQ35.Q9UQ35.2	-0.888545	-7.7365	0.671161	0.173173	0.92433
FOXK1.T.436.273.P85037.P85037.2	-0.269788	-1.86118	0.881986	0.0545381	0.999979
PRKCA.S.657.P17252	-9.03272	-1.07826e+09	0.321022	0.493466	0.695539
SYNM.S.1107.1107.O15061.O15061.2	9.72456	5.30351e+09	0.313486	0.503782	0.695539
SRRM2.S.1982.1982.Q9UQ35.Q9UQ35.2	-9.03086	-1.07364e+09	0.285926	0.543746	0.695539
SLC4A4.S.950.1034.990.Q9Y6R1.4.Q9Y6R1.Q9Y6R1.2	2.73955	548.977	0.803938	0.0947774	0.999979
PARVA.S.8.8.Q9NVD7.2.Q9NVD7	-0.728134	-5.34729	0.701314	0.154087	0.951312
MRVI1.S.588.606.670.671.688.689.697.382.491.Q9Y6F6.3.Q9Y6F6.5.Q9Y6F6.1.Q9Y6F6.2.Q9Y6F6.4.Q9Y6F6.Q9Y6F6.7.Q9Y6F6.6.Q9Y6F6.8	0.506364	3.20895	0.771812	0.112488	0.999979
DDX17.S.599.520.522.522.Q92841.Q92841.1.Q92841.3.Q92841.2	-0.170554	-1.481	0.925147	0.0337894	0.999979
MTOR.S.1261.P42345	-0.36018	-2.29182	0.833431	0.0791305	0.999979
LAD1.S.177.O00515	-1.19683	-15.7335	0.578266	0.237873	0.835226
NOC2L.S.672.Q9Y3T9	-8.97688	-9.48148e+08	0.299427	0.523709	0.695539
SRRM2.S.950.950.Q9UQ35.Q9UQ35.2	-9.01148	-1.02679e+09	0.299837	0.523115	0.695539
KRT18.S.15.P05783	17.9013	7.96721e+17	0.0695607	1.15764	0.593205
ZMYND8.S.517.510.510.490.510.510.490.490.485.490.485.510.485.465.427.114.345.345.510.485.Q9ULU4.19.Q9ULU4.22.Q9ULU4.7.Q9ULU4.11.Q9ULU4.10.Q9ULU4.13.Q9ULU4.Q9ULU4.20.Q9ULU4.5.Q9ULU4.9.Q9ULU4.16.Q9ULU4.12.Q9ULU4.14.Q9ULU4.21.Q9ULU4.23.Q9ULU4.4.Q9ULU4.6.Q9ULU4.3.Q9ULU4.8.Q9ULU4.17	-0.808111	-6.42852	0.640353	0.193581	0.896407
MICALL2.S.649.437.238.Q8IY33.Q8IY33.5.Q8IY33.3	-0.073079	-1.18326	0.967505	0.0143469	0.999979
SVIL.S.707.680.707.O95425.O95425.3.O95425.4	0.64786	4.44488	0.77382	0.11136	0.999979
MAP1B.S.831.P46821	0.219578	1.65797	0.908503	0.0416738	0.999979
PPP1R12A.T.609.637.640.696.696.O14974.5.O14974.4.O14974.3.O14974.2.O14974	1.90951	81.1915	0.421909	0.374781	0.756876
PINX1.S.139.Q96BK5	-0.497498	-3.14411	0.969849	0.0132957	0.999979
PINX1.T.141.Q96BK5	-0.497498	-3.14411	0.969849	0.0132957	0.999979
PCM1.S.65.65.65.65.65.Q15154.2.Q15154.4.Q15154.3.Q15154.5.Q15154	-0.546572	-3.52024	0.758698	0.119931	0.998687
STK3.S.316.344.Q13188.Q13188.2	-1.31976	-20.8812	0.524859	0.279957	0.779438
DHX16.S.160.O60231	-1.45153	-28.2835	0.482513	0.316491	0.756876
SPTBN1.S.2340.Q01082	-8.91259	-8.17689e+08	0.314852	0.501894	0.695539
LUC7L3.S.431.O95232	-0.228002	-1.69045	0.896839	0.0472856	0.999979
FAM83H.S.892.Q6ZRV2	-1.84851	-70.5519	0.413031	0.384018	0.756876
RCOR1.S.260.Q9UKL0	-0.656057	-4.52957	0.723841	0.140357	0.971065
LMOD1.S.555.527.P29536.P29536.2	-6.56623	-3.68321e+06	0.586765	0.231536	0.84404
TJP2.S.243.266.297.270.243.266.266.Q9UDY2.3.Q9UDY2.Q9UDY2.7.Q9UDY2.6.Q9UDY2.4.Q9UDY2.2.Q9UDY2.5	0.520177	3.31266	0.766496	0.11549	0.999979
PCBP1.S.190.Q15365	-10.067	-1.16694e+10	0.231688	0.635096	0.695539
PWP1.S.50.50.Q13610.Q13610.2	-0.135441	-1.36597	0.947633	0.0233599	0.999979
CCNYL1.S.274.344.293.Q8N7R7.3.Q8N7R7.Q8N7R7.2	-0.539653	-3.4646	0.75139	0.124135	0.993554
MISP.T.377.Q8IVT2	-9.00356	-1.00823e+09	0.292784	0.533453	0.695539
VAMP4.S.30.O75379	-1.59054	-38.9526	0.454037	0.342909	0.756876
VASP.S.239.P50552	-1.182	-15.2054	0.566799	0.246571	0.823316
AHNAK.T.4766.Q09666	-0.212714	-1.63198	0.929642	0.0316841	0.999979
HTATSF1.S.453.O43719	-1.72088	-52.5869	0.434636	0.361875	0.756876
PDE3A.S.312.Q14432	0.027124	1.06445	0.988191	0.00515904	0.999979
OGFR.S.315.315.Q9NZT2.2.Q9NZT2	-1.37459	-23.6914	0.462174	0.335195	0.756876
HNRNPUL2.T.165.Q1KMD3	-0.432353	-2.70616	0.81472	0.0889917	0.999979
IRF2BP2.S.360.344.Q7Z5L9.Q7Z5L9.2	0.134873	1.36418	0.939657	0.0270306	0.999979
MAPT.S.721.739.279.315.346.373.404.344.375.P10636.P10636.9.P10636.3.P10636.2.P10636.6.P10636.5.P10636.8.P10636.4.P10636.7	9.05048	1.12326e+09	0.252713	0.597373	0.695539
ANXA2.ANXA2P2.T.19.37.19.P07355.P07355.2.A6NMY6	1.08992	12.3005	0.549142	0.260315	0.804154
EVPL.S.2025.Q92817	-1.57246	-37.3646	0.46584	0.331763	0.756876
CTNNA2.S.651.651.685.651.283.330.P26232.3.P26232.2.P26232.5.P26232.P26232.4.P26232.6	-0.60611	-4.03748	0.753742	0.122777	0.995505
ZC3HC1.S.354.333.Q86WB0.Q86WB0.2	-9.20706	-1.61088e+09	0.302888	0.518718	0.695539
DDX21.S.168.100.Q9NR30.Q9NR30.2	-9.16896	-1.47556e+09	0.293042	0.53307	0.695539
MARCKS.T.150.P29966	-1.00359	-10.0831	0.928974	0.0319965	0.999979
BIN2.S.412.418.444.Q9UBW5.2.Q9UBW5.3.Q9UBW5	-0.104179	-1.2711	0.95338	0.020734	0.999979
SRSF9.S.216.Q13242	-0.694262	-4.94609	0.704111	0.152359	0.953705
PRPF4B.S.387.Q13523	-9.30568	-2.02152e+09	0.284613	0.545745	0.695539
MAPRE1.S.155.Q15691	8.60969	4.07092e+08	0.303308	0.518116	0.695539
GPA33.S.313.Q99795	2.35659	227.297	0.399575	0.398402	0.756876
FYB.S.467.457.457.O15117.3.O15117.2.O15117	-0.381165	-2.40527	0.839443	0.0760089	0.999979
RBM12.S.422.Q9NTZ6	-0.809825	-6.45395	0.656448	0.1828	0.911117
ABLIM1.S.371.431.115.89.399.O14639.2.O14639.O14639.3.O14639.4.O14639.6	-0.359278	-2.28706	0.840792	0.0753112	0.999979
NMT1.S.47.P30419	-9.54573	-3.51343e+09	0.246491	0.608199	0.695539
ZNF638.S.552.552.552.552.552.Q14966.3.Q14966.Q14966.2.Q14966.6.Q14966.4	-0.398074	-2.50077	0.817624	0.0874464	0.999979
LAD1.S.394.O00515	8.7798	6.02281e+08	0.311448	0.506615	0.695539
DDX42.S.111.Q86XP3	-8.72568	-5.31719e+08	0.316059	0.500231	0.695539
DDX42.S.109.Q86XP3	-8.72568	-5.31719e+08	0.316059	0.500231	0.695539
MAPK3.T.202.202.202.P27361.2.P27361.3.P27361	-1.25668	-18.0584	0.536744	0.270233	0.791851
OSTF1.S.213.Q92882	-1.58878	-38.7953	0.459888	0.337348	0.756876
CTNND1.S.252.252.252.252.198.198.151.151.198.198.151.151.252.252.252.252.198.198.151.151.198.198.151.151.O60716.2.O60716.O60716.6.O60716.4.O60716.10.O60716.9.O60716.18.O60716.17.O60716.14.O60716.12.O60716.22.O60716.20.O60716.5.O60716.3.O60716.8.O60716.7.O60716.13.O60716.11.O60716.21.O60716.19.O60716.16.O60716.15.O60716.24.O60716.23	0.650699	4.47403	0.712848	0.147003	0.960954
NUP98.S.606.606.623.623.606.623.P52948.2.P52948.5.P52948.P52948.6.P52948.4.P52948.3	-1.04387	-11.0628	0.553793	0.256652	0.809663
TNIK.S.740.740.769.769.685.685.714.714.Q9UKE5.6.Q9UKE5.2.Q9UKE5.4.Q9UKE5.Q9UKE5.8.Q9UKE5.5.Q9UKE5.7.Q9UKE5.3	-0.491722	-3.10257	0.791324	0.101646	0.999979
NUCKS1.T.179.139.Q9H1E3.Q9H1E3.2	-14.7491	-561176734109544	0.0768703	1.11424	0.593205
TRIP12.S.1064.1016.1049.746.Q14669.3.Q14669.Q14669.2.Q14669.4	9.35124	2.24513e+09	0.27768	0.556455	0.695539
ZC3H13.S.877.877.Q5T200.2.Q5T200	1.78249	60.6031	0.370034	0.431758	0.737416
PGK1.S.203.175.P00558.P00558.2	-0.567839	-3.69691	0.738498	0.131651	0.982916
ACSS2.S.30.30.Q9NR19.Q9NR19.2	-0.360317	-2.29254	0.841743	0.0748202	0.999979
HSF1.S.363.363.Q00613.2.Q00613	-0.435484	-2.72574	0.811416	0.0907565	0.999979
EIF4G1.S.951.952.983.1060.1107.1147.1148.1154.Q04637.6.Q04637.7.Q04637.5.Q04637.4.Q04637.3.Q04637.Q04637.8.Q04637.9	-8.61405	-4.11199e+08	0.412759	0.384303	0.756876
CHMP3.S.134.160.200.229.Q9Y3E7.2.Q9Y3E7.4.Q9Y3E7.Q9Y3E7.3	-0.830188	-6.76376	0.646969	0.189116	0.902386
KRT5.S.18.18.CON__P13647.P13647	-16.0319	-1.07617e+16	0.0763127	1.1174	0.593205
KCTD12.S.185.Q96CX2	-0.226278	-1.68375	0.893666	0.048825	0.999979
HTATSF1.S.452.O43719	-8.27174	-1.86958e+08	0.35339	0.451745	0.719261
LMNB1.S.23.P20700	-9.3913	-2.46205e+09	0.281598	0.55037	0.695539
HMGA1.S.44.44.P17096.P17096.3	-2.34484	-221.227	0.371024	0.430598	0.738275
OSBPL3.S.304.304.304.304.273.273.273.273.Q9H4L5.Q9H4L5.5.Q9H4L5.3.Q9H4L5.7.Q9H4L5.2.Q9H4L5.6.Q9H4L5.4.Q9H4L5.8	-1.58696	-38.6331	0.407339	0.390044	0.756876
TLN2.T.1843.Q9Y4G6	-0.606974	-4.04551	0.720039	0.142644	0.96716
WDR77.T.5.5.Q9BQA1.2.Q9BQA1	-0.393146	-2.47255	0.815828	0.0884016	0.999979
SF3B2.S.309.Q13435	-9.20583	-1.60633e+09	0.266584	0.574167	0.695539
CDC42BPB.S.1690.Q9Y5S2	-0.756446	-5.7075	0.663867	0.177919	0.918351
STRN.S.233.245.O43815.2.O43815	-1.34827	-22.2984	0.462587	0.334806	0.756876
TMEM87B.S.468.469.Q96K49.2.Q96K49	-0.137737	-1.37321	0.937722	0.027926	0.999979
CPSF7.T.194.203.246.Q8N684.2.Q8N684.Q8N684.3	0.177022	1.50322	0.919321	0.0365327	0.999979
TAGLN.S.186.Q01995	10.339	2.18277e+10	0.381671	0.41831	0.749729
PATL1.S.36.179.179.Q86TB9.2.Q86TB9.4.Q86TB9	-0.998002	-9.95411	0.602661	0.219927	0.860425
SLC9A1.S.693.P19634	0.428726	2.68365	0.808899	0.0921058	0.999979
LBR.S.99.Q14739	-0.668171	-4.6577	0.707623	0.150198	0.956676
USP16.S.105.400.414.415.Q9Y5T5.4.Q9Y5T5.3.Q9Y5T5.2.Q9Y5T5	-0.705226	-5.07254	0.706711	0.150758	0.955889
SRRM1.S.636.634.Q8IYB3.Q8IYB3.2	-0.488195	-3.07748	0.791512	0.101543	0.999979
KANK2.S.172.172.172.Q63ZY3.3.Q63ZY3.Q63ZY3.2	-0.156083	-1.43246	0.931619	0.0307615	0.999979
PGM3.S.64.64.92.O95394.O95394.3.O95394.4	-3.454	-2844.48	0.112827	0.947587	0.695539
SMARCA5.S.66.O60264	-1.09478	-12.4388	0.552001	0.25806	0.807296
TMPO.S.159.159.159.159.P42166.P42167.P42167.3.P42167.2	-8.66981	-4.6753e+08	0.339043	0.469745	0.70506
SORBS1.S.387.255.419.487.465.254.350.264.Q9BX66.10.Q9BX66.4.Q9BX66.11.Q9BX66.2.Q9BX66.Q9BX66.12.Q9BX66.3.Q9BX66.8	0.930499	8.52117	0.658442	0.181482	0.912765
PRKCB.T.641.P05771.2	-0.217	-1.64816	0.902071	0.0447592	0.999979
NCBP1.T.21.Q09161	-0.0985294	-1.25467	0.959666	0.0178799	0.999979
PKP2.S.155.155.Q99959.2.Q99959	-8.70862	-5.11234e+08	0.324182	0.489211	0.695539
ITPR1.S.1574.1589.1574.1583.1574.1598.1583.1598.Q14643.4.Q14643.3.Q14643.8.Q14643.7.Q14643.5.Q14643.6.Q14643.2.Q14643	8.81504	6.53195e+08	0.324905	0.488244	0.695539
XPC.S.883.846.Q01831.Q01831.2	-1.84066	-69.2879	0.388231	0.41091	0.756743
KRT5.S.26.26.CON__P13647.P13647	-8.22325	-1.67204e+08	0.316334	0.499854	0.695539
DIS3L2.S.875.Q8IYB7	-0.944327	-8.79684	0.597171	0.223901	0.854974
ZYX.S.344.187.Q15942.Q15942.2	-0.958425	-9.08708	0.619817	0.207736	0.877482
CLASP2.S.370.376.604.O75122.O75122.2.O75122.3	0.340674	2.19116	0.850969	0.0700865	0.999979
PRPF4B.S.144.Q13523	-0.754836	-5.68638	0.6694	0.174314	0.922889
ZBTB7A.S.337.O95365	-0.435784	-2.72762	0.819794	0.0862953	0.999979
TOP2B.S.1519.1524.Q02880.2.Q02880	-1.45689	-28.6348	0.49752	0.303189	0.759237
RHBDF1.S.390.Q96CC6	-0.181883	-1.52014	0.915466	0.0383578	0.999979
TJP2.S.147.170.201.174.147.170.170.Q9UDY2.3.Q9UDY2.Q9UDY2.7.Q9UDY2.6.Q9UDY2.4.Q9UDY2.2.Q9UDY2.5	-0.202336	-1.59344	0.906175	0.042788	0.999979
TNS1.S.708.Q9HBL0	0.545186	3.50902	0.773584	0.111493	0.999979
H1FX.S.31.Q92522	-1.2602	-18.2056	0.472905	0.325226	0.756876
NUFIP2.S.652.Q7Z417	-0.385184	-2.42764	0.822124	0.0850627	0.999979
THRAP3.S.575.Q9Y2W1	-0.418006	-2.61822	0.823439	0.0843685	0.999979
VIM.S.459.P08670	-0.623645	-4.20383	0.7264	0.138824	0.973426
SH3GL1.S.224.240.288.Q99961.3.Q99961.2.Q99961	-0.27495	-1.88343	0.981293	0.00820125	0.999979
CHGA.S.322.P10645	10.5348	3.42592e+10	0.221266	0.655084	0.695539
KRT5.S.50.50.CON__P13647.P13647	-15.3516	-2247071732694170	0.0776311	1.10996	0.593205
TRIP10.S.351.Q15642	-0.856554	-7.1871	0.621808	0.206343	0.879197
NOP56.S.570.O00567	-10.5139	-3.26537e+10	0.193048	0.714336	0.695539
RAD23B.T.87.159.P54727.2.P54727	-9.4583	-2.87273e+09	0.313896	0.503214	0.695539
CHAMP1.S.214.Q96JM3	-1.07128	-11.7836	0.569411	0.244574	0.825748
EHD2.S.468.332.Q9NZN4.Q9NZN4.2	-0.0268309	-1.06373	0.988059	0.0052171	0.999979
TNKS1BP1.S.1385.Q9C0C2	-1.4526	-28.353	0.474812	0.323479	0.756876
ACLY.S.481.P53396	-8.79167	-6.18965e+08	0.321155	0.493285	0.695539
PRPF4B.S.257.Q13523	-1.4173	-26.1396	0.433573	0.362938	0.756876
AMPD2.S.168.87.49.50.93.Q01433.Q01433.2.Q01433.3.Q01433.5.Q01433.4	0.108415	1.28356	0.950875	0.0218768	0.999979
FAM129B.S.633.646.Q96TA1.2.Q96TA1	-1.02897	-10.6898	0.568429	0.245323	0.824852
LSR.S.337.425.474.493.473.435.Q86X29.6.Q86X29.5.Q86X29.4.Q86X29.Q86X29.3.Q86X29.2	-0.389563	-2.45224	0.835038	0.0782938	0.999979
TOP2B.S.1461.1466.Q02880.2.Q02880	-2.18886	-154.476	0.339295	0.469422	0.70506
ATXN2L.S.449.449.449.449.449.449.449.449.Q8WWM7.6.Q8WWM7.8.Q8WWM7.5.Q8WWM7.4.Q8WWM7.9.Q8WWM7.2.Q8WWM7.Q8WWM7.3	-0.728453	-5.35122	0.710856	0.148218	0.959316
DOK3.S.330.Q7L591	-9.3118	-2.05022e+09	0.293945	0.531734	0.695539
PUM1.S.683.709.709.650.Q14671.2.Q14671.Q14671.3.Q14671.4	-18.2202	-1.66022e+18	0.0581087	1.23576	0.593205
VDAC2.S.104.115.130.P45880.2.P45880.P45880.1	-1.18087	-15.1659	0.50937	0.292967	0.766054
PRRC2A.S.1219.1206.1218.P48634.P48634.2.P48634.3	-0.840901	-6.93267	0.645353	0.190203	0.901083
NES.S.768.P48681	0.619861	4.16736	0.802641	0.0954789	0.999979
ANXA2.ANXA2P2.S.12.30.12.P07355.P07355.2.A6NMY6	7.3449	2.21261e+07	0.387176	0.412092	0.756081
PNKP.T.79.118.Q96T60.2.Q96T60	-0.237955	-1.72964	0.898722	0.0463746	0.999979
MOB1A.MOB1B.T.35.35.35.40.Q9H8S9.2.Q9H8S9.Q7L9L4.Q7L9L4.2	-0.152687	-1.4213	0.929883	0.0315719	0.999979
KRT18.S.7.P05783	-6.84678	-7.02715e+06	0.415235	0.381706	0.756876
DSG2.S.680.Q14126	0.785605	6.10386	0.709149	0.149263	0.958084
MVP.S.873.Q14764	-1.39657	-24.9214	0.425881	0.370712	0.756876
SQSTM1.S.24.Q13501	-8.99187	-9.81456e+08	0.315215	0.501394	0.695539
SUN2.S.12.12.12.Q9UH99.Q9UH99.3.Q9UH99.2	8.37586	2.37607e+08	0.343842	0.463641	0.708708
PML.S.403.403.P29590.11.P29590.12	-1.54954	-35.4441	0.407596	0.38977	0.756876
RBM12B.S.254.Q8IXT5	-0.458914	-2.87683	0.798744	0.0975926	0.999979
AP3D1.S.632.463.541.632.632.O14617.5.O14617.3.O14617.2.O14617.O14617.4	-8.65905	-4.56086e+08	0.33257	0.478116	0.701104
SYNPO2.S.638.638.243.607.638.Q9UMS6.Q9UMS6.3.Q9UMS6.5.Q9UMS6.4.Q9UMS6.2	7.90369	8.01106e+07	0.512255	0.290514	0.76831
PARVA.S.14.14.Q9NVD7.2.Q9NVD7	-0.385902	-2.43166	0.849833	0.0706662	0.999979
KLC1.S.521.521.521.521.521.521.521.521.521.521.Q07866.6.Q07866.7.Q07866.4.Q07866.9.Q07866.8.Q07866.2.Q07866.3.Q07866.Q07866.5.Q07866.10	-0.784805	-6.09263	0.657441	0.182143	0.911617
CCNK.S.340.340.O75909.O75909.1	-1.01703	-10.3998	0.561977	0.250281	0.818337
KRT8.S.39.39.67.CON__P05787.P05787.P05787.2	12.6512	4.4787e+12	0.141326	0.849779	0.695539
ARHGEF2.S.617.644.645.Q92974.3.Q92974.2.Q92974	-0.724093	-5.29777	0.686814	0.163161	0.938794
MMTAG2.S.217.Q9BU76	-17.6719	-4.69796e+17	0.0605087	1.21818	0.593205
WNK1.S.1785.2032.2284.2292.2445.1625.Q9H4A3.2.Q9H4A3.Q9H4A3.5.Q9H4A3.6.Q9H4A3.7.Q9H4A3.4	-1.06418	-11.5926	0.57994	0.236617	0.836576
PRPF4B.S.142.Q13523	-0.754836	-5.68638	0.6694	0.174314	0.922889
PPFIBP1.S.763.794.641.788.Q86W92.4.Q86W92.Q86W92.3.Q86W92.2	-1.34046	-21.9009	0.470045	0.327861	0.756876
SORT1.S.688.825.Q99523.2.Q99523	-0.922228	-8.36041	0.647881	0.188504	0.903182
USO1.S.952.963.O60763.O60763.2	-1.76206	-57.8173	0.341402	0.466734	0.706257
LIMA1.S.609.610.449.450.307.Q9UHB6.Q9UHB6.4.Q9UHB6.2.Q9UHB6.5.Q9UHB6.3	-0.148152	-1.40654	0.933521	0.029876	0.999979
MAP2K2.T.394.P36507	-9.89549	-7.86114e+09	0.31324	0.504123	0.695539
FAM83H.S.914.Q6ZRV2	-2.58775	-387.033	0.259201	0.586363	0.695539
MISP.S.471.Q8IVT2	-9.86089	-7.25928e+09	0.251774	0.598988	0.695539
SRRM1.S.655.653.Q8IYB3.Q8IYB3.2	-1.21917	-16.564	0.480325	0.318465	0.756876
PRMT3.S.25.O60678	-9.25311	-1.79105e+09	0.278321	0.555454	0.695539
TJP1.S.912.Q07157	0.296987	1.98147	0.878228	0.0563927	0.999979
ZC3HC1.S.395.374.Q86WB0.Q86WB0.2	1.28814	19.415	0.579113	0.237236	0.836069
LMNA.S.429.429.429.330.317.429.P02545.P02545.3.P02545.6.P02545.5.P02545.4.P02545.2	-0.599441	-3.97595	0.730576	0.136335	0.976432
FXR2.S.601.P51116	-10.4522	-2.833e+10	0.212228	0.673198	0.695539
SRRM2.S.1073.1073.Q9UQ35.Q9UQ35.2	-3.08395	-1213.24	0.263298	0.579552	0.695539
CHAF1B.S.410.Q13112	-16.16	-1.44538e+16	0.0786016	1.10457	0.593205
SCAF1.S.239.Q9H7N4	-0.78425	-6.08485	0.64371	0.19131	0.899582
PRRC2C.S.878.878.878.878.880.635.878.Q9Y520.6.Q9Y520.4.Q9Y520.5.Q9Y520.Q9Y520.7.Q9Y520.2.Q9Y520.3	-9.08681	-1.22126e+09	0.282879	0.548399	0.695539
HNRNPA1.S.2.2.2.P09651.3.P09651.2.P09651	-0.0273873	-1.06509	0.987262	0.00556768	0.999979
NELFB.S.557.605.Q8WX92.Q8WX92.2	-0.043831	-1.10619	0.979371	0.00905293	0.999979
SRRM2.S.2121.Q9UQ35	-1.88981	-77.5911	0.416275	0.38062	0.756876
STIM1.S.618.Q13586	-0.74943	-5.61604	0.67382	0.171456	0.926547
TNS1.S.681.Q9HBL0	7.99236	9.82569e+07	0.351912	0.453566	0.717635
AKAP12.S.286.181.188.Q02952.Q02952.3.Q02952.2	-8.13322	-1.35901e+08	0.323082	0.490688	0.695539
HMGA1.T.42.P17096.2	-1.02074	-10.489	0.921529	0.0354911	0.999979
C2CD5.S.659.659.650.661.672.Q86YS7.Q86YS7.3.Q86YS7.2.Q86YS7.4.Q86YS7.5	-1.11136	-12.9228	0.613114	0.212459	0.870565
PUM2.S.80.136.136.136.Q8TB72.4.Q8TB72.3.Q8TB72.Q8TB72.2	-0.644835	-4.41403	0.710968	0.14815	0.959316
PFKP.S.378.386.Q01813.2.Q01813	-1.00018	-10.0041	0.558379	0.253071	0.814347
CASC3.S.148.O15234	8.00013	1.00029e+08	0.337386	0.471873	0.704047
CTTN.S.432.395.395.Q14247.Q14247.3.Q14247.2	0.14038	1.38159	0.938063	0.0277679	0.999979
FTH1.S.183.P02794	-8.13968	-1.37938e+08	0.316539	0.499573	0.695539
TGFB1I1.S.177.194.O43294.2.O43294	-0.718288	-5.22743	0.710358	0.148523	0.958901
HIST1H1B.T.11.P16401	-1.13248	-13.5669	0.574231	0.240913	0.830913
BAZ1B.S.1464.1468.Q9UIG0.2.Q9UIG0	-0.836588	-6.86417	0.644049	0.191081	0.899818
AGFG1.T.177.177.177.177.P52594.2.P52594.3.P52594.P52594.4	8.29988	1.99471e+08	0.306568	0.513473	0.695539
EDC4.S.729.348.Q6P2E9.Q6P2E9.2	-11.6395	-4.35989e+11	0.138626	0.858156	0.695539
TNKS1BP1.S.494.Q9C0C2	-1.16969	-14.7806	0.539754	0.267804	0.795113
SMARCC2.S.283.283.283.Q8TAQ2.2.Q8TAQ2.3.Q8TAQ2	-0.894699	-7.84691	0.611001	0.213958	0.868809
PDCD4.S.446.457.Q53EL6.2.Q53EL6	0.762702	5.79031	0.672363	0.172396	0.925345
LLGL2.LLGL1.S.653.653.663.Q6P1M3.Q6P1M3.2.Q15334	0.532483	3.40787	0.786428	0.104341	0.999979
SFSWAP.S.604.604.Q12872.2.Q12872	-8.8137	-6.51185e+08	0.308735	0.510414	0.695539
MAPK1.T.185.185.P28482.2.P28482	-1.677	-47.5336	0.421231	0.37548	0.756876
C9orf142.S.152.Q9BUH6	-0.474925	-2.98486	0.783441	0.105994	0.999979
SLC20A2.S.256.Q08357	-1.94817	-88.7506	0.282637	0.54877	0.695539
PI4KB.S.294.Q9UBF8.2	0.575179	3.75992	0.775283	0.11054	0.999979
ANKS1A.S.647.Q92625	-0.299176	-1.99148	0.872231	0.0593684	0.999979
PRMT3.S.27.O60678	-9.29929	-1.99201e+09	0.274632	0.561248	0.695539
SMARCC2.S.347.347.347.Q8TAQ2.2.Q8TAQ2.3.Q8TAQ2	0.16123	1.44954	0.924452	0.0341158	0.999979
RNPS1.S.251.214.228.Q15287.Q15287.3.Q15287.2	-0.322318	-2.10048	0.854163	0.0684591	0.999979
GIT2.S.397.397.397.397.397.397.397.399.397.397.Q14161.3.Q14161.Q14161.6.Q14161.4.Q14161.5.Q14161.11.Q14161.7.Q14161.10.Q14161.8.Q14161.2	-1.13236	-13.5633	0.519113	0.284738	0.7734
AHNAK.S.177.Q09666	-1.39654	-24.9194	0.483709	0.315415	0.756876
EIF4G1.S.1400.1401.1432.1509.1556.1596.1597.1603.Q04637.6.Q04637.7.Q04637.5.Q04637.4.Q04637.3.Q04637.Q04637.8.Q04637.9	-1.21414	-16.3734	0.561305	0.250801	0.817583
PLEC.S.4613.4444.4454.4462.4476.4499.4503.4476.4480.Q15149.Q15149.7.Q15149.8.Q15149.9.Q15149.5.Q15149.3.Q15149.2.Q15149.4.Q15149.6	-1.58198	-38.1927	0.402876	0.394829	0.756876
ARHGAP12.S.103.103.103.103.Q8IWW6.3.Q8IWW6.2.Q8IWW6.4.Q8IWW6	0.470004	2.95124	0.795218	0.099514	0.999979
RBM12.S.424.Q9NTZ6	-0.853755	-7.14094	0.654089	0.184363	0.909072
RPRD1B.S.166.Q9NQG5	-0.857563	-7.20383	0.642708	0.191987	0.898641
MAP1A.S.896.896.P78559.P78559.2	0.0384141	1.09248	0.981887	0.00793838	0.999979
MYO9B.S.1354.1354.Q13459.2.Q13459	-0.290131	-1.95043	0.868516	0.0612223	0.999979
PARVA.S.19.19.Q9NVD7.2.Q9NVD7	-0.76362	-5.80257	0.684549	0.164596	0.937152
SRSF7.S.173.173.Q16629.4.Q16629	17.0901	1.23043e+17	0.075314	1.12312	0.593205
SORBS2.S.13.13.27.O94875.12.O94875.9.O94875.11	10.0119	1.0278e+10	0.228115	0.641846	0.695539
IWS1.S.398.191.73.Q96ST2.Q96ST2.3.Q96ST2.2	-17.6354	-4.31962e+17	0.0307333	1.51239	0.593205
UTP18.S.206.Q9Y5J1	-8.46476	-2.91584e+08	0.33071	0.480553	0.699323
DPM1.S.7.O60762	8.23867	1.73248e+08	0.492185	0.307872	0.757932
AKT1S1.S.112.92.Q96B36.3.Q96B36	-0.13104	-1.3522	0.941819	0.0260326	0.999979
SLC4A4.S.945.1029.985.Q9Y6R1.4.Q9Y6R1.Q9Y6R1.2	2.50074	316.765	0.819304	0.0865547	0.999979
DENND4C.S.1148.1099.1099.1099.Q5VZ89.7.Q5VZ89.3.Q5VZ89.Q5VZ89.5	-0.103055	-1.26781	0.951924	0.0213978	0.999979
ANP32A.ANP32D.S.17.17.P39687.O95626	-0.530556	-3.39278	0.762026	0.11803	0.999979
ARFGAP2.S.146.Q8N6H7	-0.308681	-2.03554	0.869673	0.0606439	0.999979
KRT18.S.398.P05783	-8.24648	-1.76392e+08	0.344031	0.463403	0.708767
PLEC.S.4626.4457.4467.4475.4489.4512.4516.4489.4493.Q15149.Q15149.7.Q15149.8.Q15149.9.Q15149.5.Q15149.3.Q15149.2.Q15149.4.Q15149.6	-10.3644	-2.31416e+10	0.222714	0.652252	0.695539
KRI1.S.136.Q8N9T8	-1.37077	-23.4838	0.474433	0.323825	0.756876
SUGP1.S.485.Q8IWZ8	-9.58199	-3.81939e+09	0.254334	0.594596	0.695539
SORBS1.T.205.237.237.237.168.Q9BX66.10.Q9BX66.11.Q9BX66.2.Q9BX66.Q9BX66.3	0.0381785	1.09189	0.997272	0.00118634	0.999979
TCOF1.S.233.233.233.233.233.233.Q13428.Q13428.3.Q13428.4.Q13428.5.Q13428.6.Q13428.7	-2.20332	-159.707	0.257373	0.589437	0.695539
ZC3HC1.S.321.300.321.Q86WB0.Q86WB0.2.Q86WB0.3	-0.683722	-4.8275	0.702721	0.153217	0.952568
ITPR3.S.2670.Q14573	8.19282	1.5589e+08	0.362418	0.44079	0.728409
AP3D1.S.634.465.543.634.634.O14617.5.O14617.3.O14617.2.O14617.O14617.4	-8.72468	-5.30488e+08	0.327153	0.485249	0.695909
DPYSL3.T.623.509.Q14195.2.Q14195	-0.426338	-2.66893	0.821572	0.0853541	0.999979
LMO7.S.1159.1493.1493.1493.1208.Q8WWI1.3.Q8WWI1.Q8WWI1.4.Q8WWI1.2.Q8WWI1.5	0.80642	6.40353	0.654114	0.184347	0.909072
LUC7L.S.346.363.Q9NQ29.3.Q9NQ29	-1.15754	-14.3729	0.915367	0.0384047	0.999979
MAP4K5.S.335.Q9Y4K4	0.89105	7.78126	0.708122	0.149892	0.957106
PHIP.S.1283.Q8WWQ0	-1.89737	-78.9541	0.430829	0.365695	0.756876
ARL6IP4.S.332.324.313.313.137.Q66PJ3.Q66PJ3.2.Q66PJ3.4.Q66PJ3.3.Q66PJ3.7	-1.2261	-16.8306	0.486909	0.312553	0.756916
STXBP5.S.759.723.Q5T5C0.Q5T5C0.2	0.123113	1.32774	0.942394	0.0257676	0.999979
ARFIP1.S.5.5.5.P53367.P53367.2.P53367.3	-0.381924	-2.40949	0.85245	0.0693313	0.999979
NUP214.S.667.678.667.668.679.P35658.2.P35658.P35658.5.P35658.4.P35658.3	-0.729951	-5.36972	0.714632	0.145918	0.962375
MDC1.S.376.376.376.376.Q14676.Q14676.3.Q14676.2.Q14676.4	-18.6296	-4.26174e+18	0.0473028	1.32511	0.593205
PRKCD.S.664.695.Q05655.Q05655.2	-0.797055	-6.26693	0.641147	0.193043	0.897265
HDLBP.S.31.67.Q00341.Q00341.2	-1.00939	-10.2185	0.580971	0.235846	0.837759
ZNF185.S.466.465.497.228.406.436.468.244.103.O15231.3.O15231.O15231.6.O15231.2.O15231.4.O15231.7.O15231.8.O15231.5.O15231.9	-3.757	-5714.72	0.0715338	1.14549	0.593205
STX12.S.142.Q86Y82	-1.08715	-12.2221	0.537181	0.269879	0.792201
PPFIA1.S.763.763.Q13136.2.Q13136	-7.66303	-4.60289e+07	0.342047	0.465914	0.706863
SRRM2.S.2692.2274.Q9UQ35.Q9UQ35.2	-1.46851	-29.4112	0.476919	0.321555	0.756876
KRT18.S.53.P05783	17.6943	4.94657e+17	0.0749691	1.12512	0.593205
CLASP1.S.600.600.600.600.600.Q7Z460.Q7Z460.4.Q7Z460.2.Q7Z460.5.Q7Z460.3	8.72325	5.28745e+08	0.307903	0.511587	0.695539
SRRM2.S.1884.1884.Q9UQ35.Q9UQ35.2	-19.053	-1.12992e+19	0.0744186	1.12832	0.593205
EIF4G2.T.508.470.P78344.P78344.2	0.352794	2.25317	0.846558	0.0723434	0.999979
ZC3H4.S.1114.Q9UPT8	-0.824328	-6.67311	0.640466	0.193504	0.896471
OCIAD1.S.123.123.123.123.Q9NX40.3.Q9NX40.2.Q9NX40.4.Q9NX40	-0.70572	-5.07832	0.688734	0.161949	0.94092
PKP2.S.329.329.Q99959.2.Q99959	-7.68423	-4.83318e+07	0.376132	0.42466	0.744018
SNTB1.S.219.219.Q13884.Q13884.2	0.0336471	1.08056	0.984615	0.00673369	0.999979
RBM10.S.801.735.736.658.659.P98175.5.P98175.2.P98175.P98175.4.P98175.3	-9.02331	-1.05514e+09	0.299393	0.523759	0.695539
PAK4.S.474.384.309.321.O96013.O96013.4.O96013.2.O96013.3	-0.51853	-3.30012	0.778452	0.108768	0.999979
DBNL.T.291.188.292.300.197.243.Q9UJU6.Q9UJU6.5.Q9UJU6.2.Q9UJU6.3.Q9UJU6.4.Q9UJU6.6	1.21372	16.3576	0.598464	0.222962	0.856438
SH3BP4.S.246.246.Q9P0V3.2.Q9P0V3	1.21554	16.4262	0.529437	0.276186	0.783624
CDK11B.CDK11A.AJAP1.S.190.200.224.233.234.234.17.174.56.222.231.232.222.P21127.6.P21127.9.P21127.8.P21127.3.P21127.2.P21127.P21127.10.Q9UQ88.9.Q9UKB5.Q9UQ88.4.Q9UQ88.3.Q9UQ88.2.Q9UQ88	-0.215693	-1.64321	0.902844	0.0443874	0.999979
CHGB.S.130.P05060	8.43372	2.71468e+08	0.334118	0.4761	0.701302
FAM134C.S.313.118.Q86VR2.Q86VR2.2	0.293946	1.96764	0.867382	0.0617898	0.999979
FOXK1.S.420.257.P85037.P85037.2	-1.08065	-12.0405	0.547876	0.261318	0.803561
MAPT.S.713.731.271.307.338.365.396.336.367.P10636.P10636.9.P10636.3.P10636.2.P10636.6.P10636.5.P10636.8.P10636.4.P10636.7	-6.63549	-4.32006e+06	0.528686	0.276802	0.783025
POGZ.S.1269.1302.1311.1320.1355.1364.Q7Z3K3.5.Q7Z3K3.7.Q7Z3K3.2.Q7Z3K3.3.Q7Z3K3.6.Q7Z3K3	-0.829465	-6.75251	0.636611	0.196126	0.893392
RSF1.S.1093.1314.1345.Q96T23.3.Q96T23.2.Q96T23	-0.451797	-2.83007	0.796891	0.0986008	0.999979
PPP1R7.S.24.24.Q15435.Q15435.3	-0.806345	-6.40244	0.652502	0.185418	0.907786
DSP.S.2209.1610.1766.P15924.P15924.2.P15924.3	0.835699	6.85013	0.660619	0.180049	0.915188
CERS2.S.341.Q96G23	-0.97944	-9.53762	0.679765	0.167641	0.932053
SFSWAP.S.283.283.Q12872.2.Q12872	-0.819181	-6.59448	0.638774	0.194653	0.895052
GNL1.T.48.P36915	-1.86035	-72.5023	0.85685	0.0670953	0.999979
SRRM2.S.1499.1499.Q9UQ35.Q9UQ35.2	-1.02657	-10.6309	0.614752	0.2113	0.872344
CDS2.S.33.O95674	-1.66957	-46.7271	0.342846	0.464902	0.70756
JPH2.T.490.Q9BR39	0.528927	3.38008	0.824351	0.0838877	0.999979
PHIP.S.1281.Q8WWQ0	-1.92908	-84.9337	0.421374	0.375332	0.756876
FAM129B.S.628.641.Q96TA1.2.Q96TA1	-0.493941	-3.11846	0.835558	0.0780233	0.999979
PALLD.S.984.602.760.760.777.378.273.Q8WX93.Q8WX93.3.Q8WX93.5.Q8WX93.2.Q8WX93.9.Q8WX93.8.Q8WX93.4	0.85166	7.10657	0.64621	0.189627	0.901962
RBM12B.S.250.Q8IXT5	-0.539387	-3.46248	0.763603	0.117132	0.999979
MAPK1.Y.187.187.P28482.2.P28482	-16.4428	-2.77186e+16	0.0903047	1.04429	0.629947
CCDC94.S.211.Q9BW85	-16.786	-6.11002e+16	0.0710444	1.14847	0.593205
CCDC94.S.213.Q9BW85	-16.786	-6.11002e+16	0.0710444	1.14847	0.593205
PPP1R12A.S.420.507.507.507.507.O14974.5.O14974.4.O14974.3.O14974.2.O14974	0.883939	7.65489	0.676563	0.169692	0.928787
CHAMP1.S.282.Q96JM3	-0.752549	-5.65651	0.664774	0.177326	0.918971
ANP32B.T.244.Q92688	0.403078	2.52975	0.857627	0.0667013	0.999979
KANK2.S.19.19.19.Q63ZY3.3.Q63ZY3.Q63ZY3.2	-0.173707	-1.49179	0.931809	0.0306729	0.999979
SRSF9.S.204.Q13242	8.58089	3.80966e+08	0.288754	0.539471	0.695539
SYNPO2.S.729.729.334.698.729.Q9UMS6.Q9UMS6.3.Q9UMS6.5.Q9UMS6.4.Q9UMS6.2	9.0769	1.1937e+09	0.304114	0.516963	0.695539
SERBP1.S.330.315.324.309.Q8NC51.Q8NC51.3.Q8NC51.2.Q8NC51.4	-0.025594	-1.0607	0.989328	0.0046598	0.999979
NES.S.1418.P48681	1.99955	99.8971	0.283836	0.546933	0.695539
CCDC6.S.419.Q16204	-0.311502	-2.04881	0.854948	0.0680604	0.999979
PURB.S.8.Q96QR8	-9.07981	-1.20175e+09	0.306799	0.513147	0.695539
NDRG1.S.333.252.267.Q92597.Q92597.3.Q92597.2	0.815883	6.54459	0.666544	0.176171	0.920294
LTBP1.S.1035.1088.1089.1414.1415.Q14766.3.Q14766.2.Q14766.5.Q14766.Q14766.4	-27.2306	-1.70055e+27	1.20709e-05	4.91826	0.00313633
ILKAP.S.13.Q9H0C8	-0.290756	-1.95324	0.86912	0.06092	0.999979
UBR5.S.1549.1549.O95071.2.O95071	-0.543591	-3.49616	0.756662	0.121098	0.997864
NCK1.S.21.85.P16333.2.P16333	-0.348087	-2.22888	0.836795	0.0773808	0.999979
KCTD12.S.198.Q96CX2	-11.0244	-1.0579e+11	0.182045	0.739821	0.695539
RBM10.S.803.737.738.660.661.P98175.5.P98175.2.P98175.P98175.4.P98175.3	-9.06589	-1.16384e+09	0.292282	0.534198	0.695539
RSBN1L.S.6.Q6PCB5	-0.470172	-2.95238	0.787398	0.103806	0.999979
TALDO1.S.3.P37837	-0.388609	-2.44686	0.973237	0.0117815	0.999979
C9orf78.S.15.Q9NZ63	7.244	1.75386e+07	0.497059	0.303592	0.759237
RPL18A.S.71.Q02543	-0.299471	-1.99283	0.870519	0.0602215	0.999979
BICD2.S.582.582.Q8TD16.Q8TD16.2	-0.55962	-3.62761	0.741456	0.129915	0.985074
MYO18A.S.1970.1639.Q92614.Q92614.2	-1.4852	-30.563	0.417299	0.379553	0.756876
PPP1R7.S.27.27.Q15435.Q15435.3	-0.679129	-4.77671	0.706739	0.150741	0.955889
ATP6V0A2.S.695.Q9Y487	-1.03296	-10.7886	0.592187	0.227541	0.84968
WAPAL.S.226.269.311.Q7Z5K2.Q7Z5K2.2.Q7Z5K2.3	-1.1526	-14.2101	0.557821	0.253505	0.813842
SVIL.S.968.941.936.O95425.O95425.3.O95425.4	1.11995	13.1811	0.609893	0.214746	0.867468
LSP1.S.204.142.332.P33241.P33241.2.P33241.3	1.38736	24.3983	0.468379	0.329402	0.756876
SRSF2.S.177.189.Q01130.2.Q01130	-0.264914	-1.84041	0.877266	0.0568686	0.999979
RANBP2.S.2804.P49792	-0.43867	-2.74581	0.799243	0.0973212	0.999979
CLTC.T.394.394.Q00610.2.Q00610	0.427867	2.67835	0.802205	0.0957144	0.999979
SRRM2.S.1497.1497.Q9UQ35.Q9UQ35.2	-1.06182	-11.5298	0.608827	0.215506	0.866341
FAM122B.S.115.115.62.134.134.Q7Z309.2.Q7Z309.Q7Z309.5.Q7Z309.3.Q7Z309.4	0.411561	2.57965	0.837967	0.076773	0.999979
CHERP.S.815.Q8IWX8	-9.57034	-3.71829e+09	0.265935	0.575225	0.695539
CHERP.S.817.Q8IWX8	-9.57034	-3.71829e+09	0.265935	0.575225	0.695539
BUD13.S.271.Q9BRD0	-0.504711	-3.19677	0.776865	0.109654	0.999979
PRPF4B.S.356.Q13523	-0.987437	-9.71487	0.577511	0.238439	0.834517
FAM83H.S.925.Q6ZRV2	-2.57348	-374.527	0.258983	0.586729	0.695539
CHERP.T.819.Q8IWX8	-9.57034	-3.71829e+09	0.265935	0.575225	0.695539
PLEC.S.1047.878.888.896.910.933.937.910.914.Q15149.Q15149.7.Q15149.8.Q15149.9.Q15149.5.Q15149.3.Q15149.2.Q15149.4.Q15149.6	-0.300012	-1.99532	0.859955	0.0655241	0.999979
PCYT1A.S.331.P49585	-0.594856	-3.93419	0.730065	0.136638	0.97611
FAM122B.S.119.119.66.138.138.Q7Z309.2.Q7Z309.Q7Z309.5.Q7Z309.3.Q7Z309.4	-0.252824	-1.78988	0.903435	0.0441029	0.999979
AP2M1.T.156.Q96CW1	0.996978	9.93065	0.578214	0.237912	0.835226
BAG3.S.385.O95817	-10.0192	-1.04522e+10	0.224865	0.648078	0.695539
PALLD.S.1179.797.955.955.972.573.468.181.Q8WX93.Q8WX93.3.Q8WX93.5.Q8WX93.2.Q8WX93.9.Q8WX93.8.Q8WX93.4.Q8WX93.7	9.2436	1.75226e+09	0.270823	0.567314	0.695539
EIF3B.S.164.164.P55884.P55884.2	-1.09276	-12.3812	0.537575	0.269561	0.792513
MISP.S.156.Q8IVT2	-8.89139	-7.78739e+08	0.297543	0.52645	0.695539
ADD1.S.586.617.586.617.617.P35611.P35611.3.P35611.2.P35611.6.P35611.4	-6.85504	-7.16201e+06	0.439378	0.357161	0.756876
NDRG3.S.242.319.331.Q9UGV2.3.Q9UGV2.2.Q9UGV2	-0.504143	-3.19259	0.799463	0.0972016	0.999979
SORBS2.S.346.306.260.306.439.O94875.12.O94875.5.O94875.3.O94875.4.O94875.10	0.122563	1.32606	0.944121	0.0249722	0.999979
PSIP1.S.271.271.271.O75475.3.O75475.2.O75475	-25.866	-7.34483e+25	3.34517e-05	4.47558	0.00313633
CTR9.S.970.Q6PD62	-0.741393	-5.51306	0.679214	0.167993	0.931378
FAM21A.FAM21C.S.333.333.333.333.333.278.325.Q641Q2.Q641Q2.2.Q9Y4E1.6.Q9Y4E1.Q9Y4E1.1.Q9Y4E1.3.Q9Y4E1.2	-0.597675	-3.95982	0.75081	0.12447	0.993371
PRPF4B.S.354.Q13523	-0.98544	-9.67031	0.580493	0.236203	0.837222
SRSF7.S.175.175.Q16629.4.Q16629	17.0247	1.05859e+17	0.0753245	1.12306	0.593205
CCDC6.S.367.Q16204	7.50559	3.20322e+07	0.486714	0.312726	0.756916
CLIC6.S.293.293.Q96NY7.2.Q96NY7	-0.860511	-7.25288	0.665237	0.177024	0.91929
SRPR.S.268.296.P08240.2.P08240	-8.87529	-7.50392e+08	0.320309	0.494431	0.695539
NDRG1.S.2.Q92597	-8.16747	-1.47053e+08	0.362544	0.44064	0.728443
MYO18A.S.728.397.728.728.270.Q92614.Q92614.2.Q92614.3.Q92614.4.Q92614.5	-0.409568	-2.56784	0.814399	0.0891627	0.999979
PRPF3.S.619.O43395	-1.39506	-24.8346	0.455714	0.341307	0.756876
PNISR.S.211.211.Q8TF01.Q8TF01.2	-0.317152	-2.07564	0.851564	0.0697828	0.999979
EIF5B.Y.134.O60841	8.18377	1.52676e+08	0.442464	0.354122	0.756876
NUCKS1.S.73.33.Q9H1E3.Q9H1E3.2	-1.06271	-11.5533	0.579307	0.237091	0.836157
SRSF2.S.179.191.Q01130.2.Q01130	-0.115511	-1.3047	0.946752	0.0237637	0.999979
UNC13D.S.150.150.150.Q70J99.3.Q70J99.Q70J99.2	-2.19715	-157.454	0.290468	0.536901	0.695539
SORBS2.S.648.608.562.608.741.578.583.561.1117.921.1017.O94875.12.O94875.5.O94875.3.O94875.4.O94875.10.O94875.8.O94875.2.O94875.9.O94875.11.O94875.7.O94875	-0.161151	-1.44928	0.940694	0.0265518	0.999979
RBM12B.S.280.Q8IXT5	-0.494984	-3.12596	0.780476	0.107641	0.999979
MAP1B.S.25.P46821	-0.140506	-1.38199	0.990773	0.00402589	0.999979
KRT18.S.18.P05783	-8.42048	-2.63316e+08	0.476761	0.321699	0.756876
EFR3A.S.650.658.694.Q14156.3.Q14156.2.Q14156	-0.277874	-1.89615	0.869999	0.0604811	0.999979
CCAR2.S.678.678.Q8N163.Q8N163.2	-1.48597	-30.6174	0.471002	0.326977	0.756876
ARFGEF2.S.218.Q9Y6D5	-0.556829	-3.60436	0.803016	0.0952761	0.999979
ZC3H18.S.67.Q86VM9	-1.40858	-25.62	0.493556	0.306663	0.758605
AHNAK.S.570.Q09666	-0.179132	-1.51054	0.93524	0.0290768	0.999979
ANKIB1.S.737.Q9P2G1	-0.94105	-8.73071	0.599027	0.222554	0.856886
PKP2.S.154.154.Q99959.2.Q99959	-0.567407	-3.69324	0.75457	0.122301	0.995913
SRSF3.S.128.P84103	-6.21057	-1.62396e+06	0.459861	0.337373	0.756876
VIM.S.214.P08670	-0.029221	-1.0696	0.986565	0.00587432	0.999979
TJP1.S.927.Q07157	7.88123	7.60736e+07	0.363327	0.439703	0.729276
KIF13B.S.1381.Q9NQT8	0.384345	2.42295	0.821349	0.0854725	0.999979
ZYX.S.267.110.Q15942.Q15942.2	-0.425007	-2.66077	0.804946	0.0942332	0.999979
CYBRD1.S.202.260.Q53TN4.3.Q53TN4	-0.502112	-3.1777	0.967284	0.0144459	0.999979
DDX23.S.109.Q9BUQ8	-0.690119	-4.89914	0.696348	0.157174	0.94717
TRIP12.S.354.312.312.Q14669.3.Q14669.Q14669.2	-0.717858	-5.22225	0.681838	0.166319	0.934006
PHC3.T.590.609.621.Q8NDX5.2.Q8NDX5.Q8NDX5.7	-0.706028	-5.08193	0.681151	0.166756	0.933469
SNRNP200.S.225.225.O75643.2.O75643	-1.1797	-15.1252	0.527174	0.278046	0.781369
FAM21A.FAM21C.S.620.620.620.620.596.Q641Q2.Q641Q2.2.Q9Y4E1.6.Q9Y4E1.Q9Y4E1.5	-0.565519	-3.67722	0.743211	0.128888	0.986281
GTF3C3.S.43.43.Q9Y5Q9.2.Q9Y5Q9	-0.850512	-7.08781	0.63208	0.199228	0.889209
SORBS1.S.333.Q9BX66.6	0.700886	5.02211	0.735826	0.133225	0.980812
C5AR1.S.327.P21730	-1.88482	-76.7039	0.380889	0.419201	0.748797
IRF2BPL.S.659.Q9H1B7	-0.352552	-2.25192	0.852502	0.0693047	0.999979
AHNAK.S.5745.Q09666	7.71877	5.2332e+07	0.361151	0.442311	0.72712
AKAP13.S.1929.1933.1911.Q12802.Q12802.2.Q12802.4	-0.9389	-8.6876	0.93519	0.0290999	0.999979
PFKFB2.S.466.O60825	-0.267164	-1.84997	0.899029	0.0462262	0.999979
PLN.S.16.P26678	-8.06471	-1.16068e+08	0.359576	0.44421	0.725145
C9orf78.S.17.Q9NZ63	-7.2449	-1.75754e+07	0.319182	0.495962	0.695539
PRPF4B.S.431.Q13523	-1.2781	-18.9713	0.50618	0.295695	0.764333
EPS15L1.S.229.229.229.229.Q9UBC2.Q9UBC2.2.Q9UBC2.3.Q9UBC2.4	-1.23216	-17.0671	0.50108	0.300093	0.761155
MVP.S.445.Q14764	-0.0938292	-1.24116	0.955517	0.0197616	0.999979
MYO1F.MYO1E.S.734.736.O00160.Q12965	-0.871478	-7.43837	0.614347	0.211586	0.871903
SORBS1.S.735.603.1213.765.730.Q9BX66.10.Q9BX66.4.Q9BX66.12.Q9BX66.6.Q9BX66.8	1.8029	63.5185	0.474738	0.323546	0.756876
GATAD2A.S.100.100.100.Q86YP4.2.Q86YP4.Q86YP4.3	-1.30596	-20.2281	0.514946	0.288238	0.770426
PPFIBP1.S.570.601.448.595.Q86W92.4.Q86W92.Q86W92.3.Q86W92.2	-0.0711698	-1.17807	0.96969	0.013367	0.999979
PRCC.S.157.Q92733	-0.872931	-7.4633	0.661554	0.179435	0.915822
DNAJC1.S.480.Q96KC8	-8.6655	-4.62908e+08	0.333927	0.476349	0.701302
PKD2.S.756.812.Q13563.3.Q13563	-0.854737	-7.15709	0.61955	0.207924	0.877267
KCTD12.T.196.Q96CX2	0.432702	2.70833	0.832409	0.0796635	0.999979
MICALL2.S.143.143.101.Q8IY33.Q8IY33.4.Q8IY33.2	-0.151267	-1.41667	0.932855	0.0301857	0.999979
AATF.S.320.Q9NY61	-9.25162	-1.78492e+09	0.283043	0.548147	0.695539
AATF.S.321.Q9NY61	-9.25162	-1.78492e+09	0.283043	0.548147	0.695539
SNX1.S.39.39.39.Q13596.2.Q13596.Q13596.3	-1.05817	-11.4332	0.55512	0.255613	0.811011
TRA2B.S.14.P62995	-1.38242	-24.1225	0.442004	0.354573	0.756876
SQSTM1.S.366.282.Q13501.Q13501.2	7.87034	7.41884e+07	0.364892	0.437836	0.73066
PKP2.S.135.135.Q99959.2.Q99959	16.4238	2.65365e+16	0.0833261	1.07922	0.600881
EGFR.T.693.P00533	-26.0572	-1.14069e+26	1.50125e-05	4.82355	0.00313633
AHNAK.T.4100.Q09666	7.95249	8.96384e+07	0.345393	0.461686	0.710102
EIF5B.S.107.O60841	-1.34818	-22.2937	0.522548	0.281874	0.776837
SYNRG.S.1075.1075.997.996.997.997.869.952.Q9UMZ2.5.Q9UMZ2.Q9UMZ2.4.Q9UMZ2.8.Q9UMZ2.3.Q9UMZ2.7.Q9UMZ2.6.Q9UMZ2.9	-0.748721	-5.60687	0.679893	0.16756	0.932147
DDHD1.S.341.341.Q8NEL9.2.Q8NEL9	9.5731	3.74199e+09	0.259879	0.585228	0.695539
SRRM2.S.1072.1072.Q9UQ35.Q9UQ35.2	-10.2272	-1.68721e+10	0.23385	0.631062	0.695539
LARP1.S.517.440.Q6PKG0.Q6PKG0.3	-1.16724	-14.6974	0.56897	0.244911	0.825335
ACACA.S.1259.1296.1201.1181.Q13085.Q13085.4.Q13085.2.Q13085.3	-0.877639	-7.54464	0.638965	0.194523	0.895161
TNKS1BP1.S.429.Q9C0C2	8.63092	4.27485e+08	0.314515	0.502359	0.695539
TFIP11.S.98.Q9UBB9	-0.976827	-9.48041	0.610529	0.214293	0.868217
ZC3H4.S.1275.Q9UPT8	-1.8922	-78.0195	0.325208	0.487839	0.695539
UBR4.S.362.362.362.362.362.Q5T4S7.3.Q5T4S7.4.Q5T4S7.Q5T4S7.2.Q5T4S7.5	-8.99207	-9.81897e+08	0.312696	0.504878	0.695539
MYO9B.T.1183.1183.Q13459.2.Q13459	-0.478819	-3.01175	0.778773	0.108589	0.999979
MYO18A.S.2041.1710.1989.2026.1568.Q92614.Q92614.2.Q92614.3.Q92614.4.Q92614.5	-9.97365	-9.41139e+09	0.256406	0.591073	0.695539
SYNPO2.S.1208.1239.Q9UMS6.4.Q9UMS6.2	8.85624	7.18196e+08	0.299046	0.524262	0.695539
SASH3.S.27.O75995	-0.253316	-1.79191	0.885769	0.0526795	0.999979
KRT8.S.274.274.302.290.CON__P05787.P05787.P05787.2.CON__Q9H552	0.682012	4.80853	0.720137	0.142585	0.96716
RNF20.S.138.Q5VTR2	-0.683993	-4.83051	0.702914	0.153098	0.952748
PGRMC2.T.211.235.O15173.O15173.2	-1.34006	-21.8806	0.473993	0.324228	0.756876
SNTB1.S.389.Q13884	1.07563	11.9022	0.530104	0.275639	0.784318
PRRC2C.S.1544.1544.1544.1544.1546.1301.1544.Q9Y520.6.Q9Y520.4.Q9Y520.5.Q9Y520.Q9Y520.7.Q9Y520.2.Q9Y520.3	-7.78966	-6.16112e+07	0.3423	0.465594	0.707039
CEP170.S.838.740.740.Q5SW79.Q5SW79.3.Q5SW79.2	-17.7718	-5.91305e+17	0.0722798	1.14098	0.593205
CERS2.S.349.Q96G23	-0.828721	-6.74095	0.719576	0.142923	0.966854
SKP1.T.131.131.P63208.2.P63208	-0.601108	-3.99124	0.729699	0.136856	0.975887
SRF.S.224.P11831	-0.238922	-1.73349	0.889514	0.0508473	0.999979
PACSIN3.S.354.Q9UKS6	0.0895764	1.22907	0.962272	0.0167021	0.999979
SRSF10.S.129.129.129.129.129.129.O75494.O75494.2.O75494.4.O75494.6.O75494.3.O75494.5	-0.561369	-3.64225	0.960439	0.0175304	0.999979
ITSN1.S.899.899.904.862.899.904.899.906.904.862.867.899.Q15811.9.Q15811.8.Q15811.Q15811.10.Q15811.7.Q15811.2.Q15811.6.CON__ENSEMBL.ENSBTAP00000001528.Q15811.4.Q15811.12.Q15811.11.Q15811.3	0.097129	1.25063	0.954455	0.0202446	0.999979
EPB41L1.S.510.467.401.436.Q9H4G0.Q9H4G0.4.Q9H4G0.3.Q9H4G0.2	1.05805	11.4301	0.594588	0.225784	0.852432
APBB1IP.S.526.Q7Z5R6	-0.536306	-3.438	0.754406	0.122395	0.995884
DDX54.S.75.75.Q8TDD1.Q8TDD1.2	-7.18772	-1.54071e+07	0.351731	0.45379	0.717541
SRSF3.S.130.P84103	-6.30703	-2.02782e+06	0.443094	0.353504	0.756876
TBC1D1.S.237.237.Q86TI0.2.Q86TI0	0.0754892	1.18984	0.965707	0.0151546	0.999979
ALKBH5.S.53.64.64.Q6P6C2.3.Q6P6C2.Q6P6C2.1	-1.00937	-10.218	0.602815	0.219816	0.860567
NOC2L.S.56.Q9Y3T9	-9.88191	-7.61916e+09	0.199305	0.700482	0.695539
PRPF4B.S.437.Q13523	-1.40444	-25.3771	0.4765	0.321937	0.756876
ABI1.S.220.225.225.220.225.225.242.225.161.220.225.225.Q8IZP0.2.Q8IZP0.4.Q8IZP0.3.Q8IZP0.5.Q8IZP0.6.Q8IZP0.9.Q8IZP0.12.Q8IZP0.Q8IZP0.11.Q8IZP0.10.Q8IZP0.8.Q8IZP0.7	-0.242014	-1.74588	0.888744	0.0512231	0.999979
AKT1.S.62.124.P31749.2.P31749	-0.993481	-9.85102	0.598367	0.223032	0.856421
GIGYF2.S.26.26.26.26.Q6Y7W6.Q6Y7W6.3.Q6Y7W6.4.Q6Y7W6.5	-16.8755	-7.50742e+16	0.0630105	1.20059	0.593205
OSBPL8.S.807.765.792.Q9BZF1.Q9BZF1.3.Q9BZF1.2	-3.39198	-2465.94	0.1918	0.717152	0.695539
MYLK.S.1640.1687.1691.1709.1760.1760.838.838.560.Q15746.4.Q15746.5.Q15746.2.Q15746.3.Q15746.6.Q15746.Q15746.11.Q15746.7.Q15746.9	0.19956	1.58329	0.927352	0.0327553	0.999979
MYH10.S.1968.1983.1952.1961.1973.P35580.2.P35580.4.P35580.P35580.5.P35580.3	-10.571	-3.72383e+10	0.221452	0.654721	0.695539
ZBTB7A.S.526.O95365	-1.79304	-62.0924	0.377461	0.423128	0.745468
IQGAP2.S.16.Q13576	1.65571	45.2595	0.40117	0.396671	0.756876
CDC42EP1.S.121.121.Q00587.2.Q00587	-0.668026	-4.65614	0.696746	0.156925	0.94763
KRT18.S.31.P05783	-9.00038	-1.00087e+09	0.29543	0.529545	0.695539
IRF2BP1.S.453.Q8IU81	-0.398944	-2.50579	0.819265	0.0865754	0.999979
CTNND1.S.269.269.269.269.215.215.168.168.215.215.168.168.269.269.269.269.215.215.168.168.215.215.168.168.O60716.2.O60716.O60716.6.O60716.4.O60716.10.O60716.9.O60716.18.O60716.17.O60716.14.O60716.12.O60716.22.O60716.20.O60716.5.O60716.3.O60716.8.O60716.7.O60716.13.O60716.11.O60716.21.O60716.19.O60716.16.O60716.15.O60716.24.O60716.23	0.0407881	1.09847	0.982112	0.007839	0.999979
KRT18.S.23.P05783	0.619972	4.16842	0.727631	0.138089	0.974651
UTP18.S.205.Q9Y5J1	6.61894	4.15855e+06	0.433976	0.362535	0.756876
FNBP1.S.299.299.299.299.299.Q96RU3.5.Q96RU3.2.Q96RU3.Q96RU3.4.Q96RU3.3	-0.425449	-2.66348	0.837041	0.0772535	0.999979
ZC3HAV1.S.284.284.284.Q7Z2W4.2.Q7Z2W4.Q7Z2W4.3	-9.28251	-1.91648e+09	0.28532	0.544668	0.695539
GOLGA4.S.111.89.89.89.Q13439.5.Q13439.4.Q13439.3.Q13439	-0.165783	-1.46482	0.924976	0.0338693	0.999979
SP100.S.409.409.409.409.374.384.409.P23497.P23497.3.P23497.4.P23497.2.P23497.7.P23497.6.P23497.5	-2.4757	-299.02	0.277701	0.556423	0.695539
STAT3.S.727.726.P40763.P40763.2	-0.254664	-1.79748	0.907229	0.042283	0.999979
MAP1B.S.1819.P46821	8.44361	2.77723e+08	0.347208	0.45941	0.71235
RBM26.S.127.127.127.Q5T8P6.3.Q5T8P6.2.Q5T8P6	-0.442797	-2.77203	0.801249	0.0962324	0.999979
THRAP3.S.928.Q9Y2W1	-0.975347	-9.44814	0.604308	0.218742	0.862232
FMNL2.S.171.171.Q96PY5.Q96PY5.3	-0.147044	-1.40296	0.930431	0.0313159	0.999979
SNW1.S.224.Q13573	-0.812819	-6.49859	0.647823	0.188543	0.903182
PARN.S.558.573.619.444.O95453.2.O95453.3.O95453.O95453.4	7.46467	2.91521e+07	0.383991	0.415679	0.752786
PKP3.S.313.328.Q9Y446.Q9Y446.2	-7.18497	-1.53097e+07	0.368098	0.434037	0.735316
PKP2.S.293.293.Q99959.2.Q99959	-8.66362	-4.60917e+08	0.307239	0.512524	0.695539
TNKS1BP1.S.1024.475.Q9C0C2.Q9C0C2.2	-0.650873	-4.47582	0.706011	0.151189	0.955449
POF1B.S.83.83.83.Q8WVV4.1.Q8WVV4.Q8WVV4.3	1.42282	26.4738	0.902182	0.0447057	0.999979
KRT8.S.21.21.49.CON__P05787.P05787.P05787.2	8.19135	1.55363e+08	0.474615	0.323658	0.756876
TJP3.S.76.112.121.131.O95049.5.O95049.O95049.4.O95049.3	1.49725	31.4228	0.419924	0.376829	0.756876
SNTB1.S.87.87.Q13884.Q13884.2	7.98038	9.55832e+07	0.489511	0.310238	0.757048
LMNA.S.616.586.517.504.P02545.P02545.3.P02545.5.P02545.4	-9.82894	-6.74439e+09	0.244859	0.611084	0.695539
ZC3H13.S.643.643.Q5T200.2.Q5T200	-1.17532	-14.9732	0.556117	0.254834	0.812002
HNRNPA1.S.4.4.4.P09651.3.P09651.2.P09651	-9.37438	-2.36797e+09	0.27954	0.553556	0.695539
DKC1.S.455.O60832	6.7156	5.19517e+06	0.561804	0.250415	0.818235
AHNAK.S.212.Q09666	0.143611	1.39191	0.944336	0.0248733	0.999979
PPP1R9B.S.100.Q96SB3	0.657377	4.54335	0.729196	0.137156	0.975524
SNTB2.S.95.95.Q13425.Q13425.2	-1.09559	-12.4619	0.617927	0.209063	0.875646
SRRM2.S.1693.1693.Q9UQ35.Q9UQ35.2	-0.374321	-2.36767	0.835525	0.0780407	0.999979
SRSF1.S.205.Q07955	-8.47061	-2.95535e+08	0.437453	0.359069	0.756876
SRRM2.S.1601.1601.Q9UQ35.Q9UQ35.2	-1.22074	-16.6242	0.511905	0.29081	0.767858
EFHD2.S.74.Q96C19	15.6371	4336451385328960	0.0763608	1.11713	0.593205
SRRM2.S.854.854.Q9UQ35.Q9UQ35.2	-10.6285	-4.25131e+10	0.355082	0.449672	0.720744
HIRIP3.S.530.217.Q9BW71.Q9BW71.2	7.36337	2.30869e+07	0.450873	0.345946	0.756876
COL17A1.S.85.85.Q9UMD9.2.Q9UMD9	-10.0303	-1.07216e+10	0.244077	0.612472	0.695539
S.347.CON__Q922U2	0.682012	4.80853	0.720137	0.142585	0.96716
NUCB1.S.369.Q02818	-0.969209	-9.31556	0.573454	0.241501	0.830016
LEO1.S.570.630.Q8WVC0.2.Q8WVC0	6.43381	2.71526e+06	0.554266	0.256282	0.810085
ALDOA.S.36.90.P04075.P04075.2	0.392151	2.4669	0.836843	0.0773562	0.999979
EDC4.S.723.342.Q6P2E9.Q6P2E9.2	-1.40234	-25.2547	0.484098	0.315067	0.756876
MTFR1L.S.238.226.Q9H019.Q9H019.3	-0.281395	-1.91159	0.878963	0.0560293	0.999979
AKAP2.S.748.837.837.979.979.Q9Y2D5.Q9Y2D5.5.Q9Y2D5.7.Q9Y2D5.6.Q9Y2D5.4	0.147498	1.40442	0.935714	0.0288571	0.999979
MAP2.S.1782.1778.426.514.P11137.P11137.3.P11137.2.P11137.4	-6.22247	-1.66904e+06	0.466559	0.331093	0.756876
TJP1.S.912.Q07157.2	-0.550956	-3.55596	0.759864	0.119264	0.999924
PAK2.S.2.Q13177	-0.634558	-4.3108	0.735872	0.133198	0.980812
CAV2.Y.19.19.P51636.3.P51636	-0.414931	-2.59975	0.812987	0.0899165	0.999979
PHRF1.S.973.972.973.Q9P1Y6.2.Q9P1Y6.3.Q9P1Y6	-0.66514	-4.6253	0.693979	0.158654	0.945326
LMO7.S.626.960.960.960.675.Q8WWI1.3.Q8WWI1.Q8WWI1.4.Q8WWI1.2.Q8WWI1.5	-0.401998	-2.52347	0.815184	0.0887442	0.999979
TBC1D10B.S.687.112.Q4KMP7.Q4KMP7.2	-7.29991	-1.99484e+07	0.392421	0.406248	0.756876
C11orf96.S.399.Q7Z7L8	-0.431088	-2.69829	0.833931	0.0788699	0.999979
MAP1B.S.1915.P46821	0.0987986	1.25545	0.960559	0.0174758	0.999979
FRYL.S.1978.O94915	-0.764587	-5.8155	0.666183	0.176406	0.920036
TERF2IP.S.203.Q9NYB0	-9.04447	-1.10783e+09	0.274296	0.561781	0.695539
SRSF3.S.126.P84103	7.99095	9.79376e+07	0.494464	0.305866	0.758605
PAK4.S.181.O96013	-1.36371	-23.105	0.435301	0.36121	0.756876
MAP1B.S.1400.P46821	-0.211181	-1.62623	0.91527	0.038451	0.999979
WBP11.S.361.Q9Y2W2	-9.46057	-2.88779e+09	0.267451	0.572756	0.695539
SRRM2.T.1071.1071.Q9UQ35.Q9UQ35.2	-10.2219	-1.66702e+10	0.232461	0.633649	0.695539
ABCF1.S.105.105.Q8NE71.Q8NE71.2	-8.70119	-5.02568e+08	0.303849	0.517342	0.695539
GPATCH8.S.957.1035.Q9UKJ3.2.Q9UKJ3	-0.502328	-3.17928	0.77413	0.111186	0.999979
FMNL1.S.184.184.184.O95466.2.O95466.O95466.3	-1.93671	-86.4397	0.303659	0.517614	0.695539
SMC3.S.1067.Q9UQE7	-0.727933	-5.34482	0.678057	0.168734	0.930435
RTN4.S.181.Q9NQC3.2	0.0635532	1.15759	0.979197	0.00913013	0.999979
CCDC6.S.240.Q16204	-0.661049	-4.58194	0.706494	0.150891	0.955885
NOP56.S.563.O00567	-9.60784	-4.05355e+09	0.254494	0.594322	0.695539
CHAMP1.S.427.Q96JM3	-1.15026	-14.1339	0.544971	0.263627	0.800783
DDX42.S.96.Q86XP3	-0.787928	-6.1366	0.645235	0.190282	0.901077
ZC3H18.T.677.Q86VM9	-8.44735	-2.80122e+08	0.316561	0.499542	0.695539
PRPF4B.S.93.Q13523	-17.8398	-6.91546e+17	0.0719169	1.14317	0.593205
IRF2BPL.S.215.Q9H1B7	8.10257	1.2664e+08	0.339153	0.469604	0.70506
AHNAK.S.3426.Q09666	-0.378873	-2.39262	0.842299	0.0745339	0.999979
SF3B2.S.362.Q13435	-0.174653	-1.49504	0.923745	0.0344481	0.999979
ZNF316.S.10.A6NFI3	-0.808038	-6.42744	0.650785	0.186563	0.905715
MAPK3.Y.204.204.204.P27361.2.P27361.3.P27361	-9.47263	-2.96915e+09	0.263376	0.579424	0.695539
TMEM230.S.24.87.Q96A57.Q96A57.2	0.177231	1.50394	0.921127	0.0356803	0.999979
VIM.S.83.P08670	0.0817912	1.20723	0.961833	0.0169004	0.999979
SNX1.S.32.32.32.Q13596.2.Q13596.Q13596.3	-1.27524	-18.8469	0.47901	0.319655	0.756876
SH3KBP1.S.511.474.273.Q96B97.Q96B97.2.Q96B97.3	-1.9981	-99.5623	0.299808	0.523157	0.695539
KRT13.S.427.427.P13646.CON__P13646.1	-1.58266	-38.2529	0.883413	0.0538364	0.999979
PKP2.S.82.82.Q99959.2.Q99959	8.83487	6.83701e+08	0.251106	0.600142	0.695539
SSFA2.S.668.668.515.P28290.P28290.3.P28290.2	-0.415587	-2.60368	0.817598	0.0874601	0.999979
LMNB1.T.20.P20700	-0.357328	-2.27682	0.84274	0.0743064	0.999979
PARP4.T.101.Q9UKK3	-0.56754	-3.69437	0.737567	0.132199	0.982308
ZFP91.S.83.83.Q96JP5.2.Q96JP5	-8.74465	-5.55458e+08	0.296885	0.527411	0.695539
VASH2.S.130.168.207.228.272.Q86V25.3.Q86V25.6.Q86V25.2.Q86V25.5.Q86V25	-0.963953	-9.2035	0.918119	0.0371009	0.999979
HSPB1.S.65.P04792	10.4774	3.00213e+10	0.174216	0.758911	0.695539
EPB41L2.S.683.O43491	2.51705	328.892	0.82449	0.0838145	0.999979
DENND4C.S.1327.1278.1278.1278.Q5VZ89.7.Q5VZ89.3.Q5VZ89.Q5VZ89.5	-0.254615	-1.79728	0.881403	0.0548255	0.999979
SRRM2.S.1101.1101.Q9UQ35.Q9UQ35.2	15.0377	1090765923823220	0.104726	0.979946	0.695539
RBM12B.S.278.Q8IXT5	-0.693587	-4.9384	0.714101	0.146241	0.961906
WNK1.S.1765.2012.2264.2272.2425.1605.Q9H4A3.2.Q9H4A3.Q9H4A3.5.Q9H4A3.6.Q9H4A3.7.Q9H4A3.4	-1.71765	-52.1978	0.368827	0.433178	0.73575
ZYX.S.143.Q15942	0.730871	5.3811	0.772734	0.11197	0.999979
PALLD.S.979.597.755.755.772.373.268.Q8WX93.Q8WX93.3.Q8WX93.5.Q8WX93.2.Q8WX93.9.Q8WX93.8.Q8WX93.4	0.0766422	1.193	0.966639	0.0147357	0.999979
BAG3.S.275.O95817	-6.14331	-1.39094e+06	0.563108	0.249409	0.81908
FLNA.S.860.860.P21333.2.P21333	1.93464	86.0282	0.367623	0.434597	0.734702
ASAP2.S.701.701.O43150.O43150.2	-1.17649	-15.0138	0.557524	0.253737	0.813496
CALD1.S.643.408.414.414.382.388.Q05682.Q05682.3.Q05682.2.Q05682.6.Q05682.5.Q05682.4	0.854277	7.14952	0.665193	0.177052	0.91929
PDS5B.S.1257.1257.27.Q9NTI5.Q9NTI5.2.Q9NTI5.5	-0.688234	-4.87792	0.742028	0.12958	0.985288
SART1.S.448.O43290	0.262961	1.83215	0.892731	0.0492792	0.999979
MAP3K7.S.439.439.412.412.O43318.3.O43318.O43318.4.O43318.2	-1.09816	-12.5361	0.537593	0.269546	0.792513
ABLIM1.S.527.587.236.210.557.O14639.2.O14639.O14639.3.O14639.4.O14639.6	-0.16849	-1.47397	0.924839	0.0339339	0.999979
RBM15B.S.267.Q8NDT2	-0.940103	-8.71171	0.601618	0.220679	0.859512
TMEM40.S.61.107.137.Q8WWA1.3.Q8WWA1.2.Q8WWA1	-8.50869	-3.22621e+08	0.44019	0.35636	0.756876
PI4K2A.S.47.Q9BTU6	-0.847411	-7.03737	0.691368	0.160291	0.943148
AFAP1.S.265.265.Q8N556.Q8N556.2	6.8793	7.57348e+06	0.428056	0.368499	0.756876
ATP1A1.S.16.16.16.P05023.4.P05023.P05023.2	-0.420903	-2.63575	0.84037	0.0755293	0.999979
BAG3.S.289.O95817	17.3186	2.08237e+17	0.0764949	1.11637	0.593205
RSF1.S.370.591.622.Q96T23.3.Q96T23.2.Q96T23	-0.515621	-3.27809	0.767435	0.114959	0.999979
PLXNC1.S.978.O60486	-0.388119	-2.4441	0.820444	0.0859512	0.999979
SRRM1.S.717.715.Q8IYB3.Q8IYB3.2	9.03453	1.08275e+09	0.459246	0.337955	0.756876
AHNAK.S.332.Q09666	-0.401161	-2.51861	0.823218	0.0844854	0.999979
PRKAB2.S.108.26.O43741.O43741.2	-0.446009	-2.7926	0.802411	0.0956029	0.999979
BIN1.S.267.282.267.298.267.282.267.298.298.267.282.O00499.6.O00499.11.O00499.2.O00499.O00499.7.O00499.8.O00499.4.O00499.3.O00499.5.O00499.9.O00499.10	0.0424988	1.10281	0.982635	0.00760791	0.999979
FXR2.S.603.P51116	-10.826	-6.69865e+10	0.187055	0.728031	0.695539
CGN.S.332.332.Q9P2M7.Q9P2M7.2	-0.642533	-4.3907	0.722719	0.14103	0.969888
AGPAT9.S.68.Q53EU6	-1.13449	-13.6298	0.532317	0.273829	0.786854
TNS2.S.455.455.465.455.331.Q63HR2.6.Q63HR2.Q63HR2.4.Q63HR2.2.Q63HR2.5	0.570515	3.71976	0.759778	0.119313	0.999894
GAPVD1.S.881.902.929.902.876.902.Q14C86.4.Q14C86.2.Q14C86.6.Q14C86.3.Q14C86.5.Q14C86	-0.418371	-2.62042	0.814859	0.0889174	0.999979
PRPF4B.S.241.Q13523	-1.41704	-26.1242	0.421301	0.375408	0.756876
MAP1B.S.1881.P46821	8.83721	6.87399e+08	0.317073	0.498841	0.695539
KIAA0930.S.290.324.329.Q6ICG6.3.Q6ICG6.Q6ICG6.2	-0.429569	-2.68887	0.80338	0.0950791	0.999979
SERINC1.S.364.Q9NRX5	0.0102025	1.02377	0.995221	0.00208033	0.999979
RPTOR.S.564.722.Q8N122.3.Q8N122	-8.82015	-6.60929e+08	0.314388	0.502535	0.695539
ETV6.S.213.P41212	-9.52929	-3.38292e+09	0.268841	0.570505	0.695539
WBP11.S.364.Q9Y2W2	-9.37192	-2.35459e+09	0.271168	0.566761	0.695539
RBBP6.S.1145.1179.Q7Z6E9.2.Q7Z6E9	-0.618577	-4.15506	0.724594	0.139905	0.971828
RABL6.S.596.597.Q3YEC7.Q3YEC7.2	-1.45035	-28.2064	0.478093	0.320488	0.756876
NMD3.T.470.Q96D46	-0.63291	-4.29447	0.752015	0.123774	0.993794
MPHOSPH8.S.51.51.Q99549.Q99549.2	-0.591719	-3.90588	0.74025	0.130621	0.984247
MAPT.S.717.735.275.311.342.369.400.340.371.P10636.P10636.9.P10636.3.P10636.2.P10636.6.P10636.5.P10636.8.P10636.4.P10636.7	-6.63549	-4.32006e+06	0.528686	0.276802	0.783025
ACIN1.S.825.67.98.Q9UKV3.Q9UKV3.3.Q9UKV3.2	0.122932	1.32719	0.946002	0.024108	0.999979
NCL.T.76.P19338	-6.11943	-1.31652e+06	0.324209	0.489174	0.695539
GTPBP1.S.47.O00178	-1.22165	-16.6589	0.547365	0.261723	0.803043
IRF2BP1.S.384.Q8IU81	-0.374463	-2.36844	0.826727	0.0826379	0.999979
FOXK1.S.416.253.P85037.P85037.2	-0.0875288	-1.22329	0.962644	0.0165341	0.999979
LARP1.S.521.444.Q6PKG0.Q6PKG0.3	-0.498603	-3.15212	0.788874	0.102992	0.999979
PPP1R12A.S.823.851.854.910.910.O14974.5.O14974.4.O14974.3.O14974.2.O14974	1.12273	13.2656	0.56528	0.247736	0.821335
MLLT4.S.1275.1274.1258.1258.1259.1275.P55196.P55196.5.P55196.3.P55196.1.P55196.2.P55196.6	-1.59567	-39.4157	0.378725	0.421676	0.746743
AAAS.S.462.495.Q9NRG9.2.Q9NRG9	-0.618956	-4.15869	0.728749	0.137422	0.975479
CWC22.S.829.Q9HCG8	-0.601064	-3.99084	0.728002	0.137867	0.974996
TP53BP1.S.552.557.557.Q12888.Q12888.3.Q12888.2	-0.90957	-8.12026	0.604065	0.218916	0.862041
NEDD4L.S.327.440.448.384.307.420.428.Q96PU5.4.Q96PU5.7.Q96PU5.Q96PU5.2.Q96PU5.9.Q96PU5.6.Q96PU5.5	0.268314	1.85487	0.875876	0.0575575	0.999979
CCNL2.S.126.348.Q96S94.3.Q96S94	-0.6289	-4.255	0.712606	0.14715	0.960709
PSIP1.S.106.106.106.O75475.3.O75475.2.O75475	-0.225198	-1.67957	0.90661	0.0425796	0.999979
RPL22L1.S.118.Q6P5R6	-16.7321	-5.39656e+16	0.0519242	1.28463	0.593205
SYNM.S.653.653.O15061.O15061.2	1.85562	71.717	0.86886	0.0610504	0.999979
RPS2.S.281.P15880	-0.919504	-8.30814	0.612805	0.212678	0.870282
ATRX.S.639.677.473.522.560.609.P46100.4.P46100.P46100.2.P46100.5.P46100.3.P46100.6	-0.252362	-1.78798	0.894182	0.0485739	0.999979
SRSF11.S.207.207.Q05519.2.Q05519	-1.04632	-11.1254	0.559358	0.25231	0.815398
WNK1.S.1782.2029.2281.2289.2442.1622.Q9H4A3.2.Q9H4A3.Q9H4A3.5.Q9H4A3.6.Q9H4A3.7.Q9H4A3.4	-1.95044	-89.2161	0.340801	0.467499	0.706152
HIRIP3.S.227.Q9BW71	-16.009	-1.02084e+16	0.0482822	1.31621	0.593205
MYH14.S.1989.1997.2030.1773.Q7Z406.Q7Z406.6.Q7Z406.2.Q7Z406.4	-0.178597	-1.50868	0.929398	0.0317983	0.999979
RSRC2.S.30.Q7L4I2	7.56941	3.71028e+07	0.318118	0.497412	0.695539
PDLIM2.S.134.134.384.134.134.Q96JY6.Q96JY6.3.Q96JY6.5.Q96JY6.4.Q96JY6.2	-0.296979	-1.98143	0.861206	0.0648929	0.999979
BAG6.S.958.964.994.958.P46379.2.P46379.P46379.3.P46379.5	-0.764773	-5.81799	0.662115	0.179067	0.916414
DDX42.S.754.635.Q86XP3.Q86XP3.2	-7.68754	-4.87017e+07	0.350874	0.454848	0.716797
TMPO.T.154.154.154.154.P42166.P42167.P42167.3.P42167.2	-7.38262	-2.41332e+07	0.385853	0.413578	0.755079
PLEKHA2.S.314.Q9HB19	-0.202702	-1.59478	0.907851	0.0419852	0.999979
OSBPL8.S.808.766.793.Q9BZF1.Q9BZF1.3.Q9BZF1.2	-3.26236	-1829.64	0.202088	0.694459	0.695539
MYO9B.S.1992.1992.Q13459.2.Q13459	-0.559371	-3.62553	0.742506	0.1293	0.985675
CHGB.S.405.P05060	9.43764	2.73932e+09	0.25516	0.593187	0.695539
TNKS1BP1.S.1666.Q9C0C2	0.20486	1.60273	0.912874	0.0395893	0.999979
SUDS3.S.236.Q9H7L9	10.0388	1.09338e+10	0.374242	0.426847	0.74155
ILK.T.181.47.Q13418.Q13418.3	1.81517	65.3389	0.363665	0.439298	0.729586
KRT19.S.10.10.CON__P08727.P08727	-17.542	-3.48364e+17	0.0718503	1.14357	0.593205
SYNPO2.S.264.264.233.264.Q9UMS6.Q9UMS6.3.Q9UMS6.4.Q9UMS6.2	-6.73785	-5.46827e+06	0.424563	0.372058	0.756876
PARP4.S.1722.Q9UKK3	-0.0228709	-1.05407	0.990243	0.00425825	0.999979
GIGYF2.S.160.160.160.160.Q6Y7W6.Q6Y7W6.3.Q6Y7W6.4.Q6Y7W6.5	-0.466871	-2.93002	0.787585	0.103703	0.999979
REEP3.S.150.Q6NUK4	7.19284	1.55897e+07	0.543983	0.264415	0.799863
SORBS1.S.503.371.619.687.665.432.516.477.442.Q9BX66.10.Q9BX66.4.Q9BX66.11.Q9BX66.2.Q9BX66.Q9BX66.12.Q9BX66.3.Q9BX66.6.Q9BX66.8	0.0411983	1.09951	0.984743	0.0066769	0.999979
NUFIP2.S.629.Q7Z417	-10.4684	-2.94041e+10	0.177635	0.750472	0.695539
GSDMD.S.185.P57764	-17.9349	-8.60729e+17	0.0621555	1.20652	0.593205
CERS2.S.348.Q96G23	-0.173743	-1.49191	0.9406	0.0265951	0.999979
AP2M1.T.154.Q96CW1.2	0.864042	7.3121	0.624406	0.204533	0.881152
SYNPO2.T.774.774.379.743.774.Q9UMS6.Q9UMS6.3.Q9UMS6.5.Q9UMS6.4.Q9UMS6.2	-5.25752	-180933	0.532265	0.273872	0.786854
PRKAB2.S.184.102.O43741.O43741.2	-0.3463	-2.21973	0.852017	0.0695517	0.999979
GSK3A.GSK3B.Y.279.216.216.P49840.P49841.P49841.2	8.52431	3.34437e+08	0.324985	0.488137	0.695539
GDAP1.S.11.Q8TB36	-0.245327	-1.75925	0.88614	0.0524976	0.999979
BAG3.S.279.O95817	-6.14331	-1.39094e+06	0.563108	0.249409	0.81908
PML.S.36.36.36.36.36.36.36.36.36.36.36.P29590.P29590.5.P29590.9.P29590.10.P29590.11.P29590.12.P29590.14.P29590.2.P29590.3.P29590.8.P29590.4	-1.24666	-17.6467	0.497486	0.303219	0.759237
KRT17.S.32.32.CON__Q04695.Q04695	-25.8504	-7.08652e+25	1.5102e-05	4.82097	0.00313633
TBC1D4.S.588.588.588.O60343.2.O60343.3.O60343	8.66661	4.64098e+08	0.275195	0.56036	0.695539
HNRNPU.S.59.59.Q00839.2.Q00839	-0.337095	-2.17318	0.857156	0.0669399	0.999979
SCFD1.S.211.236.303.Q8WVM8.2.Q8WVM8.3.Q8WVM8	-0.622872	-4.19636	0.723338	0.140659	0.970553
SRRM2.S.1600.1600.Q9UQ35.Q9UQ35.2	-1.92139	-83.4434	0.372882	0.428429	0.740298
EIF4G3.S.495.501.O43432.O43432.3	-0.614523	-4.11645	0.743208	0.12889	0.986281
CCDC86.S.69.Q9H6F5	7.7292	5.36049e+07	0.450153	0.346639	0.756876
MAP3K2.S.239.Q9Y2U5	-0.322333	-2.10055	0.849759	0.0707042	0.999979
ENAH.S.471.508.Q8N8S7.3.Q8N8S7.2	0.315185	2.06626	0.86231	0.0643365	0.999979
HTATSF1.S.642.O43719	0.240185	1.73854	0.900683	0.0454278	0.999979
CLN3.S.12.12.12.12.12.12.12.Q13286.5.Q13286.4.Q13286.6.Q13286.2.Q13286.7.Q13286.3.Q13286	-1.46828	-29.3955	0.432614	0.363899	0.756876
SUDS3.S.237.Q9H7L9	-10.8558	-7.17535e+10	0.200456	0.697981	0.695539
LMOD1.S.516.488.P29536.P29536.2	-5.7327	-540383	0.624898	0.204191	0.881532
UBL7.S.230.Q96S82	-8.30972	-2.0404e+08	0.330978	0.4802	0.699459
LEMD2.S.499.197.Q8NC56.Q8NC56.2	-2.0755	-118.986	0.311533	0.506495	0.695539
THRAP3.S.379.Q9Y2W1	-9.00131	-1.00303e+09	0.280936	0.551393	0.695539
AP3D1.S.636.467.545.636.636.O14617.5.O14617.3.O14617.2.O14617.O14617.4	-8.68353	-4.82537e+08	0.314779	0.501994	0.695539
FKBP15.S.979.969.Q5T1M5.Q5T1M5.2	-0.901466	-7.97014	0.934309	0.0295097	0.999979
EZR.RDX.MSN.T.567.160.558.564.564.428.217.P15311.P35241.3.P26038.P35241.P35241.5.P35241.4.P35241.2	-6.41825	-2.6197e+06	0.446513	0.350166	0.756876
MAP1B.S.1852.P46821	0.291512	1.95664	0.887763	0.0517028	0.999979
SRSF10.S.158.157.O75494.O75494.2	-0.406328	-2.54876	0.903763	0.0439457	0.999979
STK10.S.438.O94804	-9.34986	-2.23802e+09	0.268381	0.571248	0.695539
DOCK7.S.900.900.900.900.900.900.Q96N67.2.Q96N67.6.Q96N67.Q96N67.4.Q96N67.3.Q96N67.5	-1.49452	-31.2263	0.413996	0.383004	0.756876
SEPT4.S.306.317.325.340.843.178.O43236.2.O43236.3.O43236.O43236.4.O43236.7.O43236.5	0.311618	2.04936	0.856737	0.0671524	0.999979
CTTNBP2NL.S.568.Q9P2B4	-0.901907	-7.97825	0.596251	0.224571	0.853965
GSDMD.S.181.P57764	-7.04804	-1.11697e+07	0.409448	0.387802	0.756876
CERS2.T.346.Q96G23	7.05345	1.13098e+07	0.431836	0.364682	0.756876
DDX51.S.83.Q8N8A6	-1.63022	-42.6801	0.407195	0.390197	0.756876
SYNPO2.S.820.820.425.789.820.Q9UMS6.Q9UMS6.3.Q9UMS6.5.Q9UMS6.4.Q9UMS6.2	0.88894	7.74354	0.938163	0.0277215	0.999979
PI4K2A.S.51.Q9BTU6	-1.42928	-26.8706	0.449819	0.346962	0.756876
FILIP1L.S.625.809.809.1049.1049.795.Q4L180.6.Q4L180.3.Q4L180.7.Q4L180.2.Q4L180.Q4L180.5	-0.343644	-2.2062	0.852315	0.0694001	0.999979
ITGB4.T.1460.1460.1530.1513.P16144.2.P16144.4.P16144.P16144.3	-2.28893	-194.503	0.244767	0.611248	0.695539
GSTA2.GSTA1.GSTA3.S.202.202.202.P09210.P08263.Q16772	12.0325	1.07782e+12	0.145736	0.836432	0.695539
YAP1.S.127.127.127.127.127.127.127.127.P46937.6.P46937.7.P46937.P46937.9.P46937.5.P46937.3.P46937.2.P46937.8	-8.77609	-5.97156e+08	0.296976	0.527279	0.695539
PML.S.403.P29590.14	-1.82759	-67.2344	0.329958	0.481541	0.698478
RABL6.T.599.600.Q3YEC7.Q3YEC7.2	-1.52343	-33.376	0.444922	0.351716	0.756876
ZC3HC1.S.370.349.Q86WB0.Q86WB0.2	-9.48028	-3.02193e+09	0.262422	0.581	0.695539
CHD4.S.428.428.Q14839.Q14839.2	-1.5488	-35.3836	0.406347	0.391103	0.756876
SRRM2.S.1404.1404.Q9UQ35.Q9UQ35.2	-0.613038	-4.1024	0.744998	0.127845	0.988321
PCYT1A.S.343.P49585	-0.0159441	-1.03739	0.993976	0.00262397	0.999979
ARMC10.S.45.45.Q8N2F6.3.Q8N2F6	-1.7613	-57.7159	0.377868	0.422659	0.745877
TNS1.T.688.Q9HBL0	1.91326	81.895	0.388217	0.410926	0.756743
VPS26B.S.304.Q4G0F5	-0.396163	-2.48979	0.818111	0.0871879	0.999979
KIAA1462.S.757.Q9P266	-0.953254	-8.97953	0.579747	0.236762	0.836378
DYRK1A.DYRK1B.Y.312.321.321.321.321.273.273.273.Q13627.2.Q13627.Q13627.5.Q13627.4.Q13627.3.Q9Y463.2.Q9Y463.3.Q9Y463	-8.92491	-8.41216e+08	0.300348	0.522375	0.695539
LIMA1.S.132.132.Q9UHB6.Q9UHB6.4	0.670808	4.68606	0.733879	0.134376	0.978896
HIST1H3A.H3F3A.HIST3H3.HIST2H3A.T.81.81.81.81.P68431.P84243.Q16695.Q71DI3	-0.282165	-1.91498	0.876558	0.0572196	0.999979
ARHGAP12.T.231.231.231.231.Q8IWW6.3.Q8IWW6.2.Q8IWW6.4.Q8IWW6	-8.84682	-7.02779e+08	0.445797	0.350863	0.756876
VIM.S.47.P08670	8.93829	8.67536e+08	0.294165	0.531408	0.695539
MICAL3.S.1649.Q7RTP6	-0.218115	-1.6524	0.898203	0.0466256	0.999979
GLYR1.S.61.130.130.130.Q49A26.4.Q49A26.2.Q49A26.3.Q49A26	-0.411309	-2.57815	0.81757	0.0874748	0.999979
USP15.S.229.Q9Y4E8	0.0792644	1.20023	0.971416	0.0125947	0.999979
DAP.S.51.P51397	0.0505195	1.12336	0.979447	0.00901903	0.999979
CD97.S.738.782.831.P48960.2.P48960.3.P48960	-0.656007	-4.52905	0.725108	0.139597	0.972353
PLEKHA5.S.855.913.918.1021.799.837.Q9HAU0.Q9HAU0.2.Q9HAU0.4.Q9HAU0.6.Q9HAU0.5.Q9HAU0.8	-1.1277	-13.4183	0.554391	0.256184	0.810152
UBAP2L.S.460.467.467.467.467.Q14157.4.Q14157.1.Q14157.3.Q14157.Q14157.5	-1.25289	-17.9016	0.910264	0.0408324	0.999979
[truncated: 13,850 more rows]
