# Supplementary material for: Kinase activities in pancreatic ductal adenocarcinoma with prognostic and therapeutic avenues
Source: Mol Oncol. 2024 Apr 22;18(8):2020–41. doi: 10.1002/1878-0261.13625 (PMC11306541; doi:10.1002/1878-0261.13625)
Supplement: Supplementary file 1 — Fig. S1. Large‐scale proteomic and phosphoproteomic analysis of pancreatic ductal adenocarcinoma. Fig. S2. Data overview of the pS/T phosphoproteome of pancreatic ductal adenocarcinoma. Fig. S3. Data overview of the pY phosphoproteome of pancreatic ductal adenocarcinoma. Fig. S4. Data overview of the proteome of pancreatic ductal adenocarcinoma. Fig. S5. Consensus clustering analyses of proteome and phosphoproteome. Fig. S6. Comprehensive analysis of PDAC (phospho)proteome subtypes. Fig. S7. Overall survival analysis of subtypes based on mRNA, proteome and phosphoproteome. Fig. S8. Differential kinase activities among the identified PDAC phosphoproteome subtypes. Fig. S9. Phosphoproteomic signatures among KRAS alleles G12D, G12V and G12R. Fig. S10. Association of TP53 gene mutations with pY phosphoproteome. Fig. S11. Phosphoproteome differences in short and long survival (treatment naïve) patients. Table S1. Clinicopathological characteristics of the subset (42/90) of SPACIOUS cohort tumors. Table S2. Differential proteins between the proteome subtypes. Table S3. Differential pS/T phosphosites between the phosphoproteome subtypes. Table S4. pS/T‐based INKA profiling of 42 PDAC tumors. Table S5. pY‐based INKA profiling of 33 PDAC tumors. Table S6. Mutation sequencing panel of frequently mutated genes in 42 PDAC tumors. Table S7. Differential analysis of pS/T sites between KRAS G12D mutated and the rest of tumors (G12V, G12R). Table S8. Differential analysis of pS/T sites between TP53 mutated and wildtype tumors. Table S9. Differential analysis of pY sites between TP53 mutated and wildtype tumors. Table S10. Differential analysis of pS/T sites between long (n = 3) and short survival (n = 3) patients. Table S11. Differential analysis of pY sites between long (n = 3) and short survival (n = 3) patients. [file MOL2-18-2020-s001.zip › mol213625-sup-0021-TableS11.xlsx]

## Sheet: Sheet1
d_final2$ID	log2FC	fc	pval	pval.BH
PRPF4B.Y.849	0.509016	3.22861	0.841022	0.999994
DYRK1A.DYRK1B.Y.321.321.321.312.321.273.273.273	-0.391687	-2.46426	0.859252	0.999994
PTPRA.Y.789.798	0.21932	1.65699	0.924609	0.999994
CDK1.Y.15.15	-2.56485	-367.157	0.304323	0.59058
CDK2.CDK3.Y.15.15.15	-2.54097	-347.511	0.307963	0.59058
GSK3A.GSK3B.Y.279.216.216	9.24129	1742977114	0.240733	0.59058
AFAP1L2.S.414.414.442	-1.68864	-48.8251	0.463811	0.697837
STAT3.Y.705.705	-0.0216468	-1.05111	0.992504	0.999994
MAPK14.Y.182.182.182.182.182	-0.230046	-1.69842	0.924284	0.999994
ANXA2.ANXA2P2.Y.24.42.24	-0.284924	-1.92719	0.902096	0.999994
DYRK1A.DYRK1B.Y.319.319.319.310.319.271.271.271	-18.4655	-2.92069e+18	0.0681865	0.59058
HIST1H4A.Y.89	3.25308	1790.94	0.248142	0.59058
LYN.Y.508.487	0.475148	2.9864	0.964181	0.999994
RDH14.T.5	1.25512	17.9938	0.606542	0.841962
MAPK1.Y.187.187	-8.0925	-1.23738e+08	0.311316	0.59058
CDK1.T.14.14	-2.71162	-514.783	0.257414	0.59058
STAT3.Y.704	-0.17189	-1.48556	0.938599	0.999994
MET.Y.1252.1234	-4.18229	-15215.6	0.099919	0.59058
PARD3.Y.968.990.997.1034.1043.1064.1077.1080	-0.356884	-2.27449	0.967632	0.999994
PXN.Y.118.118.118	0.0672822	1.16757	0.980434	0.999994
TNS1.Y.366	0.754965	5.68807	0.74285	0.999994
CDK2.CDK3.T.14.14.14	-2.68413	-483.208	0.261233	0.59058
EPHA2.Y.594	-8.32114	-2.09479e+08	0.380948	0.64378
TNS1.S.338	0.763129	5.79601	0.739226	0.999994
GPRC5A.Y.350	-2.65601	-452.906	0.327492	0.59058
MAPK3.Y.204.204.204	-0.773543	-5.93668	0.75346	0.999994
EPHA2.Y.772	-2.20977	-162.094	0.428958	0.686165
HIPK1.HIPK2.Y.352.352.361.361.361	-0.312484	-2.05345	0.887094	0.999994
VCL.Y.822.822	-0.778024	-5.99824	0.727507	0.992982
TNS2.Y.359.483.483.493.483	-0.344559	-2.21085	0.882943	0.999994
LCK.FYN.YES1.SRC.Y.394.424.365.417.420.426.419.425	-7.98963	-9.76398e+07	0.306768	0.59058
KRT7.Y.40.40.40	-7.42356	-2.65191e+07	0.312255	0.59058
STAT5A.STAT5B.Y.664.694.699	-0.927469	-8.46193	0.682777	0.941405
PXN.Y.88.88.88	-13.2196	-16579400000000	0.07816	0.59058
EPHA2.Y.588	-7.03304	-1.07905e+07	0.314714	0.59058
MAPK13.Y.182.182	0.729695	5.36655	0.766104	0.999994
PIK3R1.Y.467.104.167.197.467	-0.271872	-1.87013	0.90222	0.999994
NPM1.S.70.70.70	-1.61602	-41.3069	0.870582	0.999994
ARHGAP35.Y.1105	-0.077646	-1.19577	0.972434	0.999994
CAV1.Y.14	-22.1701	-1.48e+22	0.00010733	0.01625
EPHA2.T.587	4.5073	32158.9	0.544146	0.767049
WASL.Y.256	7.41996	2.63003e+07	0.315995	0.59058
YES1.Y.537	-22.1511	-1.42e+22	8.61e-05	0.01625
DYRK4.DYRK2.Y.264.264.264.309.382.379.388	-0.280805	-1.909	0.898891	0.999994
S100A10.Y.25	0.255924	1.8027	0.909333	0.999994
VTA1.Y.278.193	7.16503	1.46229e+07	0.458828	0.695889
HNRNPU.S.252.271	-8.21165	-162798571	0.308267	0.59058
SGK223.Y.413	-6.05053	-1.1234e+06	0.484722	0.707642
MAPK14.T.180.180.180.180.180	0.186582	1.53667	0.939406	0.999994
ESYT1.Y.822.832	-0.0573798	-1.14125	0.979462	0.999994
MYH9.Y.1408	2.47393	297.801	0.477028	0.697837
FLNA.Y.1604.1604	-0.0997969	-1.25834	0.964697	0.999994
RB1.Y.321	7.21239	16307571	0.371831	0.637091
RB1.Y.325	7.21239	16307571	0.371831	0.637091
PTK2.Y.576.576.576.424.424.424	0.131395	1.3533	0.95718	0.999994
GPRC5A.Y.317	-8.4661	-2.92485e+08	0.295637	0.59058
MAPK1.T.185.185	-14.6366	-433152000000000	0.0727225	0.59058
GPRC5A.Y.347	-2.4167	-261.035	0.377191	0.641725
ATP1A1.Y.260.260.229.260	-6.01577	-1.03697e+06	0.323316	0.59058
HSPB1.S.15	1.22724	16.8747	0.605146	0.841452
TNK2.Y.827.866	0.579864	3.80071	0.94544	0.999994
ANXA5.Y.94	0.15289	1.42197	0.945025	0.999994
HIPK3.Y.359.359	-0.062303	-1.15426	0.977445	0.999994
GPRC5A.Y.320	-9.0616	-1152378835	0.423759	0.681843
PGM5.Y.153.153	9.04412	1106917351	0.305088	0.59058
TNS3.Y.354.354	0.063214	1.15668	0.994972	0.999994
TNS3.S.332.332	0.063214	1.15668	0.994972	0.999994
PTTG1IP.Y.174	-0.843233	-6.97001	0.713144	0.975066
PTK2.Y.570.570.570.418.418.418	-1.28884	-19.4464	0.570248	0.799715
FRK.Y.46	-0.882085	-7.62228	0.692367	0.948802
SHB.Y.268.268	-12.359	-2285450000000	0.0765031	0.59058
NPIPA1.NPIPA3.NPIPA8.NPIPA7.NPIPA2.S.300.300.319.319.319	-7.37779	-2.38667e+07	0.489709	0.712383
NPIPA1.NPIPA3.NPIPA8.NPIPA7.NPIPA2.Y.295.295.314.314.314	-7.37779	-2.38667e+07	0.489709	0.712383
SLC38A2.Y.41	-6.83362	-6.81745e+06	0.316124	0.59058
EPHA2.Y.575	6.30216	2.0052e+06	0.379559	0.6436
PTK2.Y.397.397.397.216.216.216	-15.4908	-3096250000000000	0.0714973	0.59058
EEF1A1.EEF1A1P5.EEF1A2.Y.141.141.141	0.0615218	1.15218	0.979617	0.999994
ANXA2.ANXA2P2.Y.238.256.238	-1.32854	-21.3081	0.590485	0.825268
MUC1.Y.229.238.247.1217.1226.1229.1238.133.140.142.177.198.204.238	0.988674	9.74258	0.686552	0.945019
PTPN11.Y.546.542	-1.2023	-15.9331	0.692776	0.948802
AFAP1L2.Y.413.413.441	9.12899	1345837629	0.30481	0.59058
PTK2.T.575.575.575.423.423.423	-5.41745	-261485	0.516991	0.733822
PKP4.Y.1168.1125	-6.40651	-2.5498e+06	0.319563	0.59058
CTNND1.Y.228.228.174.228.228.174.174.174.127.127.127.127.228.174.174.228.228.228.174.174.127.127.127.127	-0.125577	-1.3353	0.988609	0.999994
TRA2B.S.95	6.01077	1.0251e+06	0.451891	0.693575
FYN.YES1.Y.213.213.213.222	0.236678	1.72456	0.914805	0.999994
TRA2B.S.97	6.01077	1.0251e+06	0.451891	0.693575
TRA2B.S.99	6.01077	1.0251e+06	0.451891	0.693575
PALLD.Y.944.1326.615.720.1102.328	-0.0555951	-1.13657	0.980513	0.999994
MAPK12.Y.175.185	6.16985	1.47859e+06	0.390816	0.65322
INPP5D.Y.865.864.652	-0.548084	-3.53252	0.825007	0.999994
MPZL1.Y.139.262.263.113	-0.678259	-4.76715	0.776147	0.999994
EPHB4.Y.574	0.755584	5.69619	0.932641	0.999994
TNK2.Y.518.557	-6.90281	-7.99485e+06	0.315621	0.59058
YES1.Y.194	0.0863583	1.22	0.96937	0.999994
SHC1.Y.239.239.349.349.135.194	-0.385633	-2.43015	0.968609	0.999994
PTPRE.Y.611.638.696	-0.21515	-1.64116	0.981957	0.999994
SHC1.Y.240.240.350.350.136.195	-0.385633	-2.43015	0.968609	0.999994
PLEC.S.4642.4473.4483.4491.4505.4509.4528.4532.4505	-16.9962	-9.91236e+16	0.0449783	0.59058
ARHGAP35.Y.1087	8.10269	1.26675e+08	0.442205	0.691157
FYN.FGR.Y.185.185.185.180	0.0179576	1.04222	0.99355	0.999994
SHC1.Y.317.318.427.428.213.272	-7.15587	-1.43175e+07	0.473381	0.697837
PIK3R1.Y.580.217.280.310.580	-0.617453	-4.14432	0.783281	0.999994
SDCBP.Y.46.46	-0.317338	-2.07653	0.974595	0.999994
CARKD.Y.85.85	1.68104	47.9773	0.457916	0.695795
MYH11.Y.1415.1422.1422	8.24595	1.76178e+08	0.259156	0.59058
PGAM1.PGAM4.PGAM2.Y.92.92.92	6.76256	5.78847e+06	0.318725	0.59058
DNAH17.Y.3385	-14.1543	-142669000000000	0.11237	0.59058
LYN.HCK.Y.397.376.389.390.410.411	0.226014	1.68273	0.921884	0.999994
ACTN4.ACTN1.Y.265.246.246.246.246	-0.30398	-2.01363	0.890891	0.999994
PTPN11.Y.62.62.62	-0.294604	-1.97063	0.895588	0.999994
VIM.Y.117	0.00348553	1.00806	0.998753	0.999994
FLNA.Y.506.506	0.62811	4.24727	0.784759	0.999994
PKP4.Y.478.478	-6.68781	-4.87313e+06	0.317229	0.59058
HSP90AB1.HSP90AB3P.Y.56.56	-5.94864	-888468	0.324029	0.59058
VIM.T.63	-0.307945	-2.0321	0.892009	0.999994
POTEJ.ACTB.POTEKP.ACTG1.ACTC1.ACTA1.POTEE.POTEF.POTEI.Y.754.91.91.91.93.93.791.791.791	-7.1492	-1.40993e+07	0.325073	0.59058
SLAMF1.Y.251.281	-0.492646	-3.10918	0.828676	0.999994
MET.Y.1253.1235	-14.0611	-115098000000000	0.0731209	0.59058
HSP90AB2P.Y.56	-5.94864	-888468	0.324029	0.59058
ANXA2.ANXA2P2.Y.318.336.318	15.3128	2054970000000000	0.083587	0.59058
PIK3R3.Y.163.199.199	-0.772453	-5.92179	0.728672	0.992982
X.Y.100.100.100	7.2661	1.84544e+07	0.308185	0.59058
HSP90AA1.HSP90AA2P.Y.61.183.61	-5.94864	-888468	0.324029	0.59058
PTK2.Y.577.577.577.425.425.425	-0.0442406	-1.10724	0.985601	0.999994
RIPK2.Y.244.381	-6.11702	-1.30926e+06	0.32228	0.59058
PDLIM5.Y.251.142.148.148.128.148	6.68296	4.81907e+06	0.435514	0.687525
CFL1.Y.68	-6.99907	-9.97861e+06	0.314946	0.59058
TLN1.Y.70	-0.162919	-1.45519	0.951025	0.999994
EPS8.Y.525.265	-7.70921	-5.11929e+07	0.295359	0.59058
PRKCD.Y.313.313	7.57469	3.75573e+07	0.301199	0.59058
MET.S.1254.1236	-13.6257	-42234600000000	0.0738969	0.59058
MYH10.Y.1415.1424.1431.1436.1446	-0.317212	-2.07593	0.889854	0.999994
GPRC5A.Y.300	-16.4309	-2.6971e+16	0.0702026	0.59058
EEF1A1.EEF1A1P5.EEF1A2.Y.29.29.29	-12.993	-9841060000000	0.0750442	0.59058
TNK2.T.517.556	6.51362	3.26302e+06	0.361396	0.625757
TRA2B.TRA2A.S.264.164.159.260.158	-6.93757	-8.66103e+06	0.41458	0.673139
TRA2B.TRA2A.S.266.166.161.262.160	-6.93757	-8.66103e+06	0.41458	0.673139
DDR1.Y.792.798.755.773	6.65145	4.48177e+06	0.377669	0.641725
BAIAP2L1.Y.274	-2.2633	-183.357	0.360951	0.625757
PEAK1.Y.635	-14.8332	-681118000000000	0.0720178	0.59058
MYH9.Y.754.618	-0.454956	-2.85073	0.839829	0.999994
MYH11.Y.1408.1415.1415	1.16828	14.7325	0.907345	0.999994
C11orf52.Y.103	6.95946	9.10874e+06	0.315221	0.59058
ANXA2.ANXA2P2.Y.30.48.30	-0.684191	-4.83271	0.794926	0.999994
ACTB.ACTG1.Y.166.166	-6.92583	-8.42999e+06	0.315458	0.59058
MAPK13.T.180.180	7.60456	4.02306e+07	0.270264	0.59058
CLDN1.Y.210	0.292837	1.96262	0.905131	0.999994
CDK5.Y.15.15	-6.16134	-1.44989e+06	0.321841	0.59058
PTPN11.Y.584.580	-6.04017	-1.0969e+06	0.323062	0.59058
RPL15.Y.59.59	-0.257909	-1.81096	0.9757	0.999994
ACLY.Y.682.672.411	7.42707	2.67345e+07	0.312235	0.59058
MUC1.Y.212.221.230.1200.1209.1212.1221.116.123.125.160.181.187.221	1.34161	21.9587	0.600463	0.836359
PTRF.Y.308.218.116	-0.369075	-2.33924	0.967075	0.999994
JAK2.Y.570	-7.44548	-2.78918e+07	0.27893	0.59058
ANXA2.ANXA2P2.Y.317.335.317	-0.452117	-2.83216	0.963943	0.999994
HNRNPA1.HNRNPA1L2.Y.236.289.341.289	5.76956	588242	0.326044	0.59058
AXL.Y.693.702	-7.32808	-2.12853e+07	0.423573	0.681843
SND1.Y.109	-0.684131	-4.83204	0.762452	0.999994
CASKIN2.Y.171.253	-15.1307	-1351080000000000	0.0720615	0.59058
DDR1.Y.796.802.759.777	6.63907	4.3558e+06	0.37618	0.641725
EPHA2.T.593	-14.1313	-135305000000000	0.073137	0.59058
PIK3R2.Y.464	5.55537	359231	0.405231	0.664337
STAT1.Y.701.701	-8.06646	-1.16537e+08	0.270763	0.59058
PHB2.Y.34.34	8.17643	1.50118e+08	0.410256	0.670658
DCBLD1.Y.621	-5.58695	-386326	0.328282	0.59058
FLNA.T.1603.1603	-1.3545	-22.6202	0.884061	0.999994
ADAM9.Y.769	-0.641477	-4.38003	0.938556	0.999994
PRKCD.Y.374.405	-7.65132	-4.48041e+07	0.269589	0.59058
SYK.Y.323.300	-7.221	-1.66343e+07	0.313484	0.59058
TJP2.Y.1085.1095.1118.1149.948.971	0.190746	1.55148	0.981615	0.999994
FCER1G.Y.65	-0.277831	-1.89597	0.908505	0.999994
CORO1C.Y.301.307.354	0.189761	1.54796	0.98451	0.999994
TMEM192.Y.209.213	7.4304	2.69402e+07	0.312216	0.59058
DEFA3.DEFA1.Y.80.80	-5.7782	-600066	0.404991	0.664337
ABL1.Y.185.204	0.415339	2.60219	0.852343	0.999994
ITGB4.Y.1440.1440.1510	-7.53065	-3.39355e+07	0.394456	0.656624
MAPK3.T.202.202.202	-7.77115	-5.904e+07	0.310355	0.59058
CD46.Y.321.340.354.355.369.370.384	-1.08102	-12.051	0.898805	0.999994
PARD3.Y.662.662.706.706.719.706.719.719.706.719.719	-6.0435	-1.10535e+06	0.323027	0.59058
BCAR1.Y.126.128.128.146.146.174.128	7.06246	1.15467e+07	0.314515	0.59058
PXN.S.85.85.85	-12.3361	-2168030000000	0.0769281	0.59058
F11R.Y.280.231	-5.71705	-521255	0.384381	0.64378
CRKL.Y.251	-7.03813	-1.09177e+07	0.314679	0.59058
PARD3.Y.445.445.489.489.489.489.489.489.489.489.489	-6.83868	-6.89737e+06	0.316086	0.59058
HBA1.Y.25	0.647837	4.44465	0.789433	0.999994
KRT18.Y.13	-12.0262	-1062110000000	0.077714	0.59058
ITGB4.Y.1207.1207.1207.1207	-0.703771	-5.05558	0.755247	0.999994
EGFR.Y.1197	-6.51704	-3.28884e+06	0.441309	0.691157
ACTB.ACTG1.Y.294.294	-7.16548	-1.4638e+07	0.341791	0.600701
CLDN18.Y.260.260	15.2865	1934130000000000	0.0689727	0.59058
LCK.Y.505.535	-6.50302	-3.18437e+06	0.477154	0.697837
LSR.Y.353.353.372.216.304	0.315635	2.0684	0.970351	0.999994
PTPN11.Y.279.279.279	-0.188692	-1.54416	0.931665	0.999994
CDK1.Y.19.19	-0.558207	-3.61582	0.947115	0.999994
FCER1G.Y.76	-0.249858	-1.7777	0.979143	0.999994
MAPK7.Y.139.221.82.221	0.31218	2.05201	0.972967	0.999994
ARHGAP42.Y.792	-0.76985	-5.8864	0.751133	0.999994
UNC93B1.S.510	7.29772	1.98481e+07	0.475249	0.697837
UNC93B1.T.503	7.29772	1.98481e+07	0.475249	0.697837
UNC93B1.Y.511	7.29772	1.98481e+07	0.475249	0.697837
ST5.T.155	-6.57841	-3.78804e+06	0.506905	0.722905
ST5.T.157	-6.57841	-3.78804e+06	0.506905	0.722905
WDR1.Y.238.98	0.0559224	1.13742	0.995463	0.999994
ACTB.ACTG1.POTEE.Y.218.218.918	-7.84269	-6.96136e+07	0.281301	0.59058
PTTG1IP.Y.165	6.09418	1.24215e+06	0.398906	0.660008
G6PD.Y.503.533.549	-0.421343	-2.63841	0.850022	0.999994
HCK.Y.500.501.521.522	-13.9195	-83074700000000	0.0941204	0.59058
ABL1.ABL2.Y.393.412.418.403.424.439.418.418.403.424.439	-0.694528	-4.94912	0.797738	0.999994
TGM2.Y.369.369	-1.0614	-11.5186	0.634746	0.879078
MAPK8.MAPK10.Y.185.185.185.185.185.223.185.223	0.201419	1.59008	0.982543	0.999994
BCAR1.Y.385.387.387.405.405.433.239.405	-5.96677	-926346	0.504488	0.722336
SNRNP70.Y.126.126.126	7.5926	3.91383e+07	0.405578	0.664337
ANXA4.Y.296.214	15.2351	1718320000000000	0.0604857	0.59058
MAPK9.Y.185.185.185.185.185	0.838807	6.89933	0.930863	0.999994
RPS10.Y.12	-0.502112	-3.17769	0.823436	0.999994
EEF1A1.EEF1A1P5.Y.177.177	0.332836	2.15197	0.88281	0.999994
EPHA2.T.771	-6.35145	-2.24623e+06	0.320054	0.59058
LTF.Y.543.524.547.503	0.948386	8.87944	0.915267	0.999994
RIN1.Y.36.36	-13.3735	-23630000000000	0.0744047	0.59058
CFL1.Y.140	-12.4709	-2957270000000	0.0769061	0.59058
FRK.Y.497.355	-7.1467	-1.40184e+07	0.313959	0.59058
PTK2.Y.879.925.938.233.752	0.511736	3.2489	0.818375	0.999994
VASP.Y.39	-1.30317	-20.099	0.580297	0.812416
AXL.Y.857.866	-6.87745	-7.54145e+06	0.315804	0.59058
LCK.FYN.YES1.SRC.T.395.425.366.418.421.427.420.426	8.00097	1.00223e+08	0.309225	0.59058
GPRC5A.S.301	-6.60984	-4.07231e+06	0.317849	0.59058
ESYT1.Y.1009.1019	-7.65976	-4.56832e+07	0.295789	0.59058
PAG1.Y.317	-7.04707	-1.11447e+07	0.314619	0.59058
KIRREL.Y.638.622.519	-6.59513	-3.9367e+06	0.453915	0.693575
HSPE1.T.79	-0.0382519	-1.09207	0.996517	0.999994
CTNND1.Y.257.257.203.257.257.203.203.203.156.156.156.156.257.203.203.257.257.257.203.203.156.156.156.156	7.17874	1.50917e+07	0.253168	0.59058
SDC4.Y.197	0.118202	1.31281	0.959023	0.999994
LSR.Y.531.532.551.395.483.493	6.64215	4.38679e+06	0.31759	0.59058
KRT7.S.38.38.38	-6.36355	-2.30968e+06	0.319945	0.59058
FLNA.Y.775.775	-1.02721	-10.6465	0.654089	0.90337
ANXA6.Y.609.577	7.70262	5.04216e+07	0.278234	0.59058
ERP29.Y.66	0.845421	7.00521	0.734279	0.998961
CLTC.Y.634.634	0.0768943	1.1937	0.993367	0.999994
DDR1.Y.520.520	6.12855	1.34445e+06	0.524668	0.742146
G6PD.T.402.432.448	-7.41802	-2.61828e+07	0.300431	0.59058
AFAP1.Y.353.353	1.07607	11.9144	0.635426	0.879078
GAB1.Y.659.689	0.361814	2.30046	0.966851	0.999994
FGR.Y.412	5.99456	987548	0.35773	0.623956
MUC1.Y.209.218.227.1197.1206.1209.1218.113.120.122.157.178.184.218	2.43841	274.414	0.383444	0.64378
TNK2.Y.284.308.284	-6.14457	-1.395e+06	0.322006	0.59058
PKP3.Y.84.99	-6.40412	-2.53583e+06	0.319584	0.59058
LYN.Y.194.173	6.87982	7.5826e+06	0.311359	0.59058
EPB41L2.Y.623	-6.12028	-1.31912e+06	0.322247	0.59058
LDHA.Y.239.268.181	-0.0558887	-1.13734	0.979792	0.999994
DLG1.Y.644.656.709.727.747.749.760.773.782	-5.99429	-986945	0.35807	0.623956
SRCIN1.Y.268.396	-7.07195	-1.18018e+07	0.314452	0.59058
AHNAK.Y.715	-6.46056	-2.88776e+06	0.453343	0.693575
ARHGAP42.Y.376	-8.2119	-1.62893e+08	0.417842	0.67631
SPTBN1.Y.1680.1667.1680	0.353955	2.2592	0.875882	0.999994
INSR.IGF1R.Y.1177.1189.1165	0.179344	1.51128	0.983187	0.999994
LCK.Y.192.192.192	-8.38601	-2.43228e+08	0.232737	0.59058
PTK2.Y.815.861.169	6.34268	2.20132e+06	0.320133	0.59058
PKP3.Y.176.191	0.0132064	1.03088	0.998775	0.999994
SPTAN1.Y.2403.2423.2428	6.97654	9.47407e+06	0.3405	0.600701
CAV1.Y.6	-6.0869	-1.2215e+06	0.322583	0.59058
FLNB.Y.1687.1687.1687.1718.1687.1687.1518.1687.1687	-0.627642	-4.2427	0.776797	0.999994
RAB13.Y.5	5.61267	409892	0.327955	0.59058
CTNNA1.CTNNA2.Y.419.419.49.49.96.417.451.417.417	-2.49774	-314.587	0.325371	0.59058
PRPF4B.S.839	-0.117141	-1.30961	0.990342	0.999994
KIAA1217.Y.393.313.393.393.393.111.111.111.111	0.259377	1.81709	0.976568	0.999994
FLNA.Y.2380.2388	-0.671911	-4.69798	0.7686	0.999994
ACOT7.Y.143.152.164.184.194.152.152	-11.1963	-157131000000	0.0798449	0.59058
INPPL1.Y.644.886	-6.51935	-3.30637e+06	0.318593	0.59058
ANXA2.ANXA2P2.Y.316.334.316	0.179953	1.5134	0.935091	0.999994
TNS1.Y.1404	0.39903	2.50628	0.965556	0.999994
PRKCD.Y.334	6.62078	4.17619e+06	0.30511	0.59058
CLDN4.Y.208	18.504	3.19169e+18	0.000215801	0.01625
GPRC5A.S.345	-8.15568	-1.43114e+08	0.250441	0.59058
VIM.S.419	6.98199	9.59375e+06	0.332426	0.59058
HSPE1.Y.76	-6.89096	-7.77968e+06	0.315706	0.59058
PIK3R1.Y.452.89.152.182.452	-0.184287	-1.52857	0.934522	0.999994
ITGB1.Y.783	-0.361754	-2.30014	0.96779	0.999994
PTGES3.S.113.113.80	7.32552	2.11602e+07	0.312838	0.59058
ACTB.ACTG1.Y.198.198	-0.368325	-2.3352	0.867403	0.999994
X.S.323	-6.31649	-2.07247e+06	0.320371	0.59058
PIK3R1.Y.556.193.256.286.556	-7.336	-2.16772e+07	0.297138	0.59058
CTNND1.S.230.230.176.230.230.176.176.176.129.129.129.129.230.176.176.230.230.230.176.176.129.129.129.129	-6.16432	-1.45988e+06	0.321812	0.59058
RPS27L.RPS27.Y.31.31	-6.66904	-4.66705e+06	0.474433	0.697837
VIM.Y.53	-6.96791	-9.28771e+06	0.459988	0.696359
BCAR1.Y.247.249.249.267.267.295.101.249	-7.39e-05	-1.00017	0.999994	0.999994
FLNB.Y.2478.2491.2502.2533.2437.2461.2322	-6.01881	-1.04426e+06	0.323284	0.59058
TYK2.Y.292	6.29767	1.98459e+06	0.345147	0.6053
ARHGAP35.S.1085	-15.5573	-3608660000000000	0.0716086	0.59058
ANXA1.Y.39	-6.57019	-3.71698e+06	0.318171	0.59058
LSR.Y.309.309.328.172.260.291	0.101451	1.26314	0.99069	0.999994
LSR.Y.386.387.406.250.338.348	-0.220153	-1.66017	0.978632	0.999994
GSK3A.GSK3B.S.282.219.219	-0.166667	-1.4678	0.985192	0.999994
REV1.T.674.675	-8.35017	-223959709	0.307674	0.59058
PTK6.Y.447	-0.159597	-1.4441	0.986201	0.999994
RPL35A.Y.34	6.18868	1.54412e+06	0.347888	0.608804
CASKIN2.T.170.252	7.30951	2.03945e+07	0.312935	0.59058
PTRF.Y.156	-6.23802	-1.72988e+06	0.321102	0.59058
TYROBP.Y.91.101.102	-0.898753	-7.92051	0.920652	0.999994
ERRFI1.Y.394	-13.4513	-28268800000000	0.07734	0.59058
SLAMF6.Y.198.308.309	-6.87058	-7.42308e+06	0.47522	0.697837
SRP14.Y.27	-5.87846	-755885	0.382541	0.64378
NCK1.Y.105.41	-6.50978	-3.23426e+06	0.318674	0.59058
PTK2.Y.407.407.407.226.226.226	-7.60435	-4.02117e+07	0.311236	0.59058
STAT3.T.708.708	-8.85082	-7.09284e+08	0.190452	0.59058
FYN.YES1.SRC.Y.385.437.440.446.439.445	-6.72547	-5.31457e+06	0.461272	0.696438
PTBP1.Y.127.127.127	-0.305498	-2.02068	0.972479	0.999994
EZR.Y.354	-6.75783	-5.72567e+06	0.382874	0.64378
EPB41L1.Y.343.312.246.281	-6.22835	-1.69179e+06	0.321194	0.59058
SEC24A.Y.947	0.296951	1.9813	0.975897	0.999994
PICK1.T.246.246	6.62853	4.25142e+06	0.317698	0.59058
PICK1.T.249.249	6.62853	4.25142e+06	0.317698	0.59058
PICK1.Y.238.238	6.62853	4.25142e+06	0.317698	0.59058
SDCBP.Y.50.50.44	-14.4135	-259095000000000	0.0729349	0.59058
AFAP1L2.Y.383.383.411	-7.86865	-7.39014e+07	0.259917	0.59058
EGFR.Y.869	-6.23126	-1.70317e+06	0.321166	0.59058
MYH9.Y.11	-6.96425	-9.20978e+06	0.315187	0.59058
CLDN3.Y.198	12.8921	7799590000000	0.0790379	0.59058
PTPN6.Y.564.566.525	-11.9141	-820548000000	0.0777952	0.59058
ADAM9.Y.778	-12.3534	-2256260000000	0.0775166	0.59058
GPRC5C.Y.324.336	-7.02472	-1.05856e+07	0.45016	0.693575
INPPL1.Y.744.986	14.1653	146308000000000	0.0730411	0.59058
PAG1.Y.227	0.139657	1.3793	0.987189	0.999994
APLP2.Y.514.687.699.743.753.755	-5.73016	-537226	0.326511	0.59058
CFL1.CFL2.Y.89.72.89	-6.23312	-1.71047e+06	0.321149	0.59058
CLTC.Y.1206.1206	8.21198	1.62923e+08	0.393748	0.656624
PGM5.Y.358.358	-6.58175	-3.81727e+06	0.318077	0.59058
EPHA1.Y.781	-7.24421	-1.75475e+07	0.313338	0.59058
ACTN1.Y.193.193.193.193	-14.2859	-193160000000000	0.0656345	0.59058
TKT.Y.275.283	-0.429181	-2.68646	0.963354	0.999994
EPHB4.Y.581	-0.0408453	-1.09861	0.99603	0.999994
EPS8.Y.485.225	-14.1106	-129006000000000	0.0732056	0.59058
X.S.325	-6.62624	-4.22902e+06	0.317717	0.59058
EPS8.Y.774.514	-14.3113	-204766000000000	0.0638051	0.59058
ATIC.Y.207.208	0.153493	1.42394	0.986393	0.999994
PRDX1.Y.194	-11.6707	-468497000000	0.0789106	0.59058
VIM.S.420	0.206288	1.60801	0.983787	0.999994
MAPK11.Y.74.182	-0.798384	-6.28615	0.928761	0.999994
MPZL1.Y.117.240.241	-6.76724	-5.8512e+06	0.316619	0.59058
SERINC5.Y.345.345.345.345	-0.274613	-1.88197	0.974479	0.999994
EPHA2.Y.960	-6.91292	-8.18314e+06	0.315549	0.59058
FLNA.Y.373.373	-0.434456	-2.71929	0.843619	0.999994
TRA2B.T.201.101	0.425435	2.66339	0.962739	0.999994
UMPS.Y.37	-8.02765	-1.06573e+08	0.309099	0.59058
MUC1.Y.203.212.221.1191.1200.1203.1212.107.114.116.151.172.178.212	1.25052	17.804	0.594048	0.828834
FLNA.T.2189.2197	14.6093	406731000000000	0.0635037	0.59058
LDLR.Y.667.677.724.804.845	-6.1041	-1.27087e+06	0.322409	0.59058
DDR1.Y.797.803.760.778	6.92987	8.50882e+06	0.432092	0.687525
NHLRC2.Y.44.403	-19.365	-2.32e+19	0.000166438	0.01625
DSC2.DSC3.Y.823.823.818.818	-6.28958	-1.94797e+06	0.50405	0.722336
LDHB.Y.240	-6.43135	-2.69993e+06	0.319345	0.59058
ANXA11.Y.449.482	6.25508	1.79921e+06	0.360492	0.625757
IQGAP1.Y.1510	-7.49911	-3.15578e+07	0.272952	0.59058
ADH1B.Y.35	-0.487795	-3.07464	0.959286	0.999994
EFNB2.Y.304	-12.0189	-1044420000000	0.0773293	0.59058
TAS2R38.S.317	13.9336	85829400000000	0.0734877	0.59058
TAS2R38.S.318	13.9336	85829400000000	0.0734877	0.59058
TAS2R38.T.310	13.9336	85829400000000	0.0734877	0.59058
LPP.Y.317	-6.63365	-4.30176e+06	0.398299	0.660008
ADAM9.T.761	-6.21898	-1.65569e+06	0.321283	0.59058
CAV1.Y.25	-5.46436	-291311	0.329898	0.59058
UBXN6.Y.283.336	13.5055	32028200000000	0.0916436	0.59058
FAM20B.Y.138	-0.360091	-2.29135	0.873497	0.999994
TCP1.S.544	-12.0121	-1028130000000	0.0776783	0.59058
MTHFS.Y.59.83	-5.69574	-496297	0.326925	0.59058
YWHAZ.Y.128.53	-11.9189	-829702000000	0.133539	0.59058
KIRREL.Y.761.745.642	-12.369	-2338640000000	0.0764724	0.59058
LDHA.Y.10.39.10.10.10	7.27203	1.87081e+07	0.313165	0.59058
CRIP1.Y.12	-5.48995	-308994	0.329552	0.59058
STAT3.T.707	-13.4094	-25669900000000	0.0742125	0.59058
KIRREL.Y.663.647.544	-1.01248	-10.2916	0.903918	0.999994
HNRNPA2B1.Y.174.162	0.395391	2.48537	0.956617	0.999994
ICK.Y.159.159	5.3256	211642	0.397872	0.660008
PTGES3.Y.14.14.14.14	-7.33057	-2.14078e+07	0.312807	0.59058
CLDN18.Y.220.220	14.2379	172927000000000	0.0759981	0.59058
KIRREL.Y.588.572.469	-6.95961	-9.11198e+06	0.31522	0.59058
DDX46.S.804	-7.04572	-1.11101e+07	0.314628	0.59058
VCL.Y.692.692	6.53837	3.45438e+06	0.328329	0.59058
PTK6.Y.342	8.07915	1.19993e+08	0.370808	0.637091
INSR.IGF1R.Y.1178.1190.1166	0.0439628	1.10653	0.99601	0.999994
ACTB.ACTG1.ACTG2.ACTC1.ACTA1.Y.53.53.54.55.55	7.22488	1.67834e+07	0.248927	0.59058
FYN.YES1.Y.214.214.214.223	6.19864	1.57993e+06	0.496279	0.716847
NAPRT.Y.21.21.21	-6.86997	-7.41259e+06	0.467366	0.697837
BAG3.Y.247	-5.60531	-403002	0.328048	0.59058
PKP2.Y.10.10	-6.96814	-9.29258e+06	0.31516	0.59058
G6PD.Y.401.431.447	1.31844	20.8179	0.875126	0.999994
SEPT2.S.218.228.253	0.728171	5.34775	0.935178	0.999994
PEAR1.Y.925	-6.95903	-9.09985e+06	0.315224	0.59058
KRT18.Y.36	-13.1225	-13259100000000	0.0748037	0.59058
DSP.Y.95.95.95	13.8499	70781800000000	0.067373	0.59058
VIM.Y.61	-6.4891	-3.08392e+06	0.449397	0.693575
PSMA2.Y.57	6.49809	3.14843e+06	0.322236	0.59058
ITSN2.Y.553.553.553.553	-6.45871	-2.87548e+06	0.319109	0.59058
NAP1L4.S.304.304	-7.15087	-1.41538e+07	0.313932	0.59058
GSTP1.Y.8	-7.33095	-2.14266e+07	0.312805	0.59058
COPA.Y.249.249	14.1219	132407000000000	0.0741089	0.59058
VIM.S.83	-7.18692	-1.53787e+07	0.3137	0.59058
KIRREL.Y.737.721.618	-6.31006	-2.04203e+06	0.32043	0.59058
YWHAE.Y.131.109	0.463041	2.9043	0.957473	0.999994
DDX3X.DDX3Y.Y.266.250.261.264.264	6.29826	1.98728e+06	0.320539	0.59058
SSFA2.Y.579.732.732	-5.55337	-357580	0.328715	0.59058
ANO1.Y.7	-12.7929	-6206880000000	0.0756851	0.59058
CTTN.Y.228.228.228	-5.18865	-154403	0.333911	0.591934
PGK1.Y.168.196	6.79858	6.28892e+06	0.298885	0.59058
TLN1.Y.26	6.99639	9.91726e+06	0.474753	0.697837
PKM.Y.83.83	-6.24852	-1.77225e+06	0.321003	0.59058
APLP2.Y.509.682.694.738.748.750	-12.144	-1393310000000	0.0554215	0.59058
HSP90AB1.HSP90AB2P.S.255.177	0.54983	3.54675	0.945048	0.999994
FGFR1.Y.491.493.562.562.564.643.651.651.653.653.684	1.1862	15.3534	0.893267	0.999994
PTK2B.Y.579.579	0.565939	3.68077	0.950198	0.999994
NEDD9.Y.241.241	-6.67427	-4.72354e+06	0.317335	0.59058
MYH11.Y.1467.1474.1474	7.54909	3.54067e+07	0.31154	0.59058
VAV1.Y.812.844	-7.09012	-1.23061e+07	0.448151	0.693575
MYH9.Y.1805.1227	-0.551498	-3.56039	0.950914	0.999994
PKP2.Y.166.166	-12.2717	-1869480000000	0.077321	0.59058
EEF1A1.EEF1A1P5.EEF1A2.T.142.142.142	-0.122703	-1.32649	0.990403	0.999994
DIAPH1.S.364.364.373	7.28949	1.94756e+07	0.435685	0.687525
PTK2.S.580.580.580.428.428	6.98603	9.68342e+06	0.315036	0.59058
SDCBP.Y.56.56.50	7.00952	1.02217e+07	0.314874	0.59058
X.S.320	-7.2144	-1.63831e+07	0.313526	0.59058
MAPK13.T.185.185	-13.7558	-56993200000000	0.0735691	0.59058
PTK2B.Y.580.580	0.534974	3.42747	0.954176	0.999994
SDCBP.Y.91.90.85	-6.56216	-3.64892e+06	0.318237	0.59058
DYRK3.Y.349.369	-0.133218	-1.359	0.987002	0.999994
DYNLL2.DYNLL1.Y.65.65	5.46362	290815	0.515683	0.733236
CTNND1.Y.96.96.42.96.96.42.42.42.96.42.42.96.96.96.42.42	-6.37428	-2.36743e+06	0.319849	0.59058
ALDOA.Y.5.59	-6.20427	-1.60054e+06	0.326563	0.59058
PSMC1.Y.25	-13.0273	-10649100000000	0.0750444	0.59058
EPS8.Y.491.231	-0.72962	-5.36562	0.937418	0.999994
PDHA1.PDHA2.Y.301.308.339.270.299	7.47361	2.97586e+07	0.373044	0.637835
FLNA.Y.2190.2198	-15.1747	-1495170000000000	0.0714732	0.59058
TYRO3.MERTK.Y.681.749	-0.810419	-6.46277	0.917653	0.999994
PKP4.Y.1115.1072	-5.95842	-908701	0.323924	0.59058
TLN2.Y.1665	-20.5811	-3.81e+20	0.000115619	0.01625
KRT8.Y.164.204.204.232	14.2182	165281000000000	0.0638309	0.59058
AHNAK.Y.1469	-5.38958	-245236	0.330932	0.59058
SLC20A2.Y.344	5.69716	497915	0.326908	0.59058
PGM5.Y.286.286	7.62294	4.19701e+07	0.311135	0.59058
ICT1.Y.49	7.16846	1.47387e+07	0.313819	0.59058
TAGLN2.Y.8.29	-5.86341	-730147	0.507534	0.722905
INSR.IGF1R.Y.1173.1185.1161	6.60823	4.05727e+06	0.446839	0.693575
GRB7.Y.73.107.130.107	-12.7109	-5139770000000	0.0756917	0.59058
ANXA6.Y.302.270	5.92294	837417	0.383948	0.64378
DOK1.Y.398.259	0.108237	1.28303	0.990469	0.999994
AHNAK.Y.964	-5.89348	-782497	0.324632	0.59058
PARD3B.Y.931.931.938.1000	-0.0132238	-1.03092	0.998805	0.999994
EGFR.Y.1110	-5.99983	-999607	0.323483	0.59058
NEDD9.Y.345.345	0.579049	3.79358	0.946806	0.999994
EIF4A3.Y.155	-5.75359	-567014	0.326232	0.59058
FERMT2.Y.597.590.597	1.01292	10.302	0.910026	0.999994
PTPRK.Y.858.859.859.875	-6.01168	-1.02727e+06	0.323358	0.59058
ARHGAP42.T.377	-7.05055	-1.12344e+07	0.314595	0.59058
PALLD.Y.349.731.20	-0.127508	-1.34124	0.986049	0.999994
PPIA.Y.79.19	-6.90059	-7.95405e+06	0.315637	0.59058
WRNIP1.Y.116.280.475.500	0.180237	1.51439	0.981548	0.999994
X.Y.7.7	-6.7739	-5.94149e+06	0.316568	0.59058
SDCBP.S.54.54.48	0.213453	1.63476	0.981494	0.999994
ZDHHC5.Y.38.91	6.35773	2.27893e+06	0.47481	0.697837
HNRNPA1.Y.167.167.167	0.265641	1.84349	0.971	0.999994
NEDD9.Y.317.317	0.598544	3.96775	0.945597	0.999994
DES.Y.363	1.01277	10.2985	0.906861	0.999994
PRPF31.Y.205.125.205.205	-6.07664	-1.193e+06	0.461741	0.696438
TNK1.Y.77.77	5.45235	283365	0.330061	0.59058
HSPA1A.HSPA1B.Y.15.15.15	7.41363	2.59197e+07	0.312313	0.59058
ANXA1.Y.207	-12.9551	-9017960000000	0.0555135	0.59058
GDI2.Y.442.397	-5.06613	-116448	0.402941	0.664001
FRK.Y.132	0.178309	1.50768	0.982568	0.999994
CLDN18.Y.211.211	7.86629	7.35005e+07	0.309875	0.59058
SLAMF6.Y.174.284.285	-13.8922	-78017200000000	0.0798467	0.59058
CLDN2.Y.198	19.9984	9.96342e+19	0.000155625	0.01625
PFN1.Y.129.129	-5.36045	-229322	0.518242	0.734325
CCT8.S.317.298.244	7.88921	7.74838e+07	0.309762	0.59058
TLN1.Y.1116	-14.4925	-310799000000000	0.0723682	0.59058
CTTN.Y.141.141.141	-5.41939	-262660	0.330515	0.59058
MICALL2.Y.59.59.17	-6.85779	-7.20756e+06	0.318372	0.59058
FER.Y.714.539.345	0.43183	2.7029	0.957967	0.999994
ACTR3.Y.16	-0.0959274	-1.24718	0.991455	0.999994
X.Y.246	-0.180793	-1.51633	0.982316	0.999994
KRT8.Y.286.286.314	-0.180793	-1.51633	0.982316	0.999994
PDGFRA.Y.1018	7.64013	4.36649e+07	0.311042	0.59058
CLOCK.Y.331	5.42531	266261	0.370483	0.637091
KIAA1217.Y.244.164.244.244.244	13.1137	12992500000000	0.0748204	0.59058
AXL.Y.694.703	-13.5012	-31708700000000	0.0617337	0.59058
CAV1.T.15	1.08629	12.1981	0.899795	0.999994
S100A11.Y.30	-7.40485	-2.54009e+07	0.368084	0.635993
EPS8L1.Y.463.557.684	-0.715024	-5.18828	0.93605	0.999994
CLDN7.Y.210	-17.0873	-1.22254e+17	0.000313681	0.0214087
CD46.T.326.345.359.360.374.375.389	0.522817	3.33286	0.948525	0.999994
MAPK14.T.185.185.185.185.185	-1.17979	-15.1283	0.884334	0.999994
DSP.Y.249.249.249	7.47518	2.98664e+07	0.311957	0.59058
EPHA4.EPHA5.EPHA3.Y.728.779.765.779.811.833	5.88664	770256	0.324708	0.59058
DDX5.DDX17.Y.202.123.279.200.200.200	-6.07375	-1.18509e+06	0.456202	0.695772
PKP2.Y.587.631	7.01107	1.02582e+07	0.314864	0.59058
ITGA3.Y.1028	-6.35011	-2.23929e+06	0.320066	0.59058
PDZK1IP1.Y.99	6.82608	6.70003e+06	0.316179	0.59058
TLN1.Y.436	-11.1492	-140981000000	0.0803938	0.59058
CLDN18.S.210.210	6.46127	2.89246e+06	0.491958	0.714386
RASSF1.Y.104.185.255.259.259	-5.61546	-412537	0.50065	0.720887
LYN.HCK.T.398.377.390.391.411.412	0.153495	1.42395	0.984832	0.999994
EPS8.Y.602.342	5.52766	337021	0.540265	0.762891
TNS1.Y.1323	-0.441439	-2.76337	0.959547	0.999994
EPS8.Y.45	-13.2242	-16755600000000	0.0618795	0.59058
APP.Y.626.664.682.683.701.720.733.738.739.757	-6.07062	-1.17656e+06	0.466259	0.697837
DEFA3.DEFA1.Y.85.85	6.55536	3.59218e+06	0.441875	0.691157
HGS.Y.216.216	-0.0689788	-1.17214	0.993532	0.999994
ACTG2.Y.92.49	-6.73133	-5.38684e+06	0.316892	0.59058
ANXA4.Y.255.173	6.65891	4.55944e+06	0.317456	0.59058
NUDT5.Y.74	-6.38484	-2.42572e+06	0.319755	0.59058
SLC25A5.Y.195	-13.4354	-27251000000000	0.0742035	0.59058
KRT5.Y.66.66	-6.11829	-1.31309e+06	0.322267	0.59058
ITGB4.Y.1422.1422.1492.1422	-5.88552	-768279	0.32472	0.59058
ABL1.S.180.199	-0.0641066	-1.15906	0.99412	0.999994
HCK.Y.187.188.208.209	-7.02361	-1.05588e+07	0.314778	0.59058
ANXA2.ANXA2P2.Y.333.351.333	0.0713206	1.17848	0.993833	0.999994
MAPK1.T.190.190	6.92357	8.38637e+06	0.315474	0.59058
FLNA.Y.731.731	-0.0465003	-1.11301	0.983401	0.999994
SPTBN1.Y.1171.1158.1171	13.8986	79172600000000	0.0733348	0.59058
ICK.T.157.157	-0.432308	-2.70588	0.958598	0.999994
CLTCL1.CLTC.Y.1096.1096.1096.1096	6.28912	1.94592e+06	0.331632	0.59058
PCDH7.Y.948.948	-6.50057	-3.16641e+06	0.318751	0.59058
VIM.Y.38	-13.0721	-11805600000000	0.075025	0.59058
LYN.Y.193.172	-6.30158	-2.00255e+06	0.320508	0.59058
FAM20B.Y.141	-0.442558	-2.7705	0.958413	0.999994
PECR.Y.33.179	6.54619	3.51716e+06	0.468199	0.697837
FGR.Y.208	-0.0814321	-1.20624	0.992227	0.999994
TMTC3.T.416.416	7.60853	4.06004e+07	0.311213	0.59058
DSP.Y.172.172.172	0.694092	4.94416	0.935807	0.999994
TNS1.Y.1254	6.62323	4.19984e+06	0.317741	0.59058
NTMT1.Y.103.103	-5.58851	-387713	0.328262	0.59058
CYSTM1.Y.64	6.56845	3.70212e+06	0.295499	0.59058
ARHGEF7.Y.595.680	7.22124	1.66432e+07	0.313482	0.59058
RPS3.Y.120.136	-11.3027	-200766000000	0.079423	0.59058
NXF1.Y.33.33	5.51021	323748	0.329282	0.59058
PDHA1.PDHA2.S.300.307.338.269.298	-0.0771524	-1.19441	0.993354	0.999994
APLP2.T.513.686.698.742.752.754	-11.3229	-210330000000	0.0793618	0.59058
OCIAD1.Y.199	5.65055	447245	0.32748	0.59058
KRT18.Y.94	-6.0429	-1.10382e+06	0.451706	0.693575
KHDRBS1.KHDRBS2.Y.415.440.401.346	-5.53494	-342719	0.328956	0.59058
EPS8.T.499.239	-7.36429	-2.31362e+07	0.312605	0.59058
MCM7.Y.6.6	7.21255	1.63134e+07	0.313537	0.59058
KIRREL.Y.669.653.550	-18.6069	-4.04e+18	0.000195453	0.01625
SRC.Y.187.193	0.305462	2.02051	0.971035	0.999994
HSP90AA1.HSP90AA5P.Y.492.614.177	-6.14138	-1.38479e+06	0.322038	0.59058
IQGAP1.Y.654	7.28794	1.94062e+07	0.313067	0.59058
EIF3B.Y.449.449	-7.03961	-1.09549e+07	0.314669	0.59058
ACTG2.ACTC1.ACTA1.Y.199.156.200.200	0.888228	7.73086	0.919279	0.999994
RAPH1.Y.1226	-6.13084	-1.35157e+06	0.322142	0.59058
DDR1.Y.484.484.484.502	-12.1886	-1543670000000	0.0813721	0.59058
SNAP23.Y.139	-6.27168	-1.8693e+06	0.320785	0.59058
STK36.S.159.159	8.19156	1.55438e+08	0.308355	0.59058
STK36.T.158.158	8.19156	1.55438e+08	0.308355	0.59058
TYROBP.Y.80.90.91	-6.20916	-1.61869e+06	0.321377	0.59058
BAIAP2L1.S.281	-6.34457	-2.21091e+06	0.429896	0.686324
NEDD9.Y.166.166	-0.249985	-1.77822	0.975701	0.999994
ATP5H.Y.126.150	-6.29882	-1.98986e+06	0.320534	0.59058
F2R.Y.420	-0.899249	-7.92957	0.690907	0.948802
GDI2.Y.203.158	-0.212817	-1.63236	0.980016	0.999994
FLNA.T.507.507	0.399392	2.50837	0.962966	0.999994
ITGB4.Y.1399.1399.1469.1399	-5.88823	-773098	0.32469	0.59058
FAF2.Y.79	-5.86643	-735245	0.324933	0.59058
SLC25A4.SLC25A6.Y.112.112	7.33969	2.18619e+07	0.312752	0.59058
CTTN.Y.199.199.199	-11.2013	-158975000000	0.0797758	0.59058
PI4KA.Y.1154	-7.30292	-2.00874e+07	0.257778	0.59058
HGS.Y.286.286	-11.4683	-293976000000	0.0790615	0.59058
PEAK1.Y.531	-6.54136	-3.47821e+06	0.31841	0.59058
CDH5.Y.685.570	0.193011	1.55959	0.982556	0.999994
JAK1.Y.1034	-12.8846	-7666050000000	0.0754231	0.59058
EPB41L1.Y.796.616.687.694	-6.78478	-6.09229e+06	0.316487	0.59058
HIPK1.HIPK2.S.355.355.364.364.364	-6.34614	-2.21893e+06	0.320101	0.59058
SPATC1.Y.504	0.309152	2.03775	0.970378	0.999994
PIK3R1.T.576.213.276.306.576	-7.08682	-1.2213e+07	0.314353	0.59058
HNRNPD.Y.244.244.225.225	-5.82318	-665548	0.325423	0.59058
KRT14.KRT12.KRT16.KRT10.KRT17.KRT19.Y.129.129.94.139.139.110.131.131.160.160.98.98.94	-6.38302	-2.41555e+06	0.319771	0.59058
GPRC5A.Y.293	-12.6708	-4686160000000	0.0724668	0.59058
ANTXR2.ANTXR1.Y.278.381.381.383.383	-13.5514	-35592500000000	0.0740554	0.59058
TUBB.Y.50	-12.3721	-2355420000000	0.0764361	0.59058
PGM5.S.156.156	-7.35876	-2.28431e+07	0.312638	0.59058
HSP90B1.HSP90B2P.Y.401.58	-0.159	-1.44212	0.98447	0.999994
VIM.Y.30	-0.510559	-3.24011	0.947992	0.999994
ACOXL.T.504.534	8.1286	1.34463e+08	0.308636	0.59058
ACOXL.T.509.539	8.1286	1.34463e+08	0.308636	0.59058
ERBB3.Y.664.1248.1307	5.80996	645599	0.325575	0.59058
RBMX.RBMXL1.Y.272.259.272	-5.49415	-311999	0.329496	0.59058
MYO1E.Y.7	-6.58716	-3.86511e+06	0.318033	0.59058
MUC1.S.227.236.245.1215.1224.1227.1236.131.138.140.175.196.202.236	-7.0088	-1.02048e+07	0.314879	0.59058
LSR.Y.515.516.535.379.467.477	-6.21977	-1.65871e+06	0.321276	0.59058
CTTN.Y.265	-5.32786	-212744	0.331816	0.59058
PTPN6.Y.276.278.237.276	-0.663268	-4.6054	0.937523	0.999994
MDH1.Y.137.119.30	0.344347	2.20977	0.968564	0.999994
KRT8.Y.267.267.295	-5.56846	-370219	0.328519	0.59058
STAT1.T.699.699	7.25797	1.81121e+07	0.313252	0.59058
FGFR1.Y.492.494.563.563.565.644.652.652.654.654.685	0.652057	4.48805	0.939948	0.999994
DDR2.Y.736	-13.3919	-24656800000000	0.0751101	0.59058
EFNB1.Y.317	-5.37918	-239433	0.331079	0.59058
EMG1.Y.61	-6.14762	-1.40482e+06	0.321976	0.59058
APC.Y.6.6	-0.216312	-1.64555	0.980866	0.999994
MSGN1.T.179	7.13569	1.36675e+07	0.314031	0.59058
IL6ST.Y.844.905	-6.18083	-1.51647e+06	0.321651	0.59058
FCER1G.T.78	-13.0395	-10952300000000	0.0755206	0.59058
HDLBP.Y.437.404	-6.49885	-3.1539e+06	0.318766	0.59058
ALDOA.ALDOC.Y.204.258.204	-0.126373	-1.33774	0.987122	0.999994
UACA.Y.710.723	-13.1093	-12863000000000	0.0748145	0.59058
NEDD9.Y.92.92.92	6.68247	4.81357e+06	0.317271	0.59058
PECAM1.Y.692.695.713.713	-6.97984	-9.54644e+06	0.425478	0.683267
MUC1.T.202.211.220.1190.1199.1202.1211.106.113.115.150.171.177.211	6.7891	6.15321e+06	0.316454	0.59058
SRSF11.T.325.325	-5.40253	-252655	0.457515	0.695795
AHSG.S.138.138	0.345407	2.21517	0.964304	0.999994
LCP1.S.418	-13.8882	-77298100000000	0.0739962	0.59058
DDR1.Y.513.513	-6.98176	-9.58872e+06	0.315066	0.59058
PLD3.Y.7	-6.65131	-4.48031e+06	0.437373	0.688862
HGS.Y.132.132	-0.367896	-2.3329	0.96477	0.999994
ACTR3.Y.231	0.151715	1.41813	0.985882	0.999994
TAGLN.Y.193	0.676372	4.74649	0.933286	0.999994
PIK3R2.Y.453	-7.08037	-1.20328e+07	0.265143	0.59058
PYGB.Y.197	-5.87863	-756183	0.324797	0.59058
DCTN2.Y.6.6.6	6.03683	1.08851e+06	0.323096	0.59058
KRT7.Y.205.205.205	5.01996	104703	0.546029	0.768381
MYH10.MYH11.Y.761.770.777.782.792.761.768.768	-6.58324	-3.83036e+06	0.318065	0.59058
PDHA1.Y.242.249.280.211	0.67929	4.77848	0.765932	0.999994
PDHA1.PDHA2.S.293.300.331.262.291	18.5453	3.51e+18	0.000218254	0.01625
CD247.Y.141.142	-19.4932	-3.11311e+19	0.00017285	0.01625
RNMTL1.Y.94	-5.33894	-218241	0.331655	0.59058
SRSF1.Y.189	-5.92438	-840198	0.324292	0.59058
PLK1.Y.570	-7.16553	-1.46395e+07	0.313837	0.59058
PXN.Y.375.409.423.242	6.4167	2.61036e+06	0.319473	0.59058
PLEKHA7.Y.230.656.656	-6.76375	-5.80429e+06	0.400884	0.661943
C6orf132.Y.1142	-11.4936	-311626000000	0.078813	0.59058
CYFIP1.CYFIP2.Y.108.108.108	-6.75584	-5.69951e+06	0.428345	0.686165
TMED7.Y.50.50.50	0.331332	2.14453	0.96921	0.999994
RPS13.Y.38	0.295362	1.97407	0.970012	0.999994
CLDN2.Y.195	-6.98645	-9.69289e+06	0.315033	0.59058
SDC2.Y.200	-6.21383	-1.63616e+06	0.470131	0.697837
RASA1.Y.438.448.615	-13.7632	-57973200000000	0.0740214	0.59058
PIK3R1.Y.508.145.208.238.508	-6.75928	-5.74484e+06	0.435346	0.687525
HSPA8.HSPA2.Y.107.107.108	-0.512892	-3.25756	0.943296	0.999994
CD247.Y.110.111	-1.40414	-25.3595	0.867754	0.999994
CTTN.S.266.266	5.987	970504	0.323619	0.59058
NUCKS1.S.19	-6.21203	-1.62941e+06	0.32135	0.59058
STAT6.Y.641.531.467	-6.83183	-6.78942e+06	0.316137	0.59058
HSPA1A.HSPA1B.HSPA8.HSPA6.HSPA7.HSPA2.Y.41.41.41.41.41.43.43.42	-6.20934	-1.61936e+06	0.321375	0.59058
TPM4.Y.126.126.126.126.126.36.126.162	-5.56377	-366246	0.500927	0.720887
GLG1.Y.383.372.383	0.621374	4.1819	0.941193	0.999994
ANK2.ANK3.Y.630.609.630.632.626.615.253	12.9299	8510400000000	0.0830228	0.59058
JUP.Y.550	6.261	1.82389e+06	0.320885	0.59058
KRT8.T.431.431.459	-7.06627	-1.16485e+07	0.31449	0.59058
NRP1.Y.920	-12.168	-1472300000000	0.0770083	0.59058
SLC25A4.SLC25A6.Y.195.195	0.552103	3.56535	0.950034	0.999994
FAT1.S.4357	-5.83418	-682624	0.325298	0.59058
ANXA2.ANXA2P2.Y.199.217.199	-0.226454	-1.68443	0.978518	0.999994
ANXA3.Y.300	-0.132848	-1.35784	0.987416	0.999994
ITGB4.S.1208.1208.1208.1208	-6.82344	-6.65941e+06	0.316199	0.59058
MPP5.Y.494.528	-12.552	-3564730000000	0.0760154	0.59058
BAIAP2L1.Y.163	-13.3526	-22523700000000	0.074313	0.59058
LIMA1.S.604.605.302.444.445	-12.9209	-8335050000000	0.0761323	0.59058
TAGLN2.Y.192.213	-5.4674	-293362	0.329856	0.59058
ACTR3.T.17	13.5284	33761700000000	0.0739806	0.59058
FLNC.Y.926.926	7.38363	2.41894e+07	0.31249	0.59058
BRK1.Y.63.63	5.73756	546461	0.326422	0.59058
SRRM1.S.412.414	-5.37683	-238140	0.465301	0.697837
TNS1.Y.1326	0.0224914	1.05315	0.997899	0.999994
PTPRK.PTPRM.Y.916.917.917.933.929.942	-12.2008	-1587680000000	0.0768656	0.59058
CYB5R1.Y.84	6.60568	4.03351e+06	0.317882	0.59058
CLDN2.Y.194	-6.71515	-5.18978e+06	0.317017	0.59058
SKAP2.Y.197	-19.7134	-5.1694e+19	0.000138802	0.01625
AGR2.S.65	7.3912	2.46149e+07	0.312445	0.59058
PTPN18.Y.282.389	-5.99847	-996482	0.323497	0.59058
TXNRD1.Y.131.175.183.230.246.281.93	-6.42375	-2.65309e+06	0.319412	0.59058
JUP.Y.20	6.6879	4.87411e+06	0.317229	0.59058
G3BP1.Y.56.56	5.60066	398711	0.328107	0.59058
ALOX5.Y.95.95.95.95.95	-6.39032	-2.45654e+06	0.319706	0.59058
ARPC3.Y.47	-6.88928	-7.74963e+06	0.43301	0.687525
NUCB2.Y.169.169	6.4745	2.98195e+06	0.442124	0.691157
ELP3.Y.83.110.188.202	-6.28961	-1.94809e+06	0.320619	0.59058
CAV1.Y.11	-0.41717	-2.61318	0.957007	0.999994
MAP4K5.Y.31	5.77767	599333	0.47708	0.697837
EFNB1.Y.313	-0.0758224	-1.19076	0.991901	0.999994
DOK2.Y.299	7.05977	1.14755e+07	0.314533	0.59058
PRKCD.S.304.304	6.4813	3.02898e+06	0.318915	0.59058
EHD4.EHD2.Y.312.309.173	0.687028	4.86438	0.940212	0.999994
UBASH3B.Y.19	0.793011	6.20885	0.924444	0.999994
ACTN1.Y.681.681.681.681	-5.84741	-703736	0.494477	0.715707
HNRNPA3.Y.166.188	-5.29509	-197283	0.332296	0.59058
LMO7.Y.1338.1672	0.286549	1.93441	0.972562	0.999994
PIK3R1.T.454.91.154.184.454	-6.86053	-7.25325e+06	0.453753	0.693575
LCP1.Y.276	-0.144621	-1.39515	0.98621	0.999994
ALOX5.T.90.90.90.90.90	-6.39032	-2.45654e+06	0.319706	0.59058
SPATS2L.Y.15.15.23.45	-10.8514	-71023760906	0.0809437	0.59058
PAPSS2.Y.20.20	-6.18013	-1.514e+06	0.321658	0.59058
KIRREL.Y.621.605.502	-5.91174	-816101	0.324431	0.59058
AFAP1L2.Y.359.359.387	-7.42873	-2.68368e+07	0.312225	0.59058
DCT.S.2.2	6.47539	2.98804e+06	0.318966	0.59058
DCT.S.11.11	6.47539	2.98804e+06	0.318966	0.59058
ACTN1.Y.422.422.422.422	0.174989	1.4962	0.983402	0.999994
PPP1R12A.Y.409.496.496.496.496	-5.80377	-636455	0.325646	0.59058
CLDN18.Y.241.241	13.6571	45400200000000	0.0739498	0.59058
ANK2.Y.573.552.573	0.600528	3.98591	0.94384	0.999994
FLNC.Y.2683.2650	0.253727	1.79361	0.974584	0.999994
DDR2.Y.740	-13.0912	-12337300000000	0.0751541	0.59058
ANXA3.S.298	-6.65905	-4.5609e+06	0.317455	0.59058
FAM83A.Y.138.138.138	-13.5531	-35739300000000	0.0762138	0.59058
KRT7.Y.55.55.55.49	-6.40465	-2.53893e+06	0.319579	0.59058
PIK3R1.Y.463.100.163.193.463	-6.61258	-4.09807e+06	0.317826	0.59058
NUCB1.Y.179	6.69985	5.01019e+06	0.44729	0.693575
CRIM1.Y.1019	-6.28373	-1.92188e+06	0.320673	0.59058
CTTN.Y.302	-4.96309	-91852	0.337642	0.597255
PIK3CB.Y.503	-5.73173	-539175	0.326492	0.59058
FCGR2A.Y.287.288	-13.0712	-11782300000000	0.0750023	0.59058
S100A10.T.27	7.3689	2.33832e+07	0.312578	0.59058
JAK1.T.1036	-12.6761	-4743810000000	0.075739	0.59058
JAK1.Y.1035	-12.6761	-4743810000000	0.075739	0.59058
EPS8.Y.498.238	-7.30866	-2.03543e+07	0.31294	0.59058
SLC25A4.SLC25A6.Y.191.191	-6.41037	-2.57256e+06	0.319529	0.59058
HIST1H4A.Y.52	-6.57402	-3.7499e+06	0.31814	0.59058
CD46.Y.324.343.357.358.372.373.387	-5.6398	-436318	0.327614	0.59058
PLCG1.Y.518.518	-6.31431	-2.06209e+06	0.320391	0.59058
IRS2.Y.742	-5.68101	-479747	0.327105	0.59058
EML4.Y.168.226	-11.699	-500047000000	0.0782386	0.59058
ABL2.Y.210.195.216.231.210.210.195.216.231	-5.72326	-528761	0.326593	0.59058
X.Y.26	0.1856	1.5332	0.982319	0.999994
AGBL2.Y.332	-12.9803	-9556430000000	0.0758705	0.59058
YWHAB.Y.128.130	0.585064	3.84648	0.943871	0.999994
MUC1.T.211.220.229.1199.1208.1211.1220.115.122.124.159.180.186.220	0.0928925	1.23849	0.991725	0.999994
PLEC.Y.3362.3193.3203.3211.3225.3229.3248.3252.3225	-6.04717	-1.11473e+06	0.322989	0.59058
GRB2.Y.209.168	-5.66831	-465920	0.327261	0.59058
TOP1.TOP1MT.Y.723.461.559	-7.1288	-1.34524e+07	0.415061	0.673139
SPP2.Y.109	19.2631	1.83257e+19	0.000163682	0.01625
EVPL.Y.752	-6.63292	-4.29455e+06	0.317663	0.59058
BAIAP2.S.336.336.336.336.336.336	4.89173	77934.6	0.562655	0.790419
GPR126.Y.1144.1172.1144.1172	-6.39479	-2.48194e+06	0.319666	0.59058
INSR.IGF1R.T.1175.1187.1163	-6.22133	-1.66466e+06	0.321261	0.59058
PACS1.Y.251.251	-6.27167	-1.86925e+06	0.320786	0.59058
FAM3D.Y.169	6.54183	3.48203e+06	0.318406	0.59058
TAGLN.Y.22	-5.64326	-439808	0.501716	0.720887
FLNB.Y.651.651.651.651.651.651.482.651.651	-5.79556	-624539	0.325741	0.59058
ANKRD39.Y.65	-6.17272	-1.48839e+06	0.32173	0.59058
CALU.Y.189.275.283.114.275.283.124	-6.46437	-2.91319e+06	0.419285	0.677306
HIPK3.S.362.362	-0.155255	-1.42973	0.984993	0.999994
MAGI2.Y.362.362	-6.67828	-4.76736e+06	0.317304	0.59058
FLNC.S.927.927	-6.18807	-1.54195e+06	0.321581	0.59058
UGDH.Y.352.285.255	5.50471	319676	0.329355	0.59058
ANXA5.Y.297	-6.3991	-2.50668e+06	0.319628	0.59058
CD97.Y.717.761.810	-11.2848	-192650000000	0.0795645	0.59058
FCGR2A.FCGR2C.Y.303.304.310	-6.3807	-2.40272e+06	0.319791	0.59058
EIF2S1.S.49	-6.67373	-4.71775e+06	0.31734	0.59058
EIF2S1.S.52	-6.67373	-4.71775e+06	0.31734	0.59058
PKP2.Y.168.168	6.51961	3.30837e+06	0.318591	0.59058
CAP1.Y.31.31	5.87266	745871	0.324864	0.59058
LAIR1.T.262.263.280	-6.7684	-5.86674e+06	0.31661	0.59058
SFN.Y.98.130	5.80994	645559	0.325575	0.59058
LCK.T.501.531	-7.01916	-1.04511e+07	0.314808	0.59058
SLC44A4.Y.13.13	0.116971	1.30909	0.988638	0.999994
MTHFS.S.63.87	-5.51085	-324229	0.329273	0.59058
DGKA.Y.22.22.22	-5.69269	-492825	0.326962	0.59058
VSTM4.Y.289	-7.04321	-1.10461e+07	0.314645	0.59058
PFKM.Y.174.103.103	6.86322	7.29831e+06	0.315907	0.59058
ACTN1.S.669.669.669.669	7.50379	31900109	0.311794	0.59058
HIST1H2BM.HIST1H2BN.HIST1H2BH.HIST2H2BF.HIST1H2BC.HIST1H2BD.HIST1H2BK.HIST1H2BL.HIST2H2BE.HIST1H2BB.HIST1H2BO.HIST1H2BJ.HIST3H2BB.HIST2H2BD.HIST2H2BC.Y.84.84.84.84.84.84.84.84.84.84.84.84.84.84.84.84	-0.0523848	-1.1282	0.994187	0.999994
MXRA8.Y.328.420.429	-0.105361	-1.27456	0.990526	0.999994
TMED7.Y.93.93.93	6.41364	2.59201e+06	0.3195	0.59058
GRB7.S.74.108.131.108	-6.7149	-5.1868e+06	0.317019	0.59058
HIST1H3A.HIST3H3.H3F3C.H3F3A.HIST2H3PS2.HIST2H3A.Y.42.42.41.42.42.42	-5.9381	-867154	0.324143	0.59058
LCP1.Y.28	-6.83618	-6.85766e+06	0.316105	0.59058
PRKCI.Y.136	-11.9953	-989186000000	0.0774157	0.59058
TMEM119.Y.127	0.570743	3.72171	0.946196	0.999994
IL13RA1.Y.405	-11.538	-345113000000	0.0786817	0.59058
SLC20A1.Y.388	-6.11316	-1.29766e+06	0.322318	0.59058
GPR126.S.1153.1181.1153.1181	-6.30076	-1.99875e+06	0.414928	0.673139
CTNNA1.Y.177.177	-0.128146	-1.34322	0.986915	0.999994
CAV1.Y.42	-4.77681	-59814.8	0.341076	0.600701
HSP90AA1.HSP90AA5P.Y.493.615.178	-5.97769	-949929	0.323718	0.59058
COL17A1.Y.64.64	0.137639	1.3729	0.986568	0.999994
C1GALT1C1.Y.229	6.65578	4.52666e+06	0.317481	0.59058
PKP2.Y.217.217	-5.83972	-691381	0.325235	0.59058
LMNB1.Y.138	-6.06957	-1.17375e+06	0.322759	0.59058
CDK2.CDK3.Y.19.19.19	-6.56594	-3.68077e+06	0.318206	0.59058
RPSA.Y.156	-5.85768	-720581	0.325032	0.59058
ANXA6.Y.95.63	-6.66823	-4.65838e+06	0.317383	0.59058
APOA1BP.Y.152.255	-5.87673	-752895	0.324818	0.59058
PYGL.Y.75.75	-0.559872	-3.62971	0.940214	0.999994
LAMP1.Y.414.361	-6.12636	-1.3377e+06	0.322187	0.59058
SPTBN1.Y.493.480.493	-12.0543	-1133240000000	0.0788936	0.59058
TTYH3.Y.407.439.439.268	-11.6721	-470046000000	0.0783778	0.59058
ATP5H.Y.128.152	-6.29882	-1.98986e+06	0.320534	0.59058
CRIM1.Y.1033	-6.14819	-1.40665e+06	0.32197	0.59058
DEFA3.DEFA1.T.82.82	5.58177	381745	0.328348	0.59058
CYSRT1.Y.91	-6.93117	-8.53444e+06	0.31542	0.59058
PGM2.Y.481	6.60592	4.03574e+06	0.31788	0.59058
TPM2.S.158.158.158	5.82672	670992	0.325383	0.59058
EPHB6.Y.669.392	-5.31673	-207363	0.331978	0.59058
TM9SF3.Y.122	6.40155	2.52086e+06	0.319607	0.59058
TNS1.Y.766	-6.27666	-1.89085e+06	0.320739	0.59058
SYTL1.Y.292.304	6.16268	1.45438e+06	0.434695	0.687525
ANO1.Y.981.835	-6.22593	-1.68241e+06	0.321217	0.59058
CD247.Y.122.123	-6.57827	-3.78679e+06	0.318105	0.59058
CCT4.Y.24.24	-10.3438	-22071142465	0.0831717	0.59058
PYGL.Y.76.76	5.61607	413109	0.327912	0.59058
SYK.Y.296	-0.399075	-2.50654	0.963081	0.999994
YWHAG.Y.133	6.54678	3.5219e+06	0.318365	0.59058
STT3A.Y.651.559	0.377472	2.38491	0.960204	0.999994
TMC5.Y.55.55	5.46592	292361	0.494616	0.715707
CLDN18.Y.206.206	6.52773	3.3708e+06	0.318523	0.59058
PDHA1.Y.243.250.281.212	-6.60013	-3.98224e+06	0.317927	0.59058
ROBO1.Y.896.896.893.896.932.936	-6.05474	-1.13434e+06	0.322911	0.59058
DSP.Y.56.56.56	-6.31503	-2.06554e+06	0.320385	0.59058
SYK.Y.526.503	-5.71653	-520626	0.326674	0.59058
CLDN18.T.204.204	6.63175	4.28302e+06	0.317673	0.59058
ADAM9.Y.736	-5.78903	-615224	0.325817	0.59058
AXL.Y.689.698	-6.06194	-1.1533e+06	0.322837	0.59058
ABL1.ABL2.T.392.411.417.402.423.438.417.417.402.423.438	-6.70775	-5.10215e+06	0.317074	0.59058
AFAP1.T.350.350	-6.95988	-9.11764e+06	0.315218	0.59058
TBRG1.Y.38	-6.07113	-1.17795e+06	0.322743	0.59058
SLC15A1.Y.697	-5.53842	-345480	0.32891	0.59058
CNP.Y.90.110	-6.18862	-1.54389e+06	0.321575	0.59058
F2R.S.418	6.78768	6.13306e+06	0.316465	0.59058
EPHA4.EPHA5.EPHA3.T.729.780.766.780.812.834	6.76527	5.82463e+06	0.316634	0.59058
PTPRC.Y.522.569.570.588.617.635.636.683	-6.61474	-4.11851e+06	0.317809	0.59058
BAIAP2L1.Y.114	-5.55836	-361712	0.32865	0.59058
NIPSNAP1.Y.148	6.482	3.03387e+06	0.318909	0.59058
KLHL25.Y.343	6.24613	1.76252e+06	0.321025	0.59058
